# Supplementary material for: Comparative Genomic Analysis of Drechmeria coniospora Reveals Core and Specific Genetic Requirements for Fungal Endoparasitism of Nematodes
Source: PLoS Genet. 2016 May 6;12(5):e1006017. doi: 10.1371/journal.pgen.1006017 (PMC4859500; doi:10.1371/journal.pgen.1006017)
Supplement: S1 Table — Correspondence of the 9 optical maps (named as chromosomes) to the scaffolds from Velvet (kmer = 63), SOAPdenovo (kmer = 63), Spades (kmer = 127), and ABySS (kmer = 64 and 96), before and after scaffolding with SSPACE. Two values are provided, which correspond to the number of scaffolds localized on each optical map and the total coverage in Mb. The total number of mis-assemblies observed within each analysis is also indicated. ND: not determined. (XLSX) [file pgen.1006017.s001.xlsx]

## Sheet:  Sequence assembly
			Before SSPACE										After SSPACE
			velvet63		soap63		spades127		abyss64		abyss96		velvet63		soap63		spades127		abyss64		abyss96
		Observed size (Mb)	# contigs	mapped (Mb)	# contigs	mapped (Mb)	# contigs	mapped (Mb)	# contigs	mapped (Mb)	# contigs	mapped (Mb)	# contigs	mapped (Mb)	# contigs	mapped (Mb)	# contigs	mapped (Mb)	# contigs	mapped (Mb)	# contigs	mapped (Mb)
	Chromosome 1 (omap49267)	11.3	30	8.1	17	10.1	44	5	5	3.8	5	2.9	ND	ND	ND	ND	19	10.3	13	10.9	8	11.3
	Chromosome 2 (omap3956)	5.3	13	3.5	11	4.1	23	2.8	5	2.6	5	1.9	ND	ND	ND	ND	13	4.6	7	4.6	3	4.9
	Chromosome 3 (omap6937)	4.1	10	2.5	11	3.1	20	2.4	4	2.8	5	2	ND	ND	ND	ND	9	3.7	10	3.5	5	3.6
	Chromosome 4 (omap6908)	3.6	11	2.7	6	3.1	13	2.1	5	2.1	5	1.4	ND	ND	ND	ND	3	3.4	2	3.4	2	3.5
	Chromosome 5 (omap2018)	2.8	16	1.5	10	2.2	12	1.2	5	1.4	5	1.3	ND	ND	ND	ND	9	2.4	7	2.3	3	2.4
	Chromosome 6 (omap6109)	1.8	8	1.1	7	1.3	9	1.1	3	1	4	1.1	ND	ND	ND	ND	3	1.5	4	1.3	4	1.5
	Chromosome 7 (omap6931)	1.2	1	0.28	1	0.339	2	0.444	1	0.339	2	0.303	ND	ND	ND	ND	1	0.339	1	0.339	1	0.339
	Chromosome 8 (omap46104)	1.1	1	0.554	2	0.614	2	0.296	2	0.619	3	0.569	ND	ND	ND	ND	1	0.703	1	0.667	1	0.703
	Chromosome 9 (omap6850)	0.579	2	0.393	2	0.43	2	0.233	2	0.432	1	0.338	ND	ND	ND	ND	1	0.392	1	0.483	1	0.483
	Total (Mb)	31.779		18.7		20.6		21.6		15.15		11.9		ND		ND		27.3		27.5		28.7
	Number of obs. misassemblies		4		13		6		2		1		ND		ND		20		9		4
