# Supplementary material for: Comparative Genomic Analysis of Drechmeria coniospora Reveals Core and Specific Genetic Requirements for Fungal Endoparasitism of Nematodes
Source: PLoS Genet. 2016 May 6;12(5):e1006017. doi: 10.1371/journal.pgen.1006017 (PMC4859500; doi:10.1371/journal.pgen.1006017)
Supplement: S2 Table — The sources for the genome sequences used in this analysis are given in the Materials and Methods. (XLSX) [file pgen.1006017.s002.xlsx]

## Sheet: Transposable elements
			Drechmeria coniospora	Metarhizium acridum	Metarhizium anisopliae	Pochonia chlamydosporia	Arthrobotrys oligospora	Monacrosporium haptotylum	Fusarium graminearum	Fusarium oxysporum	Trichoderma reesei	Tolypocladium ophioglossoides	Hirsutella minnesotensis	Ophiocordyceps sinensis
	Class 1 elements (DNA Transposons, LTR retroelements)	TY1_Copia	193	36	61	30	11	23	6	383	44	18	512	3992
		gypsy	193	94	46	36	104	263	13	107	68	32	697	7301
		DDE_1	46	15	37	55	3	1	17	1192	13	32	503	131
		LINE	26	12	84	47	56	3	2	311	2	11	637	646
	Total Class 1		458	157	228	168	174	290	38	1993	127	93	2349	12070
	Class 2 elements (DNA Transposons)	hAT	38	5	88	63	2	8	1	767	0	6	628	7
		cacta	41	27	61	29	34	94	0	3	59	19	21	256
		mariner	23	14	13	7	3	30	3	114	2	18	278	80
		mariner_ant1	20	7	14	10	0	16	8	129	2	10	308	23
		MuDR_A_B	15	16	119	15	3	8	2	124	11	13	207	183
		piggybac	2	6	6	2	0	0	2	201	1	1	105	0
		helitronORF	2	20	47	12	4	3	2	63	3	4	306	175
		Crypton	0	0	0	0	0	0	0	0	0	0	0	13
		ltr_Roo	0	2	3	3	1	0	0	6	0	0	42	2
		P_element	0	0	0	0	1	0	0	0	0	0	0	1
		ISC1316	1	3	10	1	1	4	0	0	5	0	7	52
	Total Class 2		142	100	361	142	49	163	18	1407	83	71	1902	792
	Total		600	257	589	310	223	453	56	3400	210	164	4251	12862
