# Supplementary material for: Comparative Genomic Analysis of Drechmeria coniospora Reveals Core and Specific Genetic Requirements for Fungal Endoparasitism of Nematodes
Source: PLoS Genet. 2016 May 6;12(5):e1006017. doi: 10.1371/journal.pgen.1006017 (PMC4859500; doi:10.1371/journal.pgen.1006017)
Supplement: S3 Table — (XLSX) [file pgen.1006017.s003.xlsx]

## Sheet: tRNA
	tRNAs
			Drechmeria coniospora	Metarhizium acridum	Metarhizium anisopliae	Pochonia chlamydosporia	Arthrobotrys oligospora	Monacrosporium haptotylum	Fusarium graminearum	Fusarium oxysporum	Trichoderma reesei	Tolypocladiumophioglossoides	Hirsutella minnesotensis	Ophiocordyceps sinensis
	total number of tRNA loci:		141	124	144	37	138	138	322	310	196	76	131	118
	number of missing codons:		15	20	16	38	14	16	16	14	19	19	17	19
	tRNA Isotype	Anticodon	Drechmeria coniospora	Metarhizium acridum	Metarhizium anisopliae	Pochonia chlamydosporia	Arthrobotrys oligospora	Monacrosporium haptotylum	Fusarium graminearum	Fusarium oxysporum	Trichoderma reesei	Tolypocladiumophioglossoides	Hirsutella minnesotensis	Ophiocordyceps sinensis
	Ala	AGC	4	4	5	0	4	5	14	14	9	2	4	3
	Ala	CGC	2	1	1	1	3	2	2	3	3	2	1	1
	Ala	GGC	0	0	1	0	0	0	0	0	0	0	0	0
	Ala|Pseudo	TGC	3	3	2	1	3	3	4	4	3	2	3	2
	Arg	CCG	1	1	2	1	1	1	1	1	2	0	1	1
	Arg	GCG	2	3	0	0	0	0	0	0	0	1	0	0
	Arg|Pseudo	ACG	4	6	10	0	1	3	11	10	7	2	4	5
	Arg|Pseudo	CCT	1	2	2	1	1	1	3	3	2	2	2	1
	Arg|Pseudo	TCG	2	2	2	0	3	3	9	8	4	2	2	2
	Arg|Pseudo	TCT	3	1	3	1	3	3	2	3	2	1	7	2
	Asn|Pseudo	ATT	2	0	0	0	0	1	0	0	0	0	0	1
	Asn|Pseudo	GTT	5	4	5	0	3	4	9	8	6	3	4	3
	Asp	ATC	0	0	0	0	0	0	0	1	0	0	0	0
	Asp|Pseudo	GTC	7	5	5	0	7	5	15	14	9	4	5	4
	Cys|Pseudo	ACA	0	0	0	2	0	0	0	1	0	1	0	0
	Cys	GCA	3	2	2	0	2	2	5	5	3	1	2	3
	Gln|Pseudo	CTG	3	3	3	0	2	2	7	8	5	2	3	2
	Gln|Pseudo	TTG	3	2	1	1	4	3	5	5	2	1	1	1
	Glu	CTC	4	5	7	0	3	3	19	16	10	3	4	2
	Glu|Pseudo	TTC	3	2	3	1	4	4	5	4	3	2	2	2
	Gly	GCC	6	8	7	0	5	5	15	15	12	4	7	5
	Gly|Pseudo	ACC	0	0	0	0	0	0	1	2	0	0	0	0
	Gly|Pseudo	CCC	1	1	1	1	1	1	1	1	1	1	1	1
	Gly|Pseudo	TCC	3	3	4	0	1	2	6	6	4	1	2	2
	His|Pseudo	ATG	0	0	0	0	0	0	0	0	0	0	0	0
	His|Pseudo	GTG	4	3	4	0	4	3	7	8	5	1	4	4
	Ile	AAT	3	5	5	0	5	4	14	11	9	2	4	4
	Ile|Pseudo	GAT	1	1	0	0	1	1	0	0	0	0	1	0
	Ile	TAT	1	1	1	1	1	1	3	1	1	1	1	2
	Leu|Pseudo	CAA	3	2	2	1	1	0	3	4	2	1	1	1
	Leu	CAG	2	2	2	0	1	1	5	5	2	2	2	0
	Leu	GAG	0	0	0	0	0	0	0	0	0	0	0	0
	Leu|Pseudo	AAG	3	3	3	0	3	3	13	14	6	1	3	3
	Leu|Pseudo	TAA	3	1	2	1	3	2	2	3	1	1	1	1
	Leu|Pseudo	TAG	3	2	1	1	2	2	3	2	1	1	2	1
	Lys	CTT	4	5	5	0	4	4	16	18	10	3	4	5
	Lys	TTT	4	2	2	1	3	3	3	2	2	1	2	2
	Met|Pseudo	CAT	9	5	6	1	7	8	8	6	8	1	6	8
	Phe	AAA	0	0	0	0	2	0	11	0	0	0	0	0
	Phe	GAA	5	6	6	0	2	3	11	11	6	1	4	2
	Pro	AGG	3	3	3	0	2	2	10	10	6	2	3	2
	Pro	CGG	0	1	1	1	1	1	2	2	2	1	1	0
	Pro	GGG	0	0	0	0	0	0	0	0	0	0	0	0
	Pro|Pseudo	TGG	1	3	2	1	2	3	3	3	2	1	2	1
	SeC	TCA	1	0	1	0	1	1	1	0	0	0	1	1
	Ser	ACT	0	0	0	0	0	0	2	0	0	0	0	0
	Ser	CGA	1	2	2	2	1	1	2	3	2	2	1	1
	Ser	GCT	1	0	3	2	2	3	8	7	5	1	0	3
	Ser	GGA	0	0	0	0	0	1	0	2	0	0	3	0
	Ser|Pseudo	AGA	3	3	1	0	4	3	0	10	5	2	2	2
	Ser|Pseudo	TGA	3	0	2	1	2	2	3	2	2	1	2	2
	STOP	CTA	0	0	0	0	0	0	0	0	0	0	0	0
	Sup|Pseudo	TTA	1	0	1	0	1	0	0	0	0	0	0	0
	Thr|Pseudo	AGT	3	4	4	0	4	4	11	11	7	3	3	1
	Thr	CGT	2	0	2	1	2	1	3	2	3	1	2	1
	Thr	GGT	0	0	0	0	0	0	0	0	0	0	0	0
	Thr|Pseudo	TGT	3	1	2	1	3	3	5	4	2	2	1	2
	Trp	CCA	1	2	2	2	3	3	4	5	3	0	2	1
	Tyr	ATA	0	0	0	0	1	0	0	0	0	0	0	0
	Tyr|Pseudo	GTA	3	3	3	0	4	5	8	8	5	1	2	2
	Val	AAC	4	4	4	0	5	5	19	14	9	2	4	3
	Val	GAC	0	0	0	1	0	0	0	1	0	0	0	0
	Val|Pseudo	TAC	2	1	2	1	2	2	2	2	1	1	2	1
	Val|Pseudo	CAC	1	1	1	1	4	3	3	4	2	2	1	1
	Undetermined	Not defined	1	0	3	7	4	7	3	3	0	1	9	18
