# Supplementary material for: Comparative Genomic Analysis of Drechmeria coniospora Reveals Core and Specific Genetic Requirements for Fungal Endoparasitism of Nematodes
Source: PLoS Genet. 2016 May 6;12(5):e1006017. doi: 10.1371/journal.pgen.1006017 (PMC4859500; doi:10.1371/journal.pgen.1006017)
Supplement: S4 Table — (XLSX) [file pgen.1006017.s004.xlsx]

## Sheet: summary
The following sheets list the 97 USCOs for each of the indicated fungal species.
The given accession numbers correspond to the following sources:
Drechmeria coniospora	this study
Trichoderma reesei	http://genome.jgi.doe.gov/Trire2/download/TreeseiV2_FrozenGeneCatalog20081022.proteins.fasta.gz
Fusarium graminearum	http://genome.jgi.doe.gov/Fusgr1/download/Fusgr1_GeneCatalog_proteins_20110524.aa.fasta.gz
Arthrobotrys oligospora	http://genome.jgi.doe.gov/Artol1/download/Artol1_GeneCatalog_proteins_20131209.aa.fasta.gz
Monacrosporium haptotylum	http://genome.jgi.doe.gov/Monha1/download/Monha1_GeneCatalog_proteins_20131210.aa.fasta.gz
Hirsutella minnesotensis	http://www.ncbi.nlm.nih.gov/protein?LinkName=bioproject_protein&from_uid=67943
Fusarium oxysporum	http://genome.jgi.doe.gov/Fusox1/download/Fusox1_GeneCatalog_proteins_20110522.aa.fasta.gz
Metarhizium anisopliae	http://genome.jgi.doe.gov/Metan1/download/Metan1_GeneCatalog_proteins_20131005.aa.fasta.gz
Tolypocladium ophioglossoides	http://www.ncbi.nlm.nih.gov/protein?LinkName=bioproject_protein&from_uid=91059
Metarhizium acridum	http://genome.jgi.doe.gov/Metac1/download/Metac1_GeneCatalog_proteins_20131003.aa.fasta.gz
Pochonia chlamydosporia AUG	http://www.fungalinteractions.org/images/genoma/Pc-11079-proteins-AUG.fasta.zip
Ophiocordyceps sinensis	http://www.ncbi.nlm.nih.gov/protein?LinkName=bioproject_protein&from_uid=59569

## Sheet: Drechmeria coniospora
g2183.t1
g5485.t1
g7082.t1
g2600.t1
g6536.t1
g1117.t1
g3374.t1
g6558.t1
g3077.t1
g4980.t1
g7150.t1
g2309.t1
g4849.t1
g4939.t1
g3894.t1
g4267.t1
g6264.t1
g6652.t1
g7285.t1
g7880.t1
g3006.t1
g4906.t1
g7526.t1
g465.t1
g531.t1
g2439.t1
g392.t1
g3614.t1
g7454.t1
g3100.t1
g4638.t1
g7118.t1
g2536.t1
g7466.t1
g5952.t1
g2169.t1
g2786.t1
g187.t1
g6085.t1
g1316.t1
g5100.t1
g5451.t1
g5278.t1
g3421.t1
g3937.t1
g7868.t1
g55.t1
g960.t1
g756.t1
g5680.t1
g1557.t1
g2143.t1
g5110.t1
g7741.t1
g1066.t1
g7069.t1
g179.t1
g1201.t1
g4719.t1
g3739.t1
g2052.t1
g85.t1
g3952.t1
g514.t1
g5541.t1
g102.t1
g7999.t1
g5171.t1
g7750.t1
g745.t1
g2280.t1
g1841.t1
g7542.t1
g6618.t1
g4227.t1
g5331.t1
g7305.t1
g5349.t1
g2670.t1
g2299.t1
g5899.t1
g2023.t1
g1181.t1
g5336.t1
g3154.t1
g7415.t1
g4745.t1
g729.t1
g3283.t1
g5547.t1
g1320.t1
g2480.t1
g674.t1
g4165.t1
g6174.t1
g1888.t1
g6584.t1

## Sheet: Trichoderma reesei
jgi|Trire2|57600|e_gw1.4.52.1
jgi|Trire2|52829|estExt_Genewise1.C_400033
jgi|Trire2|3067|fgenesh1_pm.C_scaffold_5000028
jgi|Trire2|44449|estExt_Genewise1.C_11766
jgi|Trire2|58976|e_gw1.5.94.1
jgi|Trire2|66141|e_gw1.17.19.1
jgi|Trire2|81214|estExt_GeneWisePlus.C_230149
jgi|Trire2|69224|e_gw1.28.185.1
jgi|Trire2|53785|e_gw1.1.1203.1
jgi|Trire2|21278|estExt_fgenesh1_pm.C_10285
jgi|Trire2|119855|estExt_fgenesh5_pg.C_10718
jgi|Trire2|73560|estExt_GeneWisePlus.C_10148
jgi|Trire2|4136|fgenesh1_pm.C_scaffold_10000114
jgi|Trire2|102593|fgenesh5_pg.C_scaffold_1000226
jgi|Trire2|68184|e_gw1.24.209.1
jgi|Trire2|66296|e_gw1.18.88.1
jgi|Trire2|108332|fgenesh5_pg.C_scaffold_11000305
jgi|Trire2|80806|estExt_GeneWisePlus.C_200299
jgi|Trire2|23208|estExt_fgenesh1_pm.C_250031
jgi|Trire2|48482|estExt_Genewise1.C_100218
jgi|Trire2|122457|estExt_fgenesh5_pg.C_120190
jgi|Trire2|53721|e_gw1.1.975.1
jgi|Trire2|55417|e_gw1.2.646.1
jgi|Trire2|122385|estExt_fgenesh5_pg.C_120056
jgi|Trire2|23059|estExt_fgenesh1_pm.C_210055
jgi|Trire2|5196|fgenesh1_pm.C_scaffold_20000062
jgi|Trire2|65591|e_gw1.16.202.1
jgi|Trire2|70823|e_gw1.41.28.1
jgi|Trire2|122193|estExt_fgenesh5_pg.C_110044
jgi|Trire2|74517|estExt_GeneWisePlus.C_11985
jgi|Trire2|63967|e_gw1.13.115.1
jgi|Trire2|46490|estExt_Genewise1.C_50355
jgi|Trire2|73525|estExt_GeneWisePlus.C_10073
jgi|Trire2|78555|estExt_GeneWisePlus.C_110058
jgi|Trire2|75304|estExt_GeneWisePlus.C_30418
jgi|Trire2|21743|estExt_fgenesh1_pm.C_40094
jgi|Trire2|75995|estExt_GeneWisePlus.C_40630
jgi|Trire2|73778|estExt_GeneWisePlus.C_10530
jgi|Trire2|75184|estExt_GeneWisePlus.C_30144
jgi|Trire2|54450|e_gw1.1.580.1
jgi|Trire2|103321|fgenesh5_pg.C_scaffold_1000954
jgi|Trire2|64009|e_gw1.13.289.1
jgi|Trire2|59542|e_gw1.6.445.1
jgi|Trire2|81139|estExt_GeneWisePlus.C_230032
jgi|Trire2|80025|estExt_GeneWisePlus.C_160337
jgi|Trire2|122584|estExt_fgenesh5_pg.C_130181
jgi|Trire2|71410|kg2.C_scaffold_1000195
jgi|Trire2|121351|estExt_fgenesh5_pg.C_70147
jgi|Trire2|65508|e_gw1.16.168.1
jgi|Trire2|106113|fgenesh5_pg.C_scaffold_6000339
jgi|Trire2|80605|estExt_GeneWisePlus.C_190202
jgi|Trire2|68304|e_gw1.24.230.1
jgi|Trire2|41111|gw1.7.784.1
jgi|Trire2|3707|fgenesh1_pm.C_scaffold_8000074
jgi|Trire2|66926|e_gw1.20.175.1
jgi|Trire2|58627|e_gw1.5.115.1
jgi|Trire2|73934|estExt_GeneWisePlus.C_10789
jgi|Trire2|61692|e_gw1.9.388.1
jgi|Trire2|62225|e_gw1.10.411.1
jgi|Trire2|76057|estExt_GeneWisePlus.C_40742
jgi|Trire2|77309|estExt_GeneWisePlus.C_70748
jgi|Trire2|110444|fgenesh5_pg.C_scaffold_20000103
jgi|Trire2|67003|e_gw1.20.47.1
jgi|Trire2|122070|estExt_fgenesh5_pg.C_100202
jgi|Trire2|120300|estExt_fgenesh5_pg.C_20614
jgi|Trire2|61208|e_gw1.8.620.1
jgi|Trire2|60814|e_gw1.8.561.1
jgi|Trire2|77007|estExt_GeneWisePlus.C_70137
jgi|Trire2|61159|e_gw1.8.64.1
jgi|Trire2|23237|estExt_fgenesh1_pm.C_260020
jgi|Trire2|65225|e_gw1.15.226.1
jgi|Trire2|80243|estExt_GeneWisePlus.C_170355
jgi|Trire2|103850|fgenesh5_pg.C_scaffold_2000438
jgi|Trire2|65104|e_gw1.15.178.1
jgi|Trire2|121238|estExt_fgenesh5_pg.C_60317
jgi|Trire2|76169|estExt_GeneWisePlus.C_40961
jgi|Trire2|122410|estExt_fgenesh5_pg.C_120104
jgi|Trire2|76191|estExt_GeneWisePlus.C_41010
jgi|Trire2|76740|estExt_GeneWisePlus.C_60236
jgi|Trire2|67130|e_gw1.20.9.1
jgi|Trire2|120081|estExt_fgenesh5_pg.C_20185
jgi|Trire2|106595|fgenesh5_pg.C_scaffold_7000396
jgi|Trire2|121920|estExt_fgenesh5_pg.C_90356
jgi|Trire2|105189|fgenesh5_pg.C_scaffold_4000567
jgi|Trire2|123220|estExt_fgenesh5_pg.C_190067
jgi|Trire2|66270|e_gw1.18.32.1
jgi|Trire2|122641|estExt_fgenesh5_pg.C_140023
jgi|Trire2|70218|e_gw1.34.1.1
jgi|Trire2|22415|estExt_fgenesh1_pm.C_100071
jgi|Trire2|123155|estExt_fgenesh5_pg.C_180159
jgi|Trire2|1847|fgenesh1_pm.C_scaffold_1000181
jgi|Trire2|2660|fgenesh1_pm.C_scaffold_3000173
jgi|Trire2|1925|fgenesh1_pm.C_scaffold_1000259
jgi|Trire2|62577|e_gw1.10.213.1
jgi|Trire2|119554|estExt_fgenesh5_pg.C_10066
jgi|Trire2|57295|e_gw1.4.4.1
jgi|Trire2|23327|estExt_fgenesh1_pm.C_280057

## Sheet: Fusarium graminearum
FGSG_10040T0
FGSG_01931T0
FGSG_02729T0
FGSG_07206T0
FGSG_07086T0
FGSG_05469T0
FGSG_10092T0
FGSG_07422T0
FGSG_09965T0
FGSG_04185T0
FGSG_05433T0
FGSG_00567T0
FGSG_07524T0
FGSG_06755T0
FGSG_05686T0
FGSG_01839T0
FGSG_01592T0
FGSG_04320T0
FGSG_11603T0
FGSG_00949T0
FGSG_10179T0
FGSG_00482T0
FGSG_09607T0
FGSG_01199T0
FGSG_10845T0
FGSG_04355T0
FGSG_01123T0
FGSG_02191T0
FGSG_05306T0
FGSG_10145T0
FGSG_00700T0
FGSG_04136T0
FGSG_07169T0
FGSG_05297T0
FGSG_05053T0
FGSG_10251T0
FGSG_07269T0
FGSG_00329T0
FGSG_09663T0
FGSG_06951T0
FGSG_06789T0
FGSG_00748T0
FGSG_08936T0
FGSG_10219T0
FGSG_05640T0
FGSG_00732T0
FGSG_05425T0
FGSG_05973T0
FGSG_09280T0
FGSG_08840T0
FGSG_00261T0
FGSG_09432T0
FGSG_06100T0
FGSG_12904T0
FGSG_05518T0
FGSG_02752T0
FGSG_06282T0
FGSG_02510T0
FGSG_00292T0
FGSG_00637T0
FGSG_09035T0
FGSG_05465T0
FGSG_05541T0
FGSG_01399T0
FGSG_01926T0
FGSG_08313T0
FGSG_06078T0
FGSG_05138T0
FGSG_06299T0
FGSG_08458T0
FGSG_04404T0
FGSG_08785T0
FGSG_09631T0
FGSG_10530T0
FGSG_08920T0
FGSG_00372T0
FGSG_01257T0
FGSG_07051T0
FGSG_02785T0
FGSG_04361T0
FGSG_09760T0
FGSG_08964T0
FGSG_02528T0
FGSG_00367T0
FGSG_05627T0
FGSG_01873T0
FGSG_00269T0
FGSG_08474T0
FGSG_01485T0
FGSG_01887T0
FGSG_06948T0
FGSG_00610T0
FGSG_05164T0
FGSG_07873T0
FGSG_05229T0
FGSG_09904T0
FGSG_07452T0

## Sheet: Arthrobotrys oligospora
gi|345562346|gb|EGX45414.1|
gi|345571527|gb|EGX54341.1|
gi|345571025|gb|EGX53840.1|
gi|345560107|gb|EGX43235.1|
gi|345566690|gb|EGX49632.1|
gi|345559949|gb|EGX43079.1|
gi|345567747|gb|EGX50675.1|
gi|345567834|gb|EGX50736.1|
gi|345561649|gb|EGX44737.1|
gi|345570744|gb|EGX53565.1|
gi|345570572|gb|EGX53393.1|
gi|345565699|gb|EGX48648.1|
gi|345571280|gb|EGX54094.1|
gi|345569263|gb|EGX52131.1|
gi|345571062|gb|EGX53877.1|
gi|345564735|gb|EGX47695.1|
gi|345563676|gb|EGX46662.1|
gi|345569918|gb|EGX52744.1|
gi|345561954|gb|EGX45026.1|
gi|345571372|gb|EGX54186.1|
gi|345567794|gb|EGX50722.1|
gi|345568862|gb|EGX51732.1|
gi|345570683|gb|EGX53504.1|
gi|345567403|gb|EGX50335.1|
gi|345559883|gb|EGX43014.1|
gi|345564162|gb|EGX47143.1|
gi|345566334|gb|EGX49277.1|
gi|345559937|gb|EGX43068.1|
gi|345564170|gb|EGX47151.1|
gi|345563184|gb|EGX46187.1|
gi|345561153|gb|EGX44250.1|
gi|345563813|gb|EGX46797.1|
gi|345567292|gb|EGX50226.1|
gi|345569488|gb|EGX52354.1|
gi|345567412|gb|EGX50344.1|
gi|345561665|gb|EGX44753.1|
gi|345565724|gb|EGX48672.1|
gi|345564932|gb|EGX47888.1|
gi|345564149|gb|EGX47130.1|
gi|345569231|gb|EGX52099.1|
gi|345567454|gb|EGX50386.1|
gi|345565559|gb|EGX48508.1|
gi|345565936|gb|EGX48883.1|
gi|345564828|gb|EGX47788.1|
gi|345566136|gb|EGX49082.1|
gi|345566750|gb|EGX49692.1|
gi|345569284|gb|EGX52152.1|
gi|345569847|gb|EGX52673.1|
gi|345566603|gb|EGX49545.1|
gi|345566084|gb|EGX49031.1|
gi|345566461|gb|EGX49404.1|
gi|345566043|gb|EGX48990.1|
gi|345563769|gb|EGX46754.1|
gi|345568348|gb|EGX51243.1|
gi|345560314|gb|EGX43439.1|
gi|345568976|gb|EGX51845.1|
gi|345561599|gb|EGX44687.1|
gi|345569814|gb|EGX52640.1|
gi|345561154|gb|EGX44251.1|
gi|345565049|gb|EGX48005.1|
gi|345569906|gb|EGX52732.1|
gi|345569267|gb|EGX52135.1|
gi|345569728|gb|EGX52557.1|
gi|345571358|gb|EGX54172.1|
gi|345563525|gb|EGX46525.1|
gi|345569115|gb|EGX51984.1|
gi|345564385|gb|EGX47348.1|
gi|345560034|gb|EGX43163.1|
gi|345568223|gb|EGX51121.1|
gi|345560204|gb|EGX43329.1|
gi|345565071|gb|EGX48027.1|
gi|345562910|gb|EGX45918.1|
gi|345568572|gb|EGX51465.1|
gi|345566589|gb|EGX49531.1|
gi|345571161|gb|EGX53976.1|
gi|345566297|gb|EGX49240.1|
gi|345569087|gb|EGX51956.1|
gi|345561496|gb|EGX44585.1|
gi|345569668|gb|EGX52533.1|
gi|345561611|gb|EGX44699.1|
gi|345571064|gb|EGX53879.1|
gi|345569889|gb|EGX52715.1|
gi|345568961|gb|EGX51830.1|
gi|345564620|gb|EGX47580.1|
gi|345564896|gb|EGX47854.1|
gi|345563799|gb|EGX46783.1|
gi|345560449|gb|EGX43574.1|
gi|345560535|gb|EGX43660.1|
gi|345560466|gb|EGX43591.1|
gi|345568995|gb|EGX51864.1|
gi|345565881|gb|EGX48829.1|
gi|345567453|gb|EGX50385.1|
gi|345563963|gb|EGX46946.1|
gi|345563838|gb|EGX46821.1|
gi|345569395|gb|EGX52261.1|
gi|345567751|gb|EGX50679.1|
gi|345568491|gb|EGX51385.1|

## Sheet: Monacrosporium haptotylum
jgi|Monha1|5888|H072_6077m.01
jgi|Monha1|4550|H072_4645m.01
jgi|Monha1|6762|H072_6979m.01
jgi|Monha1|8338|H072_8635m.01
jgi|Monha1|1338|H072_1338m.01
jgi|Monha1|3722|H072_3749m.01
jgi|Monha1|6241|H072_6437m.01
jgi|Monha1|6665|H072_6878m.01
jgi|Monha1|1980|H072_1982m.01
jgi|Monha1|2616|H072_2621m.01
jgi|Monha1|9883|H072_10413m.01
jgi|Monha1|1958|H072_1959m.01
jgi|Monha1|3872|H072_3904m.01
jgi|Monha1|7707|H072_7974m.01
jgi|Monha1|7954|H072_8222m.01
jgi|Monha1|2058|H072_2062m.01
jgi|Monha1|2754|H072_2759m.01
jgi|Monha1|7048|H072_7278m.01
jgi|Monha1|9826|H072_10340m.01
jgi|Monha1|3791|H072_3822m.01
jgi|Monha1|3340|H072_3352m.01
jgi|Monha1|1906|H072_1907m.01
jgi|Monha1|9996|H072_10527m.01
jgi|Monha1|8924|H072_9317m.01
jgi|Monha1|10871|H072_11562m.01
jgi|Monha1|5786|H072_5975m.01
jgi|Monha1|7454|H072_7698m.01
jgi|Monha1|10807|H072_11497m.01
jgi|Monha1|5771|H072_5960m.01
jgi|Monha1|10299|H072_10875m.01
jgi|Monha1|10915|H072_11606m.01
jgi|Monha1|4719|H072_4821m.01
jgi|Monha1|4930|H072_5033m.01
jgi|Monha1|9012|H072_9437m.01
jgi|Monha1|8928|H072_9321m.01
jgi|Monha1|1996|H072_1998m.01
jgi|Monha1|3422|H072_3441m.01
jgi|Monha1|1047|H072_1047m.01
jgi|Monha1|5799|H072_5988m.01
jgi|Monha1|7742|H072_8009m.01
jgi|Monha1|2883|H072_2890m.01
jgi|Monha1|4156|H072_4200m.01
jgi|Monha1|9190|H072_9624m.01
jgi|Monha1|8119|H072_8405m.01
jgi|Monha1|8564|H072_8873m.01
jgi|Monha1|5019|H072_5125m.01
jgi|Monha1|7689|H072_7956m.01
jgi|Monha1|8278|H072_8573m.01
jgi|Monha1|4063|H072_4095m.01
jgi|Monha1|3360|H072_3377m.01
jgi|Monha1|8481|H072_8788m.01
jgi|Monha1|9241|H072_9675m.01
jgi|Monha1|4962|H072_5068m.01
jgi|Monha1|3584|H072_3606m.01
jgi|Monha1|1477|H072_1477m.01
jgi|Monha1|7657|H072_7924m.01
jgi|Monha1|8948|H072_9343m.01
jgi|Monha1|8243|H072_8538m.01
jgi|Monha1|10916|H072_11607m.01
jgi|Monha1|945|H072_945m.01
jgi|Monha1|7036|H072_7266m.01
jgi|Monha1|7703|H072_7970m.01
jgi|Monha1|5234|H072_5342m.01
jgi|Monha1|3800|H072_3831m.01
jgi|Monha1|2520|H072_2525m.01
jgi|Monha1|3058|H072_3067m.01
jgi|Monha1|10106|H072_10652m.01
jgi|Monha1|8353|H072_8650m.01
jgi|Monha1|1414|H072_1414m.01
jgi|Monha1|4456|H072_4551m.01
jgi|Monha1|9458|H072_9925m.01
jgi|Monha1|9064|H072_9491m.01
jgi|Monha1|6116|H072_6311m.01
jgi|Monha1|4071|H072_4103m.01
jgi|Monha1|5471|H072_5607m.01
jgi|Monha1|5130|H072_5237m.01
jgi|Monha1|3031|H072_3039m.01
jgi|Monha1|7136|H072_7371m.01
jgi|Monha1|9483|H072_9950m.01
jgi|Monha1|8823|H072_9211m.01
jgi|Monha1|7952|H072_8220m.01
jgi|Monha1|8321|H072_8616m.01
jgi|Monha1|7670|H072_7937m.01
jgi|Monha1|9598|H072_10087m.01
jgi|Monha1|1788|H072_1789m.01
jgi|Monha1|4710|H072_4812m.01
jgi|Monha1|2176|H072_2180m.01
jgi|Monha1|9104|H072_9531m.01
jgi|Monha1|2166|H072_2170m.01
jgi|Monha1|7637|H072_7904m.01
jgi|Monha1|6351|H072_6559m.01
jgi|Monha1|2882|H072_2889m.01
jgi|Monha1|2217|H072_2222m.01
jgi|Monha1|572|H072_572m.01
jgi|Monha1|7918|H072_8186m.01
jgi|Monha1|6245|H072_6441m.01
jgi|Monha1|3561|H072_3583m.01

## Sheet: Hirsutella minnesotensis
gi|799249587|gb|KJZ78273.1|
gi|799249414|gb|KJZ78114.1|
gi|799243084|gb|KJZ72091.1|
gi|799245362|gb|KJZ74222.1|
gi|799251999|gb|KJZ80604.1|
gi|799247338|gb|KJZ76096.1|
gi|799247568|gb|KJZ76319.1|
gi|799246775|gb|KJZ75553.1|
gi|799250058|gb|KJZ78729.1|
gi|799250834|gb|KJZ79468.1|
gi|799247255|gb|KJZ76013.1|
gi|799249661|gb|KJZ78347.1|
gi|799246611|gb|KJZ75404.1|
gi|799250240|gb|KJZ78898.1|
gi|799249118|gb|KJZ77820.1|
gi|799249031|gb|KJZ77733.1|
gi|799244184|gb|KJZ73114.1|
gi|799250194|gb|KJZ78852.1|
gi|799244338|gb|KJZ73256.1|
gi|799248790|gb|KJZ77501.1|
gi|799250920|gb|KJZ79554.1|
gi|799249720|gb|KJZ78406.1|
gi|799251172|gb|KJZ79789.1|
gi|799247894|gb|KJZ76628.1|
gi|799251576|gb|KJZ80181.1|
gi|799250163|gb|KJZ78821.1|
gi|799243665|gb|KJZ72631.1|
gi|799242685|gb|KJZ71730.1|
gi|799249337|gb|KJZ78037.1|
gi|799249524|gb|KJZ78210.1|
gi|799248658|gb|KJZ77369.1|
gi|799247492|gb|KJZ76243.1|
gi|799251972|gb|KJZ80577.1|
gi|799249327|gb|KJZ78027.1|
gi|799251448|gb|KJZ80065.1|
gi|799250079|gb|KJZ78750.1|
gi|799245208|gb|KJZ74074.1|
gi|799246239|gb|KJZ75044.1|
gi|799251346|gb|KJZ79963.1|
gi|799250302|gb|KJZ78960.1|
gi|799246210|gb|KJZ75015.1|
gi|799248276|gb|KJZ76996.1|
gi|799245498|gb|KJZ74350.1|
gi|799244244|gb|KJZ73168.1|
gi|799244056|gb|KJZ72992.1|
gi|799248771|gb|KJZ77482.1|
gi|799247269|gb|KJZ76027.1|
gi|799245135|gb|KJZ74008.1|
gi|799245782|gb|KJZ74612.1|
gi|799246961|gb|KJZ75733.1|
gi|799247083|gb|KJZ75847.1|
gi|799243558|gb|KJZ72530.1|
gi|799241526|gb|KJZ70734.1|
gi|799248031|gb|KJZ76759.1|
gi|799243918|gb|KJZ72867.1|
gi|799243066|gb|KJZ72073.1|
gi|799251825|gb|KJZ80430.1|
gi|799244469|gb|KJZ73380.1|
gi|799247387|gb|KJZ76145.1|
gi|799242003|gb|KJZ71137.1|
gi|799245049|gb|KJZ73922.1|
gi|799247331|gb|KJZ76089.1|
gi|799243906|gb|KJZ72855.1|
gi|799248856|gb|KJZ77567.1|
gi|799249420|gb|KJZ78120.1|
gi|799242606|gb|KJZ71665.1|
gi|799248922|gb|KJZ77624.1|
gi|799242866|gb|KJZ71893.1|
gi|799248057|gb|KJZ76785.1|
gi|799249939|gb|KJZ78610.1|
gi|799241085|gb|KJZ70382.1|
gi|799247140|gb|KJZ75904.1|
gi|799250611|gb|KJZ79257.1|
gi|799251107|gb|KJZ79741.1|
gi|799241249|gb|KJZ70502.1|
gi|799244718|gb|KJZ73620.1|
gi|799247842|gb|KJZ76576.1|
gi|799244736|gb|KJZ73638.1|
gi|799245470|gb|KJZ74322.1|
gi|799250149|gb|KJZ78807.1|
gi|799251243|gb|KJZ79860.1|
gi|799242154|gb|KJZ71266.1|
gi|799244551|gb|KJZ73462.1|
gi|799244723|gb|KJZ73625.1|
gi|799244092|gb|KJZ73028.1|
gi|799246915|gb|KJZ75687.1|
gi|799247415|gb|KJZ76173.1|
gi|799244315|gb|KJZ73239.1|
gi|799248835|gb|KJZ77546.1|
gi|799246904|gb|KJZ75676.1|
gi|799250305|gb|KJZ78963.1|
gi|799249698|gb|KJZ78384.1|
gi|799251718|gb|KJZ80323.1|
gi|799245892|gb|KJZ74716.1|
gi|799249248|gb|KJZ77948.1|
gi|799249554|gb|KJZ78240.1|
gi|799246742|gb|KJZ75520.1|

## Sheet: Fusarium oxysporum
FOXG_05365T0
FOXG_04201T0
FOXG_10314T0
FOXG_01603T0
FOXG_01719T0
FOXG_09431T0
FOXG_05316T0
FOXG_01469T0
FOXG_05456T0
FOXG_11447T0
FOXG_09465T0
FOXG_00487T0
FOXG_15441T0
FOXG_02071T0
FOXG_09191T0
FOXG_04298T0
FOXG_11112T0
FOXG_13919T0
FOXG_10250T0
FOXG_00918T0
FOXG_05229T0
FOXG_00574T0
FOXG_06313T0
FOXG_00190T0
FOXG_12778T0
FOXG_13879T0
FOXG_00266T0
FOXG_04113T0
FOXG_06373T0
FOXG_05262T0
FOXG_01026T0
FOXG_11501T0
FOXG_01631T0
FOXG_06364T0
FOXG_08645T0
FOXG_05169T0
FOXG_02148T0
FOXG_00735T0
FOXG_08406T0
FOXG_01865T0
FOXG_02034T0
FOXG_01079T0
FOXG_03669T0
FOXG_05135T0
FOXG_09245T0
FOXG_01064T0
FOXG_09473T0
FOXG_07678T0
FOXG_05961T0
FOXG_03553T0
FOXG_01201T0
FOXG_06118T0
FOXG_07810T0
FOXG_08074T0
FOXG_09375T0
FOXG_10293T0
FOXG_08032T0
FOXG_10540T0
FOXG_01165T0
FOXG_00954T0
FOXG_08982T0
FOXG_09436T0
FOXG_09352T0
FOXG_11316T0
FOXG_04207T0
FOXG_02986T0
FOXG_07788T0
FOXG_07884T0
FOXG_08050T0
FOXG_03256T0
FOXG_13830T0
FOXG_03041T0
FOXG_06338T0
FOXG_04892T0
FOXG_03651T0
FOXG_00684T0
FOXG_00130T0
FOXG_01757T0
FOXG_15632T0
FOXG_13875T0
FOXG_08324T0
FOXG_09025T0
FOXG_10557T0
FOXG_00689T0
FOXG_09260T0
FOXG_04259T0
FOXG_01191T0
FOXG_03272T0
FOXG_11203T0
FOXG_04246T0
FOXG_01869T0
FOXG_00438T0
FOXG_07910T0
FOXG_04091T0
FOXG_08476T0
FOXG_05520T0
FOXG_01433T0

## Sheet: Metarhizium anisopliae
jgi|Metan1|5645|MAA_05645m.01
jgi|Metan1|1083|MAA_01083m.01
jgi|Metan1|2445|MAA_02445m.01
jgi|Metan1|9426|MAA_09426m.01
jgi|Metan1|4383|MAA_04383m.01
jgi|Metan1|3546|MAA_03546m.01
jgi|Metan1|3023|MAA_03023m.01
jgi|Metan1|6808|MAA_06808m.01
jgi|Metan1|2944|MAA_02944m.01
jgi|Metan1|2766|MAA_02766m.01
jgi|Metan1|3577|MAA_03577m.01
jgi|Metan1|4149|MAA_04149m.01
jgi|Metan1|6847|MAA_06847m.01
jgi|Metan1|5901|MAA_05901m.01
jgi|Metan1|4820|MAA_04820m.01
jgi|Metan1|3311|MAA_03311m.01
jgi|Metan1|10282|MAA_10282m.01
jgi|Metan1|5322|MAA_05322m.01
jgi|Metan1|259|MAA_00259m.01
jgi|Metan1|609|MAA_00609m.01
jgi|Metan1|2858|MAA_02858m.01
jgi|Metan1|4224|MAA_04224m.01
jgi|Metan1|5129|MAA_05129m.01
jgi|Metan1|7202|MAA_07202m.01
jgi|Metan1|2620|MAA_02620m.01
jgi|Metan1|5354|MAA_05354m.01
jgi|Metan1|3941|MAA_03941m.01
jgi|Metan1|1944|MAA_01944m.01
jgi|Metan1|1153|MAA_01153m.01
jgi|Metan1|2969|MAA_02969m.01
jgi|Metan1|778|MAA_00778m.01
jgi|Metan1|2483|MAA_02483m.01
jgi|Metan1|9982|MAA_09982m.01
jgi|Metan1|1162|MAA_01162m.01
jgi|Metan1|1189|MAA_01189m.01
jgi|Metan1|5612|MAA_05612m.01
jgi|Metan1|5940|MAA_05940m.01
jgi|Metan1|7634|MAA_07634m.01
jgi|Metan1|7031|MAA_07031m.01
jgi|Metan1|5816|MAA_05816m.01
jgi|Metan1|9165|MAA_09165m.01
jgi|Metan1|5139|MAA_05139m.01
jgi|Metan1|10365|MAA_10365m.01
jgi|Metan1|3080|MAA_03080m.01
jgi|Metan1|4849|MAA_04849m.01
jgi|Metan1|624|MAA_00624m.01
jgi|Metan1|3585|MAA_03585m.01
jgi|Metan1|6231|MAA_06231m.01
jgi|Metan1|2043|MAA_02043m.01
jgi|Metan1|3785|MAA_03785m.01
jgi|Metan1|9789|MAA_09789m.01
jgi|Metan1|1568|MAA_01568m.01
jgi|Metan1|1556|MAA_01556m.01
jgi|Metan1|4580|MAA_04580m.01
jgi|Metan1|3470|MAA_03470m.01
jgi|Metan1|2434|MAA_02434m.01
jgi|Metan1|7650|MAA_07650m.01
jgi|Metan1|512|MAA_00512m.01
jgi|Metan1|5185|MAA_05185m.01
jgi|Metan1|1860|MAA_01860m.01
jgi|Metan1|9621|MAA_09621m.01
jgi|Metan1|3550|MAA_03550m.01
jgi|Metan1|3495|MAA_03495m.01
jgi|Metan1|567|MAA_00567m.01
jgi|Metan1|5281|MAA_05281m.01
jgi|Metan1|2378|MAA_02378m.01
jgi|Metan1|4648|MAA_04648m.01
jgi|Metan1|1493|MAA_01493m.01
jgi|Metan1|4589|MAA_04589m.01
jgi|Metan1|2256|MAA_02256m.01
jgi|Metan1|5392|MAA_05392m.01
jgi|Metan1|795|MAA_00795m.01
jgi|Metan1|5105|MAA_05105m.01
jgi|Metan1|5500|MAA_05500m.01
jgi|Metan1|9297|MAA_09297m.01
jgi|Metan1|4324|MAA_04324m.01
jgi|Metan1|7251|MAA_07251m.01
jgi|Metan1|4343|MAA_04343m.01
jgi|Metan1|10090|MAA_10090m.01
jgi|Metan1|5363|MAA_05363m.01
jgi|Metan1|6468|MAA_06468m.01
jgi|Metan1|1301|MAA_01301m.01
jgi|Metan1|8949|MAA_08949m.01
jgi|Metan1|4329|MAA_04329m.01
jgi|Metan1|3358|MAA_03358m.01
jgi|Metan1|3685|MAA_03685m.01
jgi|Metan1|5164|MAA_05164m.01
jgi|Metan1|2269|MAA_02269m.01
jgi|Metan1|552|MAA_00552m.01
jgi|Metan1|3675|MAA_03675m.01
jgi|Metan1|5814|MAA_05814m.01
jgi|Metan1|4112|MAA_04112m.01
jgi|Metan1|8839|MAA_08839m.01
jgi|Metan1|6657|MAA_06657m.01
jgi|Metan1|6309|MAA_06309m.01
jgi|Metan1|4423|MAA_04423m.01
jgi|Metan1|6833|MAA_06833m.01

## Sheet: Tolypocladium ophioglossoides
gi|908388287|gb|KND88979.1|
gi|908386119|gb|KND86879.1|
gi|908390231|gb|KND90876.1|
gi|908392964|gb|KND93575.1|
gi|908394545|gb|KND95140.1|
gi|908391770|gb|KND92396.1|
gi|908390880|gb|KND91513.1|
gi|908393262|gb|KND93873.1|
gi|908389066|gb|KND89739.1|
gi|908390920|gb|KND91553.1|
gi|908391988|gb|KND92610.1|
gi|908394629|gb|KND95224.1|
gi|908393114|gb|KND93725.1|
gi|908394166|gb|KND94761.1|
gi|908391639|gb|KND92265.1|
gi|908391137|gb|KND91768.1|
gi|908386975|gb|KND87700.1|
gi|908391905|gb|KND92527.1|
gi|908386797|gb|KND87529.1|
gi|908390557|gb|KND91193.1|
gi|908388900|gb|KND89573.1|
gi|908394209|gb|KND94804.1|
gi|908387170|gb|KND87890.1|
gi|908389477|gb|KND90138.1|
gi|908393808|gb|KND94413.1|
gi|908392049|gb|KND92671.1|
gi|908389552|gb|KND90213.1|
gi|908387910|gb|KND88607.1|
gi|908387790|gb|KND88490.1|
gi|908388960|gb|KND89633.1|
gi|908390744|gb|KND91380.1|
gi|908390146|gb|KND90791.1|
gi|908393351|gb|KND93962.1|
gi|908387203|gb|KND87923.1|
gi|908389338|gb|KND90004.1|
gi|908385889|gb|KND86661.1|
gi|908394267|gb|KND94862.1|
gi|908393954|gb|KND94559.1|
gi|908391416|gb|KND92047.1|
gi|908394185|gb|KND94780.1|
gi|908393083|gb|KND93694.1|
gi|908390445|gb|KND91083.1|
gi|908391465|gb|KND92096.1|
gi|908385558|gb|KND86350.1|
gi|908391495|gb|KND92121.1|
gi|908390669|gb|KND91305.1|
gi|908391984|gb|KND92606.1|
gi|908393032|gb|KND93643.1|
gi|908385659|gb|KND86445.1|
gi|908387350|gb|KND88065.1|
gi|908388526|gb|KND89211.1|
gi|908387055|gb|KND87778.1|
gi|908393031|gb|KND93642.1|
gi|908392311|gb|KND92929.1|
gi|908391509|gb|KND92135.1|
gi|908390079|gb|KND90724.1|
gi|908393934|gb|KND94539.1|
gi|908390855|gb|KND91488.1|
gi|908390279|gb|KND90917.1|
gi|908393751|gb|KND94356.1|
gi|908391207|gb|KND91838.1|
gi|908391590|gb|KND92216.1|
gi|908391725|gb|KND92351.1|
gi|908390613|gb|KND91249.1|
gi|908386117|gb|KND86877.1|
gi|908389964|gb|KND90613.1|
gi|908388715|gb|KND89396.1|
gi|908393359|gb|KND93970.1|
gi|908392390|gb|KND93008.1|
gi|908389906|gb|KND90555.1|
gi|908392236|gb|KND92858.1|
gi|908389159|gb|KND89828.1|
gi|908392687|gb|KND93305.1|
gi|908385809|gb|KND86587.1|
gi|908391263|gb|KND91894.1|
gi|908394091|gb|KND94686.1|
gi|908389628|gb|KND90289.1|
gi|908394610|gb|KND95205.1|
gi|908392088|gb|KND92710.1|
gi|908392200|gb|KND92822.1|
gi|908392587|gb|KND93205.1|
gi|908385961|gb|KND86730.1|
gi|908390870|gb|KND91503.1|
gi|908394082|gb|KND94677.1|
gi|908391747|gb|KND92373.1|
gi|908387810|gb|KND88510.1|
gi|908390297|gb|KND90935.1|
gi|908390033|gb|KND90682.1|
gi|908390660|gb|KND91296.1|
gi|908387749|gb|KND88449.1|
gi|908394744|gb|KND95339.1|
gi|908388762|gb|KND89439.1|
gi|908393825|gb|KND94430.1|
gi|908385077|gb|KND85978.1|
gi|908388033|gb|KND88727.1|
gi|908388178|gb|KND88870.1|
gi|908393258|gb|KND93869.1|

[truncated: 3 more sheets: Metarhizium acridum, Pochonia chlamydosporia AUG, Ophiocordyceps sinensis]
