# Supplementary material for: Comparative Genomic Analysis of Drechmeria coniospora Reveals Core and Specific Genetic Requirements for Fungal Endoparasitism of Nematodes
Source: PLoS Genet. 2016 May 6;12(5):e1006017. doi: 10.1371/journal.pgen.1006017 (PMC4859500; doi:10.1371/journal.pgen.1006017)
Supplement: S5 Table — The first sheet presents the results of an InterproScan analysis of the predicted proteome, complemented with dedicated BLASTP searches against UniprotKB and PHI-base databases. The second gives the sequences of 31 predicted proteins longer than 1000 amino acids, but without any InterproScan annotation. The third sheet gives a summary of the BLASTP analysis against the NCBI non-redundant set of proteins for the 31 sequences on the previous sheet. The results for the predicted proteins are split into 3 groups: with a homologue (only top 10 hits shown), with only remote similarity to other proteins (all hits shown), and with no similarity to any protein in the current NCBI non-redundant protein sequence database. (XLSX) [file pgen.1006017.s005.xlsx]

## Sheet: InterproScan
gene	scaffold	start	end	strand	length	Below median	BLASTP	PHIBASE	PHIBASE: reduced virulence or pathogenicity	Pfam	PANTHER	SUPERFAMILY	TIGRFAM	ProDom	ProSitePatterns	ProSiteProfiles	SMART	Coils	Gene3D	Hamap	PIRSF	PRINTS	Any InterproScan annotation (columns K to W)?
g1.t1	omap49267b	87924	88782	+	241	Y	Q4IJK2|RT10_GIBZE|1e-103	-		PF00338|Ribosomal protein S10p/S20e|1.4E-24;	PTHR11700:SF9||5.5E-81;PTHR11700||5.5E-81;	SSF54999||2.49E-24;	-	-	-	-	-	-	G3DSA:3.30.70.600||1.1E-25;	MF_00508|30S ribosomal protein S10 [rpsJ].|11.029;	-	-
g2.t1	omap49267b	89552	92780	+	947		Q09796|KA111_SCHPO|2e-35	-		-	PTHR12363:SF34||5.5E-216;PTHR12363:SF34||5.5E-216;PTHR12363:SF34||5.5E-216;PTHR12363||5.5E-216;PTHR12363||5.5E-216;PTHR12363||5.5E-216;	SSF48371||2.35E-36;SSF48371||2.35E-36;SSF48371||2.35E-36;SSF48371||2.35E-36;	-	-	-	-	-	-	G3DSA:1.25.10.10||2.7E-12;G3DSA:1.25.10.10||2.7E-12;	-	-	-
g3.t1	omap49267b	92942	94258	-	356	Y	O42875|SYWM_SCHPO|2e-86	-		PF00579|tRNA synthetases class I (W and Y)|7.4E-71;	PTHR10055||2.2E-158;PTHR10055:SF10||2.2E-158;	SSF52374||1.38E-82;	TIGR00233|trpS: tryptophan--tRNA ligase|2.5E-87;	-	PS00178|Aminoacyl-transfer RNA synthetases class-I signature.|-;	-	-	-	G3DSA:3.40.50.620||3.1E-80;G3DSA:1.10.240.10||1.3E-12;	-	-	PR01039|Tryptophanyl-tRNA synthetase signature|2.0E-22;PR01039|Tryptophanyl-tRNA synthetase signature|2.0E-22;PR01039|Tryptophanyl-tRNA synthetase signature|2.0E-22;PR01039|Tryptophanyl-tRNA synthetase signature|2.0E-22;
g4.t1	omap49267b	95969	97181	+	330	Y	Q99145|HIS1_YARLI|1e-109	-		PF01634|ATP phosphoribosyltransferase|2.3E-53;PF08029|HisG, C-terminal domain|8.8E-27;	PTHR21403:SF0||1.9E-128;PTHR21403||1.9E-128;	SSF53850||2.02E-51;SSF54913||3.56E-20;	TIGR03455|HisG_C-term: ATP phosphoribosyltransferase, C-terminal domain|8.1E-30;TIGR00070|hisG: ATP phosphoribosyltransferase|1.4E-42;	-	PS01316|ATP phosphoribosyltransferase signature.|-;	-	-	-	G3DSA:3.40.190.10||4.4E-27;G3DSA:3.30.70.120||1.2E-25;G3DSA:3.40.190.10||3.0E-45;	MF_00079|ATP phosphoribosyltransferase [hisG].|28.095;	-	-
g5.t1	omap49267b	113810	114306	+	145	Y	Q9HE74|RS23_NEUCR|1e-98	1604|PHI:1604|GzOB045|I1S1V9|5518|Gibberellazeae(related:Fusariumgraminearum)|Unaffectedpathogenicity|6e-102		PF00164|Ribosomal protein S12/S23|3.6E-61;	PTHR11652||2.9E-97;	SSF50249||2.48E-35;	TIGR00982|uS12_E_A: ribosomal protein uS12|9.5E-58;	-	PS00055|Ribosomal protein S12 signature.|-;	-	-	-	G3DSA:2.40.50.140||7.3E-35;	-	PIRSF002133||1.5E-33;	-
g6.t1	omap49267b	116818	119848	+	769		-	1624|PHI:1624|GzJUM006|I1SAP7|5518|Gibberellazeae(related:Fusariumgraminearum)|Unaffectedpathogenicity|0.0		PF02373|JmjC domain, hydroxylase|1.1E-9;	PTHR32031||6.7E-237;PTHR32031:SF108||6.7E-237;	SSF51197||6.18E-39;SSF51197||6.18E-39;	-	-	-	PS51184|JmjC domain profile.|28.551;	SM00558|A domain family that is part of the cupin metalloenzyme superfamily.|7.0E-10;	Coil||-;Coil||-;	G3DSA:2.60.120.650||1.0E-5;G3DSA:2.60.120.650||1.0E-5;	-	-	-
g7.t1	omap49267b	123966	124857	-	264	Y	Q54IX6|STX8B_DICDI|1e-08	-		PF05739|SNARE domain|1.8E-8;	PTHR19957||2.5E-39;PTHR19957||2.5E-39;PTHR19957:SF124||2.5E-39;PTHR19957:SF124||2.5E-39;	SSF58038||2.44E-15;	-	-	-	PS50192|t-SNARE coiled-coil homology domain profile.|14.072;	SM00397|Helical region found in SNAREs|1.6E-5;	-	G3DSA:1.20.5.110||4.6E-21;	-	-	-
g8.t1	omap49267b	126002	127569	+	481		Q9P7S3|SSR3_SCHPO|2e-47	-		PF02201|SWIB/MDM2 domain|1.1E-19;	PTHR13844:SF7||1.1E-127;PTHR13844||1.1E-127;	SSF47592||4.14E-22;	-	-	-	-	SM00151|SWI complex, BAF60b domains|9.0E-9;	Coil||-;	G3DSA:1.10.245.10||2.3E-26;	-	-	-
g9.t1	omap49267b	128024	129311	-	358	Y	O60032|HYMA_EMENI|1e-142	-		PF08569|Mo25-like|1.4E-117;	PTHR10182||2.1E-138;PTHR10182:SF3||2.1E-138;PTHR10182||2.1E-138;PTHR10182:SF3||2.1E-138;	SSF48371||3.02E-101;	-	-	-	-	-	-	G3DSA:1.25.10.10||3.2E-128;	-	-	-
g10.t1	omap49267b	130337	131987	+	471		G2TRT0|YHX4_SCHPO|1e-13	2037|PHI:2037|MoRic8|XP_001405357|148305|Magnaportheoryzae(related:Magnaporthegrisea)|Lossofpathogenicity|2e-135	Y	PF10165|Guanine nucleotide exchange factor synembryn|4.6E-124;	PTHR12425:SF5||1.0E-97;PTHR12425||1.0E-97;	SSF48371||1.5E-6;	-	-	-	-	-	-	-	-	-	-
g11.t1	omap49267b	132845	133522	+	208	Y	Q5F3W5|SUV92_CHICK|8e-08	-		PF00385|Chromo (CHRromatin Organisation MOdifier) domain|1.6E-13;	-	SSF54160||2.92E-16;	-	-	PS00598|Chromo domain signature.|-;	PS50013|Chromo and chromo shadow domain profile.|14.748;	SM00298|Chromatin organization modifier domain|1.6E-10;	-	G3DSA:2.40.50.40||4.3E-20;	-	-	-
g12.t1	omap49267b	134932	135893	-	199	Y	P0CX24|RL20B_YEAST|2e-85	-		PF01775|Ribosomal L18ae/LX protein domain|5.9E-57;	PTHR10052:SF1||1.4E-112;PTHR10052||1.4E-112;	SSF160374||2.35E-24;	-	-	-	-	-	-	G3DSA:3.10.20.10||7.7E-6;	MF_00273|50S ribosomal protein L18Ae [rpl18a].|35.898;	PIRSF002190||2.9E-84;	-
g13.t1	omap49267b	136934	138739	+	456		Q4IMN9|CSN12_GIBZE|0	-		PF01399|PCI domain|2.4E-10;	PTHR12732:SF0||1.7E-120;PTHR12732||1.7E-120;PTHR12732||1.7E-120;PTHR12732:SF0||1.7E-120;	-	-	-	-	-	SM00753|PCI/PINT associated module|4.8E-48;	-	-	-	-	-
g14.t1	omap49267b	139925	141182	+	378	Y	P22194|SDS22_SCHPO|9e-85	2616|PHI:2616|InlA|Q2L8G9|1639|Listeriamonocytogenes|Unaffectedpathogenicity|8e-21		PF12799|Leucine Rich repeats (2 copies)|1.6E-6;PF12799|Leucine Rich repeats (2 copies)|1.6E-6;	PTHR24365||1.1E-67;PTHR24365:SF335||1.1E-67;	SSF52058||3.06E-48;	-	-	-	PS51450|Leucine-rich repeat profile.|6.888;PS51450|Leucine-rich repeat profile.|7.589;PS51450|Leucine-rich repeat profile.|9.375;PS51450|Leucine-rich repeat profile.|5.61;PS51450|Leucine-rich repeat profile.|8.736;PS51450|Leucine-rich repeat profile.|7.096;PS51450|Leucine-rich repeat profile.|8.251;PS51450|Leucine-rich repeat profile.|6.264;PS51450|Leucine-rich repeat profile.|7.08;PS51450|Leucin…	SM00365|Leucine-rich repeat, SDS22-like subfamily|620.0;SM00365|Leucine-rich repeat, SDS22-like subfamily|2.7E-6;SM00365|Leucine-rich repeat, SDS22-like subfamily|94.0;SM00365|Leucine-rich repeat, SDS22-like subfamily|0.046;SM00365|Leucine-rich repeat, SDS22-like subfamily|5.4;SM00365|Leucine-rich repeat, SDS22-like subfamily|30.0;SM00365|Leucine-rich repeat, SDS22-like subfamily|54.0;SM00365|Leu…	-	G3DSA:3.80.10.10||2.6E-30;G3DSA:3.80.10.10||3.8E-33;	-	-	-
g15.t1	omap49267b	142001	144691	-	812		P41909|PXA1_YEAST|1e-157	2042|PHI:2042|ABC3|Q3Y5V5|148305|Magnaportheoryzae(related:Magnaporthegrisea)|Lossofpathogenicity|1e-11	Y	PF00005|ABC transporter|1.8E-15;PF06472|ABC transporter transmembrane region 2|1.1E-96;	PTHR11384:SF35||0.0;PTHR11384||0.0;	SSF52540||5.05E-28;	-	-	PS00211|ABC transporters family signature.|-;	PS50893|ATP-binding cassette, ABC transporter-type domain profile.|15.313;PS50929|ABC transporter integral membrane type-1 fused domain profile.|9.619;	SM00382|ATPases associated with a variety of cellular activities|2.3E-6;	Coil||-;	G3DSA:1.20.120.560||5.4E-5;G3DSA:1.20.120.560||5.4E-5;G3DSA:3.40.50.300||1.3E-32;	-	-	-
g16.t1	omap49267b	146341	147535	+	355	Y	Q8WZY4|RPN8_NEUCR|0	911|PHI:911|um11451||5270|Ustilagomaydis|Reducedvirulence|5e-14	Y	PF13012|Maintenance of mitochondrial structure and function|2.4E-37;PF01398|JAB1/Mov34/MPN/PAD-1 ubiquitin protease|1.3E-31;	PTHR10540||2.7E-174;PTHR10540:SF7||2.7E-174;	-	-	-	-	-	SM00232|JAB/MPN domain|4.4E-31;	-	-	-	-	-
g17.t1	omap49267b	147864	150692	-	735		Q9UTE2|HEM6_SCHPO|1e-130	-		PF01218|Coproporphyrinogen III oxidase|2.3E-144;	PTHR10755||3.1E-222;PTHR10755:SF0||3.1E-222;	SSF102886||5.89E-138;	-	-	-	-	-	-	G3DSA:3.40.1500.10||4.4E-141;	-	-	PR00073|Coprogen oxidase signature|5.2E-86;PR00073|Coprogen oxidase signature|5.2E-86;PR00073|Coprogen oxidase signature|5.2E-86;PR00073|Coprogen oxidase signature|5.2E-86;PR00073|Coprogen oxidase signature|5.2E-86;PR00073|Coprogen oxidase signature|5.2E-86;PR00073|Coprogen oxidase signature|5.2E-86;
g18.t1	omap49267b	153710	154258	+	118	Y	Q2GVL1|ATG8_CHAGB|3e-81	2076|PHI:2076|Moatg8|MGG_01062|148305|Magnaportheoryzae(related:Magnaporthegrisea)|Lossofpathogenicity|9e-79	Y	PF02991|Autophagy protein Atg8 ubiquitin like|2.5E-51;	PTHR10969||9.5E-81;	SSF54236||1.92E-44;	-	-	-	-	-	-	G3DSA:3.10.20.90||3.4E-59;	-	-	-
g19.t1	omap49267b	156443	158362	+	639		Q2GMW8|PRM1_CHAGB|0	-		-	PTHR31030||2.8E-167;	-	-	-	-	-	-	-	-	-	-	-
g20.t1	omap49267b	159644	162193	+	709		P13228|TRP_NEUCR|0	2517|PHI:2517|TRPS|Q4X0J6|746128|Aspergillusfumigatus|Lethal|0.0		PF00291|Pyridoxal-phosphate dependent enzyme|1.0E-51;PF00290|Tryptophan synthase alpha chain|1.1E-95;	PTHR10314:SF3||6.4E-254;PTHR10314||6.4E-254;	SSF51366||2.17E-82;SSF53686||2.75E-142;	TIGR00262|trpA: tryptophan synthase, alpha subunit|1.0E-68;TIGR00263|trpB: tryptophan synthase, beta subunit|1.8E-181;	-	PS00167|Tryptophan synthase alpha chain signature.|-;PS00168|Tryptophan synthase beta chain pyridoxal-phosphate attachment site.|-;	-	-	-	G3DSA:3.40.50.1100||1.7E-20;G3DSA:3.40.50.1100||1.4E-90;G3DSA:3.20.20.70||2.3E-102;	MF_00131|Tryptophan synthase alpha chain [trpA].|32.07;MF_00133|Tryptophan synthase beta chain [trpB].|50.096;	-	-
g21.t1	omap49267b	162424	163236	-	270	Y	P36525|RM24_YEAST|1e-32	-		PF00830|Ribosomal L28 family|6.5E-15;	PTHR13528||2.2E-38;PTHR13528:SF2||2.2E-38;	SSF143800||6.67E-17;	-	-	-	-	-	-	G3DSA:2.30.170.40||5.1E-19;	-	-	-
g22.t1	omap49267b	163989	165013	+	320	Y	Q4HWB3|YA745_GIBZE|4e-18	-		-	-	-	-	-	-	-	-	Coil||-;	-	-	-	-
g23.t1	omap49267b	165371	167008	-	426		P05202|AATM_MOUSE|0	-		PF00155|Aminotransferase class I and II|5.3E-90;	PTHR11879||2.2E-273;	SSF53383||9.95E-116;	-	-	PS00105|Aminotransferases class-I pyridoxal-phosphate attachment site.|-;	-	-	-	G3DSA:3.40.640.10||5.3E-118;	-	-	PR00799|Aspartate aminotransferase signature|1.2E-34;PR00799|Aspartate aminotransferase signature|1.2E-34;PR00799|Aspartate aminotransferase signature|1.2E-34;PR00799|Aspartate aminotransferase signature|1.2E-34;
g24.t1	omap49267b	167711	169588	-	564		P38156|MAL31_YEAST|1e-143	2240|PHI:2240|Srt1|Q4PBY9|5270|Ustilagomaydis|reducedvirulence|3e-32	Y	PF00083|Sugar (and other) transporter|4.0E-84;	PTHR23500||0.0;PTHR23500:SF69||0.0;	SSF103473||1.57E-48;SSF103473||1.57E-48;	TIGR00879|SP: MFS transporter, sugar porter (SP) family|1.2E-103;	-	PS00217|Sugar transport proteins signature 2.|-;	PS50850|Major facilitator superfamily (MFS) profile.|18.098;	-	-	G3DSA:1.20.1250.20||3.4E-18;G3DSA:1.20.1250.20||2.0E-11;	-	-	-
g25.t1	omap49267b	171674	174912	-	1042		-	-		-	-	-	-	-	-	-	-	-	-	-	-	-	No
g26.t1	omap49267b	177087	178677	+	508		-	-		-	-	-	-	-	-	-	-	-	-	-	-	-	No
g27.t1	omap49267b	180090	181433	+	408		P53933|APP1_YEAST|2e-15	-		PF09949|Uncharacterized conserved protein (DUF2183)|5.5E-30;	PTHR28208||3.0E-132;PTHR28208:SF1||3.0E-132;	-	-	-	-	-	-	-	-	-	-	-
g28.t1	omap49267b	182722	183206	+	140	Y	-	-		PF10937|Protein of unknown function (DUF2638)|6.2E-40;	PTHR31601||2.6E-25;PTHR31601||2.6E-25;PTHR31601:SF2||2.6E-25;PTHR31601:SF2||2.6E-25;	-	-	-	-	-	-	-	-	-	-	-
g29.t1	omap49267b	188712	190655	+	572		P34054|INDA1_HYPAT|0	-		PF00324|Amino acid permease|5.3E-152;	PTHR11785:SF391||3.7E-269;PTHR11785||3.7E-269;	-	-	-	PS00218|Amino acid permeases signature.|-;	-	-	-	-	-	PIRSF006060||1.1E-87;	-
g30.t1	omap49267b	191878	195615	-	1221		Q54PQ4|GEFA_DICDI|7e-44	319|PHI:319|SQL2|AAO19638|5270|Ustilagomaydis|Reducedvirulence|1e-88	Y	PF00618|RasGEF N-terminal motif|9.0E-16;PF00617|RasGEF domain|4.4E-46;	PTHR23113:SF208||2.5E-157;PTHR23113:SF208||2.5E-157;PTHR23113||2.5E-157;PTHR23113||2.5E-157;	SSF48366||6.41E-101;SSF50044||6.56E-13;	-	-	-	PS50009|Ras guanine-nucleotide exchange factors catalytic domain profile.|57.108;PS50212|Ras guanine-nucleotide exchange factors N-terminal domain profile.|24.309;PS50002|Src homology 3 (SH3) domain profile.|11.976;	SM00147|Guanine nucleotide exchange factor for Ras-like small GTPases|2.8E-59;SM00326|Src homology 3 domains|1.5E-7;SM00229|Guanine nucleotide exchange factor for Ras-like GTPases; N-terminal motif|1.1E-11;	-	G3DSA:1.20.870.10||1.4E-33;G3DSA:2.30.30.40||3.0E-14;G3DSA:1.10.840.10||8.3E-67;	-	-	-
g31.t1	omap49267b	205531	207836	+	635		O42972|YGZ2_SCHPO|6e-46	-		PF08427|Domain of unknown function (DUF1741)|1.2E-88;	PTHR13608:SF3||2.5E-190;PTHR13608||2.5E-190;	SSF48371||4.32E-5;	-	-	-	-	-	-	-	-	-	-
g32.t1	omap49267b	208766	209485	+	222	Y	Q07821|ISA1_YEAST|5e-51	-		PF01521|Iron-sulphur cluster biosynthesis|1.3E-18;	PTHR10072||1.3E-75;PTHR10072:SF41||1.3E-75;	SSF89360||6.41E-26;	TIGR00049|TIGR00049: iron-sulfur cluster assembly accessory protein|9.8E-33;	-	PS01152|Hypothetical hesB/yadR/yfhF family signature.|-;	-	-	-	G3DSA:2.60.300.12||1.8E-31;	-	-	-
g33.t1	omap49267b	210266	210935	+	200	Y	C6A382|OGT_THESM|3e-17	1653|PHI:1653|GzWing026|I1S2A0|5518|Gibberellazeae(related:Fusariumgraminearum)|Unaffectedpathogenicity|4e-58		PF01035|6-O-methylguanine DNA methyltransferase, DNA binding domain|5.0E-29;	PTHR10815:SF5||5.4E-34;PTHR10815||5.4E-34;	SSF46767||3.92E-21;	TIGR00589|ogt: methylated-DNA--[protein]-cysteine S-methyltransferase|3.3E-20;	-	PS00374|Methylated-DNA--protein-cysteine methyltransferase active site.|-;	-	-	-	G3DSA:1.10.10.10||1.4E-30;	-	-	-
g34.t1	omap49267b	213146	214760	+	447		Q9P567|SUCB_NEUCR|0	-		PF00549|CoA-ligase|3.5E-27;PF08442|ATP-grasp domain|7.2E-77;	PTHR11815:SF1||4.0E-293;PTHR11815||4.0E-293;	SSF52210||8.37E-50;SSF56059||4.77E-78;	TIGR01016|sucCoAbeta: succinate-CoA ligase, beta subunit|1.4E-137;	-	PS01217|ATP-citrate lyase / succinyl-CoA ligases family signature 3.|-;	PS50975|ATP-grasp fold profile.|10.535;	-	-	G3DSA:3.30.470.20||2.4E-58;G3DSA:3.30.1490.20||8.5E-32;G3DSA:3.40.50.261||1.6E-65;	MF_00558|Succinyl-CoA ligase [ADP-forming] subunit beta [sucC].|37.259;	PIRSF001554||2.7E-148;	-
g35.t1	omap49267b	216164	218338	+	697		O74994|RNG3_SCHPO|1e-24	-		PF11701|Myosin-binding striated muscle assembly central|3.3E-51;	PTHR22904:SF340||1.8E-20;PTHR22904||1.8E-20;	SSF48371||1.86E-25;SSF48371||1.38E-12;SSF48371||1.38E-12;SSF48371||1.38E-12;SSF48371||1.38E-12;	-	-	-	-	-	-	G3DSA:1.25.10.10||3.0E-10;G3DSA:1.25.10.10||2.3E-17;G3DSA:1.25.10.10||3.0E-10;	-	-	-
g36.t1	omap49267b	218618	220324	-	568		Q09833|YAD7_SCHPO|1e-115	-		PF01938|TRAM domain|3.4E-5;PF05958|tRNA (Uracil-5-)-methyltransferase|9.1E-11;	PTHR11061:SF30||1.2E-161;PTHR11061:SF30||1.2E-161;PTHR11061||1.2E-161;PTHR11061||1.2E-161;	SSF53335||1.14E-51;SSF50249||6.28E-8;	-	-	PS01231|RNA methyltransferase trmA family signature 2.|-;PS01230|RNA methyltransferase trmA family signature 1.|-;	PS51687|SAM-dependent methyltransferase RNA m(5)U-type domain profile.|57.596;PS51622|tRNA (uracil-5-)-methyltransferase (EC 2.1.1.35) family profile.|95.592;PS50926|TRAM domain profile.|11.068;	-	-	G3DSA:2.40.50.140||7.5E-12;G3DSA:3.40.50.150||1.1E-45;	-	-	-
g37.t1	omap49267b	221394	223053	+	462		P48013|RAD9_SCHOT|2e-29	-		PF04139|Rad9|2.9E-44;	PTHR15237||3.4E-73;PTHR15237:SF0||3.4E-73;	SSF55979||5.34E-8;	-	-	-	-	-	-	G3DSA:3.70.10.10||1.8E-5;	-	PIRSF009303||4.5E-100;	-
g38.t1	omap49267b	223064	224212	-	382	Y	O42645|YF94_SCHPO|4e-36	-		PF00415|Regulator of chromosome condensation (RCC1) repeat|3.1E-9;PF13540|Regulator of chromosome condensation (RCC1) repeat|9.7E-9;	PTHR22870||2.0E-103;PTHR22870:SF203||2.0E-103;	SSF50985||1.18E-51;	-	-	PS00626|Regulator of chromosome condensation (RCC1) signature 2.|-;	PS50012|Regulator of chromosome condensation (RCC1) repeat profile.|12.474;PS50012|Regulator of chromosome condensation (RCC1) repeat profile.|9.318;PS50012|Regulator of chromosome condensation (RCC1) repeat profile.|12.997;	-	-	G3DSA:2.130.10.30||3.6E-53;	-	-	PR00633|Chromosome condensation regulator RCC1 signature|1.2E-16;PR00633|Chromosome condensation regulator RCC1 signature|1.2E-16;PR00633|Chromosome condensation regulator RCC1 signature|1.2E-16;PR00633|Chromosome condensation regulator RCC1 signature|1.2E-16;PR00633|Chromosome condensation regulator RCC1 signature|1.2E-16;PR00633|Chromosome condensation regulator RCC1 signature|1.2E-16;
g39.t1	omap49267b	225144	226922	+	422		O60078|TYR1_SCHPO|1e-170	-		PF02153|Prephenate dehydrogenase|6.4E-16;	PTHR21363:SF0||7.9E-106;PTHR21363||7.9E-106;	SSF51735||1.73E-10;SSF48179||8.16E-12;SSF48179||1.05E-22;	-	-	-	PS51176|Prephenate/arogenate dehydrogenase domain profile.|30.744;	-	-	G3DSA:1.10.3660.10||3.9E-4;G3DSA:1.10.3660.10||1.8E-11;G3DSA:3.40.50.720||2.6E-18;	-	PIRSF036510||1.6E-203;	-
g40.t1	omap49267b	227894	228807	+	280	Y	Q4P6V4|RPIA_USTMA|1e-55	-		PF06026|Ribose 5-phosphate isomerase A (phosphoriboisomerase A)|1.3E-45;	PTHR11934||3.9E-92;PTHR11934||3.9E-92;PTHR11934||3.9E-92;PTHR11934:SF0||3.9E-92;PTHR11934:SF0||3.9E-92;PTHR11934:SF0||3.9E-92;	SSF100950||5.23E-32;SSF75445||1.57E-11;	TIGR00021|rpiA: ribose 5-phosphate isomerase A|1.2E-49;	-	-	-	-	-	G3DSA:3.40.50.1360||3.5E-54;G3DSA:3.30.70.260||1.1E-22;	-	-	-
g41.t1	omap49267b	229240	231035	-	500		P32629|ANP1_YEAST|1e-152	-		PF03452|Anp1|1.6E-111;	PTHR24319||1.1E-161;PTHR24319:SF13||1.1E-161;	SSF53448||6.19E-9;SSF53448||6.19E-9;	-	-	-	-	-	Coil||-;	-	-	-	-
g42.t1	omap49267b	232541	234449	+	447		O42916|ALE1_SCHPO|7e-89	-		PF03062|MBOAT, membrane-bound O-acyltransferase family|9.7E-33;	PTHR13906:SF4||1.4E-145;PTHR13906||1.4E-145;	-	-	-	-	-	-	Coil||-;	-	-	-	-
g43.t1	omap49267b	237025	237736	-	216	Y	-	-		-	-	-	-	-	-	-	-	-	-	-	-	-	No
g44.t1	omap49267b	241999	243216	-	384	Y	-	-		PF05625|PAXNEB protein|2.3E-95;	PTHR12896:SF1||3.9E-77;PTHR12896||3.9E-77;	-	-	-	-	-	-	-	-	-	-	-
g45.t1	omap49267b	243723	244279	+	149	Y	P20436|RPAB3_YEAST|2e-29	1577|PHI:1577|GzOB017|I1RK79|5518|Gibberellazeae(related:Fusariumgraminearum)|Unaffectedpathogenicity|4e-83		PF03870|RNA polymerase Rpb8|3.6E-43;	PTHR10917||3.8E-54;	SSF50249||1.59E-44;	-	-	-	-	SM00658|RNA polymerase subunit 8|1.8E-37;	-	G3DSA:2.40.50.140||2.5E-48;	-	PIRSF000779||1.1E-42;	-
g46.t1	omap49267b	244484	245659	-	352	Y	P47173|YJ9J_YEAST|1e-54	-		PF00293|NUDIX domain|5.6E-8;PF15916|Domain of unknown function (DUF4743)|5.3E-11;	PTHR13622||1.3E-72;PTHR13622:SF8||1.3E-72;	SSF55811||2.84E-25;	-	-	-	PS51462|Nudix hydrolase domain profile.|11.596;	-	-	G3DSA:3.90.79.10||2.7E-62;	-	-	-
g47.t1	omap49267b	246471	247067	+	198	Y	O60175|OPI10_SCHPO|6e-14	-		PF05603|Protein of unknown function (DUF775)|3.5E-56;	PTHR12925||1.1E-45;PTHR12925:SF0||1.1E-45;	-	-	-	-	-	-	-	-	-	-	-
g48.t1	omap49267b	247492	249615	-	677		P40009|YND1_YEAST|1e-104	3459|NTPDase1|PHI:3459|Q4QFI1|5664|Leishmaniamajor|mixedoutcome|1e-25		PF01150|GDA1/CD39 (nucleoside phosphatase) family|4.1E-101;	PTHR11782||6.5E-196;PTHR11782||6.5E-196;PTHR11782||6.5E-196;PTHR11782:SF43||6.5E-196;PTHR11782:SF43||6.5E-196;PTHR11782:SF43||6.5E-196;	-	-	-	PS01238|GDA1/CD39 family of nucleoside phosphatases signature.|-;	-	-	-	-	-	-	-
g49.t1	omap49267b	253708	255869	+	614		P39012|GAA1_YEAST|1e-84	-		PF04114|Gaa1-like, GPI transamidase component|1.8E-160;	PTHR13304||9.3E-185;PTHR13304:SF0||9.3E-185;	-	-	-	-	-	-	-	-	-	PIRSF036762||6.2E-164;	-
g50.t1	omap49267b	256212	257499	-	382	Y	Q9US13|RPN9_SCHPO|1e-100	-		PF01399|PCI domain|1.2E-10;	PTHR10539||4.0E-162;	SSF46785||2.18E-9;	-	-	-	-	SM00088|motif in proteasome subunits, Int-6, Nip-1 and TRIP-15|1.2E-10;	-	-	-	-	-
g51.t1	omap49267b	258459	260044	+	375	Y	P25284|NDUA9_NEUCR|0	-		PF05368|NmrA-like family|9.3E-18;	PTHR12126||8.7E-146;PTHR12126:SF7||8.7E-146;	SSF51735||1.13E-45;	-	-	-	-	-	-	G3DSA:3.40.50.720||3.1E-47;	-	-	-
g52.t1	omap49267b	260580	261777	+	215	Y	P53200|EFM5_YEAST|3e-37	-		PF10237|Probable N6-adenine methyltransferase|3.3E-29;	PTHR13200||6.6E-62;PTHR13200:SF0||6.6E-62;	-	-	-	-	-	-	Coil||-;	-	-	-	-
g53.t1	omap49267b	262117	263986	-	515		Q09738|UBP8_SCHPO|7e-67	-		PF02148|Zn-finger in ubiquitin-hydrolases and other protein|3.6E-5;PF00443|Ubiquitin carboxyl-terminal hydrolase|7.5E-49;	PTHR24006||6.2E-84;	SSF57850||2.12E-8;SSF54001||6.28E-76;	-	-	PS00973|Ubiquitin specific protease (USP) domain signature 2.|-;	PS50271|Zinc finger UBP-type profile.|10.675;PS50235|Ubiquitin specific protease (USP) domain profile.|44.309;	-	-	G3DSA:3.30.40.10||7.1E-6;	-	-	-
g54.t1	omap49267b	265439	268248	+	856		Q93VM9|THOC1_ARATH|1e-49	-		PF11957|THO complex subunit 1 transcription elongation factor|7.8E-134;PF00625|Guanylate kinase|4.2E-32;	PTHR13265:SF0||2.6E-139;PTHR13265||2.6E-139;	SSF52540||6.88E-40;	-	-	-	PS50052|Guanylate kinase-like domain profile.|25.676;	SM00072|Guanylate kinase homologues.|8.5E-28;	-	G3DSA:3.40.50.300||5.3E-20;G3DSA:3.40.50.300||5.3E-20;G3DSA:3.30.63.10||1.5E-15;	-	-	-
g55.t1	omap49267b	268579	269911	-	421		P38431|IF5_YEAST|1e-103	-		PF02020|eIF4-gamma/eIF5/eIF2-epsilon|1.5E-21;PF01873|Domain found in IF2B/IF5|4.1E-38;	PTHR23001||4.8E-134;	SSF100966||2.09E-22;SSF75689||1.83E-8;SSF48371||9.21E-24;	-	-	-	PS51363|W2 domain profile.|23.577;	SM00653|domain present in translation initiation factor eIF2B and eIF5|2.6E-47;SM00515|Domain at the C-termini of GCD6, eIF-2B epsilon, eIF-4 gamma and eIF-5|1.2E-22;	-	G3DSA:1.25.40.180||2.3E-35;G3DSA:3.30.30.50||2.9E-8;	-	-	-
g56.t1	omap49267b	271405	272011	-	162	Y	-	-		-	-	-	-	-	-	-	-	-	-	-	-	-	No
g57.t1	omap49267b	274916	276822	-	516		Q12608|STCB_EMENI|6e-42	438|PHI:438|BcBOT1(related:CND5)|AAQ16576|40559|Botrytiscinerea|Reducedvirulence|3e-22	Y	PF00067|Cytochrome P450|2.2E-46;	PTHR24305:SF62||1.1E-184;PTHR24305||1.1E-184;	SSF48264||8.77E-65;	-	-	-	-	-	-	G3DSA:1.10.630.10||3.7E-70;	-	-	PR00463|E-class P450 group I signature|8.3E-14;PR00463|E-class P450 group I signature|8.3E-14;PR00463|E-class P450 group I signature|8.3E-14;PR00463|E-class P450 group I signature|8.3E-14;PR00463|E-class P450 group I signature|8.3E-14;PR00385|P450 superfamily signature|5.4E-8;PR00385|P450 superfamily signature|5.4E-8;PR00385|P450 superfamily signature|5.4E-8;PR00385|P450 superfamily signature|5.4…
g58.t1	omap49267b	278698	281741	+	908		-	-		-	-	-	-	-	-	-	-	Coil||-;	-	-	-	-
g59.t1	omap49267b	283298	284179	+	271	Y	C9SV08|IF6_VERA1|1e-159	-		PF01912|eIF-6 family|5.6E-78;	PTHR10784||6.6E-179;	SSF55909||2.84E-86;	TIGR00323|eIF-6: putative translation initiation factor eIF-6|3.1E-82;	-	-	-	SM00654|translation initiation factor 6|5.2E-121;	-	G3DSA:3.75.10.10||1.3E-112;	MF_00032|Translation initiation factor 6 [eif6].|118.395;	-	-
g60.t1	omap49267b	285691	287541	-	579		-	-		PF10336|Protein of unknown function (DUF2420)|2.5E-10;	-	-	-	-	-	-	-	-	-	-	-	-
g61.t1	omap49267b	289568	291339	+	512		P53619|COPD_BOVIN|1e-115	-		PF01217|Clathrin adaptor complex small chain|3.3E-8;PF00928|Adaptor complexes medium subunit family|3.6E-16;	PTHR10121:SF0||8.7E-231;PTHR10121||8.7E-231;	SSF64356||1.42E-32;SSF49447||1.44E-29;	-	-	-	PS51072|Mu homology domain (MHD) profile.|20.41;	-	Coil||-;	G3DSA:3.30.450.60||2.2E-25;	-	-	-
g62.t1	omap49267b	291992	294579	+	561		-	-		PF12896|Anaphase-promoting complex, cyclosome, subunit 4|3.1E-32;	PTHR13260||4.5E-26;	SSF50978||5.31E-6;SSF50978||5.31E-6;	-	-	-	-	-	-	G3DSA:2.130.10.10||3.4E-5;G3DSA:2.130.10.10||3.4E-5;	-	-	-
g63.t1	omap49267b	294771	295996	-	369	Y	O74544|GTR2_SCHPO|1e-112	-		PF04670|Gtr1/RagA G protein conserved region|1.2E-69;	PTHR11259||1.6E-169;PTHR11259||1.6E-169;PTHR11259:SF2||1.6E-169;PTHR11259:SF2||1.6E-169;	SSF52540||4.91E-18;	-	-	-	-	-	-	G3DSA:3.40.50.300||2.6E-8;	-	-	-
g64.t1	omap49267b	302113	302897	+	242	Y	-	-		-	-	-	-	-	-	-	-	-	-	-	-	-	No
g65.t1	omap49267b	303306	305852	-	848		P47139|YJ68_YEAST|3e-71	-		-	PTHR11440:SF7||7.7E-98;PTHR11440||7.7E-98;	SSF53474||3.29E-9;	-	-	-	-	-	-	G3DSA:3.40.50.1820||3.3E-9;G3DSA:3.40.50.1820||3.3E-9;	-	-	-
g66.t1	omap49267b	307452	309000	+	496		Q9USS6|PPA4_SCHPO|4e-60	-		PF00328|Histidine phosphatase superfamily (branch 2)|1.5E-12;	PTHR11567||3.9E-208;PTHR11567||3.9E-208;PTHR11567||3.9E-208;PTHR11567:SF129||3.9E-208;PTHR11567:SF129||3.9E-208;PTHR11567||3.9E-208;PTHR11567:SF129||3.9E-208;PTHR11567:SF129||3.9E-208;	SSF53254||2.47E-71;SSF53254||2.47E-71;	-	-	-	-	-	-	G3DSA:3.40.50.1240||1.6E-84;G3DSA:3.40.50.1240||1.6E-84;G3DSA:3.40.50.1240||1.6E-84;	-	-	-
g67.t1	omap49267b	309783	312203	-	806		Q09702|NRD1_SCHPO|1e-148	-		PF10378|Putative RRM domain|2.5E-8;PF00076|RNA recognition motif. (a.k.a. RRM, RBD, or RNP domain)|5.3E-10;PF00076|RNA recognition motif. (a.k.a. RRM, RBD, or RNP domain)|2.0E-11;PF14259|RNA recognition motif (a.k.a. RRM, RBD, or RNP domain)|8.9E-6;PF14259|RNA recognition motif (a.k.a. RRM, RBD, or RNP domain)|6.8E-6;	PTHR14089:SF17||0.0;PTHR14089||0.0;PTHR14089:SF17||0.0;PTHR14089||0.0;	SSF54928||2.57E-25;SSF54928||9.51E-25;	-	-	-	PS50102|Eukaryotic RNA Recognition Motif (RRM) profile.|15.238;PS50102|Eukaryotic RNA Recognition Motif (RRM) profile.|12.816;PS50102|Eukaryotic RNA Recognition Motif (RRM) profile.|12.168;PS50102|Eukaryotic RNA Recognition Motif (RRM) profile.|10.821;	SM00360|RNA recognition motif|1.1E-8;SM00360|RNA recognition motif|5.9E-9;SM00360|RNA recognition motif|2.7E-11;SM00360|RNA recognition motif|1.4E-8;	-	G3DSA:3.30.70.330||8.9E-10;G3DSA:3.30.70.330||1.5E-15;G3DSA:3.30.70.330||1.8E-11;G3DSA:3.30.70.330||4.5E-15;	-	-	-
g68.t1	omap49267b	316471	318296	-	588		P38707|SYNC_YEAST|0	1595|PHI:1595|GzOB035|I1RX22|5518|Gibberellazeae(related:Fusariumgraminearum)|Unaffectedpathogenicity|0.0		PF01336|OB-fold nucleic acid binding domain|2.2E-8;PF00152|tRNA synthetases class II (D, K and N)|1.2E-83;	PTHR22594||9.5E-260;PTHR22594:SF16||9.5E-260;	SSF55681||2.26E-80;SSF50249||3.43E-12;	TIGR00457|asnS: asparagine--tRNA ligase|8.9E-120;	-	-	PS50862|Aminoacyl-transfer RNA synthetases class-II family profile.|15.459;	-	Coil||-;	G3DSA:3.30.930.10||8.6E-101;G3DSA:2.40.50.140||8.4E-12;	-	-	PR01042|Aspartyl-tRNA synthetase signature|1.7E-14;PR01042|Aspartyl-tRNA synthetase signature|1.7E-14;PR01042|Aspartyl-tRNA synthetase signature|1.7E-14;PR01042|Aspartyl-tRNA synthetase signature|1.7E-14;
g69.t1	omap49267b	319146	320628	-	393		Q6CIB4|GBU1_KLULA|1e-120	-		PF00491|Arginase family|3.8E-90;	PTHR11358||4.1E-186;PTHR11358:SF36||4.1E-186;	SSF52768||8.82E-82;	-	-	PS01053|Arginase family signature.|-;	PS51409|Arginase family profile.|54.809;	-	-	G3DSA:3.40.800.10||2.8E-111;	-	PIRSF036979||6.3E-87;	PR00116|Arginase signature|2.1E-14;PR00116|Arginase signature|2.1E-14;
g70.t1	omap49267b	322050	323048	-	195	Y	Q01112|CDC42_SCHPO|1e-124	2052|PHI:2052|Cdc42|Q9P8I4|148305|Magnaportheoryzae(related:Magnaporthegrisea)|Reducedvirulence|1e-140	Y	PF00071|Ras family|2.4E-52;	PTHR24072||2.7E-133;	SSF52540||9.6E-57;	TIGR00231|small_GTP: small GTP-binding protein domain|1.1E-39;	-	-	PS51420|small GTPase Rho family profile.|26.82;	SM00174|Rho (Ras homology) subfamily of Ras-like small GTPases|6.3E-124;SM00173|Ras subfamily of RAS small GTPases|1.0E-17;SM00175|Rab subfamily of small GTPases|1.1E-13;	-	G3DSA:3.40.50.300||1.4E-63;	-	-	PR00449|Transforming protein P21 ras signature|1.7E-29;PR00449|Transforming protein P21 ras signature|1.7E-29;PR00449|Transforming protein P21 ras signature|1.7E-29;PR00449|Transforming protein P21 ras signature|1.7E-29;PR00449|Transforming protein P21 ras signature|1.7E-29;
g71.t1	omap49267b	328084	328722	+	212	Y	Q5EAR6|CC115_DANRE|4e-08	-		-	PTHR31996:SF2||4.4E-28;PTHR31996||4.4E-28;	-	-	PD102351|VMA22 STRAIN NRRL DEBARYOMYCES LACTIS CHROMOSOME HANSENII KLUYVEROMYCES E AAL048WP|2.0E-4;	-	-	-	Coil||-;Coil||-;	-	-	-	-
g72.t1	omap49267b	328896	330951	-	633		-	-		PF05536|Neurochondrin|3.8E-87;	PTHR13109||2.7E-48;PTHR13109||2.7E-48;	SSF48371||1.42E-8;SSF48371||1.42E-8;SSF48371||1.42E-8;	-	-	-	-	-	-	-	-	-	-
g73.t1	omap49267b	331965	334909	+	898		Q9R279|CLCN3_CAVPO|1e-166	286|PHI:286|CLC-A|AAO73005|5207|Cryptococcusneoformans|Reducedvirulence|5e-131	Y	PF00654|Voltage gated chloride channel|5.6E-87;	PTHR11689:SF65||0.0;PTHR11689||0.0;PTHR11689||0.0;PTHR11689:SF65||0.0;	SSF81340||1.28E-101;SSF81340||1.28E-101;SSF54631||4.04E-24;	-	-	-	PS51371|CBS domain profile.|8.603;PS51371|CBS domain profile.|7.956;	-	-	G3DSA:1.10.3080.10||1.1E-153;G3DSA:1.10.3080.10||1.1E-153;G3DSA:3.10.580.10||6.1E-16;	-	-	PR00762|Chloride channel signature|1.0E-51;PR00762|Chloride channel signature|1.0E-51;PR00762|Chloride channel signature|1.0E-51;PR00762|Chloride channel signature|1.0E-51;PR00762|Chloride channel signature|1.0E-51;PR00762|Chloride channel signature|1.0E-51;
g74.t1	omap49267b	335359	338232	-	874		P12000|DNLI1_SCHPO|0	2060|PHI:2060|MgLig4|B6ZH51|148305|Magnaportheoryzae(related:Magnaporthegrisea)|Unaffectedpathogenicity|2e-21		PF04675|DNA ligase N terminus|1.3E-40;PF01068|ATP dependent DNA ligase domain|7.8E-10;PF01068|ATP dependent DNA ligase domain|5.1E-48;PF04679|ATP dependent DNA ligase C terminal region|5.5E-28;	PTHR10459||1.6E-295;PTHR10459||1.6E-295;PTHR10459||1.6E-295;PTHR10459:SF10||1.6E-295;PTHR10459:SF10||1.6E-295;PTHR10459:SF10||1.6E-295;	SSF117018||2.62E-81;SSF56091||1.84E-51;SSF50249||3.26E-44;	TIGR00574|dnl1: DNA ligase I, ATP-dependent (dnl1)|2.8E-108;	-	PS00697|ATP-dependent DNA ligase AMP-binding site.|-;PS00333|ATP-dependent DNA ligase signature 2.|-;	PS50160|ATP-dependent DNA ligase family profile.|46.432;	-	-	G3DSA:3.30.1490.70||8.0E-30;G3DSA:3.30.1490.70||8.0E-30;G3DSA:2.40.50.140||6.6E-54;G3DSA:1.10.3260.10||7.8E-106;G3DSA:3.30.470.30||5.6E-44;	-	-	-
g75.t1	omap49267b	338828	340285	-	411		O13366|ODPA_KLULA|1e-178	3101|BCKDH|PHI:3101|Q8IEJ6|5833|Plasmodiumfalciparum|reducedvirulence|3e-25	Y	PF00676|Dehydrogenase E1 component|1.6E-113;	PTHR11516:SF40||1.1E-236;PTHR11516||1.1E-236;	SSF52518||2.22E-96;	TIGR03182|PDH_E1_alph_y: pyruvate dehydrogenase (acetyl-transferring) E1 component, alpha subunit|4.9E-119;	-	-	-	-	-	G3DSA:3.40.50.970||2.0E-127;	-	-	-
g76.t1	omap49267b	341547	343798	-	673		Q969H0|FBXW7_HUMAN|7e-90	2020|PHI:2020|Tup1|XP_759427|5270|Ustilagomaydis|Mixedoutcome|3e-23		PF00400|WD domain, G-beta repeat|7.9E-7;PF00400|WD domain, G-beta repeat|9.8E-6;PF00400|WD domain, G-beta repeat|0.013;PF00400|WD domain, G-beta repeat|0.0012;PF00400|WD domain, G-beta repeat|0.0014;PF00400|WD domain, G-beta repeat|7.6E-6;PF12937|F-box-like|1.3E-11;	PTHR22844:SF201||0.0;PTHR22844||0.0;	SSF81383||1.31E-18;SSF81383||1.31E-18;SSF50978||1.43E-70;	-	-	PS00678|Trp-Asp (WD) repeats signature.|-;PS00678|Trp-Asp (WD) repeats signature.|-;PS00678|Trp-Asp (WD) repeats signature.|-;	PS50294|Trp-Asp (WD) repeats circular profile.|57.001;PS50082|Trp-Asp (WD) repeats profile.|15.22;PS50082|Trp-Asp (WD) repeats profile.|11.979;PS50181|F-box domain profile.|13.975;PS50082|Trp-Asp (WD) repeats profile.|12.346;PS50082|Trp-Asp (WD) repeats profile.|11.979;PS50082|Trp-Asp (WD) repeats profile.|11.611;PS50082|Trp-Asp (WD) repeats profile.|11.645;	SM00256|A Receptor for Ubiquitination Targets|8.3E-5;SM00320|WD40 repeats|1.1E-6;SM00320|WD40 repeats|6.0E-7;SM00320|WD40 repeats|1.1E-5;SM00320|WD40 repeats|5.4E-7;SM00320|WD40 repeats|0.0016;SM00320|WD40 repeats|59.0;SM00320|WD40 repeats|0.0028;	-	G3DSA:1.20.1280.50||1.2E-22;G3DSA:1.20.1280.50||1.2E-22;G3DSA:2.130.10.10||7.2E-79;	-	-	PR00320|G protein beta WD-40 repeat signature|1.3E-7;PR00320|G protein beta WD-40 repeat signature|1.3E-7;PR00320|G protein beta WD-40 repeat signature|1.3E-7;
g77.t1	omap49267b	346118	347689	-	454		Q8BFU1|S39A9_MOUSE|6e-35	-		PF02535|ZIP Zinc transporter|3.2E-22;	PTHR16133:SF0||2.7E-127;PTHR16133:SF0||2.7E-127;PTHR16133||2.7E-127;PTHR16133||2.7E-127;	-	-	-	-	-	-	-	-	-	-	-
g78.t1	omap49267b	349526	350657	+	315	Y	-	-		-	PTHR15263:SF1||6.2E-49;PTHR15263||6.2E-49;	-	-	-	-	-	-	Coil||-;	-	-	-	-
g79.t1	omap49267b	350984	351535	-	161	Y	-	-		-	-	-	-	-	-	-	-	-	-	-	-	-	No
g80.t1	omap49267b	353050	355662	-	828		Q9P7Y9|SIN1_SCHPO|3e-28	-		PF16979|SAPK-interacting protein 1 (Sin1), Pleckstrin-homology|3.3E-30;PF16978|SAPK-interacting protein 1 (Sin1), middle CRIM domain|2.9E-44;	PTHR13335||3.8E-111;PTHR13335||3.8E-111;PTHR13335||3.8E-111;	-	-	-	-	-	-	-	-	-	-	-
g81.t1	omap49267b	356782	357957	+	391	Y	-	-		PF10253|Mitotic checkpoint regulator, MAD2B-interacting|1.3E-35;	-	-	-	-	-	-	-	-	-	-	-	-
g82.t1	omap49267b	359240	367625	-	2617		Q70CQ2|UBP34_HUMAN|5e-61	-		PF12030|Domain of unknown function (DUF3517)|1.5E-91;PF00443|Ubiquitin carboxyl-terminal hydrolase|7.2E-38;	PTHR24006||4.6E-105;PTHR24006||4.6E-105;PTHR24006:SF492||4.6E-105;PTHR24006||4.6E-105;PTHR24006:SF492||4.6E-105;PTHR24006:SF492||4.6E-105;	SSF48371||1.83E-5;SSF48371||1.83E-5;SSF48371||1.83E-5;SSF54001||1.14E-84;	-	-	PS00973|Ubiquitin specific protease (USP) domain signature 2.|-;	PS50235|Ubiquitin specific protease (USP) domain profile.|45.139;	-	-	G3DSA:2.20.210.10||6.0E-7;G3DSA:1.25.10.10||6.1E-5;G3DSA:1.25.10.10||6.1E-5;G3DSA:1.25.10.10||6.1E-5;	-	-	-
g83.t1	omap49267b	370440	371293	+	146	Y	-	-		-	-	-	-	-	-	-	-	-	-	-	-	-	No
g84.t1	omap49267b	373382	373810	+	112	Y	-	-		-	-	-	-	-	-	-	-	-	-	-	-	-	No
g85.t1	omap49267b	374128	376140	-	670		Q07896|NOC3_YEAST|3e-84	2600|PHI:2600|GAT1|Q4WZG4|746128|Aspergillusfumigatus|Mixedoutcome|0.0		PF03914|CBF/Mak21 family|5.6E-26;PF07540|Nucleolar complex-associated protein|5.3E-30;	PTHR14428:SF5||3.9E-191;PTHR14428||3.9E-191;	SSF48371||1.62E-5;SSF48371||1.62E-5;	-	-	-	-	-	-	-	-	PIRSF028977||1.3E-192;	-
g86.t1	omap49267b	376514	377752	+	412		P38805|RPF1_YEAST|5e-66	-		PF04427|Brix domain|1.2E-23;	PTHR22734:SF3||1.1E-118;PTHR22734:SF3||1.1E-118;PTHR22734:SF3||1.1E-118;PTHR22734||1.1E-118;PTHR22734||1.1E-118;PTHR22734||1.1E-118;	SSF52954||4.51E-43;	-	-	-	PS50833|Brix domain profile.|31.527;	SM00879||1.1E-51;	Coil||-;	G3DSA:3.40.50.10480||8.6E-16;	-	-	-
g87.t1	omap49267b	378552	380003	+	396		A6QLW2|TGDS_BOVIN|1e-106	3281|AS87_04050|PHI:3281|A0A097IB07|34085|Riemerellaanatipestifer|reducedvirulence|1e-16	Y	PF16363|GDP-mannose 4,6 dehydratase|1.5E-62;	PTHR10366||7.6E-142;PTHR10366:SF41||7.6E-142;	SSF51735||6.05E-75;	-	-	-	-	-	-	G3DSA:3.40.50.720||5.8E-51;G3DSA:3.90.25.10||6.1E-34;	-	-	-
g88.t1	omap49267b	381027	383185	-	557		Q9NUW8|TYDP1_HUMAN|1e-12	-		PF06087|Tyrosyl-DNA phosphodiesterase|2.6E-79;	PTHR12415||1.7E-92;PTHR12415:SF2||1.7E-92;	SSF56024||4.45E-41;SSF56024||2.67E-42;	-	-	-	-	-	-	G3DSA:3.30.870.10||6.9E-39;G3DSA:3.30.870.20||2.7E-58;	-	-	-
g89.t1	omap49267b	383776	384543	-	255	Y	Q96IV6|FXDC2_HUMAN|7e-36	3035|FgERG3A|PHI:3035|I1RFM2|5518|Fusariumgraminearum|reducedvirulence|6e-08	Y	PF04116|Fatty acid hydroxylase superfamily|1.0E-21;	PTHR11863||1.9E-71;PTHR11863:SF26||1.9E-71;	-	-	-	-	-	-	-	-	-	-	-
g90.t1	omap49267b	386162	387833	-	516		-	-		-	-	-	-	-	-	-	-	-	-	-	-	-	No
g91.t1	omap49267b	390353	391291	+	312	Y	-	-		PF10056|Uncharacterized conserved protein (DUF2293)|2.6E-28;	PTHR38113||1.7E-44;PTHR38113:SF2||1.7E-44;	-	-	-	-	-	-	-	-	-	-	-
g92.t1	omap49267b	392453	395882	+	1125		Q5ZLN0|LRC40_CHICK|3e-23	241|PHI:241|CAC1|AAG60619|5207|Cryptococcusneoformans|Lossofpathogenicity|7e-13	Y	PF13855|Leucine rich repeat|1.2E-7;	PTHR23155:SF419||6.2E-62;PTHR23155||6.2E-62;PTHR23155||6.2E-62;PTHR23155||6.2E-62;PTHR23155||6.2E-62;PTHR23155:SF419||6.2E-62;PTHR23155:SF419||6.2E-62;PTHR23155||6.2E-62;PTHR23155:SF419||6.2E-62;PTHR23155:SF419||6.2E-62;	SSF52058||1.93E-43;SSF52058||1.25E-18;	-	-	-	PS51450|Leucine-rich repeat profile.|4.701;PS51450|Leucine-rich repeat profile.|6.218;PS51450|Leucine-rich repeat profile.|5.055;PS51450|Leucine-rich repeat profile.|4.886;PS51450|Leucine-rich repeat profile.|4.662;PS51450|Leucine-rich repeat profile.|5.486;PS51450|Leucine-rich repeat profile.|5.748;PS51450|Leucine-rich repeat profile.|6.811;PS51450|Leucine-rich repeat profile.|4.662;PS51450|Leuc…	SM00369|Leucine-rich repeats, typical (most populated) subfamily|25.0;SM00369|Leucine-rich repeats, typical (most populated) subfamily|14.0;SM00369|Leucine-rich repeats, typical (most populated) subfamily|87.0;SM00369|Leucine-rich repeats, typical (most populated) subfamily|280.0;SM00369|Leucine-rich repeats, typical (most populated) subfamily|55.0;SM00369|Leucine-rich repeats, typical (most popu…	-	G3DSA:3.80.10.10||5.5E-49;G3DSA:3.80.10.10||1.8E-22;	-	-	-
g93.t1	omap49267b	396481	397017	+	178	Y	-	-		-	-	-	-	-	-	-	-	-	-	-	-	-	No
g94.t1	omap49267b	398698	400416	+	572		-	-		-	-	-	-	-	-	-	-	Coil||-;Coil||-;	-	-	-	-
g95.t1	omap49267b	401149	402396	+	415		Q56WD9|THIK2_ARATH|1e-102	598|PHI:598|THIOL|ABB55459|5022|Leptosphaeriamaculans|Reducedvirulence|7e-117	Y	PF00108|Thiolase, N-terminal domain|1.6E-62;PF02803|Thiolase, C-terminal domain|1.9E-39;	PTHR18919||1.0E-196;PTHR18919:SF98||1.0E-196;	SSF53901||7.25E-57;SSF53901||1.0E-38;	TIGR01930|AcCoA-C-Actrans: acetyl-CoA C-acyltransferase|1.1E-115;	-	PS00098|Thiolases acyl-enzyme intermediate signature.|-;PS00737|Thiolases signature 2.|-;PS00099|Thiolases active site.|-;	-	-	-	G3DSA:3.40.47.10||2.3E-53;G3DSA:3.40.47.10||2.3E-53;G3DSA:3.40.47.10||1.0E-58;G3DSA:3.40.47.10||1.0E-58;	-	PIRSF000429||2.2E-110;	-
g96.t1	omap49267b	402556	404995	-	757		Q55874|Y103_SYNY3|1e-10	-		PF13519|von Willebrand factor type A domain|1.2E-15;PF14624|VWA / Hh protein intein-like|4.1E-27;PF14623|Hint-domain|5.7E-61;	PTHR10338||3.8E-59;PTHR10338||3.8E-59;PTHR10338:SF120||3.8E-59;PTHR10338:SF120||3.8E-59;	SSF51294||1.73E-6;SSF53300||4.31E-29;	-	-	-	PS50234|VWFA domain profile.|16.381;	SM00327|von Willebrand factor (vWF) type A domain|1.2E-21;	-	G3DSA:2.170.16.10||2.4E-4;G3DSA:3.40.50.410||9.4E-22;	-	-	-
g97.t1	omap49267b	411956	416425	-	1125		-	-		-	-	-	-	-	-	-	-	-	-	-	-	-	No
g98.t1	omap49267b	426526	428201	+	470		Q3S4B7|3HBH_POLNA|1e-29	413|PHI:413|MPD1|AAT84078|13684|Stagonosporanodorum|Unaffectedpathogenicity|4e-19		PF01494|FAD binding domain|2.2E-10;	PTHR13789:SF238||9.2E-68;PTHR13789||9.2E-68;	SSF54373||1.26E-6;SSF51905||4.3E-43;SSF51905||4.3E-43;	-	-	-	-	-	-	G3DSA:3.50.50.60||3.1E-27;G3DSA:3.50.50.60||3.1E-27;	-	-	PR00420|Aromatic-ring hydroxylase (flavoprotein monooxygenase) signature|1.5E-9;PR00420|Aromatic-ring hydroxylase (flavoprotein monooxygenase) signature|1.5E-9;PR00420|Aromatic-ring hydroxylase (flavoprotein monooxygenase) signature|1.5E-9;
g99.t1	omap49267b	428446	430483	-	600		-	-		-	PTHR12459:SF5||7.4E-212;PTHR12459:SF5||7.4E-212;PTHR12459||7.4E-212;PTHR12459||7.4E-212;	-	-	-	-	-	-	-	-	-	-	-
g100.t1	omap49267b	433114	435696	-	815		-	-		-	-	-	-	-	-	-	-	-	-	-	-	-	No
g101.t1	omap49267b	437527	438452	-	265	Y	P33296|UBC6_YEAST|1e-70	-		PF00179|Ubiquitin-conjugating enzyme|6.4E-21;	PTHR24067:SF42||1.3E-83;PTHR24067||1.3E-83;	SSF54495||4.24E-42;	-	-	-	PS50127|Ubiquitin-conjugating enzymes family profile.|22.075;	SM00212|Ubiquitin-conjugating enzyme E2, catalytic domain homologues|1.7E-30;	-	G3DSA:3.10.110.10||1.2E-47;	-	-	-
g102.t1	omap49267b	439290	441043	+	528		Q10478|SAM50_SCHPO|7e-76	-		PF01103|Surface antigen|2.9E-37;	PTHR12815||6.6E-85;PTHR12815||6.6E-85;	-	-	-	-	-	-	-	-	-	-	-
g103.t1	omap49267b	481946	483916	-	656		P40317|SOK1_YEAST|1e-54	-		PF05794|T-complex protein 11|6.6E-108;	PTHR12832||2.4E-78;PTHR12832||2.4E-78;	-	-	-	-	-	-	-	-	-	-	-
g104.t1	omap49267b	497365	497813	-	71	Y	Q9CR64|KISHA_MOUSE|4e-28	-		PF06842|Protein of unknown function (DUF1242)|3.9E-18;	PTHR13229||1.2E-38;	-	-	-	-	-	-	-	-	-	-	-
g105.t1	omap49267b	498409	499359	+	277	Y	O60076|TAF13_SCHPO|3e-15	-		PF02269|Transcription initiation factor IID, 18kD subunit|1.2E-17;	PTHR11380||8.7E-30;PTHR11380:SF5||8.7E-30;PTHR11380:SF5||8.7E-30;PTHR11380||8.7E-30;	SSF47113||1.93E-10;SSF47113||5.8E-5;	-	-	-	-	-	Coil||-;	G3DSA:1.10.20.10||5.7E-4;G3DSA:1.10.20.10||5.1E-15;	-	-	-
g106.t1	omap49267b	501351	503099	+	458		Q4ICA8|RUVB1_GIBZE|0	-		PF06068|TIP49 C-terminus|1.7E-187;	PTHR11093||0.0;	SSF52540||3.64E-34;SSF52540||3.64E-34;	-	-	-	-	SM00382|ATPases associated with a variety of cellular activities|7.5E-9;	-	G3DSA:3.40.50.300||1.5E-6;G3DSA:1.10.8.60||2.8E-11;G3DSA:3.40.50.300||1.7E-15;G3DSA:3.40.50.300||1.7E-15;G3DSA:3.40.50.300||1.7E-15;	-	-	-
g107.t1	omap49267b	506789	508973	+	664		P0CY16|MTMC3_SCHPO|1e-18	1484|PHI:1484|GzHMG016|I1RMG1|5518|Gibberellazeae(related:Fusariumgraminearum)|Unaffectedpathogenicity|4e-130		PF00505|HMG (high mobility group) box|2.4E-22;	PTHR10270||7.0E-40;PTHR10270:SF237||7.0E-40;PTHR10270||7.0E-40;PTHR10270:SF237||7.0E-40;	SSF47095||8.12E-26;	-	-	-	PS50118|HMG boxes A and B DNA-binding domains profile.|17.388;	SM00398|high mobility group|8.4E-26;	-	G3DSA:1.10.30.10||1.5E-26;	-	-	-
g108.t1	omap49267b	510320	511011	-	189	Y	-	-		-	PTHR35605||1.7E-25;PTHR35605:SF1||1.7E-25;	-	-	-	-	-	-	-	-	-	-	-
g109.t1	omap49267b	523263	523935	-	181	Y	-	-		-	PTHR35605||1.6E-20;PTHR35605:SF1||1.6E-20;	-	-	-	-	-	-	-	-	-	-	-
g110.t1	omap49267b	526370	527059	-	229	Y	Q8IIG7|YPF05_PLAF7|4e-13	-		-	PTHR22118||1.6E-12;PTHR22118:SF20||1.6E-12;	-	-	-	-	-	-	Coil||-;Coil||-;	-	-	-	-
g111.t1	omap49267b	528360	528892	+	70	Y	-	-		-	-	-	-	-	-	-	-	-	-	-	-	-	No
g112.t1	omap49267b	536772	540911	+	1346		Q01397|DYNA_NEUCR|0	-		PF01302|CAP-Gly domain|9.2E-20;PF12455|Dynein associated protein|1.1E-103;	PTHR18916||2.2E-253;PTHR18916||2.2E-253;PTHR18916||2.2E-253;PTHR18916:SF40||2.2E-253;PTHR18916:SF40||2.2E-253;PTHR18916:SF40||2.2E-253;	SSF74924||7.99E-27;SSF58100||8.37E-5;	-	-	PS00845|CAP-Gly domain signature.|-;	PS50245|CAP-Gly domain profile.|16.465;	SM01052||1.5E-25;	Coil||-;Coil||-;Coil||-;Coil||-;Coil||-;Coil||-;Coil||-;Coil||-;Coil||-;Coil||-;	G3DSA:2.30.30.190||2.7E-25;	-	-	-
g113.t1	omap49267b	541428	542282	-	284	Y	P41922|SEC65_YARLI|5e-37	-		PF01922|SRP19 protein|3.4E-31;	PTHR17453:SF0||2.6E-48;PTHR17453||2.6E-48;	SSF69695||3.14E-29;	-	-	-	-	-	-	G3DSA:3.30.56.30||8.7E-37;	-	-	-
g114.t1	omap49267b	544132	545672	-	466		Q00667|HGD_EMENI|0	-		PF04209|homogentisate 1,2-dioxygenase|8.1E-187;	PTHR11056:SF0||3.0E-244;PTHR11056||3.0E-244;	SSF51182||8.9E-157;	TIGR01015|hmgA: homogentisate 1,2-dioxygenase|2.3E-193;	-	-	-	-	-	G3DSA:2.60.120.10||8.3E-68;G3DSA:2.60.120.10||8.3E-68;	-	-	-
g115.t1	omap49267b	546732	547531	-	173	Y	-	-		-	-	-	-	-	-	-	-	-	-	-	-	-	No
g116.t1	omap49267b	558992	562695	+	893		P40900|ISP4_SCHPO|1e-141	2976|PHI:2976|CgOPT1|C6ZRH8|29905|Colletotrichumgloeosporioidesf.sp.aeschynomenes|Reducedvirulence|2e-111	Y	PF03169|OPT oligopeptide transporter protein|1.1E-167;	PTHR22601||0.0;PTHR22601:SF20||0.0;PTHR22601:SF20||0.0;PTHR22601||0.0;	-	TIGR00728|OPT_sfam: oligopeptide transporter, OPT superfamily|7.7E-121;TIGR00727|ISP4_OPT: small oligopeptide transporter, OPT family|1.8E-188;	-	-	-	-	Coil||-;	-	-	-	-
g117.t1	omap49267b	563480	568602	-	1546		O74676|CDR4_CANAX|0	2693|PHI:2693|GcABC-G1|F0XP73|226899|Grosmanniaclavigera|Reducedvirulence|0.0	Y	PF00005|ABC transporter|7.6E-16;PF00005|ABC transporter|2.5E-13;PF01061|ABC-2 type transporter|2.1E-44;PF01061|ABC-2 type transporter|5.5E-47;PF06422|CDR ABC transporter|3.5E-31;PF14510|ABC-transporter extracellular N-terminal|1.3E-21;	PTHR19241||0.0;PTHR19241:SF179||0.0;PTHR19241||0.0;PTHR19241||0.0;PTHR19241:SF179||0.0;PTHR19241:SF179||0.0;PTHR19241||0.0;PTHR19241:SF179||0.0;	SSF52540||1.54E-36;SSF52540||6.2E-30;	-	-	PS00211|ABC transporters family signature.|-;	PS50893|ATP-binding cassette, ABC transporter-type domain profile.|12.052;PS50893|ATP-binding cassette, ABC transporter-type domain profile.|13.039;	SM00382|ATPases associated with a variety of cellular activities|4.4E-14;SM00382|ATPases associated with a variety of cellular activities|0.0053;	Coil||-;Coil||-;	G3DSA:3.40.50.300||1.5E-26;G3DSA:3.40.50.300||2.9E-40;	-	-	-
g118.t1	omap49267b	573588	576240	-	834		-	-		PF15456|Up-regulated During Septation|1.7E-36;	PTHR18937||4.6E-34;PTHR18937:SF224||4.6E-34;PTHR18937:SF224||4.6E-34;PTHR18937:SF224||4.6E-34;PTHR18937||4.6E-34;PTHR18937:SF224||4.6E-34;PTHR18937:SF224||4.6E-34;PTHR18937||4.6E-34;PTHR18937||4.6E-34;PTHR18937||4.6E-34;PTHR18937:SF224||4.6E-34;PTHR18937||4.6E-34;	SSF57997||2.62E-5;	-	-	-	-	-	Coil||-;Coil||-;Coil||-;Coil||-;Coil||-;Coil||-;Coil||-;Coil||-;Coil||-;Coil||-;	-	-	-	-
g119.t1	omap49267b	578642	579535	-	272	Y	Q9UTK7|DSC2_SCHPO|3e-24	-		-	PTHR12917||1.8E-48;PTHR12917:SF11||1.8E-48;	SSF144091||3.4E-13;	-	-	-	-	-	-	-	-	-	-
g120.t1	omap49267b	582372	584261	-	588		O14189|PP2C5_SCHPO|1e-110	2491|PHI:2491|FgPTC1|I1RJS9|5518|Gibberellazeae(related:Fusariumgraminearum)|Reducedvirulence|7e-09	Y	PF00481|Protein phosphatase 2C|1.9E-40;	PTHR13832:SF10||3.7E-170;PTHR13832:SF10||3.7E-170;PTHR13832:SF10||3.7E-170;PTHR13832||3.7E-170;PTHR13832||3.7E-170;PTHR13832||3.7E-170;	SSF81606||6.15E-51;SSF81606||6.15E-51;	-	-	-	PS51746|PPM-type phosphatase domain profile.|34.71;	SM00332|Serine/threonine phosphatases, family 2C, catalytic domain|9.2E-48;	-	G3DSA:3.60.40.10||3.8E-63;G3DSA:3.60.40.10||3.8E-63;	-	-	-
g121.t1	omap49267b	584831	585672	+	240	Y	-	-		-	PTHR36855:SF1||5.6E-17;PTHR36855||5.6E-17;	-	-	-	-	-	-	-	-	-	-	-
g122.t1	omap49267b	586437	588864	-	744		O74438|MCP2_SCHPO|1e-139	882|PHI:882|MGG_04985|EDJ95433|318829|Magnaportheoryzae|Reducedvirulence|3e-31	Y	PF00806|Pumilio-family RNA binding repeat|5.8E-4;PF00806|Pumilio-family RNA binding repeat|2.5E-6;PF00806|Pumilio-family RNA binding repeat|7.0E-6;	PTHR12537:SF48||5.9E-253;PTHR12537||5.9E-253;PTHR12537:SF48||5.9E-253;PTHR12537||5.9E-253;	SSF48371||2.01E-83;	-	-	-	PS50302|Pumilio RNA-binding repeat profile.|6.704;PS50302|Pumilio RNA-binding repeat profile.|4.861;PS50303|Pumilio homology domain (PUM-HD) profile.|74.155;PS50302|Pumilio RNA-binding repeat profile.|7.077;PS50302|Pumilio RNA-binding repeat profile.|10.134;PS50302|Pumilio RNA-binding repeat profile.|8.641;PS50302|Pumilio RNA-binding repeat profile.|6.377;PS50302|Pumilio RNA-binding repeat profil…	SM00025|Pumilio-like repeats|0.48;SM00025|Pumilio-like repeats|8.8;SM00025|Pumilio-like repeats|0.026;SM00025|Pumilio-like repeats|2.2;SM00025|Pumilio-like repeats|1.5E-5;SM00025|Pumilio-like repeats|1.4;SM00025|Pumilio-like repeats|3.2E-5;SM00025|Pumilio-like repeats|130.0;	Coil||-;	G3DSA:1.25.10.10||3.2E-81;	-	-	-
g123.t1	omap49267b	591697	592599	+	300	Y	B4U7T8|RNC_HYDS0|1e-11	-		PF00035|Double-stranded RNA binding motif|2.0E-5;PF00636|Ribonuclease III domain|4.8E-18;	PTHR11207||3.3E-31;PTHR11207||3.3E-31;	SSF54768||3.64E-13;SSF69065||1.92E-26;	-	-	PS00517|Ribonuclease III family signature.|-;	PS50142|Ribonuclease III family domain profile.|24.086;PS50137|Double stranded RNA-binding domain (dsRBD) profile.|9.683;	SM00358|Double-stranded RNA binding motif|5.6E-4;SM00535|Ribonuclease III family|1.2E-21;	-	G3DSA:3.30.160.20||1.4E-7;G3DSA:1.10.1520.10||2.2E-25;	-	-	-
g124.t1	omap49267b	593342	594332	+	286	Y	C4R8D7|ATG37_PICPG|2e-32	-		PF00887|Acyl CoA binding protein|7.2E-24;	PTHR23310||2.4E-30;	SSF47027||4.19E-20;	-	-	-	PS51228|Acyl-CoA-binding (ACB) domain profile.|26.114;	-	Coil||-;	G3DSA:1.20.80.10||4.8E-30;	-	-	-
g125.t1	omap49267b	595306	595980	+	224	Y	-	-		-	-	-	-	-	-	-	-	Coil||-;	-	-	-	-
g126.t1	omap49267b	596384	598939	-	742		P24918|NDUS1_NEUCR|0	3343|nasA|PHI:3343|B5SDM5|305|Ralstoniasolanacearum|reducedvirulence|6e-06	Y	PF10588|NADH-ubiquinone oxidoreductase-G iron-sulfur binding region|3.0E-16;PF00384|Molybdopterin oxidoreductase|6.8E-72;PF13510|2Fe-2S iron-sulfur cluster binding domain|2.8E-20;PF09326|NADH-ubiquinone oxidoreductase subunit G, C-terminal|1.2E-17;	PTHR11615||0.0;PTHR11615:SF115||0.0;PTHR11615:SF115||0.0;PTHR11615||0.0;	SSF53706||1.57E-93;SSF54862||2.43E-35;SSF54292||2.0E-19;	TIGR01973|NuoG: NADH dehydrogenase (quinone), G subunit|1.2E-213;	-	PS00643|Respiratory-chain NADH dehydrogenase 75 Kd subunit signature 3.|-;PS00642|Respiratory-chain NADH dehydrogenase 75 Kd subunit signature 2.|-;PS00641|Respiratory-chain NADH dehydrogenase 75 Kd subunit signature 1.|-;	PS51085|2Fe-2S ferredoxin-type iron-sulfur binding domain profile.|10.005;PS51669|Prokaryotic molybdopterin oxidoreductases 4Fe-4S domain profile.|19.962;	SM00929|NADH-ubiquinone oxidoreductase-G iron-sulfur binding region|1.6E-19;	-	G3DSA:3.10.20.30||4.5E-8;G3DSA:3.40.50.740||7.3E-47;G3DSA:3.40.50.740||7.3E-47;G3DSA:3.40.50.740||7.3E-47;G3DSA:3.40.50.740||7.3E-47;	-	-	-
g127.t1	omap49267b	599583	601616	-	654		O13890|YE35_SCHPO|1e-138	-		PF02696|Uncharacterized ACR, YdiU/UPF0061 family|9.3E-128;	PTHR32057||9.9E-230;	-	-	-	-	-	-	-	-	-	-	-
g128.t1	omap49267b	603046	604231	-	357	Y	-	-		PF06632|DNA double-strand break repair and V(D)J recombination protein XRCC4|5.7E-10;	PTHR42067||1.7E-35;	SSF58022||2.88E-14;	-	-	-	-	-	Coil||-;Coil||-;	G3DSA:1.20.5.370||1.1E-19;	-	-	-
g129.t1	omap49267b	605704	607725	+	673		P40991|NOP2_YEAST|1e-173	2694|PHI:2694|rsmB|Q6D000|29471|Pectobacteriumatrosepticum|Mixedoutcome|4e-26		PF01189|16S rRNA methyltransferase RsmF|1.1E-76;PF17125|N-terminal domain of 16S rRNA methyltransferase RsmF|3.6E-7;	PTHR22807||4.3E-225;PTHR22807:SF30||4.3E-225;	SSF53335||1.03E-67;	TIGR00446|nop2p: NOL1/NOP2/sun family putative RNA methylase|2.4E-104;	-	PS01153|NOL1/NOP2/sun family signature.|-;	PS51686|SAM-dependent MTase RsmB/NOP-type domain profile.|71.568;	-	-	G3DSA:3.40.50.150||1.4E-62;	-	-	PR02012|RNA (C5-cytosine) methyltransferase NOP2 subfamily signature|4.7E-19;PR02012|RNA (C5-cytosine) methyltransferase NOP2 subfamily signature|4.7E-19;PR02012|RNA (C5-cytosine) methyltransferase NOP2 subfamily signature|4.7E-19;PR02008|RNA (C5-cytosine) methyltransferase signature|2.5E-26;PR02008|RNA (C5-cytosine) methyltransferase signature|2.5E-26;PR02008|RNA (C5-cytosine) methyltransferase …
g130.t1	omap49267b	608128	610884	-	797		Q10951|BYR4_SCHPO|2e-19	-		-	PTHR35140:SF1||2.0E-20;PTHR35140:SF1||2.0E-20;PTHR35140||2.0E-20;PTHR35140||2.0E-20;	-	-	-	-	-	-	-	-	-	-	-
g131.t1	omap49267b	613471	614149	+	205	Y	-	-		PF12754|Cell-cycle control medial ring component|5.4E-22;	PTHR12650:SF20||4.7E-51;PTHR12650||4.7E-51;	SSF54236||3.45E-8;	-	-	-	PS50053|Ubiquitin domain profile.|11.638;	-	-	G3DSA:3.10.20.90||5.1E-7;	-	-	-
g132.t1	omap49267b	614480	615338	-	153	Y	Q4I963|COFI_GIBZE|9e-91	-		PF00241|Cofilin/tropomyosin-type actin-binding protein|3.6E-39;	PTHR11913||8.1E-58;PTHR11913:SF12||8.1E-58;	SSF55753||8.03E-41;	-	-	-	PS51263|ADF-H domain profile.|36.477;	SM00102|Actin depolymerisation factor/cofilin -like domains|8.0E-41;	-	G3DSA:3.40.20.10||4.9E-49;	-	-	PR00006|Cofilin/destrin family signature|2.1E-10;PR00006|Cofilin/destrin family signature|2.1E-10;PR00006|Cofilin/destrin family signature|2.1E-10;
g133.t1	omap49267b	616205	618081	-	584		Q5B041|HSP60_EMENI|0	-		PF00118|TCP-1/cpn60 chaperonin family|5.5E-84;	PTHR11353||2.4E-248;	SSF54849||2.52E-23;SSF48592||5.42E-69;SSF48592||5.42E-69;SSF52029||2.38E-74;	TIGR02348|GroEL: chaperonin GroL|3.0E-215;	-	PS00296|Chaperonins cpn60 signature.|-;	-	-	-	G3DSA:3.50.7.10||6.3E-89;G3DSA:1.10.560.10||8.4E-45;G3DSA:1.10.560.10||7.5E-37;	MF_00600|60 kDa chaperonin [groL].|36.344;	-	PR00298|60kDa chaperonin signature|2.9E-68;PR00298|60kDa chaperonin signature|2.9E-68;PR00298|60kDa chaperonin signature|2.9E-68;PR00298|60kDa chaperonin signature|2.9E-68;PR00298|60kDa chaperonin signature|2.9E-68;
g134.t1	omap49267b	618943	619608	-	221	Y	-	-		-	-	-	-	-	-	-	-	-	-	-	-	-	No
g135.t1	omap49267b	621332	621956	-	145	Y	-	-		-	-	-	-	-	-	-	-	-	-	-	-	-	No
g136.t1	omap49267b	623127	623534	-	135	Y	-	-		-	-	-	-	-	-	-	-	-	-	-	-	-	No
g137.t1	omap49267b	624332	624919	-	167	Y	-	-		-	-	-	-	-	-	-	-	-	-	-	-	-	No
g138.t1	omap49267b	625786	626590	-	226	Y	-	-		-	-	-	-	-	-	-	-	-	-	-	-	-	No
g139.t1	omap49267b	629583	630837	+	289	Y	-	-		-	-	-	-	-	-	-	-	-	-	-	-	-	No
g140.t1	omap49267b	631898	632864	+	193	Y	-	-		-	-	-	-	-	-	-	-	-	-	-	-	-	No
g141.t1	omap49267b	633715	634377	+	197	Y	-	-		-	-	-	-	-	-	-	-	-	-	-	-	-	No
g142.t1	omap49267b	634967	636246	-	379	Y	P53044|UFD1_YEAST|7e-89	-		PF03152|Ubiquitin fusion degradation protein UFD1|3.9E-67;	PTHR12555||8.8E-102;	-	-	-	-	-	-	-	-	-	-	-
g143.t1	omap49267b	636978	638414	+	478		O94693|LIN1_SCHPO|2e-15	-		PF02213|GYF domain|9.0E-10;	PTHR13138||2.5E-68;PTHR13138||2.5E-68;PTHR13138||2.5E-68;PTHR13138:SF3||2.5E-68;PTHR13138:SF3||2.5E-68;PTHR13138:SF3||2.5E-68;	SSF55277||8.37E-13;	-	-	-	PS50829|GYF domain profile.|11.929;	SM00444|Contains conserved Gly-Tyr-Phe residues|0.0029;	Coil||-;	G3DSA:3.30.1490.40||2.7E-18;	-	-	-
g144.t1	omap49267b	640961	642191	+	338	Y	P54117|G3P_COLLN|0	-		PF00044|Glyceraldehyde 3-phosphate dehydrogenase, NAD binding domain|4.5E-58;PF02800|Glyceraldehyde 3-phosphate dehydrogenase, C-terminal domain|4.4E-71;	PTHR10836||1.7E-253;	SSF55347||1.03E-80;SSF51735||2.15E-68;	TIGR01534|GAPDH-I: glyceraldehyde-3-phosphate dehydrogenase, type I|3.8E-133;	-	PS00071|Glyceraldehyde 3-phosphate dehydrogenase active site.|-;	-	SM00846|Glyceraldehyde 3-phosphate dehydrogenase, NAD binding domain|4.4E-89;	-	G3DSA:3.30.360.10||6.3E-87;G3DSA:3.40.50.720||4.5E-79;	-	PIRSF000149||8.6E-129;	PR00078|Glyceraldehyde-3-phosphate dehydrogenase signature|6.7E-48;PR00078|Glyceraldehyde-3-phosphate dehydrogenase signature|6.7E-48;PR00078|Glyceraldehyde-3-phosphate dehydrogenase signature|6.7E-48;PR00078|Glyceraldehyde-3-phosphate dehydrogenase signature|6.7E-48;PR00078|Glyceraldehyde-3-phosphate dehydrogenase signature|6.7E-48;
g145.t1	omap49267b	643203	645664	-	802		-	-		-	-	-	-	-	-	-	-	Coil||-;	-	-	-	-
g146.t1	omap49267b	648440	650619	-	690		-	-		-	-	-	-	-	-	-	-	Coil||-;Coil||-;	-	-	-	-
g147.t1	omap49267b	653014	654089	+	251	Y	-	-		-	-	-	-	-	-	-	-	-	-	-	-	-	No
g148.t1	omap49267b	657012	657722	+	236	Y	-	-		-	-	-	-	-	-	-	-	Coil||-;	-	-	-	-
g149.t1	omap49267b	659550	661121	+	470		Q4I948|RUVB2_GIBZE|0	-		PF06068|TIP49 C-terminus|8.7E-172;	PTHR11093||0.0;PTHR11093:SF2||0.0;	SSF52540||3.04E-37;	-	-	-	-	SM00382|ATPases associated with a variety of cellular activities|1.1E-5;	-	G3DSA:1.10.8.60||4.1E-8;G3DSA:3.40.50.300||5.9E-27;G3DSA:3.40.50.300||5.9E-27;	-	-	PR00830|Endopeptidase La (Lon) serine protease (S16) signature|2.5E-5;PR00830|Endopeptidase La (Lon) serine protease (S16) signature|2.5E-5;
g150.t1	omap49267b	661932	663374	-	449		-	1310|PHI:1310|GzbHLH011|I1RQC1|5518|Gibberellazeae(related:Fusariumgraminearum)|Unaffectedpathogenicity|2e-107		PF00010|Helix-loop-helix DNA-binding domain|3.4E-8;	PTHR12565:SF83||4.5E-28;PTHR12565:SF83||4.5E-28;PTHR12565||4.5E-28;PTHR12565||4.5E-28;	SSF47459||3.66E-13;	-	-	-	PS50888|Myc-type, basic helix-loop-helix (bHLH) domain profile.|11.63;	SM00353|helix loop helix domain|8.9E-4;	-	G3DSA:4.10.280.10||5.5E-12;	-	-	-
g151.t1	omap49267b	669909	671701	+	507		-	-		-	PTHR12459||6.3E-149;PTHR12459:SF2||6.3E-149;	-	-	-	-	-	-	-	-	-	-	-
g152.t1	omap49267b	672031	673098	-	281	Y	-	-		PF08690|GET complex subunit GET2|1.3E-7;PF08690|GET complex subunit GET2|2.1E-28;	PTHR28263:SF1||5.4E-40;PTHR28263||5.4E-40;	-	-	-	-	-	-	-	-	-	-	-
g153.t1	omap49267b	673971	677827	-	1244		A4RD35|SEC31_MAGO7|0	2527|PHI:2527|SEC31|Q4X0M4|746128|Aspergillusfumigatus|Mixedoutcome|0.0		PF12931|Sec23-binding domain of Sec16|2.5E-8;PF07304|Steroid receptor RNA activator (SRA1)|1.7E-9;	PTHR13923||0.0;PTHR13923:SF11||0.0;	SSF50978||3.81E-46;	-	-	-	PS50082|Trp-Asp (WD) repeats profile.|9.807;PS50082|Trp-Asp (WD) repeats profile.|10.508;PS50294|Trp-Asp (WD) repeats circular profile.|23.018;	SM00320|WD40 repeats|0.87;SM00320|WD40 repeats|0.092;SM00320|WD40 repeats|350.0;SM00320|WD40 repeats|24.0;SM00320|WD40 repeats|1.5E-6;SM00320|WD40 repeats|0.12;	-	G3DSA:2.130.10.10||6.4E-59;	-	-	-
g154.t1	omap49267b	678364	678809	+	129	Y	Q9V3G3|PPIE_DROME|1e-22	2544|PHI:2544|PAB1|Q4WK03|746128|Aspergillusfumigatus|Mixedoutcome|2e-08		PF00076|RNA recognition motif. (a.k.a. RRM, RBD, or RNP domain)|1.2E-13;	PTHR11071||5.8E-29;PTHR11071:SF274||5.8E-29;	SSF54928||9.13E-19;	-	-	-	PS50102|Eukaryotic RNA Recognition Motif (RRM) profile.|14.812;	SM00360|RNA recognition motif|1.8E-7;	-	G3DSA:3.30.70.330||1.0E-17;	-	-	-
g155.t1	omap49267b	679041	679597	-	109	Y	-	-		-	-	-	-	-	-	-	-	-	-	-	-	-	No
g156.t1	omap49267b	679827	680374	+	88	Y	O94581|COX12_SCHPO|1e-33	-		PF02297|Cytochrome oxidase c subunit VIb|1.7E-18;	PTHR11387||8.4E-32;	SSF47694||6.67E-32;	-	PD015172|OXIDASE C CYTOCHROME SUBUNIT ISOFORM VIB OXIDOREDUCTASE MITOCHONDRION COX ACETYLATION|3.0E-34;	-	-	-	-	G3DSA:1.10.10.140||7.0E-34;	-	PIRSF000278||1.2E-38;	-
g157.t1	omap49267b	681638	682565	+	224	Y	Q08745|RS10A_YEAST|4e-46	-		PF03501|Plectin/S10 domain|3.7E-41;	PTHR12146||5.9E-97;	-	-	-	-	-	-	-	-	-	-	-
g158.t1	omap49267b	683861	684760	+	283	Y	-	-		-	-	-	-	-	-	-	-	-	-	-	-	-	No
g159.t1	omap49267b	686182	690037	+	1205		O94275|MUG30_SCHPO|1e-120	-		PF00632|HECT-domain (ubiquitin-transferase)|1.3E-71;	PTHR11254:SF301||7.4E-176;PTHR11254:SF301||7.4E-176;PTHR11254:SF301||7.4E-176;PTHR11254||7.4E-176;PTHR11254||7.4E-176;PTHR11254||7.4E-176;	SSF56204||4.84E-103;	-	-	-	PS50237|HECT domain profile.|83.524;	SM00119|Domain Homologous to E6-AP Carboxyl Terminus with|4.5E-91;	Coil||-;	G3DSA:3.30.2160.10||6.2E-22;	-	-	-
g160.t1	omap49267b	690384	690970	-	175	Y	-	-		PF05047|Mitochondrial ribosomal protein L51 / S25 / CI-B8 domain|3.1E-16;	PTHR13274||5.0E-22;PTHR13274||5.0E-22;PTHR13274:SF2||5.0E-22;PTHR13274:SF2||5.0E-22;	SSF52833||2.01E-7;SSF52833||2.01E-7;	-	-	-	-	SM00916|Mitochondrial ribosomal protein L51 / S25 / CI-B8 domain|3.7E-5;	Coil||-;	-	-	-	-
g161.t1	omap49267b	691780	693811	+	659		-	-		-	PTHR11089||2.8E-152;PTHR11089||2.8E-152;PTHR11089||2.8E-152;PTHR11089||2.8E-152;PTHR11089:SF41||2.8E-152;PTHR11089:SF41||2.8E-152;PTHR11089:SF41||2.8E-152;PTHR11089:SF41||2.8E-152;	SSF52540||4.34E-7;SSF52540||4.34E-7;	-	-	-	-	-	-	G3DSA:3.40.50.300||8.4E-10;G3DSA:3.40.50.300||8.4E-10;	-	-	-
g162.t1	omap49267b	694700	695335	+	166	Y	Q2GNY7|YPI1_CHAGB|2e-19	-		PF07491|Protein phosphatase inhibitor|2.3E-24;	PTHR20835||5.4E-42;PTHR20835:SF0||5.4E-42;	-	-	-	-	-	-	-	-	-	-	-
g163.t1	omap49267b	695495	696091	-	198	Y	-	-		PF02686|Glu-tRNAGln amidotransferase C subunit|1.4E-8;	-	-	-	-	-	-	-	-	-	-	-	-
g164.t1	omap49267b	696939	698050	+	292	Y	Q9P6A5|SEC17_NEUCR|1e-109	-		PF14938|Soluble NSF attachment protein, SNAP|5.9E-111;	PTHR13768||7.7E-113;PTHR13768:SF8||7.7E-113;	SSF48452||1.02E-65;	-	-	-	-	-	-	G3DSA:1.25.40.10||5.3E-57;	-	-	PR00448|NSF attachment protein signature|2.1E-40;PR00448|NSF attachment protein signature|2.1E-40;PR00448|NSF attachment protein signature|2.1E-40;PR00448|NSF attachment protein signature|2.1E-40;PR00448|NSF attachment protein signature|2.1E-40;PR00448|NSF attachment protein signature|2.1E-40;PR00448|NSF attachment protein signature|2.1E-40;
g165.t1	omap49267b	702743	709567	+	2236		Q4WVN4|NRPS8_ASPFU|0	2511|PHI:2511|Pes1|Q4WT66|746128|Aspergillusfumigatus|Reducedvirulence|0.0	Y	PF00501|AMP-binding enzyme|3.9E-74;PF00501|AMP-binding enzyme|7.4E-81;PF07993|Male sterility protein|1.6E-38;PF00550|Phosphopantetheine attachment site|1.4E-7;PF00550|Phosphopantetheine attachment site|5.0E-5;PF00668|Condensation domain|7.7E-32;	PTHR24095:SF198||0.0;PTHR24095:SF198||0.0;PTHR24095||0.0;PTHR24095||0.0;	SSF51735||7.81E-28;SSF52777||5.11E-32;SSF47336||6.67E-6;SSF52777||2.11E-28;SSF56801||1.22E-124;SSF47336||5.63E-10;SSF56801||6.93E-119;	TIGR01733|AA-adenyl-dom: amino acid adenylation domain|1.8E-107;TIGR01733|AA-adenyl-dom: amino acid adenylation domain|1.0E-104;TIGR01746|Thioester-redct: thioester reductase domain|2.7E-68;	-	PS00455|Putative AMP-binding domain signature.|-;PS00455|Putative AMP-binding domain signature.|-;	PS50075|Acyl carrier protein phosphopantetheine domain profile.|14.093;	-	-	G3DSA:3.40.50.980||1.6E-31;G3DSA:3.40.50.720||4.8E-25;G3DSA:1.10.1200.10||3.2E-6;G3DSA:1.10.1200.10||5.5E-16;G3DSA:3.40.50.980||2.4E-35;G3DSA:3.40.50.980||1.1E-37;G3DSA:3.30.300.30||2.5E-20;G3DSA:3.30.300.30||1.3E-20;G3DSA:3.40.50.980||1.8E-39;G3DSA:2.30.38.10||3.7E-17;G3DSA:2.30.38.10||6.8E-19;	-	-	-
g166.t1	omap49267b	710278	712699	+	636		Q05506|SYRC_YEAST|0	-		PF00750|tRNA synthetases class I (R)|2.8E-6;PF00750|tRNA synthetases class I (R)|1.1E-83;PF05746|DALR anticodon binding domain|1.2E-6;	PTHR11956:SF1||1.9E-240;PTHR11956:SF1||1.9E-240;PTHR11956:SF1||1.9E-240;PTHR11956||1.9E-240;PTHR11956||1.9E-240;PTHR11956||1.9E-240;	SSF55190||6.41E-23;SSF47323||1.96E-20;SSF52374||1.72E-6;SSF52374||7.24E-77;	TIGR00456|argS: arginine--tRNA ligase|2.8E-93;	-	PS00178|Aminoacyl-transfer RNA synthetases class-I signature.|-;	-	SM00836|DALR anticodon binding domain|2.2E-23;SM01016|Arginyl tRNA synthetase N terminal dom|0.0012;	Coil||-;	G3DSA:1.10.730.10||5.3E-11;G3DSA:1.10.730.10||3.3E-9;G3DSA:3.40.50.620||5.4E-16;G3DSA:3.40.50.620||2.2E-91;G3DSA:3.30.1360.70||1.2E-34;	-	-	PR01038|Arginyl-tRNA synthetase signature|6.1E-23;PR01038|Arginyl-tRNA synthetase signature|6.1E-23;PR01038|Arginyl-tRNA synthetase signature|6.1E-23;PR01038|Arginyl-tRNA synthetase signature|6.1E-23;
g167.t1	omap49267b	713318	715590	-	653		P14804|AMYG_NEUCR|0	-		PF00686|Starch binding domain|8.6E-33;PF00723|Glycosyl hydrolases family 15|5.2E-94;	PTHR31616||1.7E-122;PTHR31616:SF0||1.7E-122;	SSF49452||5.64E-31;SSF48208||1.5E-144;	-	-	PS00820|Glucoamylase active site region signature.|-;	PS51166|CBM20 (carbohydrate binding type-20) domain profile.|23.144;	SM01065|Starch binding domain|6.1E-35;	-	G3DSA:1.50.10.10||1.6E-170;G3DSA:2.60.40.10||5.0E-32;	-	PIRSF001031||6.9E-282;	PR00736|Glycosyl hydrolase family 15 signature|2.1E-59;PR00736|Glycosyl hydrolase family 15 signature|2.1E-59;PR00736|Glycosyl hydrolase family 15 signature|2.1E-59;PR00736|Glycosyl hydrolase family 15 signature|2.1E-59;PR00736|Glycosyl hydrolase family 15 signature|2.1E-59;PR00736|Glycosyl hydrolase family 15 signature|2.1E-59;PR00736|Glycosyl hydrolase family 15 signature|2.1E-59;
g168.t1	omap49267b	718053	720104	+	664		O94538|SNU66_SCHPO|1e-26	1614|PHI:1614|GzSART1|I1RQD8|5518|Gibberellazeae(related:Fusariumgraminearum)|Unaffectedpathogenicity|1e-180		PF03343|SART-1 family|7.4E-176;	PTHR14152:SF5||7.6E-124;PTHR14152||7.6E-124;PTHR14152||7.6E-124;PTHR14152||7.6E-124;PTHR14152:SF5||7.6E-124;PTHR14152:SF5||7.6E-124;	-	-	-	-	-	-	Coil||-;Coil||-;Coil||-;	-	-	-	-
g169.t1	omap49267b	720289	723016	-	845		-	-		PF12505|Protein of unknown function (DUF3712)|1.5E-6;	PTHR42086:SF1||9.3E-92;PTHR42086||9.3E-92;	SSF117070||4.84E-5;	-	-	-	-	-	-	-	-	-	-
g170.t1	omap49267b	724298	726394	+	500		Q09911|YAJE_SCHPO|7e-41	-		PF00013|KH domain|1.8E-7;	PTHR15744:SF0||3.4E-106;PTHR15744||3.4E-106;	SSF54791||2.43E-21;	-	-	-	PS50084|Type-1 KH domain profile.|10.84;	SM00322|K homology RNA-binding domain|8.1E-4;	-	G3DSA:3.30.1370.10||1.8E-22;G3DSA:3.30.1370.10||5.2E-5;	-	-	-
g171.t1	omap49267b	726982	728430	+	351	Y	Q6GPR5|TPC13_XENLA|1e-16	-		PF06159|Protein of unknown function (DUF974)|2.9E-81;	PTHR13134||1.3E-61;PTHR13134:SF3||1.3E-61;	-	-	-	-	-	-	-	-	-	-	-
g172.t1	omap49267b	733186	734316	-	376	Y	P21594|PYRF_HYPJE|0	506|PHI:506|URA3|AAA34824|4932|Saccharomycescerevisiae|Reducedvirulence|4e-34	Y	PF00215|Orotidine 5'-phosphate decarboxylase / HUMPS family|4.6E-100;	PTHR19278||3.3E-66;PTHR19278||3.3E-66;PTHR19278||3.3E-66;PTHR19278:SF9||3.3E-66;PTHR19278:SF9||3.3E-66;PTHR19278:SF9||3.3E-66;	SSF51366||1.34E-46;SSF51366||1.34E-46;	-	-	PS00156|Orotidine 5'-phosphate decarboxylase active site.|-;	-	SM00934|Orotidine 5'-phosphate decarboxylase / HUMPS family|5.1E-29;	-	G3DSA:3.20.20.70||3.9E-100;G3DSA:3.20.20.70||3.9E-100;	-	-	-
g173.t1	omap49267b	740154	743713	+	1142		Q9Y7Q7|DENN_SCHPO|7e-93	-		PF03455|dDENN domain|3.6E-12;PF03456|uDENN domain|5.1E-13;PF02141|DENN (AEX-3) domain|4.8E-57;	PTHR12296||3.8E-169;PTHR12296||3.8E-169;PTHR12296||3.8E-169;PTHR12296||3.8E-169;PTHR12296:SF21||3.8E-169;PTHR12296:SF21||3.8E-169;PTHR12296:SF21||3.8E-169;PTHR12296:SF21||3.8E-169;	SSF57889||2.43E-7;	-	-	-	PS50211|DENN domain profile.|15.692;PS50946|uDENN domain profile.|20.716;PS50947|dDENN domain profile.|13.443;PS50081|Zinc finger phorbol-ester/DAG-type profile.|9.407;	SM00799|Domain found in a variety of signalling proteins, always encircled by uDENN and dDENN|1.2E-56;SM00801|Domain always found downstream of DENN domain, found in a variety of signalling proteins|2.6E-22;SM00800|Domain always found upstream of DENN domain, found in a variety of signalling proteins|2.6E-25;	Coil||-;	G3DSA:3.30.60.20||1.8E-5;	-	-	-
g174.t1	omap49267b	744595	746731	-	672		Q9US10|YK68_SCHPO|2e-45	-		PF05277|Protein of unknown function (DUF726)|6.0E-91;	PTHR17920||2.4E-149;PTHR17920:SF6||2.4E-149;PTHR17920:SF6||2.4E-149;PTHR17920||2.4E-149;	-	-	-	-	-	-	-	-	-	-	-
g175.t1	omap49267b	748592	750440	-	562		Q9UNA4|POLI_HUMAN|3e-49	2748|PHI:2748|snf1|Q4PF20|5270|Ustilagomaydis|Reducedvirulence|2e-46	Y	PF00817|impB/mucB/samB family|9.6E-36;PF11799|impB/mucB/samB family C-terminal domain|1.8E-11;	PTHR11076:SF10||7.6E-128;PTHR11076:SF10||7.6E-128;PTHR11076:SF10||7.6E-128;PTHR11076||7.6E-128;PTHR11076||7.6E-128;PTHR11076||7.6E-128;	SSF56672||1.25E-62;	-	-	-	PS50173|UmuC domain profile.|30.052;	-	-	G3DSA:3.30.70.270||1.1E-28;G3DSA:3.30.1490.100||2.8E-29;G3DSA:1.10.150.20||8.3E-6;	-	-	-
g176.t1	omap49267b	753427	755131	-	518		P00899|TRPE_YEAST|0	178|PHI:178|pabaA|AAD31929|5085|Aspergillusfumigatus|Reducedvirulence|5e-21	Y	PF00425|chorismate binding enzyme|3.7E-92;PF04715|Anthranilate synthase component I, N terminal region|9.3E-23;	PTHR11236:SF9||9.7E-263;PTHR11236||9.7E-263;	SSF56322||9.16E-143;	TIGR00564|trpE_most: anthranilate synthase component I|8.6E-160;	-	-	-	-	-	G3DSA:3.60.120.10||5.5E-156;	-	-	PR00095|Anthranilate synthase component I signature|5.0E-14;PR00095|Anthranilate synthase component I signature|5.0E-14;PR00095|Anthranilate synthase component I signature|5.0E-14;
g177.t1	omap49267b	755811	756585	-	228	Y	Q9USW0|YHZ2_SCHPO|9e-06	-		-	PTHR42093||2.3E-29;PTHR42093:SF1||2.3E-29;	-	-	-	-	-	-	-	-	-	-	-
g178.t1	omap49267b	757171	758585	-	391	Y	P59671|RL3_NEUCR|0	-		PF00297|Ribosomal protein L3|4.9E-184;	PTHR11363||0.0;	SSF50447||6.8E-110;	-	-	PS00474|Ribosomal protein L3 signature.|-;	-	-	-	G3DSA:2.40.30.10||7.7E-47;G3DSA:2.40.30.10||3.7E-16;G3DSA:3.30.1430.10||6.1E-48;	-	-	-
g179.t1	omap49267b	759881	760891	+	316	Y	P25605|ILV6_YEAST|1e-117	-		PF10369|Small subunit of acetolactate synthase|6.2E-14;PF01842|ACT domain|1.4E-12;	PTHR31242||2.0E-170;PTHR31242:SF2||2.0E-170;	SSF55021||3.55E-14;SSF55021||3.55E-14;SSF55021||1.59E-16;	TIGR00119|acolac_sm: acetolactate synthase, small subunit|1.2E-63;	PD002844|SMALL SUBUNIT ACETOLACTATE SYNTHASE SYNTHASE TRANSFERASE ACID BIOSYNTHESIS III LYASE|7.0E-32;	-	PS51671|ACT domain profile.|11.365;	-	-	G3DSA:3.30.70.1150||6.6E-23;G3DSA:3.30.70.260||1.3E-28;	-	-	-
g180.t1	omap49267b	761083	762255	-	353	Y	P11803|OTC_EMENI|1e-178	2970|PHI:2970|argB|Q4WNW5|746128|Aspergillusfumigatus|Unaffectedpathogenicity|5e-176		PF02729|Aspartate/ornithine carbamoyltransferase, carbamoyl-P binding domain|2.2E-44;PF00185|Aspartate/ornithine carbamoyltransferase, Asp/Orn binding domain|3.5E-43;	PTHR11405:SF1||1.3E-139;PTHR11405||1.3E-139;	SSF53671||1.83E-86;	TIGR00658|orni_carb_tr: ornithine carbamoyltransferase|6.0E-100;	-	PS00097|Aspartate and ornithine carbamoyltransferases signature.|-;	-	-	-	G3DSA:3.40.50.1370||1.7E-55;G3DSA:3.40.50.1370||2.6E-58;	-	-	PR00100|Aspartate/ornithine carbamoyltransferase superfamily signature|8.2E-24;PR00100|Aspartate/ornithine carbamoyltransferase superfamily signature|8.2E-24;PR00100|Aspartate/ornithine carbamoyltransferase superfamily signature|8.2E-24;PR00100|Aspartate/ornithine carbamoyltransferase superfamily signature|8.2E-24;PR00102|Ornithine carbamoyltransferase signature|3.7E-26;PR00102|Ornithine carbamoy…
g181.t1	omap49267b	762994	766078	-	864		O60184|CYC8_SCHPO|0	320|PHI:320|SSN6|AAL54912|5476|Candidaalbicans|Reducedvirulence|1e-144	Y	PF13414|TPR repeat|1.0E-7;PF13414|TPR repeat|2.2E-7;PF13414|TPR repeat|5.0E-13;PF07719|Tetratricopeptide repeat|0.001;	PTHR14017:SF1||1.4E-251;PTHR14017||1.4E-251;	SSF48452||4.93E-33;SSF48452||3.48E-32;	-	-	-	PS50005|TPR repeat profile.|8.939;PS50005|TPR repeat profile.|11.299;PS50005|TPR repeat profile.|12.567;PS50293|TPR repeat region circular profile.|67.671;PS50005|TPR repeat profile.|6.667;PS50005|TPR repeat profile.|8.821;PS50005|TPR repeat profile.|8.821;PS50005|TPR repeat profile.|11.24;PS50005|TPR repeat profile.|11.446;PS50005|TPR repeat profile.|7.198;	SM00028|Tetratricopeptide repeats|0.0028;SM00028|Tetratricopeptide repeats|1.8E-4;SM00028|Tetratricopeptide repeats|250.0;SM00028|Tetratricopeptide repeats|0.039;SM00028|Tetratricopeptide repeats|2.3;SM00028|Tetratricopeptide repeats|1.4E-5;SM00028|Tetratricopeptide repeats|6.9E-6;SM00028|Tetratricopeptide repeats|24.0;SM00028|Tetratricopeptide repeats|1.9E-6;SM00028|Tetratricopeptide repeats|22.…	Coil||-;	G3DSA:1.25.40.10||7.4E-67;G3DSA:1.25.40.10||9.5E-5;G3DSA:1.25.40.10||2.3E-17;	-	-	PR01217|Proline rich extensin signature|1.3E-9;PR01217|Proline rich extensin signature|1.3E-9;PR01217|Proline rich extensin signature|1.3E-9;PR01217|Proline rich extensin signature|1.3E-9;PR01217|Proline rich extensin signature|1.3E-9;
g182.t1	omap49267b	778088	779246	-	366	Y	Q8LF05|RBL19_ARATH|3e-12	-		PF08551|Eukaryotic integral membrane protein (DUF1751)|5.6E-26;	PTHR13377||1.9E-113;PTHR13377:SF3||1.9E-113;	SSF144091||1.7E-11;	-	-	-	-	-	-	G3DSA:1.20.1540.10||7.1E-5;	-	-	-
g183.t1	omap49267b	783454	786475	+	832		Q9QXE7|TBL1X_MOUSE|4e-18	446|PHI:446|TBL1||5518|Fusariumgraminearum|Reducedvirulence|0.0	Y	PF08513|LisH|1.1E-6;	PTHR22846||1.9E-78;PTHR22846||1.9E-78;PTHR22846:SF2||1.9E-78;PTHR22846:SF2||1.9E-78;PTHR22846||1.9E-78;PTHR22846:SF2||1.9E-78;	SSF82171||1.65E-21;	-	-	PS00678|Trp-Asp (WD) repeats signature.|-;	PS50294|Trp-Asp (WD) repeats circular profile.|10.496;PS50896|LIS1 homology (LisH) motif profile.|9.484;	SM00667|Lissencephaly type-1-like homology motif|0.0011;SM00320|WD40 repeats|120.0;SM00320|WD40 repeats|0.0011;SM00320|WD40 repeats|7.7;SM00320|WD40 repeats|120.0;SM00320|WD40 repeats|110.0;SM00320|WD40 repeats|83.0;	Coil||-;Coil||-;	G3DSA:2.130.10.10||6.3E-21;G3DSA:2.130.10.10||5.2E-11;	-	-	-
g184.t1	omap49267b	787654	788535	+	219	Y	-	-		-	-	-	-	-	-	-	-	-	-	-	-	-	No
g185.t1	omap49267b	788979	791463	-	800		Q4WQ08|ADMB_ASPFU|0	-		PF13688|Metallo-peptidase family M12|1.8E-60;PF00200|Disintegrin|4.0E-18;	PTHR11905:SF129||2.0E-162;PTHR11905||2.0E-162;	SSF57552||1.3E-13;SSF55486||1.53E-41;	-	-	-	PS50214|Disintegrin domain profile.|16.732;PS50215|ADAM type metalloprotease domain profile.|14.618;	SM00050|Homologues of snake disintegrins|1.2E-24;	-	G3DSA:4.10.70.10||8.2E-14;G3DSA:3.40.390.10||1.1E-47;	-	-	-
g186.t1	omap49267b	794947	797912	-	680		P16929|ACSA_NEUCR|0	2894|PHI:2894|F-avi3342|B9JZT5|373|Agrobacteriumvitis|Lossofpathogenicity|1e-10	Y	PF13193|AMP-binding enzyme C-terminal domain|5.4E-25;PF16177|Acetyl-coenzyme A synthetase N-terminus|3.1E-19;PF00501|AMP-binding enzyme|3.1E-82;	PTHR24095||0.0;PTHR24095:SF210||0.0;	SSF56801||3.66E-170;	TIGR02188|Ac_CoA_lig_AcsA: acetate--CoA ligase|3.3E-295;	-	PS00455|Putative AMP-binding domain signature.|-;	-	-	Coil||-;	G3DSA:3.40.50.980||1.5E-40;G3DSA:3.40.50.980||2.6E-26;G3DSA:3.30.300.30||1.6E-28;	-	-	-
g187.t1	omap49267b	800634	801845	-	352	Y	Q8X082|RFC5_NEUCR|0	-		PF08542|Replication factor C C-terminal domain|4.4E-17;PF13177|DNA polymerase III, delta subunit|6.3E-10;	PTHR11669:SF1||4.6E-192;PTHR11669||4.6E-192;	SSF48019||7.94E-34;SSF52540||1.84E-34;	-	-	-	-	SM00382|ATPases associated with a variety of cellular activities|4.8E-4;	-	G3DSA:3.40.50.300||2.3E-47;G3DSA:1.10.8.60||2.4E-24;G3DSA:1.20.272.10||5.8E-37;	-	-	-
g188.t1	omap49267b	802575	803309	-	198	Y	P38064|RM16_YEAST|1e-35	-		PF00252|Ribosomal protein L16p/L10e|1.6E-31;	PTHR12220||2.1E-64;PTHR12220:SF13||2.1E-64;	SSF54686||2.22E-33;	TIGR01164|rplP_bact: ribosomal protein uL16|6.8E-29;	-	PS00701|Ribosomal protein L16 signature 2.|-;	-	-	-	G3DSA:3.90.1170.10||1.3E-33;	-	-	PR00060|Ribosomal protein L16 signature|5.6E-8;PR00060|Ribosomal protein L16 signature|5.6E-8;PR00060|Ribosomal protein L16 signature|5.6E-8;PR00060|Ribosomal protein L16 signature|5.6E-8;
g189.t1	omap49267b	803853	807203	+	1042		P38630|RFC1_YEAST|0	-		PF00533|BRCA1 C Terminus (BRCT) domain|8.2E-14;PF00004|ATPase family associated with various cellular activities (AAA)|7.7E-8;PF08519|Replication factor RFC1 C terminal domain|1.2E-56;	PTHR23389:SF10||2.0E-278;PTHR23389||2.0E-278;	SSF52113||1.07E-15;SSF48019||5.61E-46;SSF52540||7.58E-34;	-	-	-	PS50172|BRCT domain profile.|13.312;	SM00382|ATPases associated with a variety of cellular activities|1.9E-6;SM00292|breast cancer carboxy-terminal domain|1.8E-14;	Coil||-;	G3DSA:3.40.50.10190||2.5E-21;G3DSA:1.10.8.60||1.7E-26;G3DSA:3.40.50.300||1.5E-27;G3DSA:1.20.272.10||2.1E-43;	-	PIRSF036578||0.0;	-
g190.t1	omap49267b	807835	810341	+	672		-	-		-	-	-	-	-	-	-	-	-	-	-	-	-	No
g191.t1	omap49267b	810865	811705	-	248	Y	Q9P5U4|GRPE_NEUCR|6e-85	-		PF01025|GrpE|2.8E-49;	PTHR21237:SF23||4.0E-73;PTHR21237||4.0E-73;	SSF51064||1.06E-17;SSF58014||1.83E-24;	-	-	PS01071|grpE protein signature.|-;	-	-	Coil||-;	G3DSA:3.90.20.20||1.3E-32;G3DSA:2.30.22.10||2.4E-25;	MF_01151|Protein GrpE [grpE].|17.635;	-	PR00773|GrpE protein signature|4.2E-16;PR00773|GrpE protein signature|4.2E-16;PR00773|GrpE protein signature|4.2E-16;
g192.t1	omap49267b	812440	813888	+	423		Q9P7S2|RPN6_SCHPO|1e-131	-		PF01399|PCI domain|2.8E-20;	PTHR10678:SF2||2.1E-218;PTHR10678||2.1E-218;	SSF46785||3.17E-20;	-	-	-	-	SM00088|motif in proteasome subunits, Int-6, Nip-1 and TRIP-15|2.6E-22;SM00753|PCI/PINT associated module|8.6E-55;	Coil||-;Coil||-;	G3DSA:1.25.40.10||4.9E-6;G3DSA:1.25.40.10||4.9E-6;G3DSA:1.10.10.10||2.0E-24;	-	-	-
g193.t1	omap49267b	814390	819744	-	1784		-	1469|PHI:1469|GzHMG001|I1R9Z0|5518|Gibberellazeae(related:Fusariumgraminearum)|Unaffectedpathogenicity|6e-33		-	-	-	-	-	-	-	-	Coil||-;	-	-	-	-
g194.t1	omap49267b	821642	822624	+	307	Y	P21245|PM47A_CANBO|4e-66	-		PF00153|Mitochondrial carrier protein|5.6E-17;PF00153|Mitochondrial carrier protein|7.5E-16;PF00153|Mitochondrial carrier protein|2.6E-16;	PTHR24089:SF377||2.4E-153;PTHR24089||2.4E-153;	SSF103506||4.18E-65;	-	-	-	PS50920|Solute carrier (Solcar) repeat profile.|14.983;PS50920|Solute carrier (Solcar) repeat profile.|16.034;PS50920|Solute carrier (Solcar) repeat profile.|18.845;	-	-	G3DSA:1.50.40.10||1.4E-68;	-	-	-
g195.t1	omap49267b	823044	825720	-	786		Q7T322|NAA35_DANRE|5e-33	-		PF04112|Mak10 subunit, NatC N(alpha)-terminal acetyltransferase|1.4E-57;	PTHR21373||6.3E-149;PTHR21373||6.3E-149;	-	-	-	-	-	-	-	-	-	-	-
g196.t1	omap49267b	826465	826845	-	72	Y	-	-		PF04627|Mitochondrial ATP synthase epsilon chain|2.6E-24;	PTHR12448||7.2E-24;	SSF48690||2.62E-16;	-	-	-	-	-	-	G3DSA:1.10.1620.20||1.8E-24;	-	-	-
g197.t1	omap49267b	827611	829034	-	340	Y	-	-		-	-	-	-	-	-	-	-	-	-	-	-	-	No
g198.t1	omap49267b	829393	831012	-	453		Q12151|UPC2_YEAST|2e-10	1989|PHI:1989|GzZC304|I1R9Z6|5518|Gibberellazeae(related:Fusariumgraminearum)|Unaffectedpathogenicity|0.0		PF00172|Fungal Zn(2)-Cys(6) binuclear cluster domain|5.7E-7;PF11951|Fungal specific transcription factor domain|2.9E-7;	PTHR31263:SF8||5.0E-38;PTHR31263||5.0E-38;	SSF57701||5.23E-10;	-	-	PS00463|Zn(2)-C6 fungal-type DNA-binding domain signature.|-;	PS50048|Zn(2)-C6 fungal-type DNA-binding domain profile.|10.898;	SM00066|GAL4-like Zn(II)2Cys6 (or C6 zinc) binuclear cluster DNA-binding domain|5.9E-5;	-	G3DSA:4.10.240.10||1.8E-13;	-	-	PR00755|Aflatoxin biosynthesis regulatory protein signature|4.3E-5;PR00755|Aflatoxin biosynthesis regulatory protein signature|4.3E-5;
g199.t1	omap49267b	838975	840072	+	365	Y	Q09788|ASL1_SCHPO|1e-12	-		PF11790|Glycosyl hydrolase catalytic core|3.6E-50;	PTHR34154||6.3E-59;PTHR34154:SF3||6.3E-59;	SSF51445||2.11E-16;	-	-	-	-	-	Coil||-;	G3DSA:3.20.20.80||4.0E-11;	-	-	-
g200.t1	omap49267b	842154	843809	-	499		Q9M2S6|SDIR1_ARATH|6e-14	2401|PHI:2401|CaRING1|G0T3B3|456327|Xanthomonascampestrispvvesicatoria|Mixedoutcome|1e-09		PF13639|Ring finger domain|1.7E-12;	PTHR22765||8.0E-74;PTHR22765||8.0E-74;PTHR22765:SF27||8.0E-74;PTHR22765:SF27||8.0E-74;	SSF57850||6.56E-18;	-	-	-	PS50089|Zinc finger RING-type profile.|12.784;	SM00184|Ring finger|8.7E-8;	-	G3DSA:3.30.40.10||5.0E-17;	-	-	-
g201.t1	omap49267b	846159	847201	-	242	Y	Q10235|ALP11_SCHPO|8e-57	-		PF14560|Ubiquitin-like domain|2.0E-19;PF01302|CAP-Gly domain|1.0E-21;	PTHR18916||2.7E-29;	SSF54236||1.38E-17;SSF74924||4.32E-33;	-	-	-	PS50245|CAP-Gly domain profile.|15.283;	SM01052||1.9E-23;	-	G3DSA:2.30.30.190||2.8E-27;G3DSA:3.10.20.90||1.7E-12;	-	-	-
g202.t1	omap49267b	852076	852585	+	169	Y	-	-		-	-	-	-	-	-	-	-	Coil||-;	-	-	-	-
g203.t1	omap49267b	858221	859268	+	313	Y	-	1537|PHI:1537|MYT1|I1RA01|5518|Gibberellazeae(related:Fusariumgraminearum)|Unaffectedpathogenicity|3e-104		PF00249|Myb-like DNA-binding domain|1.9E-10;	PTHR23246||3.3E-28;PTHR23246:SF5||3.3E-28;	SSF46689||1.45E-10;	-	-	-	PS50090|Myb-like domain profile.|5.436;PS51294|Myb-type HTH DNA-binding domain profile.|16.268;	SM00717|SANT SWI3, ADA2, N-CoR and TFIIIB'' DNA-binding domains|1.2E-7;	-	G3DSA:1.10.10.60||1.0E-12;	-	-	-
g204.t1	omap49267b	860372	861082	-	236	Y	Q10224|TRM9_SCHPO|6e-70	-		PF08241|Methyltransferase domain|9.2E-11;	PTHR13069||9.2E-98;PTHR13069:SF21||9.2E-98;	SSF53335||9.21E-24;	-	-	-	-	-	-	G3DSA:3.40.50.150||1.8E-44;	-	-	-
g205.t1	omap49267b	863480	865040	-	392	Y	Q9UQ10|DHDH_HUMAN|5e-40	-		PF01408|Oxidoreductase family, NAD-binding Rossmann fold|2.5E-14;	PTHR22604:SF115||3.9E-187;PTHR22604||3.9E-187;	SSF51735||4.9E-39;SSF55347||6.87E-22;	-	-	-	-	-	-	G3DSA:3.40.50.720||5.3E-38;G3DSA:3.30.360.10||4.1E-35;	-	-	-
g206.t1	omap49267b	866572	867570	+	311	Y	P78736|XYL1_PACTA|5e-14	-		PF00248|Aldo/keto reductase family|1.7E-13;	PTHR11732:SF198||1.2E-90;PTHR11732||1.2E-90;	SSF51430||1.18E-31;	-	-	-	-	-	-	G3DSA:3.20.20.100||2.3E-40;	-	-	-
g207.t1	omap49267b	867730	869680	-	496		P49365|DHYS_NEUCR|0	-		PF01916|Deoxyhypusine synthase|2.4E-129;	PTHR11703||1.3E-215;	SSF52467||9.81E-127;	TIGR00321|dhys: deoxyhypusine synthase|3.8E-108;	-	-	-	-	-	G3DSA:3.40.910.10||3.5E-141;	-	-	-
g208.t1	omap49267b	870417	876937	+	2104		P25357|SNT1_YEAST|1e-09	1538|PHI:1538|GzMyb002|I1RA07|5518|Gibberellazeae(related:Fusariumgraminearum)|Reducedvirulence|3e-113	Y	-	-	SSF46689||3.21E-9;SSF46689||3.08E-11;	-	-	-	PS51293|SANT domain profile.|6.355;PS51293|SANT domain profile.|11.643;	SM00717|SANT SWI3, ADA2, N-CoR and TFIIIB'' DNA-binding domains|3.4E-4;SM00717|SANT SWI3, ADA2, N-CoR and TFIIIB'' DNA-binding domains|6.8E-5;	Coil||-;Coil||-;	G3DSA:1.10.10.60||8.0E-4;G3DSA:1.20.1000.10||3.4E-5;	-	-	-
g209.t1	omap49267b	877664	878154	+	108	Y	Q6BL27|DAD1_DEBHA|2e-11	-		PF08649|DASH complex subunit Dad1|1.8E-26;	PTHR28025:SF1||1.5E-25;PTHR28025||1.5E-25;	-	-	-	-	-	-	-	-	-	-	-
g210.t1	omap49267b	878812	879813	-	274	Y	Q96WY0|RHOC_EMENI|1e-110	270|PHI:270|RHO1|BAA24262|5476|Candidaalbicans|Lossofpathogenicity|2e-72	Y	PF00071|Ras family|8.9E-48;	PTHR24072:SF39||6.5E-133;PTHR24072:SF39||6.5E-133;PTHR24072||6.5E-133;PTHR24072||6.5E-133;	SSF52540||5.07E-51;	TIGR00231|small_GTP: small GTP-binding protein domain|2.4E-30;	-	-	PS51420|small GTPase Rho family profile.|25.196;	SM00175|Rab subfamily of small GTPases|1.9E-13;SM00173|Ras subfamily of RAS small GTPases|3.3E-11;SM00174|Rho (Ras homology) subfamily of Ras-like small GTPases|3.8E-103;SM00176|Ran (Ras-related nuclear proteins) /TC4 subfamily of small GTPases|0.0028;	-	G3DSA:3.40.50.300||7.6E-57;	-	-	PR00449|Transforming protein P21 ras signature|1.3E-30;PR00449|Transforming protein P21 ras signature|1.3E-30;PR00449|Transforming protein P21 ras signature|1.3E-30;PR00449|Transforming protein P21 ras signature|1.3E-30;PR00449|Transforming protein P21 ras signature|1.3E-30;
g211.t1	omap49267b	880209	881230	-	95	Y	-	-		-	-	-	-	-	-	-	-	-	-	-	-	-	No
g212.t1	omap49267b	881325	881950	+	111	Y	Q9USX9|ELOC_SCHPO|5e-23	-		PF03931|Skp1 family, tetramerisation domain|1.1E-6;	PTHR20648||1.7E-44;	SSF54695||1.13E-32;	-	-	-	-	SM00512|Found in Skp1 protein family|2.6E-7;	-	G3DSA:3.30.710.10||6.6E-32;	-	-	-
g213.t1	omap49267b	883130	884471	+	289	Y	-	482|PHI:482|LAEA|AAR01218|5085|Aspergillusfumigatus|Reducedvirulence|8e-22	Y	PF13489|Methyltransferase domain|1.2E-17;	PTHR10108:SF905||4.6E-37;PTHR10108||4.6E-37;	SSF53335||5.34E-21;	-	-	-	-	-	-	G3DSA:3.40.50.150||7.6E-16;	-	-	-
g214.t1	omap49267b	885263	887233	+	586		Q7ZWU9|DBR1B_XENLA|6e-84	-		PF05011|Lariat debranching enzyme, C-terminal domain|3.2E-43;	PTHR12849||6.0E-193;PTHR12849||6.0E-193;	SSF56300||2.85E-17;	-	-	-	-	-	Coil||-;	G3DSA:3.60.21.10||1.8E-19;	-	-	-
g215.t1	omap49267b	887578	890184	+	868		Q9UV10|HET6_NEUCR|2e-17	-		PF06985|Heterokaryon incompatibility protein (HET)|7.2E-22;PF13857|Ankyrin repeats (many copies)|3.0E-7;	PTHR24148||1.5E-59;PTHR24148||1.5E-59;PTHR24148||1.5E-59;PTHR24148:SF25||1.5E-59;PTHR24148:SF25||1.5E-59;PTHR24148:SF25||1.5E-59;	SSF48403||3.42E-18;	-	-	-	PS50088|Ankyrin repeat profile.|10.472;PS50297|Ankyrin repeat region circular profile.|22.331;	SM00248|ankyrin repeats|0.036;SM00248|ankyrin repeats|800.0;	Coil||-;	G3DSA:1.25.40.20||8.6E-19;	-	-	-
g216.t1	omap49267b	890638	892120	+	256	Y	Q9P601|MOB1_NEUCR|1e-150	-		PF03637|Mob1/phocein family|1.4E-65;	PTHR22599||7.1E-106;	SSF101152||8.76E-75;	-	-	-	-	-	-	G3DSA:1.20.140.30||1.2E-79;	-	-	-
g217.t1	omap49267b	892792	893776	+	227	Y	Q9P602|ATPO_NEUCR|2e-93	-		PF00213|ATP synthase delta (OSCP) subunit|9.9E-47;	PTHR11910||2.0E-77;PTHR11910:SF1||2.0E-77;	SSF47928||6.41E-23;	TIGR01145|ATP_synt_delta: ATP synthase F1, delta subunit|1.2E-31;	-	PS00389|ATP synthase delta (OSCP) subunit signature.|-;	-	-	-	G3DSA:1.10.520.20||1.9E-28;	MF_01416|ATP synthase subunit delta [atpD].|17.176;	-	PR00125|ATP synthase delta subunit signature|6.5E-27;PR00125|ATP synthase delta subunit signature|6.5E-27;PR00125|ATP synthase delta subunit signature|6.5E-27;PR00125|ATP synthase delta subunit signature|6.5E-27;PR00125|ATP synthase delta subunit signature|6.5E-27;
g218.t1	omap49267b	894356	897968	-	1020		Q04336|YM54_YEAST|0	-		PF03200|Glycosyl hydrolase family 63 C-terminal domain|7.0E-8;	PTHR10412||0.0;PTHR10412:SF10||0.0;	SSF48208||1.02E-48;SSF48208||1.02E-48;	-	-	-	-	-	-	-	-	-	-
g219.t1	omap49267b	901476	902698	+	364	Y	O14171|YE54_SCHPO|2e-60	-		PF01255|Putative undecaprenyl diphosphate synthase|6.9E-79;	PTHR10291||2.4E-118;PTHR10291:SF0||2.4E-118;PTHR10291:SF0||2.4E-118;PTHR10291||2.4E-118;	SSF64005||2.49E-69;SSF64005||2.49E-69;	TIGR00055|uppS: di-trans,poly-cis-decaprenylcistransferase|3.2E-48;	-	PS01066|Undecaprenyl pyrophosphate synthase family signature.|-;	-	-	-	G3DSA:3.40.1180.10||8.0E-94;G3DSA:3.40.1180.10||8.0E-94;	MF_01139|Ditrans,polycis-undecaprenyl-diphosphate synthase ((2E,6E)-farnesyl-diphosphate specific) [uppS].|27.521;	-	-
g220.t1	omap49267b	903532	906200	+	778		P50947|PHO23_YEAST|2e-19	2866|PHI:2866|ORF19.3625|Q59Y24|5476|Candidaalbicans|Reducedvirulence|1e-07	Y	PF12998|Inhibitor of growth proteins N-terminal histone-binding|2.8E-5;	PTHR10333||1.9E-98;PTHR10333||1.9E-98;PTHR10333:SF62||1.9E-98;PTHR10333||1.9E-98;PTHR10333||1.9E-98;PTHR10333:SF62||1.9E-98;PTHR10333:SF62||1.9E-98;PTHR10333:SF62||1.9E-98;	SSF57903||3.5E-18;	-	-	PS01359|Zinc finger PHD-type signature.|-;	PS50016|Zinc finger PHD-type profile.|8.911;	SM00249|PHD zinc finger|6.0E-9;	Coil||-;	G3DSA:3.30.40.10||6.1E-22;	-	-	-
g221.t1	omap49267b	912716	914594	+	603		Q06479|YL352_YEAST|3e-25	-		-	PTHR24006||1.1E-97;PTHR24006:SF484||1.1E-97;PTHR24006||1.1E-97;PTHR24006:SF484||1.1E-97;	SSF52047||1.14E-18;	-	-	-	-	-	-	G3DSA:3.80.10.10||3.1E-20;G3DSA:3.80.10.10||3.1E-20;	-	-	-
g222.t1	omap49267b	915282	918122	+	866		Q01290|VPH1_NEUCR|0	235|PHI:235|VPH1|AAK81705|5207|Cryptococcusneoformans|Reducedvirulence|0.0	Y	PF01496|V-type ATPase 116kDa subunit family|1.7E-300;	PTHR11629||0.0;PTHR11629:SF64||0.0;	-	-	-	-	-	-	Coil||-;Coil||-;	-	-	PIRSF001293||4.6E-287;	-
g223.t1	omap49267b	918325	921433	-	853		Q4IPN9|YSH1_GIBZE|0	-		PF10996|Beta-Casp domain|9.1E-31;PF07521|RNA-metabolising metallo-beta-lactamase|3.5E-6;PF11718|Pre-mRNA 3'-end-processing endonuclease polyadenylation factor C-term|1.0E-85;PF16661|Metallo-beta-lactamase superfamily domain|2.0E-18;	PTHR11203:SF11||1.5E-290;PTHR11203:SF11||1.5E-290;PTHR11203||1.5E-290;PTHR11203||1.5E-290;PTHR11203||1.5E-290;PTHR11203:SF11||1.5E-290;	SSF56281||2.82E-154;	-	-	-	-	SM01098||5.8E-43;SM01027|Beta-Casp domain|9.9E-44;SM00849|Metallo-beta-lactamase superfamily|2.0E-11;	-	G3DSA:3.60.15.10||1.7E-52;	-	-	-
g224.t1	omap49267b	922044	924086	+	661		-	-		PF05236|Transcription initiation factor TFIID component TAF4 family|1.1E-24;	-	-	-	-	-	-	-	Coil||-;	-	-	-	PR01217|Proline rich extensin signature|1.4E-11;PR01217|Proline rich extensin signature|1.4E-11;PR01217|Proline rich extensin signature|1.4E-11;PR01217|Proline rich extensin signature|1.4E-11;PR01217|Proline rich extensin signature|1.4E-11;
g225.t1	omap49267b	925415	926672	+	296	Y	O94660|NIT2_SCHPO|4e-64	-		PF00795|Carbon-nitrogen hydrolase|9.5E-40;	PTHR23088||5.2E-89;PTHR23088:SF27||5.2E-89;	SSF56317||1.7E-56;	-	-	-	PS50263|Carbon-nitrogen hydrolase domain profile.|38.055;	-	-	G3DSA:3.60.110.10||4.6E-70;	-	-	-
g226.t1	omap49267b	931288	932814	-	79	Y	-	-		-	-	-	-	-	-	-	-	-	-	-	-	-	No
g227.t1	omap49267b	937713	938932	+	256	Y	-	-		-	-	-	-	-	-	-	-	-	-	-	-	-	No
g228.t1	omap49267b	940034	941175	+	75	Y	-	-		-	-	-	-	-	-	-	-	-	-	-	-	-	No
g229.t1	omap49267b	941239	942553	+	293	Y	-	-		-	-	-	-	-	-	-	-	-	-	-	-	-	No
g230.t1	omap49267b	943439	945472	-	677		O74927|MTHR2_SCHPO|1e-176	2734|PHI:2734|metF|Q97S30|1313|StreptococcusPneumoniae|Mixedoutcome|2e-23		PF02219|Methylenetetrahydrofolate reductase|7.6E-98;	PTHR21091||3.3E-157;PTHR21091||3.3E-157;PTHR21091:SF31||3.3E-157;PTHR21091:SF31||3.3E-157;PTHR21091:SF31||3.3E-157;PTHR21091||3.3E-157;PTHR21091:SF31||3.3E-157;PTHR21091||3.3E-157;	SSF51730||5.49E-81;	TIGR00677|fadh2_euk: methylenetetrahydrofolate reductase|1.7E-98;	-	-	-	-	-	G3DSA:3.20.20.220||8.0E-108;	-	-	-
g231.t1	omap49267b	947130	950038	+	947		P15181|SYLM_NEUCR|0	-		PF09334|tRNA synthetases class I (M)|1.7E-22;PF08264|Anticodon-binding domain of tRNA|1.8E-9;PF13603|Leucyl-tRNA synthetase, Domain 2|3.9E-38;PF00133|tRNA synthetases class I (I, L, M and V)|6.1E-5;PF00133|tRNA synthetases class I (I, L, M and V)|1.2E-6;	PTHR11946:SF7||0.0;PTHR11946:SF7||0.0;PTHR11946:SF7||0.0;PTHR11946:SF7||0.0;PTHR11946:SF7||0.0;PTHR11946:SF7||0.0;PTHR11946||0.0;PTHR11946||0.0;PTHR11946||0.0;PTHR11946||0.0;PTHR11946||0.0;PTHR11946||0.0;	SSF47323||8.41E-13;SSF52374||1.47E-129;SSF52374||1.47E-129;SSF50677||2.93E-33;	TIGR00396|leuS_bact: leucine--tRNA ligase|3.0E-262;	-	PS00178|Aminoacyl-transfer RNA synthetases class-I signature.|-;	-	-	-	G3DSA:3.90.740.10||1.5E-35;G3DSA:3.40.50.620||1.7E-133;G3DSA:3.40.50.620||1.7E-133;G3DSA:3.40.50.620||1.7E-133;G3DSA:1.10.730.10||7.2E-31;	-	-	PR00985|Leucyl-tRNA synthetase signature|3.6E-47;PR00985|Leucyl-tRNA synthetase signature|3.6E-47;PR00985|Leucyl-tRNA synthetase signature|3.6E-47;PR00985|Leucyl-tRNA synthetase signature|3.6E-47;PR00985|Leucyl-tRNA synthetase signature|3.6E-47;PR00985|Leucyl-tRNA synthetase signature|3.6E-47;PR00985|Leucyl-tRNA synthetase signature|3.6E-47;
g232.t1	omap49267b	950646	951683	-	293	Y	Q9VCR7|CTNS_DROME|1e-45	-		PF04193|PQ loop repeat|6.8E-16;PF04193|PQ loop repeat|2.5E-15;	PTHR13131:SF5||3.1E-103;PTHR13131||3.1E-103;	-	-	-	-	-	SM00679|Repeated motif present between transmembrane helices in cystinosin, yeast ERS1p, mannose-P-dolichol utilization defect 1, and other hypothetical proteins.|0.78;SM00679|Repeated motif present between transmembrane helices in cystinosin, yeast ERS1p, mannose-P-dolichol utilization defect 1, and other hypothetical proteins.|1.7E-6;	-	-	-	-	-
g233.t1	omap49267b	953312	955602	-	709		Q54RB9|CMC_DICDI|1e-152	2038|PHI:2038|Mir1|MGG_02370|148305|Magnaportheoryzae(related:Magnaporthegrisea)|Unaffectedpathogenicity|5e-11		PF00153|Mitochondrial carrier protein|2.0E-17;PF00153|Mitochondrial carrier protein|1.1E-22;PF00153|Mitochondrial carrier protein|2.3E-26;PF00036|EF hand|7.8E-8;	PTHR24089||3.3E-164;PTHR24089:SF13||3.3E-164;	SSF47473||2.48E-20;SSF103506||1.7E-78;	-	-	PS00018|EF-hand calcium-binding domain.|-;	PS50920|Solute carrier (Solcar) repeat profile.|26.847;PS50920|Solute carrier (Solcar) repeat profile.|22.599;PS50222|EF-hand calcium-binding domain profile.|5.196;PS50222|EF-hand calcium-binding domain profile.|15.406;PS50222|EF-hand calcium-binding domain profile.|10.05;PS50920|Solute carrier (Solcar) repeat profile.|21.376;	SM00054|EF-hand, calcium binding motif|1.9E-6;SM00054|EF-hand, calcium binding motif|33.0;	-	G3DSA:1.50.40.10||6.9E-87;G3DSA:1.10.238.10||8.8E-7;G3DSA:1.10.238.10||3.7E-6;G3DSA:1.10.238.10||3.7E-6;G3DSA:1.10.238.10||8.8E-8;G3DSA:1.10.238.10||2.0E-7;	-	-	PR00926|Mitochondrial carrier protein signature|3.4E-9;PR00926|Mitochondrial carrier protein signature|3.4E-9;PR00926|Mitochondrial carrier protein signature|3.4E-9;PR00926|Mitochondrial carrier protein signature|3.4E-9;PR00926|Mitochondrial carrier protein signature|3.4E-9;PR00926|Mitochondrial carrier protein signature|3.4E-9;
g234.t1	omap49267b	957665	960003	-	660		Q5A0A9|CG24_CANAL|1e-120	338|PHI:338|CLB2|AAP94020|5270|Ustilagomaydis|Reducedvirulence|3e-79	Y	PF00134|Cyclin, N-terminal domain|2.7E-42;PF02984|Cyclin, C-terminal domain|5.0E-35;	PTHR10177||1.8E-139;PTHR10177:SF203||1.8E-139;PTHR10177||1.8E-139;PTHR10177:SF203||1.8E-139;PTHR10177||1.8E-139;PTHR10177:SF203||1.8E-139;	SSF47954||1.22E-47;SSF47954||5.5E-36;	-	-	PS00292|Cyclins signature.|-;	-	SM00385|domain present in cyclins, TFIIB and Retinoblastoma|1.5E-25;SM00385|domain present in cyclins, TFIIB and Retinoblastoma|2.5E-15;	Coil||-;	G3DSA:1.10.472.10||2.3E-42;G3DSA:1.10.472.10||1.9E-41;	-	-	-
g235.t1	omap49267b	965410	965718	-	102	Y	-	-		-	-	-	-	-	-	-	-	-	-	-	-	-	No
g236.t1	omap49267b	966682	970681	+	951		O60056|YG55_SCHPO|7e-13	1915|PHI:1915|GzZC230|I1RSL0|5518|Gibberellazeae(related:Fusariumgraminearum)|Reducedvirulence|2e-159	Y	-	-	-	-	-	-	PS50048|Zn(2)-C6 fungal-type DNA-binding domain profile.|9.314;	SM00066|GAL4-like Zn(II)2Cys6 (or C6 zinc) binuclear cluster DNA-binding domain|0.004;	-	-	-	-	-
g237.t1	omap49267b	973434	974400	-	298	Y	A5DNX8|KFA_PICGU|1e-22	-		-	PTHR23024:SF147||2.1E-37;PTHR23024:SF147||2.1E-37;PTHR23024||2.1E-37;PTHR23024||2.1E-37;	SSF53474||4.26E-22;	-	-	-	-	-	-	G3DSA:3.40.50.1820||2.7E-53;	MF_03014|Kynurenine formamidase [AFMID].|40.306;	-	-
g238.t1	omap49267b	979647	979847	+	66	Y	-	-		-	-	-	-	-	-	-	-	-	-	-	-	-	No
g239.t1	omap49267b	980375	981967	+	410		-	404|PHI:404|PTH11|AAD30436|318829|Magnaportheoryzae|Reducedvirulence|3e-18	Y	-	PTHR33048||1.4E-80;PTHR33048:SF46||1.4E-80;	-	-	-	-	-	-	-	-	-	-	-
g240.t1	omap49267b	985387	987063	-	537		-	-		PF05132|RNA polymerase III RPC4|2.3E-30;	PTHR13408||4.1E-30;PTHR13408||4.1E-30;PTHR13408:SF0||4.1E-30;PTHR13408:SF0||4.1E-30;PTHR13408:SF0||4.1E-30;PTHR13408||4.1E-30;	-	-	-	-	-	-	-	-	-	-	-
g241.t1	omap49267b	989445	993120	+	1165		O13816|SCC3_SCHPO|2e-63	-		PF08514|STAG domain|5.5E-35;	PTHR11199:SF0||1.8E-204;PTHR11199||1.8E-204;PTHR11199||1.8E-204;PTHR11199||1.8E-204;PTHR11199||1.8E-204;PTHR11199:SF0||1.8E-204;PTHR11199:SF0||1.8E-204;PTHR11199:SF0||1.8E-204;	SSF48371||9.22E-18;SSF48371||9.22E-18;	-	-	-	PS51425|Stromalin conservative (SCD) domain profile.|31.456;	-	Coil||-;Coil||-;Coil||-;	G3DSA:1.25.10.10||6.5E-6;G3DSA:1.25.10.10||6.5E-6;	-	-	-
g242.t1	omap49267b	993507	995679	-	629		O13988|POT1_SCHPO|8e-06	819|PHI:819|MGG_07061|EDK03750|318829|Magnaportheoryzae|Reducedvirulence|2e-103	Y	PF16686|ssDNA-binding domain of telomere protection protein|1.1E-42;PF02765|Telomeric single stranded DNA binding POT1/CDC13|1.1E-9;	PTHR14513||2.2E-13;PTHR14513:SF0||2.2E-13;	SSF50249||4.23E-10;SSF50249||2.06E-13;	-	-	-	-	-	Coil||-;	G3DSA:2.40.50.140||4.9E-15;	-	-	-
g243.t1	omap49267b	996386	998427	+	551		O14063|IMA1_SCHPO|0	-		PF16186|Atypical Arm repeat|1.1E-22;PF01749|Importin beta binding domain|9.7E-30;PF00514|Armadillo/beta-catenin-like repeat|1.6E-13;PF00514|Armadillo/beta-catenin-like repeat|1.7E-7;PF00514|Armadillo/beta-catenin-like repeat|2.4E-13;PF00514|Armadillo/beta-catenin-like repeat|8.2E-12;PF00514|Armadillo/beta-catenin-like repeat|1.6E-10;PF00514|Armadillo/beta-catenin-like repeat|3.1E-8;PF00514|Armadi…	PTHR23316:SF0||7.2E-305;PTHR23316||7.2E-305;	SSF48371||2.57E-136;	-	-	-	PS50176|Armadillo/plakoglobin ARM repeat profile.|9.187;PS50176|Armadillo/plakoglobin ARM repeat profile.|10.902;PS51214|IBB domain profile.|16.372;PS50176|Armadillo/plakoglobin ARM repeat profile.|10.762;	SM00185|Armadillo/beta-catenin-like repeats|3.4E-6;SM00185|Armadillo/beta-catenin-like repeats|5.7E-9;SM00185|Armadillo/beta-catenin-like repeats|17.0;SM00185|Armadillo/beta-catenin-like repeats|5.9E-5;SM00185|Armadillo/beta-catenin-like repeats|1.2E-4;SM00185|Armadillo/beta-catenin-like repeats|3.0E-6;SM00185|Armadillo/beta-catenin-like repeats|6.4E-11;SM00185|Armadillo/beta-catenin-like repeats…	Coil||-;	G3DSA:1.25.10.10||5.1E-142;	-	PIRSF005673||1.5E-222;	-
g244.t1	omap49267b	999328	1003614	+	1403		O94536|UCP12_SCHPO|0	1579|PHI:1579|GzOB019|I1RM25|5518|Gibberellazeae(related:Fusariumgraminearum)|Unaffectedpathogenicity|3e-89		PF05773|RWD domain|4.2E-5;PF04408|Helicase associated domain (HA2)|1.4E-17;PF00270|DEAD/DEAH box helicase|2.7E-10;PF00271|Helicase conserved C-terminal domain|1.5E-13;PF07717|Oligonucleotide/oligosaccharide-binding (OB)-fold|8.7E-16;	PTHR18934:SF145||0.0;PTHR18934||0.0;PTHR18934||0.0;PTHR18934||0.0;PTHR18934:SF145||0.0;PTHR18934:SF145||0.0;	SSF54495||1.24E-11;SSF52540||5.46E-62;SSF52540||5.46E-62;SSF46934||6.13E-6;SSF54768||3.43E-5;	-	-	PS00690|DEAH-box subfamily ATP-dependent helicases signature.|-;	PS51192|Superfamilies 1 and 2 helicase ATP-binding type-1 domain profile.|18.085;PS51194|Superfamilies 1 and 2 helicase C-terminal domain profile.|15.668;	SM00490|helicase superfamily c-terminal domain|6.7E-17;SM00847|Helicase associated domain (HA2) Add an annotation|9.5E-29;SM00487|DEAD-like helicases superfamily|7.6E-21;	Coil||-;	G3DSA:3.10.110.10||2.9E-7;G3DSA:3.40.50.300||2.7E-41;G3DSA:3.40.50.300||1.3E-15;	-	-	-
g245.t1	omap49267b	1004432	1005344	+	279	Y	Q08702|APTX_YEAST|1e-35	-		PF16278|C2HE / C2H2 / C2HC zinc-binding finger|1.2E-16;PF01230|HIT domain|2.1E-16;	PTHR12486||6.5E-54;PTHR12486:SF4||6.5E-54;PTHR12486:SF4||6.5E-54;PTHR12486||6.5E-54;	SSF54197||7.49E-27;	-	-	PS00892|HIT domain signature.|-;	-	-	-	G3DSA:3.30.428.10||9.1E-11;	-	-	-
g246.t1	omap49267b	1005791	1006705	-	262	Y	-	-		-	-	-	-	-	-	-	SM00384|DNA binding domain with preference for A/T rich regions|6.7;SM00384|DNA binding domain with preference for A/T rich regions|13.0;SM00384|DNA binding domain with preference for A/T rich regions|96.0;SM00384|DNA binding domain with preference for A/T rich regions|0.54;SM00384|DNA binding domain with preference for A/T rich regions|20.0;	-	-	-	-	PR00929|AT-hook-like domain signature|4.4E-12;PR00929|AT-hook-like domain signature|4.4E-12;PR00929|AT-hook-like domain signature|4.4E-12;PR00930|High mobility group protein (HMGY) signature|2.2E-6;PR00930|High mobility group protein (HMGY) signature|2.2E-6;PR00930|High mobility group protein (HMGY) signature|2.2E-6;
g247.t1	omap49267b	1007715	1009597	+	604		O35071|KIF1C_MOUSE|1e-111	465|PHI:465|KIN2|AAB63337|5270|Ustilagomaydis|Reducedvirulence|3e-61	Y	PF00225|Kinesin motor domain|5.0E-111;	PTHR24115||2.7E-236;PTHR24115||2.7E-236;PTHR24115:SF458||2.7E-236;PTHR24115:SF458||2.7E-236;	SSF52540||5.91E-120;	-	-	PS00411|Kinesin motor domain signature.|-;	PS50067|Kinesin motor domain profile.|118.412;	SM00129|Kinesin motor, catalytic domain. ATPase.|6.5E-166;	Coil||-;	G3DSA:3.40.850.10||4.3E-137;	-	-	PR00380|Kinesin heavy chain signature|2.0E-40;PR00380|Kinesin heavy chain signature|2.0E-40;PR00380|Kinesin heavy chain signature|2.0E-40;PR00380|Kinesin heavy chain signature|2.0E-40;
g248.t1	omap49267b	1012181	1012928	+	229	Y	Q66HY7|IF4E3_DANRE|2e-21	-		PF01652|Eukaryotic initiation factor 4E|1.2E-33;	PTHR11960:SF6||2.4E-72;PTHR11960||2.4E-72;	SSF55418||1.05E-47;	-	-	-	-	-	-	G3DSA:3.30.760.10||6.8E-42;	-	-	-
g249.t1	omap49267b	1013439	1014225	-	237	Y	-	3485|MoSPC3|PHI:3485|G4MYT5|318829|Magnaportheoryzae|lossofpathogenicity|4e-36	Y	-	-	SSF47473||1.2E-13;SSF47473||1.2E-13;	-	-	-	-	-	-	G3DSA:1.10.238.10||3.6E-13;G3DSA:1.10.238.10||3.6E-13;	-	-	-
g250.t1	omap49267b	1014796	1016109	+	437		-	-		PF01636|Phosphotransferase enzyme family|8.8E-11;	-	SSF56112||1.04E-18;	-	-	-	-	-	-	G3DSA:3.90.1200.10||3.0E-13;G3DSA:3.90.1200.10||3.0E-13;	-	-	-
g251.t1	omap49267b	1017396	1018893	-	287	Y	Q9UT36|GLO21_SCHPO|1e-101	-		PF00753|Metallo-beta-lactamase superfamily|1.4E-17;PF16123|Hydroxyacylglutathione hydrolase C-terminus|8.0E-23;	PTHR11935:SF94||2.6E-112;PTHR11935||2.6E-112;	SSF56281||8.26E-64;	TIGR03413|GSH_gloB: hydroxyacylglutathione hydrolase|2.3E-62;	-	-	-	SM00849|Metallo-beta-lactamase superfamily|6.7E-37;	-	G3DSA:3.60.15.10||5.0E-89;	MF_01374|Hydroxyacylglutathione hydrolase [gloB].|29.941;	-	-
g252.t1	omap49267b	1019246	1020649	-	377	Y	O42936|LAS1_SCHPO|2e-18	-		PF04031|Las1-like|3.0E-56;	PTHR15002||1.3E-49;PTHR15002||1.3E-49;	-	-	-	-	-	-	-	-	-	-	-
g253.t1	omap49267b	1021737	1022006	+	89	Y	-	-		-	-	-	-	-	-	-	-	-	-	-	-	-	No
g254.t1	omap49267b	1028332	1029615	-	427		-	-		-	-	-	-	-	-	-	-	Coil||-;	-	-	-	-
g255.t1	omap49267b	1036093	1036677	-	194	Y	-	-		-	-	-	-	-	-	-	-	-	-	-	-	-	No
g256.t1	omap49267b	1038420	1039235	+	271	Y	-	-		-	-	-	-	-	-	-	-	-	-	-	-	-	No
g257.t1	omap49267b	1043514	1044149	-	211	Y	-	-		-	-	-	-	-	-	-	-	-	-	-	-	-	No
g258.t1	omap49267b	1044295	1046088	-	412		P50053|KHK_HUMAN|6e-16	-		PF00294|pfkB family carbohydrate kinase|3.9E-10;	PTHR10584:SF177||5.8E-59;PTHR10584:SF177||5.8E-59;PTHR10584||5.8E-59;PTHR10584||5.8E-59;	SSF53613||1.32E-19;	-	-	PS00584|pfkB family of carbohydrate kinases signature 2.|-;	-	-	-	G3DSA:3.40.1190.20||6.8E-32;	-	-	-
g259.t1	omap49267b	1047396	1049279	+	606		Q6LA56|YF4B_SCHPO|1e-78	-		PF01513|ATP-NAD kinase|7.1E-66;	PTHR20275:SF11||1.8E-248;PTHR20275||1.8E-248;PTHR20275||1.8E-248;PTHR20275:SF11||1.8E-248;	SSF111331||5.67E-76;SSF111331||5.67E-76;	-	-	-	-	-	-	G3DSA:3.40.50.10330||3.7E-47;G3DSA:3.40.50.10330||3.7E-47;G3DSA:2.60.200.30||1.5E-50;	MF_00361|NAD kinase [nadK].|23.279;	-	-
g260.t1	omap49267b	1050475	1051286	+	248	Y	Q9D0P0|EBPL_MOUSE|1e-31	-		PF05241|Emopamil binding protein|2.3E-74;	PTHR14207||2.7E-93;PTHR14207:SF1||2.7E-93;PTHR14207:SF1||2.7E-93;PTHR14207||2.7E-93;	-	-	-	-	-	-	-	-	-	-	-
g261.t1	omap49267b	1051614	1051874	-	69	Y	P22151|GRG1_NEUCR|5e-19	-		PF11034|Protein of unknown function (DUF2823)|3.2E-30;	PTHR38789||1.4E-19;	-	-	PD055894|GLUCOSE-REPRESSIBLE GENE GRG1 PROTEIN-RELATED GRG-1 PROTEIN-LIKE GRG2|1.0E-24;	-	-	-	-	-	-	-	-
g262.t1	omap49267b	1055897	1058068	+	661		-	-		-	-	-	-	-	-	-	-	-	-	-	-	-	No
g263.t1	omap49267b	1058531	1059377	-	245	Y	Q9C2M6|DOPP_NEUCR|2e-53	-		PF01569|PAP2 superfamily|4.5E-11;	PTHR11247||1.5E-63;PTHR11247:SF1||1.5E-63;	SSF48317||9.03E-16;	-	-	-	-	SM00014|Acid phosphatase homologues|2.4E-10;	-	G3DSA:1.20.144.10||4.5E-12;	-	-	-
g264.t1	omap49267b	1060390	1061803	+	337	Y	-	-		-	-	SSF101447||3.14E-5;	-	-	-	-	-	-	-	-	-	-
g265.t1	omap49267b	1062062	1062723	-	193	Y	Q9Y7U8|RM37_SCHPO|3e-08	-		PF08561|Mitochondrial ribosomal protein L37|8.0E-44;	PTHR28595||1.1E-25;PTHR28595||1.1E-25;PTHR28595:SF1||1.1E-25;PTHR28595:SF1||1.1E-25;	-	-	-	-	-	-	Coil||-;	-	-	-	-
g266.t1	omap49267b	1063170	1063611	-	127	Y	Q03015|NDUS6_NEUCR|4e-46	-		-	PTHR13094||2.9E-30;	-	-	PD069254|OXIDOREDUCTASE NADH-UBIQUINONE UBIQUINONE SUBUNIT SUBUNIT MITOCHONDRIAL EXPRESSED AT1G49140 KD F27J15.9|3.0E-30;	-	-	-	-	-	-	-	-
g267.t1	omap49267b	1064059	1065605	+	478		P27476|NSR1_YEAST|1e-53	2552|PHI:2552|NOP4|Q4WNM3|746128|Aspergillusfumigatus|Mixedoutcome|1e-15		PF00076|RNA recognition motif. (a.k.a. RRM, RBD, or RNP domain)|6.6E-17;PF00076|RNA recognition motif. (a.k.a. RRM, RBD, or RNP domain)|1.5E-18;	PTHR24012||1.4E-51;PTHR24012||1.4E-51;	SSF54928||4.43E-28;SSF54928||4.7E-26;	-	-	-	PS50102|Eukaryotic RNA Recognition Motif (RRM) profile.|17.421;PS50102|Eukaryotic RNA Recognition Motif (RRM) profile.|18.274;	SM00360|RNA recognition motif|1.2E-24;SM00360|RNA recognition motif|2.3E-19;	-	G3DSA:3.30.70.330||1.8E-24;G3DSA:3.30.70.330||8.6E-24;	-	-	-
g268.t1	omap49267b	1068066	1069229	+	387	Y	-	-		-	-	-	-	-	-	-	-	-	-	-	-	-	No
g269.t1	omap49267b	1070948	1072675	+	525		O14442|CP51_UNCNE|0	2908|PHI:2908|CYP51B|I1RBR4|5518|Fusariumgraminearum|Mixedoutcome|0.0		PF00067|Cytochrome P450|2.1E-70;	PTHR24286:SF24||3.6E-230;PTHR24286:SF24||3.6E-230;PTHR24286||3.6E-230;PTHR24286||3.6E-230;	SSF48264||8.91E-90;	-	-	PS00086|Cytochrome P450 cysteine heme-iron ligand signature.|-;	-	-	-	G3DSA:1.10.630.10||2.4E-86;	-	-	PR00465|E-class P450 group IV signature|6.5E-50;PR00465|E-class P450 group IV signature|6.5E-50;PR00465|E-class P450 group IV signature|6.5E-50;PR00465|E-class P450 group IV signature|6.5E-50;PR00465|E-class P450 group IV signature|6.5E-50;PR00465|E-class P450 group IV signature|6.5E-50;PR00465|E-class P450 group IV signature|6.5E-50;PR00385|P450 superfamily signature|2.3E-10;PR00385|P450 superfa…
g270.t1	omap49267b	1073539	1074436	+	269	Y	-	-		-	-	-	-	-	-	-	-	Coil||-;Coil||-;	-	-	-	-
g271.t1	omap49267b	1074920	1076548	-	542		O13701|TAF7_SCHPO|3e-48	-		PF04658|TAFII55 protein conserved region|1.2E-49;	PTHR12228||1.9E-103;PTHR12228:SF0||1.9E-103;	-	-	-	-	-	-	Coil||-;Coil||-;	-	-	-	-
g272.t1	omap49267b	1077517	1079370	-	617		-	-		-	-	-	-	-	-	-	-	-	-	-	-	-	No
g273.t1	omap49267b	1083418	1086390	-	955		Q6S001|KIF11_DICDI|4e-86	464|PHI:464|KIN1|AAB63336|5270|Ustilagomaydis|Unaffectedpathogenicity|7e-81		PF00225|Kinesin motor domain|3.2E-97;	PTHR24115:SF545||7.0E-242;PTHR24115||7.0E-242;PTHR24115||7.0E-242;PTHR24115:SF545||7.0E-242;PTHR24115:SF545||7.0E-242;PTHR24115:SF545||7.0E-242;PTHR24115||7.0E-242;PTHR24115||7.0E-242;	SSF52540||2.83E-94;	-	-	PS00411|Kinesin motor domain signature.|-;	PS50067|Kinesin motor domain profile.|101.184;	SM00129|Kinesin motor, catalytic domain. ATPase.|1.1E-117;	Coil||-;Coil||-;Coil||-;Coil||-;	G3DSA:3.40.850.10||2.1E-102;	-	-	PR00380|Kinesin heavy chain signature|3.2E-33;PR00380|Kinesin heavy chain signature|3.2E-33;PR00380|Kinesin heavy chain signature|3.2E-33;PR00380|Kinesin heavy chain signature|3.2E-33;
g274.t1	omap49267b	1093610	1094764	-	384	Y	-	-		PF10494|Serine-threonine protein kinase 19|5.4E-63;	-	-	-	-	-	-	-	-	-	-	-	-
g275.t1	omap49267b	1095231	1098747	-	1090		Q09764|YA7B_SCHPO|0	-		PF00916|Sulfate permease family|3.1E-53;PF00027|Cyclic nucleotide-binding domain|2.7E-14;PF01740|STAS domain|3.1E-9;	PTHR11814:SF59||5.4E-273;PTHR11814||5.4E-273;	SSF52091||5.49E-11;SSF51206||3.4E-19;	-	-	-	PS50042|cAMP/cGMP binding motif profile.|14.599;PS50801|STAS domain profile.|15.119;	SM00100|Cyclic nucleotide-monophosphate binding domain|6.2E-6;	-	G3DSA:2.60.120.10||1.6E-16;G3DSA:3.30.750.24||1.0E-9;	-	-	-
g276.t1	omap49267b	1101022	1101917	-	258	Y	Q4IP51|PSF1_GIBZE|1e-136	-		PF05916|GINS complex protein|4.1E-12;	PTHR12914:SF2||2.5E-74;PTHR12914:SF2||2.5E-74;PTHR12914||2.5E-74;PTHR12914||2.5E-74;	SSF158573||1.33E-41;	-	-	-	-	-	-	-	-	-	-
g277.t1	omap49267b	1103514	1105060	+	396		Q7ZXD6|ADM1B_XENLA|1e-11	-		PF16550|UCH-binding domain|9.0E-9;PF04683|Proteasome complex subunit Rpn13 ubiquitin receptor|7.8E-25;	PTHR12225||6.7E-56;PTHR12225||6.7E-56;	-	-	-	-	-	-	-	-	-	-	-
g278.t1	omap49267b	1105843	1107057	+	376	Y	O43120|UAP2_SCHPO|4e-51	-		PF13893|RNA recognition motif. (a.k.a. RRM, RBD, or RNP domain)|2.7E-8;PF14259|RNA recognition motif (a.k.a. RRM, RBD, or RNP domain)|3.4E-5;	PTHR15608||2.6E-83;	SSF54928||9.77E-19;SSF54928||3.66E-13;	-	-	-	PS50102|Eukaryotic RNA Recognition Motif (RRM) profile.|11.264;PS50102|Eukaryotic RNA Recognition Motif (RRM) profile.|9.644;	SM00360|RNA recognition motif|4.1E-4;SM00360|RNA recognition motif|2.9E-5;	-	G3DSA:3.30.70.330||2.3E-21;G3DSA:3.30.70.330||1.4E-11;	-	-	-
g279.t1	omap49267b	1107229	1108711	-	366	Y	-	-		-	PTHR38695:SF1||1.4E-104;PTHR38695||1.4E-104;	-	-	-	-	-	-	-	-	-	-	-
g280.t1	omap49267b	1110493	1113036	+	847		-	-		PF11885|Protein of unknown function (DUF3405)|5.4E-228;	PTHR36205||0.0;PTHR36205||0.0;PTHR36205||0.0;PTHR36205:SF1||0.0;PTHR36205:SF1||0.0;PTHR36205:SF1||0.0;	-	-	-	-	-	-	-	-	-	-	-
g281.t1	omap49267b	1113538	1114392	-	204	Y	P32803|EMP24_YEAST|8e-61	-		PF01105|emp24/gp25L/p24 family/GOLD|3.1E-44;	PTHR22811:SF31||5.5E-74;PTHR22811||5.5E-74;	SSF101576||8.24E-15;	-	-	-	PS50866|GOLD domain profile.|16.036;	-	-	-	-	-	-
g282.t1	omap49267b	1116500	1117336	+	182	Y	P36579|ARF1_SCHPO|1e-118	339|PHI:339|CLPT1|CAC41973|290576|Colletotrichumlindemuthianum|Reducedvirulence|3e-07	Y	PF00025|ADP-ribosylation factor family|1.1E-79;	PTHR11711||1.4E-140;PTHR11711:SF181||1.4E-140;	SSF52540||6.76E-58;	TIGR00231|small_GTP: small GTP-binding protein domain|8.6E-24;	-	-	PS51417|small GTPase Arf family profile.|25.465;	SM00178|Sar1p-like members of the Ras-family of small GTPases|1.8E-25;SM00175|Rab subfamily of small GTPases|0.0023;SM00177|ARF-like small GTPases; ARF, ADP-ribosylation factor|9.3E-133;	Coil||-;	G3DSA:3.40.50.300||2.0E-75;	-	-	PR00328|GTP-binding SAR1 protein signature|7.8E-20;PR00328|GTP-binding SAR1 protein signature|7.8E-20;PR00328|GTP-binding SAR1 protein signature|7.8E-20;PR00328|GTP-binding SAR1 protein signature|7.8E-20;
g283.t1	omap49267b	1118286	1120526	-	746		O74402|HSP78_SCHPO|0	4559|T6SS2|PHI:4559|Q6TKU1|562|Escherichiacoli|effector(plantavirulencedeterminant)|1e-138		PF10431|C-terminal, D2-small domain, of ClpB protein|1.3E-24;PF07724|AAA domain (Cdc48 subfamily)|4.7E-44;PF00004|ATPase family associated with various cellular activities (AAA)|3.0E-10;	PTHR11638:SF114||0.0;PTHR11638||0.0;	SSF52540||1.49E-94;SSF52540||3.45E-70;	-	-	PS00870|Chaperonins clpA/B signature 1.|-;PS00871|Chaperonins clpA/B signature 2.|-;	-	SM00382|ATPases associated with a variety of cellular activities|1.4E-10;SM00382|ATPases associated with a variety of cellular activities|4.8E-12;SM01086|C-terminal, D2-small domain, of ClpB protein|6.0E-29;	Coil||-;	G3DSA:3.40.50.300||2.0E-41;G3DSA:1.10.8.60||2.4E-28;G3DSA:1.10.8.60||9.5E-36;G3DSA:3.40.50.300||1.3E-47;G3DSA:3.40.50.300||1.3E-47;	-	-	PR00300|ATP-dependent Clp protease ATP-binding subunit signature|2.6E-35;PR00300|ATP-dependent Clp protease ATP-binding subunit signature|2.6E-35;PR00300|ATP-dependent Clp protease ATP-binding subunit signature|2.6E-35;PR00300|ATP-dependent Clp protease ATP-binding subunit signature|2.6E-35;
g284.t1	omap49267b	1121104	1122079	+	204	Y	P05739|RL6B_YEAST|8e-57	-		PF01159|Ribosomal protein L6e|1.2E-36;	PTHR10715||1.7E-97;	SSF50104||1.59E-23;	-	-	PS01170|Ribosomal protein L6e signature.|-;	-	-	-	G3DSA:2.30.30.30||1.1E-29;	-	-	-
g285.t1	omap49267b	1122616	1125116	-	750		Q08225|DPP3_YEAST|0	-		PF03571|Peptidase family M49|1.8E-242;	PTHR23422:SF11||0.0;PTHR23422||0.0;	-	-	-	-	-	-	-	-	-	PIRSF007828||4.6E-294;	-
g286.t1	omap49267b	1130439	1131253	+	200	Y	Q10242|GNTK_SCHPO|8e-50	-		PF01202|Shikimate kinase|1.6E-11;	PTHR11603||6.2E-79;	SSF52540||1.05E-30;	TIGR01313|therm_gnt_kin: carbohydrate kinase, thermoresistant glucokinase family|3.0E-61;	-	-	-	-	-	G3DSA:3.40.50.300||4.3E-69;	-	-	-
g287.t1	omap49267b	1132921	1134637	-	544		P11181|ODB2_BOVIN|6e-96	-		PF00198|2-oxoacid dehydrogenases acyltransferase (catalytic domain)|7.5E-78;PF02817|e3 binding domain|1.1E-14;PF00364|Biotin-requiring enzyme|6.3E-18;	PTHR23151||2.0E-210;PTHR23151:SF71||2.0E-210;	SSF51230||5.5E-21;SSF52777||6.23E-68;SSF47005||3.01E-11;	-	-	PS00189|2-oxo acid dehydrogenases acyltransferase component lipoyl binding site.|-;	PS50968|Biotinyl/lipoyl domain profile.|22.729;	-	-	G3DSA:4.10.320.10||3.4E-18;G3DSA:3.30.559.10||3.5E-86;G3DSA:2.40.50.100||7.7E-23;	-	-	-
g288.t1	omap49267b	1136443	1137572	+	356	Y	Q6FWV2|ATP10_CANGA|2e-23	-		PF05176|ATP10 protein|1.2E-75;	PTHR28106||9.1E-72;PTHR28106:SF1||9.1E-72;	-	-	-	-	-	-	-	-	-	-	-
g289.t1	omap49267b	1137845	1138673	-	228	Y	P38736|GOSR1_YEAST|1e-28	-		PF12352|Snare region anchored in the vesicle membrane C-terminus|3.4E-13;	PTHR21094||1.3E-75;	-	-	-	-	-	-	Coil||-;	-	-	PIRSF027109||2.1E-76;	-
g290.t1	omap49267b	1139148	1139965	+	124	Y	Q8L805|RL35_WHEAT|1e-74	-		PF00831|Ribosomal L29 protein|6.8E-19;	PTHR13872||1.0E-57;	SSF46561||9.42E-17;	TIGR00012|L29: ribosomal protein uL29|5.1E-16;	-	-	-	-	Coil||-;	G3DSA:1.10.287.310||7.2E-25;	MF_00374|50S ribosomal protein L29 [rpmC].|12.981;	-	-
g291.t1	omap49267b	1140697	1142992	-	725		P47043|ZAP1_YEAST|8e-34	1347|PHI:1347|GzC2H007|I1RBT2|5518|Gibberellazeae(related:Fusariumgraminearum)|Reducedvirulence|3e-81	Y	PF00096|Zinc finger, C2H2 type|1.8E-5;PF13912|C2H2-type zinc finger|8.5E-5;	PTHR24409||1.5E-53;	SSF57667||5.02E-19;SSF57667||5.37E-10;SSF57667||3.66E-14;	-	-	PS00028|Zinc finger C2H2 type domain signature.|-;PS00028|Zinc finger C2H2 type domain signature.|-;PS00028|Zinc finger C2H2 type domain signature.|-;PS00028|Zinc finger C2H2 type domain signature.|-;	PS50157|Zinc finger C2H2 type domain profile.|14.316;PS50157|Zinc finger C2H2 type domain profile.|13.588;PS50157|Zinc finger C2H2 type domain profile.|12.882;PS50157|Zinc finger C2H2 type domain profile.|9.743;PS50157|Zinc finger C2H2 type domain profile.|11.281;	SM00355|zinc finger|0.0069;SM00355|zinc finger|0.0052;SM00355|zinc finger|2.3;SM00355|zinc finger|0.0017;SM00355|zinc finger|0.021;SM00355|zinc finger|180.0;SM00355|zinc finger|230.0;	-	G3DSA:3.30.160.60||1.7E-16;G3DSA:3.30.160.60||3.0E-14;G3DSA:3.30.160.60||2.7E-4;G3DSA:3.30.160.60||8.0E-6;G3DSA:3.30.160.60||3.7E-9;	-	-	-
g292.t1	omap49267b	1147052	1147481	+	117	Y	-	-		-	-	-	-	-	-	-	-	-	-	-	-	-	No
g293.t1	omap49267b	1148051	1152186	-	1302		Q4IP34|PRP5_GIBZE|0	1458|PHI:1458|GzAra006|Q4I7F9|5518|Gibberellazeae(related:Fusariumgraminearum)|Unaffectedpathogenicity|8e-77		PF00271|Helicase conserved C-terminal domain|1.8E-26;PF00270|DEAD/DEAH box helicase|1.6E-48;	PTHR24031||1.7E-293;PTHR24031:SF25||1.7E-293;PTHR24031:SF25||1.7E-293;PTHR24031||1.7E-293;	SSF52540||1.33E-52;SSF52540||5.22E-70;	-	-	PS00039|DEAD-box subfamily ATP-dependent helicases signature.|-;	PS51195|DEAD-box RNA helicase Q motif profile.|8.986;PS51192|Superfamilies 1 and 2 helicase ATP-binding type-1 domain profile.|31.943;PS51194|Superfamilies 1 and 2 helicase C-terminal domain profile.|21.972;	SM00487|DEAD-like helicases superfamily|1.8E-62;SM00490|helicase superfamily c-terminal domain|2.3E-29;	Coil||-;Coil||-;	G3DSA:3.40.50.300||1.2E-86;G3DSA:3.40.50.300||7.2E-50;	-	-	-
g294.t1	omap49267b	1153181	1154166	+	278	Y	Q10069|MU151_SCHPO|6e-11	-		PF07818|HCNGP-like protein|8.6E-28;	PTHR13464||9.3E-35;	-	-	-	-	-	-	Coil||-;	-	-	-	-
g295.t1	omap49267b	1154758	1155906	-	342	Y	-	-		PF12505|Protein of unknown function (DUF3712)|6.9E-18;	PTHR35895||2.2E-48;	-	-	-	-	-	-	-	-	-	-	-
g296.t1	omap49267b	1162528	1164142	-	474		P00175|CYB2_YEAST|7e-79	2570|PHI:2570|CYB2|Q6FM61|5478|Candidaglabrata|Reducedvirulence|7e-80	Y	PF00173|Cytochrome b5-like Heme/Steroid binding domain|1.8E-17;PF01070|FMN-dependent dehydrogenase|1.8E-102;	PTHR10578:SF69||5.7E-175;PTHR10578||5.7E-175;	SSF51395||8.24E-78;SSF55856||6.15E-23;	-	-	-	PS51349|FMN-dependent alpha-hydroxy acid dehydrogenase domain profile.|100.231;PS50255|Cytochrome b5 family, heme-binding domain profile.|20.922;	-	-	G3DSA:3.20.20.70||1.3E-114;G3DSA:3.10.120.10||7.3E-26;	-	-	PR00363|Cytochrome B5 signature|5.1E-5;PR00363|Cytochrome B5 signature|5.1E-5;PR00363|Cytochrome B5 signature|5.1E-5;
g297.t1	omap49267b	1165187	1166059	+	290	Y	P53193|JAC1_YEAST|2e-25	-		PF00226|DnaJ domain|2.3E-7;PF07743|HSCB C-terminal oligomerisation domain|5.4E-15;	PTHR14021:SF15||1.2E-53;PTHR14021||1.2E-53;	SSF47144||4.05E-12;SSF46565||1.57E-11;	TIGR00714|hscB: Fe-S protein assembly co-chaperone HscB|2.3E-30;	-	-	PS50076|dnaJ domain profile.|9.57;	SM00271|DnaJ molecular chaperone homology domain|4.6E-4;	-	G3DSA:1.10.287.110||1.1E-19;G3DSA:1.20.1280.20||1.3E-9;	-	-	-
g298.t1	omap49267b	1166510	1169151	-	826		Q52FM1|PALF_MAGO7|1e-139	186|PHI:186|RIM8|AAD51715|5476|Candidaalbicans|Reducedvirulence|4e-33	Y	PF00339|Arrestin (or S-antigen), N-terminal domain|5.2E-16;	PTHR11188||4.9E-97;PTHR11188||4.9E-97;PTHR11188||4.9E-97;PTHR11188:SF80||4.9E-97;PTHR11188:SF80||4.9E-97;PTHR11188:SF80||4.9E-97;PTHR11188:SF80||4.9E-97;PTHR11188||4.9E-97;	SSF81296||4.9E-7;	-	-	-	-	SM01017|Arrestin (or S-antigen), C-terminal domain|1.4E-8;	-	-	-	-	-
g299.t1	omap49267b	1172154	1174024	-	599		P41411|CDC18_SCHPO|2e-67	1632|PHI:1632|GzWing004|I1RBU0|5518|Gibberellazeae(related:Fusariumgraminearum)|Unaffectedpathogenicity|0.0		PF09079|CDC6, C terminal|7.8E-6;PF13401|AAA domain|8.4E-11;	PTHR10763:SF26||2.1E-119;PTHR10763:SF26||2.1E-119;PTHR10763||2.1E-119;PTHR10763||2.1E-119;	SSF52540||3.47E-30;	-	-	-	-	-	Coil||-;	G3DSA:1.10.10.10||9.9E-6;G3DSA:3.40.50.300||6.0E-17;G3DSA:1.10.8.60||2.1E-11;	-	PIRSF001767||2.4E-153;	-
g300.t1	omap49267b	1175132	1175885	+	193	Y	O94327|TSPO_SCHPO|3e-27	-		PF03073|TspO/MBR family|1.2E-46;	PTHR10057||2.8E-58;PTHR10057:SF0||2.8E-58;	-	-	-	-	-	-	-	-	-	-	-
g301.t1	omap49267b	1176214	1177753	-	460		Q01356|ARG13_NEUCR|1e-148	-		PF00153|Mitochondrial carrier protein|3.3E-15;PF00153|Mitochondrial carrier protein|1.6E-18;PF00153|Mitochondrial carrier protein|8.6E-20;	PTHR24089:SF234||2.8E-121;PTHR24089:SF234||2.8E-121;PTHR24089||2.8E-121;PTHR24089||2.8E-121;PTHR24089||2.8E-121;PTHR24089:SF234||2.8E-121;	SSF103506||1.31E-66;	-	-	-	PS50920|Solute carrier (Solcar) repeat profile.|15.155;PS50920|Solute carrier (Solcar) repeat profile.|19.338;PS50920|Solute carrier (Solcar) repeat profile.|21.784;	-	-	G3DSA:1.50.40.10||1.9E-66;	-	-	-
g302.t1	omap49267b	1180727	1181456	-	218	Y	Q02774|SHR3_YEAST|1e-14	348|PHI:348|CSH3|EAK92385|5476|Candidaalbicans|Reducedvirulence|1e-18	Y	PF08229|ER membrane protein SH3|1.7E-73;	PTHR28228||1.5E-63;	-	-	-	-	-	SM00786|ER membrane protein SH3|1.3E-98;	-	-	-	PIRSF029187||1.2E-62;	-
g303.t1	omap49267b	1182654	1186066	-	1118		O94623|REV1_SCHPO|6e-91	1407|PHI:1407|GzC2H071|I1RX64|5518|Gibberellazeae(related:Fusariumgraminearum)|Lethal|9e-11		PF00817|impB/mucB/samB family|7.2E-39;PF16727|DNA repair protein REV1 C-terminal domain|9.2E-9;PF14377|Domain of unknown function (DUF4414)|2.4E-7;PF11799|impB/mucB/samB family C-terminal domain|1.6E-14;	PTHR11076||1.5E-225;PTHR11076:SF12||1.5E-225;PTHR11076||1.5E-225;PTHR11076||1.5E-225;PTHR11076:SF12||1.5E-225;PTHR11076:SF12||1.5E-225;	SSF56672||6.4E-66;SSF52113||6.54E-20;SSF100879||1.33E-16;	-	-	-	PS50173|UmuC domain profile.|45.432;PS50172|BRCT domain profile.|17.54;	SM00292|breast cancer carboxy-terminal domain|6.1E-8;	-	G3DSA:1.10.150.20||6.8E-15;G3DSA:3.30.70.270||8.6E-22;G3DSA:3.30.1490.100||1.2E-20;G3DSA:3.40.50.10190||3.5E-12;	-	-	-
g304.t1	omap49267b	1186521	1188217	+	545		-	-		PF07808|RED-like protein N-terminal region|4.1E-6;	PTHR12765||7.4E-43;	-	-	-	-	-	-	Coil||-;Coil||-;	-	-	-	-
g305.t1	omap49267b	1188824	1190201	+	373	Y	Q04179|URH1_YEAST|5e-73	-		PF01156|Inosine-uridine preferring nucleoside hydrolase|3.6E-74;	PTHR12304:SF9||6.7E-110;PTHR12304||6.7E-110;	SSF53590||1.03E-72;	-	-	-	-	-	-	G3DSA:3.90.245.10||1.3E-88;	-	-	-
g306.t1	omap49267b	1190298	1191380	-	319	Y	A7ER02|TPC1_SCLS1|1e-137	2038|PHI:2038|Mir1|MGG_02370|148305|Magnaportheoryzae(related:Magnaporthegrisea)|Unaffectedpathogenicity|7e-06		PF00153|Mitochondrial carrier protein|1.4E-20;PF00153|Mitochondrial carrier protein|2.2E-19;PF00153|Mitochondrial carrier protein|6.9E-20;	PTHR24089:SF59||2.5E-114;PTHR24089||2.5E-114;	SSF103506||3.01E-73;	-	-	-	PS50920|Solute carrier (Solcar) repeat profile.|22.899;PS50920|Solute carrier (Solcar) repeat profile.|22.213;PS50920|Solute carrier (Solcar) repeat profile.|25.366;	-	-	G3DSA:1.50.40.10||5.0E-75;	-	-	PR00926|Mitochondrial carrier protein signature|3.1E-16;PR00926|Mitochondrial carrier protein signature|3.1E-16;PR00926|Mitochondrial carrier protein signature|3.1E-16;PR00926|Mitochondrial carrier protein signature|3.1E-16;PR00926|Mitochondrial carrier protein signature|3.1E-16;
g307.t1	omap49267b	1192990	1194180	+	396		-	-		-	-	-	-	-	-	-	-	-	-	-	-	-	No
g308.t1	omap49267b	1194618	1196092	-	467		-	1557|PHI:1557|GzNH002|I1RBU9|5518|Gibberellazeae(related:Fusariumgraminearum)|Unaffectedpathogenicity|2e-74		PF00172|Fungal Zn(2)-Cys(6) binuclear cluster domain|5.9E-5;	-	SSF57701||3.01E-8;	-	-	PS00463|Zn(2)-C6 fungal-type DNA-binding domain signature.|-;	PS50048|Zn(2)-C6 fungal-type DNA-binding domain profile.|9.435;	SM00066|GAL4-like Zn(II)2Cys6 (or C6 zinc) binuclear cluster DNA-binding domain|1.9E-5;	-	G3DSA:4.10.240.10||7.2E-10;	-	-	-
g309.t1	omap49267b	1199303	1200951	+	525		-	-		PF13813|Membrane bound O-acyl transferase family|1.5E-14;	PTHR31595||3.0E-42;PTHR31595:SF4||3.0E-42;	-	-	-	-	-	-	-	-	-	-	-
g310.t1	omap49267b	1201135	1205068	-	1130		Q6A548|TERT_CANLF|2e-70	-		PF00078|Reverse transcriptase (RNA-dependent DNA polymerase)|2.5E-9;PF12009|Telomerase ribonucleoprotein complex - RNA binding domain|4.5E-48;	PTHR12066:SF0||3.4E-191;PTHR12066||3.4E-191;	-	-	-	-	PS50878|Reverse transcriptase (RT) catalytic domain profile.|34.11;	SM00975|Telomerase ribonucleoprotein complex - RNA binding domain|1.5E-50;	-	-	-	-	PR01365|Telomere reverse transcriptase signature|2.1E-21;PR01365|Telomere reverse transcriptase signature|2.1E-21;PR01365|Telomere reverse transcriptase signature|2.1E-21;PR01365|Telomere reverse transcriptase signature|2.1E-21;
g311.t1	omap49267b	1208875	1214666	+	1883		Q6TXD4|DNMBP_MOUSE|2e-21	2219|PHI:2219|don1|XP_758565|5270|Ustilagomaydis|Reducedvirulence|3e-09	Y	PF03114|BAR domain|1.4E-9;PF00621|RhoGEF domain|3.0E-33;	PTHR22834:SF20||3.7E-127;PTHR22834||3.7E-127;PTHR22834||3.7E-127;PTHR22834:SF20||3.7E-127;	SSF103657||4.88E-28;SSF48065||3.27E-44;SSF48065||3.27E-44;	-	-	-	PS50010|Dbl homology (DH) domain profile.|27.544;	SM00325|Guanine nucleotide exchange factor for Rho/Rac/Cdc42-like GTPases|3.8E-30;	Coil||-;	G3DSA:1.20.1270.60||9.9E-8;G3DSA:1.20.900.10||2.1E-44;G3DSA:1.20.900.10||2.1E-44;	-	-	-
g312.t1	omap49267b	1215878	1217976	+	578		O14091|SUT1_SCHPO|3e-58	-		PF13347|MFS/sugar transport protein|1.3E-11;	PTHR19432||7.5E-224;PTHR19432||7.5E-224;PTHR19432||7.5E-224;PTHR19432:SF30||7.5E-224;PTHR19432:SF30||7.5E-224;PTHR19432:SF30||7.5E-224;	SSF103473||4.88E-22;SSF103473||4.88E-22;	-	-	-	-	-	-	G3DSA:1.20.1250.20||7.4E-24;	-	-	-
g313.t1	omap49267b	1218360	1218884	-	174	Y	-	-		PF08636|ER protein Pkr1|1.3E-29;	PTHR28251||2.2E-33;	-	-	-	-	-	-	Coil||-;	-	-	-	-
g314.t1	omap49267b	1223149	1223460	+	103	Y	-	-		-	-	-	-	-	-	-	-	-	-	-	-	-	No
g315.t1	omap49267b	1223809	1224228	-	139	Y	-	-		-	-	-	-	-	-	-	-	-	-	-	-	-	No
g316.t1	omap49267b	1234633	1236724	+	452		-	-		-	-	-	-	-	-	-	-	-	-	-	-	-	No
g317.t1	omap49267b	1238844	1241471	+	875		Q9UJX6|ANC2_HUMAN|8e-62	-		PF08672|Anaphase promoting complex (APC) subunit 2|2.0E-21;PF00888|Cullin family|9.7E-21;	PTHR11932||7.1E-89;PTHR11932||7.1E-89;	SSF46785||5.44E-18;SSF75632||2.09E-53;	-	-	-	PS50069|Cullin family profile.|20.753;	SM01013|Anaphase promoting complex (APC) subunit 2|1.8E-23;SM00182|Cullin|1.3E-6;	-	G3DSA:1.10.10.10||1.8E-21;G3DSA:1.20.1310.10||5.3E-4;G3DSA:4.10.1030.10||8.3E-13;	-	-	-
g318.t1	omap49267b	1246288	1248062	+	534		-	-		-	-	-	-	-	-	PS51257|Prokaryotic membrane lipoprotein lipid attachment site profile.|5.0;	-	-	-	-	-	-
g319.t1	omap49267b	1248338	1250185	+	529		A8Y4B2|HRD1_CAEBR|1e-08	-		PF12678|RING-H2 zinc finger|9.5E-11;	-	SSF57850||1.15E-15;	-	-	-	PS50089|Zinc finger RING-type profile.|11.235;	SM00184|Ring finger|0.005;	-	G3DSA:3.30.40.10||2.5E-15;	-	-	-
g320.t1	omap49267b	1251087	1253437	+	610		Q9LUC6|C7A14_ARATH|4e-41	2357|PHI:2357|CYP52X1|E2EAF6|475271|Beauveriabassiana|Reducedvirulence|7e-21	Y	PF00067|Cytochrome P450|2.2E-78;	PTHR24305:SF74||3.8E-176;PTHR24305||3.8E-176;	SSF48264||8.51E-102;	-	-	-	-	-	-	G3DSA:1.10.630.10||2.9E-112;	-	-	PR00465|E-class P450 group IV signature|1.7E-6;PR00465|E-class P450 group IV signature|1.7E-6;PR00465|E-class P450 group IV signature|1.7E-6;PR00465|E-class P450 group IV signature|1.7E-6;PR00385|P450 superfamily signature|2.9E-9;PR00385|P450 superfamily signature|2.9E-9;PR00385|P450 superfamily signature|2.9E-9;PR00385|P450 superfamily signature|2.9E-9;
g321.t1	omap49267b	1255727	1271621	+	5277		-	-		-	PTHR40641:SF2||1.1E-256;PTHR40641||1.1E-256;	-	-	-	-	PS50847|Gram-positive cocci surface proteins LPxTG motif profile.|8.598;	-	Coil||-;Coil||-;Coil||-;	-	-	-	-
g322.t1	omap49267b	1272169	1274229	-	686		-	-		-	-	-	-	-	-	-	-	-	-	-	-	-	No
g323.t1	omap49267b	1275206	1277356	+	626		-	-		PF12632|Mysoin-binding motif of peroxisomes|6.6E-66;	PTHR11352:SF3||5.5E-77;PTHR11352||5.5E-77;	-	-	-	-	-	-	Coil||-;Coil||-;	-	-	-	-
g324.t1	omap49267b	1277773	1279589	+	350	Y	Q03392|PCNA_SCHPO|1e-129	-		PF02747|Proliferating cell nuclear antigen, C-terminal domain|9.4E-49;PF00705|Proliferating cell nuclear antigen, N-terminal domain|5.1E-57;	PTHR11352||1.8E-140;	SSF55979||2.11E-40;SSF55979||1.2E-44;	TIGR00590|pcna: proliferating cell nuclear antigen (pcna)|1.3E-116;	-	PS00293|Proliferating cell nuclear antigen signature 2.|-;PS01251|Proliferating cell nuclear antigen signature 1.|-;	-	-	-	G3DSA:3.70.10.10||2.4E-122;	MF_00317|DNA polymerase sliding clamp [pcn].|21.086;	-	PR00339|Proliferating cell nuclear antigen (cyclin) signature|7.3E-56;PR00339|Proliferating cell nuclear antigen (cyclin) signature|7.3E-56;PR00339|Proliferating cell nuclear antigen (cyclin) signature|7.3E-56;PR00339|Proliferating cell nuclear antigen (cyclin) signature|7.3E-56;PR00339|Proliferating cell nuclear antigen (cyclin) signature|7.3E-56;PR00339|Proliferating cell nuclear antigen (cycli…
g325.t1	omap49267b	1280637	1282104	+	392	Y	O14242|YELB_SCHPO|8e-43	-		PF08543|Phosphomethylpyrimidine kinase|6.0E-6;	PTHR10534||8.1E-121;PTHR10534||8.1E-121;PTHR10534:SF2||8.1E-121;PTHR10534:SF2||8.1E-121;PTHR10534||8.1E-121;PTHR10534:SF2||8.1E-121;	SSF53613||1.07E-52;SSF53613||1.07E-52;	TIGR00687|pyridox_kin: pyridoxal kinase|2.8E-45;	-	-	-	-	-	G3DSA:3.40.1190.20||1.2E-102;	-	-	-
g326.t1	omap49267b	1282275	1282908	-	177	Y	Q6MVL2|DUT_NEUCR|8e-58	-		PF00692|dUTPase|2.2E-45;	PTHR11241||1.5E-69;PTHR11241:SF0||1.5E-69;	SSF51283||7.07E-46;	TIGR00576|dut: dUTP diphosphatase|3.4E-53;	-	-	-	-	-	G3DSA:2.70.40.10||7.7E-55;	-	-	-
g327.t1	omap49267b	1283717	1284785	-	333	Y	-	-		-	PTHR14401||1.3E-26;PTHR14401:SF6||1.3E-26;PTHR14401:SF6||1.3E-26;PTHR14401||1.3E-26;	-	-	-	-	-	-	Coil||-;Coil||-;Coil||-;	-	-	-	-
g328.t1	omap49267b	1286198	1287772	+	474		P38151|PBP2_YEAST|5e-29	-		PF00013|KH domain|1.1E-16;PF00013|KH domain|8.6E-10;PF00013|KH domain|6.2E-11;	PTHR10288:SF133||1.7E-168;PTHR10288:SF133||1.7E-168;PTHR10288:SF133||1.7E-168;PTHR10288||1.7E-168;PTHR10288||1.7E-168;PTHR10288||1.7E-168;	SSF54791||9.18E-14;SSF54791||9.06E-20;SSF54791||6.28E-14;	-	-	-	PS50084|Type-1 KH domain profile.|18.365;PS50084|Type-1 KH domain profile.|14.948;PS50084|Type-1 KH domain profile.|12.705;	SM00322|K homology RNA-binding domain|6.6E-17;SM00322|K homology RNA-binding domain|7.3E-8;SM00322|K homology RNA-binding domain|2.9E-9;	-	G3DSA:3.30.1370.10||1.4E-22;G3DSA:3.30.1370.10||4.5E-20;G3DSA:3.30.1370.10||4.6E-25;	-	-	-
g329.t1	omap49267b	1288338	1289209	-	250	Y	-	-		-	-	SSF54909||3.69E-9;	-	-	-	-	-	-	G3DSA:3.30.70.900||1.4E-6;	-	-	-
g330.t1	omap49267b	1291388	1292905	+	478		O74369|CSS1_SCHPO|1e-74	-		PF03372|Endonuclease/Exonuclease/phosphatase family|5.7E-26;	PTHR12393||3.3E-62;PTHR12393:SF6||3.3E-62;PTHR12393:SF6||3.3E-62;PTHR12393:SF6||3.3E-62;PTHR12393||3.3E-62;PTHR12393||3.3E-62;	SSF56219||4.17E-56;SSF56219||4.17E-56;	-	-	-	-	-	-	G3DSA:3.60.10.10||4.9E-15;	-	-	-
g331.t1	omap49267b	1293164	1295951	-	854		-	1243|PHI:1243|FGSG_06420|I1RBW7|5518|Gibberellazeae(related:Fusariumgraminearum)|Unaffectedpathogenicity|0.0		PF00069|Protein kinase domain|1.5E-31;	PTHR24356:SF151||4.4E-153;PTHR24356:SF151||4.4E-153;PTHR24356:SF151||4.4E-153;PTHR24356:SF151||4.4E-153;PTHR24356||4.4E-153;PTHR24356||4.4E-153;PTHR24356||4.4E-153;PTHR24356||4.4E-153;	SSF56112||5.45E-53;SSF56112||5.45E-53;	-	-	PS00108|Serine/Threonine protein kinases active-site signature.|-;PS00107|Protein kinases ATP-binding region signature.|-;	PS51285|AGC-kinase C-terminal domain profile.|10.066;PS50011|Protein kinase domain profile.|28.372;	SM00220|Serine/Threonine protein kinases, catalytic domain|3.6E-47;	-	G3DSA:1.10.510.10||8.6E-31;G3DSA:1.10.510.10||8.6E-31;G3DSA:3.30.200.20||7.8E-24;G3DSA:1.10.510.10||8.0E-6;	-	-	-
g332.t1	omap49267b	1296890	1298495	-	468		Q4INZ9|FKBP4_GIBZE|2e-89	2305|PHI:2305|BcFKBP12||40559|Botrytiscinerea|Mixedoutcome|9e-19		PF00254|FKBP-type peptidyl-prolyl cis-trans isomerase|1.8E-30;	PTHR10516||6.1E-46;	SSF54534||2.36E-37;SSF54534||2.36E-37;	-	-	-	PS50059|FKBP-type peptidyl-prolyl cis-trans isomerase domain profile.|27.006;	-	Coil||-;	G3DSA:3.10.50.40||7.1E-38;	-	-	-
g333.t1	omap49267b	1299300	1300202	-	259	Y	Q8G9F9|INHA_PSEPU|1e-11	-		PF01965|DJ-1/PfpI family|5.6E-10;	-	SSF52317||2.52E-23;	-	-	-	-	-	-	G3DSA:3.40.50.880||4.2E-25;	-	-	-
g334.t1	omap49267b	1300887	1306050	-	1397		Q5F364|MRP1_CHICK|1e-106	267|PHI:267|MLT1|AAD51594|5476|Candidaalbicans|Reducedvirulence|3e-43	Y	PF00005|ABC transporter|2.4E-23;PF00005|ABC transporter|1.6E-14;PF00664|ABC transporter transmembrane region|1.8E-14;PF00664|ABC transporter transmembrane region|7.9E-5;PF00664|ABC transporter transmembrane region|1.9E-14;	PTHR24223||0.0;PTHR24223:SF256||0.0;	SSF90123||9.94E-38;SSF52540||9.05E-57;SSF90123||2.09E-22;SSF52540||3.82E-41;	-	-	PS00211|ABC transporters family signature.|-;	PS50893|ATP-binding cassette, ABC transporter-type domain profile.|17.694;PS50893|ATP-binding cassette, ABC transporter-type domain profile.|17.2;PS50929|ABC transporter integral membrane type-1 fused domain profile.|22.134;PS50929|ABC transporter integral membrane type-1 fused domain profile.|20.288;	SM00382|ATPases associated with a variety of cellular activities|1.5E-7;SM00382|ATPases associated with a variety of cellular activities|1.3E-8;	-	G3DSA:1.20.1560.10||4.2E-19;G3DSA:1.20.1560.10||4.2E-18;G3DSA:1.20.1560.10||1.8E-17;G3DSA:3.40.50.300||5.1E-49;G3DSA:3.40.50.300||1.4E-56;	-	-	-
g335.t1	omap49267b	1308314	1309449	+	360	Y	-	-		-	-	-	-	-	-	-	-	-	-	-	-	-	No
g336.t1	omap49267b	1310948	1314668	-	898		Q6DFL5|THO5A_XENLA|1e-09	-		PF13632|Glycosyl transferase family group 2|8.1E-14;PF09766|Fms-interacting protein|2.3E-28;	PTHR36851:SF1||1.2E-72;PTHR36851||1.2E-72;	-	-	-	-	-	-	Coil||-;	-	-	-	-
g337.t1	omap49267b	1316983	1318521	+	512		Q09910|YAJB_SCHPO|5e-73	-		PF03006|Haemolysin-III related|1.5E-57;	PTHR20855||6.9E-127;PTHR20855:SF15||6.9E-127;	-	-	-	-	-	-	Coil||-;	-	-	-	-
g338.t1	omap49267b	1319344	1320979	-	468		P36618|CDC16_SCHPO|1e-75	-		PF00566|Rab-GTPase-TBC domain|7.7E-32;	PTHR22957:SF309||1.7E-47;PTHR22957:SF309||1.7E-47;PTHR22957||1.7E-47;PTHR22957||1.7E-47;	SSF47923||5.62E-19;	-	-	-	PS50086|TBC/rab GAP domain profile.|20.364;	SM00164|Domain in Tre-2, BUB2p, and Cdc16p. Probable Rab-GAPs.|1.6E-33;	-	G3DSA:1.10.8.270||2.5E-12;G3DSA:1.10.8.270||2.5E-12;	-	-	-
g339.t1	omap49267b	1323885	1326428	+	828		P23622|CYS14_NEUCR|0	-		PF00916|Sulfate permease family|2.9E-103;PF01740|STAS domain|1.4E-6;	PTHR11814:SF80||5.7E-249;PTHR11814||5.7E-249;PTHR11814:SF80||5.7E-249;PTHR11814||5.7E-249;PTHR11814||5.7E-249;PTHR11814:SF80||5.7E-249;	-	TIGR00815|sulP: sulfate permease|2.3E-153;	-	-	PS50801|STAS domain profile.|10.703;	-	-	-	-	-	-
g340.t1	omap49267b	1326856	1328429	+	500		Q9P7B5|WSS1_SCHPO|2e-24	-		PF08325|WLM domain|1.3E-39;	PTHR30399||1.7E-156;PTHR30399:SF1||1.7E-156;	-	-	-	-	PS51397|WLM domain profile.|38.26;	-	-	-	-	-	-
g341.t1	omap49267b	1333526	1334047	+	173	Y	-	-		-	-	-	-	-	-	-	-	-	-	-	-	-	No
g342.t1	omap49267b	1335961	1336821	+	286	Y	-	-		-	-	-	-	-	-	-	-	-	-	-	-	-	No
g343.t1	omap49267b	1337870	1340707	-	920		Q59VQ8|WAR1_CANAL|4e-15	1843|PHI:1843|GzZC158|I1S4X3|5518|Gibberellazeae(related:Fusariumgraminearum)|Unaffectedpathogenicity|0.0		PF00172|Fungal Zn(2)-Cys(6) binuclear cluster domain|2.3E-4;	PTHR31845||1.9E-169;PTHR31845:SF5||1.9E-169;	SSF57701||4.43E-8;	-	-	PS00463|Zn(2)-C6 fungal-type DNA-binding domain signature.|-;	PS50048|Zn(2)-C6 fungal-type DNA-binding domain profile.|9.193;	SM00066|GAL4-like Zn(II)2Cys6 (or C6 zinc) binuclear cluster DNA-binding domain|4.7E-5;	-	G3DSA:4.10.240.10||1.6E-8;	-	-	-
g344.t1	omap49267b	1341918	1347665	-	1771		Q10164|RGA2_SCHPO|4e-41	3066|MoRga6|PHI:3066|G4MQB0|318829|Magnaportheoryzae|mixedoutcome|0.0		PF00169|PH domain|5.3E-11;PF00620|RhoGAP domain|2.1E-43;	PTHR23176:SF30||6.4E-178;PTHR23176:SF30||6.4E-178;PTHR23176:SF30||6.4E-178;PTHR23176:SF30||6.4E-178;PTHR23176||6.4E-178;PTHR23176||6.4E-178;PTHR23176||6.4E-178;PTHR23176||6.4E-178;	SSF50729||1.78E-18;SSF48350||1.41E-49;	-	-	-	PS50238|Rho GTPase-activating proteins domain profile.|40.37;PS50003|PH domain profile.|12.938;	SM00324|GTPase-activator protein for Rho-like GTPases|3.1E-57;SM00233|Pleckstrin homology domain.|9.7E-17;	Coil||-;Coil||-;	G3DSA:2.30.29.30||4.1E-20;G3DSA:1.10.555.10||8.6E-53;	-	-	-
g345.t1	omap49267b	1354432	1355029	+	180	Y	-	-		-	-	-	-	-	-	-	-	-	-	-	-	-	No
g346.t1	omap49267b	1355429	1356871	-	419		-	-		-	-	SSF54695||5.49E-8;	-	-	-	PS50097|BTB domain profile.|10.84;	-	-	G3DSA:3.30.710.10||6.5E-9;	-	-	-
g347.t1	omap49267b	1358798	1359972	+	326	Y	Q9USR1|TXL1_SCHPO|9e-50	2644|PHI:2644|thioredoxin1|P0AA28|90371|SalmonellaentericaserovarTyphimurium|Reducedvirulence|2e-16	Y	PF00085|Thioredoxin|7.4E-29;PF06201|PITH domain|8.9E-34;	PTHR10438||1.9E-46;PTHR10438||1.9E-46;	SSF52833||1.99E-33;SSF49785||2.21E-35;	TIGR01068|thioredoxin: thioredoxin|8.0E-30;	-	PS00194|Thioredoxin family active site.|-;	PS51352|Thioredoxin domain profile.|14.891;PS51532|PITH domain profile.|45.329;	-	-	G3DSA:2.60.120.470||6.6E-49;G3DSA:3.40.30.10||5.4E-37;	-	-	PR00421|Thioredoxin family signature|7.5E-7;PR00421|Thioredoxin family signature|7.5E-7;PR00421|Thioredoxin family signature|7.5E-7;
g348.t1	omap49267b	1361189	1362126	+	252	Y	Q9Y7T9|YCJD_SCHPO|2e-30	1414|PHI:1414|GzC2H081|I1RZL0|5518|Gibberellazeae(related:Fusariumgraminearum)|Unaffectedpathogenicity|5e-08		PF00226|DnaJ domain|1.4E-17;	PTHR24078||1.8E-16;PTHR24078:SF169||1.8E-16;	SSF46565||4.84E-20;	-	-	-	PS50076|dnaJ domain profile.|17.056;	SM00271|DnaJ molecular chaperone homology domain|1.8E-15;	-	G3DSA:1.10.287.110||1.1E-19;	-	-	PR00625|DnaJ domain signature|9.3E-10;PR00625|DnaJ domain signature|9.3E-10;PR00625|DnaJ domain signature|9.3E-10;
g349.t1	omap49267b	1362802	1363762	-	236	Y	Q9N1Q0|RSMB_MACEU|3e-28	-		PF01423|LSM domain|3.6E-17;	PTHR10701||4.6E-59;	SSF50182||3.27E-20;	-	-	-	-	SM00651|snRNP Sm proteins|8.0E-18;	-	G3DSA:2.30.30.100||9.1E-26;	-	-	-
g350.t1	omap49267b	1363854	1364753	+	211	Y	Q7RVN0|RL11_NEUCR|1e-105	-		PF00673|ribosomal L5P family C-terminus|4.4E-27;PF00281|Ribosomal protein L5|3.6E-20;	PTHR11994||7.4E-119;	SSF55282||1.91E-57;	-	-	PS00358|Ribosomal protein L5 signature.|-;	-	-	-	G3DSA:3.30.1440.10||2.0E-83;	-	PIRSF002161||7.7E-44;	-
g351.t1	omap49267b	1365462	1366139	+	225	Y	-	-		-	-	-	-	-	-	-	-	-	-	-	-	-	No
g352.t1	omap49267b	1366724	1368921	+	553		P37211|ATPA_NEUCR|0	3411|bscN|PHI:3411|O68539|518|Bordetellabronchiseptica|reducedvirulence|6e-37	Y	PF00006|ATP synthase alpha/beta family, nucleotide-binding domain|8.4E-73;PF00306|ATP synthase alpha/beta chain, C terminal domain|2.3E-25;PF02874|ATP synthase alpha/beta family, beta-barrel domain|2.1E-14;	PTHR15184:SF3||0.0;PTHR15184||0.0;	SSF52540||1.4E-100;SSF47917||1.7E-46;SSF50615||1.99E-26;	TIGR00962|atpA: ATP synthase F1, alpha subunit|4.2E-242;	-	PS00152|ATP synthase alpha and beta subunits signature.|-;	-	-	-	G3DSA:2.40.30.20||2.3E-40;G3DSA:3.40.50.300||2.5E-128;G3DSA:1.20.150.20||2.8E-54;	MF_01346|ATP synthase subunit alpha [atpA].|49.752;	PIRSF039088||1.1E-276;	-
g353.t1	omap49267b	1369503	1370737	+	333	Y	C7YKN8|NNRD_NECH7|1e-178	-		PF01256|Carbohydrate kinase|3.2E-50;	PTHR12592:SF0||6.4E-124;PTHR12592||6.4E-124;	SSF53613||8.79E-59;	TIGR00196|yjeF_cterm: YjeF family C-terminal domain|3.8E-54;	-	PS01050|YjeF C-terminal domain signature 2.|-;	PS51383|YjeF C-terminal domain profile.|69.197;	-	-	G3DSA:3.40.1190.20||6.0E-100;	MF_01965|ADP-dependent (S)-NAD(P)H-hydrate dehydratase [nnrD].|30.954;	-	-
g354.t1	omap49267b	1377630	1379222	+	530		-	-		-	-	-	-	-	-	-	-	-	-	-	-	-	No
g355.t1	omap49267b	1380392	1381639	-	415		Q4INW6|PTPA2_GIBZE|0	-		PF03095|Phosphotyrosyl phosphate activator (PTPA) protein|3.8E-112;	PTHR10012:SF0||2.2E-196;PTHR10012||2.2E-196;	SSF140984||1.7E-115;	-	-	-	-	-	-	-	-	PIRSF016325||5.0E-123;	-
g356.t1	omap49267b	1382147	1383041	+	248	Y	P53256|RRP46_YEAST|5e-18	-		PF01138|3' exoribonuclease family, domain 1|6.0E-14;PF03725|3' exoribonuclease family, domain 2|1.6E-4;	PTHR11953:SF1||2.2E-50;PTHR11953:SF1||2.2E-50;PTHR11953||2.2E-50;PTHR11953||2.2E-50;	SSF54211||2.38E-17;SSF55666||3.93E-14;	-	-	-	-	-	-	G3DSA:3.30.230.70||6.0E-7;	-	-	-
g357.t1	omap49267b	1385636	1387429	+	597		P21373|UTR1_YEAST|1e-97	-		PF01513|ATP-NAD kinase|6.6E-80;	PTHR20275:SF0||5.8E-179;PTHR20275||5.8E-179;	SSF111331||2.75E-82;	-	-	-	-	-	-	G3DSA:3.40.50.10330||1.9E-58;G3DSA:2.60.200.30||9.3E-53;	MF_00361|NAD kinase [nadK].|25.705;	-	-
g358.t1	omap49267b	1388151	1390122	-	575		P17487|HM12_CAEEL|1e-07	1506|PHI:1506|GzHOME001|I1RC01|5518|Gibberellazeae(related:Fusariumgraminearum)|Unaffectedpathogenicity|6e-133		PF00046|Homeobox domain|6.3E-13;	-	SSF46689||2.22E-15;	-	-	PS00027|'Homeobox' domain signature.|-;	PS50071|'Homeobox' domain profile.|15.661;	SM00389|Homeodomain|1.1E-13;	-	G3DSA:1.10.10.60||1.1E-15;	-	-	-
g359.t1	omap49267b	1394449	1396404	-	261	Y	Q9P4E9|GSP1_CANAW|1e-143	339|PHI:339|CLPT1|CAC41973|290576|Colletotrichumlindemuthianum|Reducedvirulence|3e-21	Y	PF00071|Ras family|5.7E-49;	PTHR24071||6.0E-187;	SSF52540||4.7E-47;	TIGR00231|small_GTP: small GTP-binding protein domain|6.2E-23;	-	-	PS51418|small GTPase Ran family profile.|30.444;	SM00176|Ran (Ras-related nuclear proteins) /TC4 subfamily of small GTPases|1.7E-152;SM00173|Ras subfamily of RAS small GTPases|5.8E-14;SM00174|Rho (Ras homology) subfamily of Ras-like small GTPases|1.1E-7;SM00175|Rab subfamily of small GTPases|1.6E-26;	Coil||-;	G3DSA:3.40.50.300||1.1E-55;	-	-	PR00627|GTP-binding nuclear protein Ran/Tc4 family signature|5.2E-56;PR00627|GTP-binding nuclear protein Ran/Tc4 family signature|5.2E-56;PR00627|GTP-binding nuclear protein Ran/Tc4 family signature|5.2E-56;PR00627|GTP-binding nuclear protein Ran/Tc4 family signature|5.2E-56;PR00627|GTP-binding nuclear protein Ran/Tc4 family signature|5.2E-56;
g360.t1	omap49267b	1397444	1398333	-	235	Y	Q3SZ19|PSMD9_BOVIN|2e-41	-		-	PTHR12651||2.3E-72;PTHR12651:SF1||2.3E-72;	SSF50156||9.05E-8;	-	-	-	-	-	-	G3DSA:2.30.42.10||1.1E-10;	-	-	-
g361.t1	omap49267b	1399134	1400182	+	262	Y	Q52KI8|SRRM1_MOUSE|5e-20	-		PF01480|PWI domain|7.2E-30;	PTHR23148||3.2E-68;	SSF101233||1.83E-38;	-	-	-	PS51025|PWI domain profile.|41.605;	SM00311|PWI, domain in splicing factors|9.1E-19;	-	G3DSA:1.20.1390.10||3.5E-43;	-	-	-
g362.t1	omap49267b	1400257	1400517	-	86	Y	-	-		-	-	-	-	-	-	-	-	-	-	-	-	-	No
g363.t1	omap49267b	1401552	1402239	+	189	Y	Q7SDW6|EAF6_NEUCR|3e-35	-		PF09340|Histone acetyltransferase subunit NuA4|9.7E-23;	PTHR13476:SF0||1.5E-25;PTHR13476||1.5E-25;	-	-	-	-	-	-	Coil||-;Coil||-;	-	-	-	-
g364.t1	omap49267b	1402920	1405314	+	692		B0XRV0|DPP5_ASPFC|0	-		PF07676|WD40-like Beta Propeller Repeat|9.1E-4;PF00326|Prolyl oligopeptidase family|3.7E-56;	PTHR11731||5.9E-184;PTHR11731:SF149||5.9E-184;	SSF53474||2.32E-67;SSF82171||2.0E-12;SSF82171||2.0E-12;	-	-	-	-	-	-	G3DSA:3.40.50.1820||2.2E-67;G3DSA:2.120.10.30||3.8E-10;G3DSA:2.120.10.30||3.8E-10;	-	-	-
g365.t1	omap49267b	1406100	1406905	+	238	Y	Q9P6P0|TAF3_SCHPO|6e-10	1316|PHI:1316|GzBrom001|I1RBZ7|5518|Gibberellazeae(related:Fusariumgraminearum)|Unaffectedpathogenicity|1e-86		PF07524|Bromodomain associated|2.3E-9;	PTHR12321||1.3E-12;PTHR12321||1.3E-12;	-	-	-	-	-	SM00576|Bromodomain transcription factors and PHD domain containing proteins|2.6E-6;	-	G3DSA:1.10.20.10||2.3E-4;	-	-	-
g366.t1	omap49267b	1407284	1409818	-	844		-	-		PF13041|PPR repeat family|2.6E-7;	PTHR24015||1.7E-17;PTHR24015||1.7E-17;PTHR24015||1.7E-17;PTHR24015||1.7E-17;PTHR24015||1.7E-17;	-	TIGR00756|PPR: pentatricopeptide repeat domain|0.0023;	-	-	PS51375|Pentatricopeptide (PPR) repeat profile.|6.796;PS51375|Pentatricopeptide (PPR) repeat profile.|9.01;PS51375|Pentatricopeptide (PPR) repeat profile.|6.204;PS51375|Pentatricopeptide (PPR) repeat profile.|5.119;	-	Coil||-;	G3DSA:1.25.40.10||6.7E-4;G3DSA:1.25.40.10||6.7E-4;	-	-	-
g367.t1	omap49267b	1410348	1411559	+	403		Q9JJT0|RCL1_MOUSE|5e-55	-		PF01137|RNA 3'-terminal phosphate cyclase|2.0E-29;PF05189|RNA 3'-terminal phosphate cyclase (RTC), insert domain|8.4E-30;	PTHR11096:SF1||3.8E-149;PTHR11096||3.8E-149;	SSF55205||2.16E-41;	TIGR03400|18S_RNA_Rcl1p: 18S rRNA biogenesis protein RCL1|2.4E-130;	PD397608|PHOSPHATE RNA CYCLASE-LIKE 3'-TERMINAL NUCLEAR TERMINAL CYCLASE RCL1 PROBABLE Q08096|5.0E-37;	-	-	-	-	G3DSA:3.65.10.20||7.7E-43;G3DSA:3.65.10.20||7.7E-43;	-	-	-
g368.t1	omap49267b	1411767	1412919	-	361	Y	O14175|DSC4_SCHPO|2e-09	-		PF08508|Fungal domain of unknown function (DUF1746)|1.0E-37;	PTHR39405||4.7E-46;	-	-	-	-	-	-	-	-	-	-	-
g369.t1	omap49267b	1413895	1415542	+	512		P15625|SYFA_YEAST|0	-		PF01409|tRNA synthetases class II core domain (F)|3.9E-85;	PTHR11538:SF40||4.0E-243;PTHR11538:SF40||4.0E-243;PTHR11538||4.0E-243;PTHR11538||4.0E-243;	SSF55681||1.56E-68;SSF55681||1.56E-68;	TIGR00468|pheS: phenylalanine--tRNA ligase, alpha subunit|3.0E-106;	-	-	PS50862|Aminoacyl-transfer RNA synthetases class-II family profile.|18.443;	-	Coil||-;	G3DSA:3.30.930.10||5.2E-118;G3DSA:3.30.930.10||5.2E-118;	-	-	-
g370.t1	omap49267b	1416661	1417145	+	68	Y	-	-		-	-	-	-	-	-	-	-	-	-	-	-	-	No
g371.t1	omap49267b	1417972	1419202	-	368	Y	Q2HFA6|PXR1_CHAGB|4e-53	-		PF01585|G-patch domain|2.0E-5;	PTHR23149:SF13||4.9E-39;PTHR23149||4.9E-39;	-	-	-	-	PS50174|G-patch domain profile.|10.647;	SM00443|glycine rich nucleic binding domain|4.0E-4;	-	-	-	-	-
g372.t1	omap49267b	1419660	1422619	-	866		O94326|YGK8_SCHPO|1e-15	1348|PHI:1348|GzC2H008|I1RC07|5518|Gibberellazeae(related:Fusariumgraminearum)|Reducedvirulence|0.0	Y	PF04959|Arsenite-resistance protein 2|3.6E-13;PF13821|Domain of unknown function (DUF4187)|3.9E-12;PF12066|Domain of unknown function (DUF3546)|3.5E-28;	PTHR21032:SF2||0.0;PTHR21032||0.0;PTHR21032||0.0;PTHR21032:SF2||0.0;	-	-	-	PS00028|Zinc finger C2H2 type domain signature.|-;	-	-	Coil||-;	-	-	-	-
g373.t1	omap49267b	1423873	1426290	+	805		Q2HE65|MOCOS_CHAGB|0	-		PF00266|Aminotransferase class-V|3.0E-19;PF03473|MOSC domain|5.4E-28;PF03476|MOSC N-terminal beta barrel domain|9.6E-23;	PTHR14237:SF21||5.4E-262;PTHR14237||5.4E-262;PTHR14237||5.4E-262;PTHR14237:SF21||5.4E-262;	SSF53383||9.98E-49;SSF53383||9.98E-49;SSF141673||3.66E-24;	-	-	-	PS51340|MOSC domain profile.|28.533;	-	-	G3DSA:3.40.640.10||7.3E-33;G3DSA:3.90.1150.10||5.8E-15;	MF_03050|Molybdenum cofactor sulfurase [MOCOS].|19.477;	-	-
g374.t1	omap49267b	1426976	1428783	+	151	Y	-	-		-	-	-	-	-	-	-	-	-	-	-	-	-	No
g375.t1	omap49267b	1429068	1430796	+	533		P32470|CHI1_APHAL|1e-134	144|PHI:144|CHT42|AAC05829|29875|Trichodermavirens|Reducedvirulence|1e-121	Y	PF00704|Glycosyl hydrolases family 18|9.1E-72;	PTHR11177||5.6E-111;PTHR11177||5.6E-111;	SSF51445||5.46E-95;SSF51445||5.46E-95;SSF54556||3.46E-15;	-	-	PS01095|Chitinases family 18 active site.|-;	-	SM00636||1.6E-109;	-	G3DSA:3.20.20.80||3.7E-98;G3DSA:3.20.20.80||3.7E-98;G3DSA:3.10.50.10||4.1E-22;	-	-	-
g376.t1	omap49267b	1431558	1433930	-	754		Q9P7Y0|SSR4_SCHPO|1e-10	-		PF08549|Fungal domain of unknown function (DUF1750)|9.0E-261;	-	-	-	-	-	-	-	Coil||-;	-	-	-	-
g377.t1	omap49267b	1435407	1437434	-	493		P38720|6PGD1_YEAST|0	-		PF00393|6-phosphogluconate dehydrogenase, C-terminal domain|1.4E-125;PF03446|NAD binding domain of 6-phosphogluconate dehydrogenase|3.8E-51;	PTHR11811:SF31||0.0;PTHR11811||0.0;	SSF48179||1.02E-125;SSF51735||1.85E-53;	TIGR00873|gnd: 6-phosphogluconate dehydrogenase (decarboxylating)|2.1E-229;	-	PS00461|6-phosphogluconate dehydrogenase signature.|-;	-	-	-	G3DSA:1.10.1040.10||4.8E-123;G3DSA:3.40.50.720||3.0E-55;G3DSA:1.20.5.320||3.5E-22;	-	PIRSF000109||1.1E-236;	PR00076|6-phosphogluconate dehydrogenase signature|3.1E-82;PR00076|6-phosphogluconate dehydrogenase signature|3.1E-82;PR00076|6-phosphogluconate dehydrogenase signature|3.1E-82;PR00076|6-phosphogluconate dehydrogenase signature|3.1E-82;PR00076|6-phosphogluconate dehydrogenase signature|3.1E-82;PR00076|6-phosphogluconate dehydrogenase signature|3.1E-82;
g378.t1	omap49267b	1438633	1440288	+	389	Y	Q10355|YDB2_SCHPO|2e-32	2544|PHI:2544|PAB1|Q4WK03|746128|Aspergillusfumigatus|Mixedoutcome|1e-08		PF00076|RNA recognition motif. (a.k.a. RRM, RBD, or RNP domain)|5.7E-16;	PTHR24012||6.3E-27;PTHR24012||6.3E-27;PTHR24012||6.3E-27;	SSF54928||1.48E-24;	-	-	-	PS50102|Eukaryotic RNA Recognition Motif (RRM) profile.|17.438;	SM00360|RNA recognition motif|7.3E-22;	Coil||-;	G3DSA:3.30.70.330||1.2E-26;	-	-	-
g379.t1	omap49267b	1440729	1443014	-	680		Q10354|YDB1_SCHPO|5e-72	-		PF03151|Triose-phosphate Transporter family|6.1E-18;	PTHR11132:SF32||8.7E-111;PTHR11132||8.7E-111;PTHR11132||8.7E-111;PTHR11132||8.7E-111;PTHR11132:SF32||8.7E-111;PTHR11132:SF32||8.7E-111;	-	-	-	-	-	-	-	-	-	-	-
g380.t1	omap49267b	1448250	1448858	-	202	Y	-	-		-	-	-	-	-	-	-	-	-	-	-	-	-	No
g381.t1	omap49267b	1448939	1449220	+	93	Y	-	-		-	-	-	-	-	-	-	-	-	-	-	-	-	No
g382.t1	omap49267b	1449304	1450182	-	292	Y	Q9UUE0|YNZC_SCHPO|3e-09	-		PF12710|haloacid dehalogenase-like hydrolase|2.7E-13;	PTHR28181||9.3E-24;PTHR28181:SF1||9.3E-24;	SSF56784||9.32E-20;	-	-	-	-	-	-	G3DSA:3.40.50.1000||9.8E-7;G3DSA:3.40.50.1000||9.8E-7;	-	-	-
g383.t1	omap49267b	1450767	1452059	-	378	Y	O94424|T2FB_SCHPO|6e-34	1633|PHI:1633|GzWing005|I1RC15|5518|Gibberellazeae(related:Fusariumgraminearum)|Unaffectedpathogenicity|1e-166		PF02270|Transcription initiation factor IIF, beta subunit|2.1E-76;	PTHR10445:SF0||2.5E-61;PTHR10445:SF0||2.5E-61;PTHR10445||2.5E-61;PTHR10445||2.5E-61;	SSF50916||2.88E-20;SSF46785||2.45E-20;	-	-	-	-	-	-	G3DSA:1.10.10.10||1.4E-25;	-	-	-
g384.t1	omap49267b	1453789	1455105	+	438		-	-		PF06881|RNA polymerase II transcription factor SIII (Elongin) subunit A|1.6E-26;	PTHR15141||2.8E-21;PTHR15141:SF53||2.8E-21;	-	-	-	-	-	-	-	-	-	-	-
g385.t1	omap49267b	1455655	1456102	-	78	Y	O14399|UBL1_SCHPO|3e-32	-		PF00240|Ubiquitin family|1.2E-23;	PTHR10666||2.5E-59;	SSF54236||2.99E-26;	-	-	-	PS50053|Ubiquitin domain profile.|24.812;	SM00213|Ubiquitin homologues|7.3E-25;	-	G3DSA:3.10.20.90||1.3E-32;	-	-	PR00348|Ubiquitin signature|5.9E-18;PR00348|Ubiquitin signature|5.9E-18;PR00348|Ubiquitin signature|5.9E-18;
g386.t1	omap49267b	1456852	1458030	-	311	Y	P50085|PHB2_YEAST|1e-119	-		PF01145|SPFH domain / Band 7 family|5.2E-24;	PTHR23222||6.0E-183;PTHR23222:SF1||6.0E-183;	SSF117892||1.44E-16;	-	-	-	-	SM00244|prohibitin homologues|3.0E-45;	-	-	-	-	PR00679|Prohibitin signature|3.4E-69;PR00679|Prohibitin signature|3.4E-69;PR00679|Prohibitin signature|3.4E-69;PR00679|Prohibitin signature|3.4E-69;PR00679|Prohibitin signature|3.4E-69;PR00679|Prohibitin signature|3.4E-69;PR00679|Prohibitin signature|3.4E-69;
g387.t1	omap49267b	1460006	1460725	-	239	Y	-	-		-	-	-	-	-	-	-	-	-	-	-	-	-	No
g388.t1	omap49267b	1462646	1464087	-	459		C7YQJ2|CBPYA_NECH7|1e-153	901|PHI:901|um01886||5270|Ustilagomaydis|Unaffectedpathogenicity|2e-93		PF00450|Serine carboxypeptidase|6.3E-111;	PTHR11802:SF51||9.1E-151;PTHR11802||9.1E-151;	SSF53474||7.93E-117;	-	-	-	-	-	-	G3DSA:1.10.287.410||4.3E-21;G3DSA:3.40.50.1820||1.2E-107;G3DSA:3.40.50.1820||1.2E-107;	-	-	PR00724|Carboxypeptidase C serine protease (S10) family signature|4.2E-21;PR00724|Carboxypeptidase C serine protease (S10) family signature|4.2E-21;PR00724|Carboxypeptidase C serine protease (S10) family signature|4.2E-21;PR00724|Carboxypeptidase C serine protease (S10) family signature|4.2E-21;
g389.t1	omap49267b	1473525	1476488	-	987		-	-		PF08241|Methyltransferase domain|4.7E-11;	PTHR10108||1.2E-34;PTHR10108:SF826||1.2E-34;	SSF53335||1.84E-14;	-	-	-	-	-	-	G3DSA:3.40.50.150||8.4E-11;	-	-	-
g390.t1	omap49267b	1478186	1479870	+	427		Q9P3T4|DENR_NEUCR|6e-39	-		PF01253|Translation initiation factor SUI1|1.3E-10;	PTHR12789||2.3E-48;	SSF55159||3.05E-21;SSF55159||3.05E-21;	-	-	-	PS50296|Translation initiation factor SUI1 family profile.|13.406;	-	Coil||-;	G3DSA:3.30.780.10||1.5E-7;	-	-	-
g391.t1	omap49267b	1479898	1480521	-	183	Y	-	-		PF10444|Nbl1 / Borealin N terminal|9.6E-22;	PTHR16040:SF7||4.4E-19;PTHR16040||4.4E-19;	-	-	-	-	-	-	-	-	-	-	-
g392.t1	omap49267b	1481400	1482329	+	290	Y	P55034|PSMD4_ARATH|2e-70	-		PF13519|von Willebrand factor type A domain|1.7E-13;	PTHR10223||1.5E-130;	SSF53300||3.94E-25;	-	-	-	PS50234|VWFA domain profile.|15.043;PS50330|Ubiquitin-interacting motif (UIM) domain profile.|9.521;	SM00327|von Willebrand factor (vWF) type A domain|1.0E-8;	Coil||-;	G3DSA:3.40.50.410||2.7E-10;	-	-	-
g393.t1	omap49267b	1482560	1483965	-	189	Y	-	-		PF04099|Sybindin-like family|2.4E-50;	PTHR23249:SF15||4.7E-74;PTHR23249||4.7E-74;	SSF64356||3.84E-34;	-	-	-	-	-	-	G3DSA:3.30.450.70||3.3E-41;	-	-	-
g394.t1	omap49267b	1484227	1484908	+	141	Y	O74825|RPB4_SCHPO|8e-32	-		PF03874|RNA polymerase Rpb4|1.4E-26;	PTHR21297||1.3E-42;	SSF47819||1.4E-39;	-	-	-	-	SM00657|DNA-directed RNA-polymerase II subunit|3.9E-29;	Coil||-;	G3DSA:3.30.420.10||5.6E-4;	-	-	-
g395.t1	omap49267b	1485695	1486785	-	337	Y	-	-		-	-	-	-	-	-	-	-	-	-	-	-	-	No
g396.t1	omap49267b	1487767	1489919	-	691		Q9UU76|PUF6_SCHPO|5e-88	-		PF08144|CPL (NUC119) domain|8.9E-39;	PTHR13389||1.1E-174;PTHR13389||1.1E-174;	SSF48371||2.59E-56;	-	-	-	PS50303|Pumilio homology domain (PUM-HD) profile.|13.637;	SM00025|Pumilio-like repeats|2.9;SM00025|Pumilio-like repeats|190.0;SM00025|Pumilio-like repeats|27.0;SM00025|Pumilio-like repeats|82.0;	Coil||-;	G3DSA:1.25.10.10||9.6E-47;	-	-	-
g397.t1	omap49267b	1490377	1491148	+	231	Y	O94721|YCF9_SCHPO|3e-21	-		PF05773|RWD domain|3.4E-21;	PTHR12292||7.3E-53;	SSF54495||5.63E-23;	-	-	-	PS50908|RWD domain profile.|22.779;	SM00591||1.4E-15;	Coil||-;Coil||-;	G3DSA:3.10.110.10||1.2E-28;	-	-	-
g398.t1	omap49267b	1491479	1492603	-	374	Y	C8V3W6|ACL4_EMENI|2e-86	-		PF07719|Tetratricopeptide repeat|0.0027;PF07721|Tetratricopeptide repeat|0.4;	PTHR23083||8.8E-24;PTHR23083||8.8E-24;	SSF48452||3.04E-14;SSF48452||3.04E-14;	-	-	-	PS50005|TPR repeat profile.|9.145;PS50293|TPR repeat region circular profile.|10.103;PS50005|TPR repeat profile.|6.048;PS50005|TPR repeat profile.|5.369;	SM00028|Tetratricopeptide repeats|8.2;SM00028|Tetratricopeptide repeats|23.0;SM00028|Tetratricopeptide repeats|490.0;	-	G3DSA:1.25.40.10||2.7E-21;G3DSA:1.25.40.10||2.7E-21;	-	-	-
g399.t1	omap49267b	1493178	1493936	+	236	Y	Q9Y7P0|RISA_SCHPO|1e-66	-		PF00677|Lumazine binding domain|3.8E-21;PF00677|Lumazine binding domain|9.4E-17;	PTHR21098:SF0||5.2E-105;PTHR21098||5.2E-105;	SSF63380||3.23E-23;SSF63380||1.36E-27;	TIGR00187|ribE: riboflavin synthase, alpha subunit|1.1E-67;	-	-	PS51177|Riboflavin synthase alpha chain lumazine-binding repeat profile.|20.093;PS51177|Riboflavin synthase alpha chain lumazine-binding repeat profile.|25.942;	-	-	G3DSA:2.40.30.20||7.3E-24;G3DSA:2.40.30.20||8.2E-31;	-	PIRSF000498||3.4E-65;	-
g400.t1	omap49267b	1494068	1495876	-	602		Q4INS6|MUS81_GIBZE|0	-		PF02732|ERCC4 domain|1.5E-25;	PTHR13451:SF0||8.2E-150;PTHR13451||8.2E-150;	SSF52980||2.95E-31;SSF47802||1.19E-11;	-	-	-	-	SM00891|ERCC4 domain|4.0E-24;	-	G3DSA:1.10.8.310||1.4E-8;G3DSA:3.40.50.10130||3.4E-37;	-	-	-
g401.t1	omap49267b	1497393	1499080	+	538		Q09770|AGM2_SCHPO|1e-167	-		PF02878|Phosphoglucomutase/phosphomannomutase, alpha/beta/alpha domain I|1.6E-7;PF02878|Phosphoglucomutase/phosphomannomutase, alpha/beta/alpha domain I|6.1E-7;PF00408|Phosphoglucomutase/phosphomannomutase, C-terminal domain|2.4E-10;	PTHR22573||3.9E-175;PTHR22573||3.9E-175;PTHR22573:SF15||3.9E-175;PTHR22573:SF15||3.9E-175;	SSF55957||8.72E-22;SSF53738||2.04E-14;SSF53738||2.86E-14;SSF53738||1.35E-12;	-	-	PS00710|Phosphoglucomutase and phosphomannomutase phosphoserine signature.|-;	-	-	-	G3DSA:3.40.120.10||3.2E-11;G3DSA:3.30.310.50||5.5E-16;G3DSA:3.40.120.10||3.4E-4;G3DSA:3.40.120.10||2.9E-8;	-	PIRSF016408||6.9E-189;	-
g402.t1	omap49267b	1499835	1501505	-	360	Y	P38074|HMT1_YEAST|1e-135	2351|PHI:2351|AMT1|XP_381310|5518|Gibberellazeae(related:Fusariumgraminearum)|Reducedvirulence|0.0	Y	PF13847|Methyltransferase domain|1.2E-8;	PTHR11006||5.7E-172;PTHR11006||5.7E-172;	SSF53335||5.97E-89;	-	-	-	PS51678|SAM-dependent methyltransferase PRMT-type domain profile.|86.612;	-	-	G3DSA:2.70.160.11||1.9E-65;G3DSA:3.40.50.150||7.0E-42;	-	-	-
g403.t1	omap49267b	1502560	1503417	-	260	Y	Q1DQ27|NSA2_COCIM|1e-152	-		PF01201|Ribosomal protein S8e|1.6E-44;	PTHR12642:SF0||2.8E-199;PTHR12642||2.8E-199;	-	-	-	-	-	-	-	-	-	-	-
g404.t1	omap49267b	1503966	1504610	+	214	Y	Q9P7D4|ACON2_SCHPO|9e-17	-		PF00829|Ribosomal prokaryotic L21 protein|6.0E-10;	PTHR21349||1.2E-21;	SSF141091||9.42E-22;	-	-	-	-	-	-	-	-	-	-
g405.t1	omap49267b	1505198	1507989	-	906		O94235|MPH1L_SCHPO|4e-80	1219|PHI:1219|FGSG_05549|I1RC35|5518|Gibberellazeae(related:Fusariumgraminearum)|Lethal|0.0		PF00069|Protein kinase domain|6.3E-45;	PTHR22974||3.5E-136;	SSF56112||4.72E-54;	-	-	PS00107|Protein kinases ATP-binding region signature.|-;PS00108|Serine/Threonine protein kinases active-site signature.|-;	PS50011|Protein kinase domain profile.|36.98;	SM00220|Serine/Threonine protein kinases, catalytic domain|5.0E-59;	-	G3DSA:3.30.200.20||3.2E-11;G3DSA:1.10.510.10||1.2E-39;	-	-	-
g406.t1	omap49267b	1510009	1511318	+	349	Y	Q9P6N9|PER1_SCHPO|3e-67	-		PF04080|Per1-like|1.9E-103;	PTHR13148||7.1E-142;PTHR13148:SF0||7.1E-142;	-	-	-	-	-	-	-	-	-	-	-
g407.t1	omap49267b	1511871	1513135	-	402		Q6GQ26|SRBP2_XENLA|3e-08	1302|PHI:1302|GzbHLH003|I1RC37|5518|Gibberellazeae(related:Fusariumgraminearum)|Unaffectedpathogenicity|2e-82		PF00010|Helix-loop-helix DNA-binding domain|2.5E-13;	PTHR12565||9.9E-32;PTHR12565||9.9E-32;PTHR12565:SF51||9.9E-32;PTHR12565:SF51||9.9E-32;	SSF47459||1.1E-17;	-	-	-	PS50888|Myc-type, basic helix-loop-helix (bHLH) domain profile.|15.377;	SM00353|helix loop helix domain|4.5E-11;	-	G3DSA:4.10.280.10||9.3E-26;	-	-	-
g408.t1	omap49267b	1516359	1518254	-	575		Q9P8I0|PUT2_EMENI|0	-		PF00171|Aldehyde dehydrogenase family|5.6E-105;	PTHR11699||1.1E-278;PTHR11699:SF18||1.1E-278;	SSF53720||7.2E-122;	TIGR01236|D1pyr5carbox1: 1-pyrroline-5-carboxylate dehydrogenase|3.2E-236;	-	PS00070|Aldehyde dehydrogenases cysteine active site.|-;PS00687|Aldehyde dehydrogenases glutamic acid active site.|-;	-	-	-	G3DSA:3.40.309.10||1.2E-52;G3DSA:3.40.605.10||8.9E-65;	-	-	-
g409.t1	omap49267b	1519199	1521872	-	798		P53326|YG5L_YEAST|1e-115	4506|So(soft)|PHI:4506|K9Y567|35717|Epichloefestucae|effector(plantavirulencedeterminant)|9e-35		-	PTHR10351||0.0;PTHR10351||0.0;PTHR10351:SF51||0.0;PTHR10351:SF51||0.0;	-	-	-	-	-	-	-	-	-	-	-
g410.t1	omap49267b	1526172	1526495	+	107	Y	-	-		-	-	-	-	-	-	-	-	-	-	-	-	-	No
g411.t1	omap49267b	1530736	1534678	+	1294		O14260|YFP3_SCHPO|3e-31	-		PF08578|Protein of unknown function (DUF1765)|9.3E-41;	PTHR37988||2.1E-156;PTHR37988:SF1||2.1E-156;PTHR37988:SF1||2.1E-156;PTHR37988||2.1E-156;	-	-	-	-	-	-	-	-	-	-	-
g412.t1	omap49267b	1534982	1535686	-	234	Y	-	-		PF04828|Glutathione-dependent formaldehyde-activating enzyme|2.2E-5;PF04828|Glutathione-dependent formaldehyde-activating enzyme|4.5E-7;	PTHR33337:SF10||1.8E-18;PTHR33337:SF10||1.8E-18;PTHR33337||1.8E-18;PTHR33337||1.8E-18;	SSF51316||3.35E-19;SSF51316||9.42E-14;	-	-	-	-	-	-	G3DSA:3.90.1590.10||1.2E-39;G3DSA:3.90.1590.10||1.2E-39;	-	-	-
g413.t1	omap49267b	1537370	1539179	+	520		-	1974|PHI:1974|GzZC289|I1RQN6|5518|Gibberellazeae(related:Fusariumgraminearum)|Unaffectedpathogenicity|7e-17		PF00172|Fungal Zn(2)-Cys(6) binuclear cluster domain|4.4E-8;	-	SSF57701||1.23E-8;	-	-	-	PS50048|Zn(2)-C6 fungal-type DNA-binding domain profile.|10.733;	SM00066|GAL4-like Zn(II)2Cys6 (or C6 zinc) binuclear cluster DNA-binding domain|1.9E-5;	Coil||-;	G3DSA:4.10.240.10||9.5E-10;	-	-	-
g414.t1	omap49267b	1540283	1540528	+	81	Y	-	-		-	-	-	-	-	-	-	-	-	-	-	-	-	No
g415.t1	omap49267b	1540874	1543472	-	816		Q9P3S1|PPN1_NEUCR|1e-146	-		-	PTHR10340:SF36||6.4E-201;PTHR10340:SF36||6.4E-201;PTHR10340:SF36||6.4E-201;PTHR10340:SF36||6.4E-201;PTHR10340||6.4E-201;PTHR10340||6.4E-201;PTHR10340||6.4E-201;PTHR10340||6.4E-201;	SSF56300||2.61E-22;SSF56300||2.61E-22;	-	-	-	-	-	-	G3DSA:3.60.21.10||3.4E-26;	-	-	-
g416.t1	omap49267b	1546440	1547768	-	442		O14110|GCST_SCHPO|1e-112	-		PF01571|Aminomethyltransferase folate-binding domain|1.5E-79;PF08669|Glycine cleavage T-protein C-terminal barrel domain|1.1E-23;	PTHR13847:SF5||1.5E-83;PTHR13847||1.5E-83;	SSF103025||6.12E-76;SSF101790||6.05E-25;	TIGR00528|gcvT: glycine cleavage system T protein|3.2E-97;	-	-	-	-	-	G3DSA:2.40.30.110||3.6E-28;G3DSA:3.30.1360.120||4.2E-44;G3DSA:3.30.1360.120||4.2E-44;G3DSA:3.30.70.1400||1.7E-21;	-	PIRSF006487||2.9E-75;	-
g417.t1	omap49267b	1548652	1550529	-	539		O14265|VATH_SCHPO|2e-32	-		PF03224|V-ATPase subunit H|4.2E-70;PF11698|V-ATPase subunit H|1.3E-34;	PTHR10698||3.7E-138;PTHR10698||3.7E-138;PTHR10698:SF0||3.7E-138;PTHR10698:SF0||3.7E-138;	SSF48371||4.8E-131;	-	-	-	-	-	Coil||-;Coil||-;	G3DSA:1.25.40.150||1.3E-33;G3DSA:1.25.10.10||9.7E-85;	-	-	-
g418.t1	omap49267b	1552632	1553825	+	377	Y	-	-		-	-	-	-	-	-	-	-	-	-	-	-	-	No
g419.t1	omap49267b	1554828	1555762	-	192	Y	P51401|RL9B_YEAST|1e-78	-		PF00347|Ribosomal protein L6|7.6E-13;PF00347|Ribosomal protein L6|9.0E-12;	PTHR11655||1.5E-94;PTHR11655:SF16||1.5E-94;	SSF56053||3.5E-26;SSF56053||6.08E-20;	-	-	PS00700|Ribosomal protein L6 signature 2.|-;	-	-	-	G3DSA:3.90.930.12||1.5E-26;G3DSA:3.90.930.12||4.0E-42;	-	PIRSF002162||3.5E-35;	-
g420.t1	omap49267b	1556876	1557924	+	323	Y	Q10243|VPS26_SCHPO|1e-144	-		PF03643|Vacuolar protein sorting-associated protein 26|6.8E-130;	PTHR12233||9.2E-180;PTHR12233:SF1||9.2E-180;	-	-	-	-	-	-	-	-	-	-	-
g421.t1	omap49267b	1558222	1561847	-	1170		G0S0E7|NU120_CHATD|0	-		PF11715|Nucleoporin Nup120/160|9.6E-126;	PTHR21286||4.6E-134;	-	-	-	-	-	-	Coil||-;	G3DSA:2.130.10.10||1.9E-4;G3DSA:2.130.10.10||1.9E-4;G3DSA:2.130.10.10||1.9E-4;	-	-	-
g422.t1	omap49267b	1562536	1563706	-	348	Y	P36601|RAD51_SCHPO|0	-		PF08423|Rad51|7.3E-136;	PTHR22942:SF39||3.6E-235;PTHR22942||3.6E-235;	SSF47794||6.28E-13;SSF52540||4.98E-59;	TIGR02239|recomb_RAD51: DNA repair protein RAD51|1.1E-169;	-	-	PS50162|RecA family profile 1.|50.624;PS50163|RecA family profile 2.|18.266;	SM00382|ATPases associated with a variety of cellular activities|6.7E-8;	-	G3DSA:3.40.50.300||1.4E-89;G3DSA:1.10.150.20||6.1E-28;	-	PIRSF005856||1.2E-131;	-
g423.t1	omap49267b	1564385	1565020	-	211	Y	P19752|HSP30_NEUCR|3e-61	-		PF00011|Hsp20/alpha crystallin family|4.0E-13;	PTHR11527:SF134||2.3E-48;PTHR11527:SF134||2.3E-48;PTHR11527||2.3E-48;PTHR11527||2.3E-48;	SSF49764||5.58E-33;SSF49764||5.58E-33;	-	-	-	PS01031|Heat shock hsp20 proteins family profile.|21.001;	-	-	G3DSA:2.60.40.790||3.0E-43;G3DSA:2.60.40.790||3.0E-43;	-	-	-
g424.t1	omap49267b	1567462	1568826	-	392	Y	Q0DA50|C3H45_ORYSJ|2e-13	801|PHI:801|MGG_04621|EDJ95977|318829|Magnaportheoryzae|Reducedvirulence|3e-135	Y	PF04146|YT521-B-like domain|4.1E-53;	PTHR12357:SF3||4.7E-99;PTHR12357:SF3||4.7E-99;PTHR12357||4.7E-99;PTHR12357||4.7E-99;	SSF54928||5.35E-7;	-	-	-	PS50882|YTH domain profile.|34.8;	-	-	G3DSA:3.30.70.330||5.1E-5;	-	-	-
g425.t1	omap49267b	1574897	1575745	-	264	Y	P23724|PSB6_YEAST|2e-90	-		PF00227|Proteasome subunit|2.6E-28;	PTHR11599||4.6E-109;PTHR11599:SF59||4.6E-109;	SSF56235||6.72E-50;	-	-	-	PS51476|Proteasome beta-type subunit profile.|33.174;	-	-	G3DSA:3.60.20.10||2.0E-69;	-	-	-
g426.t1	omap49267b	1576276	1582192	+	1935		P37297|STT4_YEAST|0	3287|CgVps34|PHI:3287|Q6FSR7|5478|Candidaglabrata|reducedvirulence|1e-25	Y	PF00454|Phosphatidylinositol 3- and 4-kinase|1.2E-36;PF00613|Phosphoinositide 3-kinase family, accessory domain (PIK domain)|3.0E-26;	PTHR10048:SF15||5.8E-268;PTHR10048:SF15||5.8E-268;PTHR10048:SF15||5.8E-268;PTHR10048:SF15||5.8E-268;PTHR10048||5.8E-268;PTHR10048||5.8E-268;PTHR10048||5.8E-268;PTHR10048||5.8E-268;	SSF48371||5.75E-32;SSF56112||1.76E-86;	-	-	PS00916|Phosphatidylinositol 3- and 4-kinases signature 2.|-;PS00915|Phosphatidylinositol 3- and 4-kinases signature 1.|-;	PS50290|Phosphatidylinositol 3- and 4-kinases family profile.|61.336;PS51545|PIK helical domain profile.|17.882;	SM00146|Phosphoinositide 3-kinase, catalytic domain|1.2E-95;SM00145|Phosphoinositide 3-kinase family, accessory domain (PIK domain)|3.4E-16;	-	G3DSA:3.30.1010.10||2.0E-37;G3DSA:1.10.1070.11||1.1E-65;G3DSA:1.25.40.70||1.7E-14;	-	-	-
g427.t1	omap49267b	1582470	1584482	-	570		Q9M2P2|MTPC3_ARATH|1e-48	-		PF01545|Cation efflux family|1.3E-21;	PTHR11562:SF41||5.2E-178;PTHR11562:SF41||5.2E-178;PTHR11562||5.2E-178;PTHR11562||5.2E-178;	SSF160240||3.66E-9;SSF161111||6.41E-33;	-	-	-	-	-	-	G3DSA:3.30.70.1350||2.7E-6;G3DSA:1.20.1510.10||2.8E-32;	-	-	-
g428.t1	omap49267b	1592323	1595413	+	996		-	-		-	PTHR42068||8.4E-72;PTHR42068||8.4E-72;PTHR42068||8.4E-72;	-	-	-	-	-	-	-	-	-	-	-
g429.t1	omap49267b	1595976	1596688	-	201	Y	Q9UVT8|RIB4_MAGO7|3e-99	-		PF00885|6,7-dimethyl-8-ribityllumazine synthase|3.7E-56;	PTHR21058||3.0E-77;PTHR21058||3.0E-77;	SSF52121||9.94E-63;	TIGR00114|lumazine-synth: 6,7-dimethyl-8-ribityllumazine synthase|6.5E-27;	-	-	-	-	-	G3DSA:3.40.50.960||9.0E-82;	MF_00178|6,7-dimethyl-8-ribityllumazine synthase [ribH].|24.369;	-	-
g430.t1	omap49267b	1601748	1605271	+	1147		O94543|YCD3_SCHPO|2e-37	803|PHI:803|MGG_04629|EDJ95969|318829|Magnaportheoryzae|Reducedvirulence|0.0	Y	PF14558|ML-like domain|4.5E-25;PF06011|Transient receptor potential (TRP) ion channel|6.2E-34;	PTHR31145:SF6||4.5E-246;PTHR31145||4.5E-246;	-	-	-	-	-	-	-	-	-	-	-
g431.t1	omap49267b	1605980	1608172	-	730		O94443|YFE9_SCHPO|1e-110	1554|PHI:1554|GzMyb018|I1RC64|5518|Gibberellazeae(related:Fusariumgraminearum)|Unaffectedpathogenicity|0.0		PF00929|Exonuclease|7.6E-9;	PTHR12801||1.3E-175;PTHR12801||1.3E-175;PTHR12801:SF68||1.3E-175;PTHR12801:SF68||1.3E-175;	SSF53098||2.02E-30;	-	-	-	-	SM00479||1.8E-42;	-	G3DSA:3.30.420.10||3.1E-54;	-	-	-
g432.t1	omap49267b	1609528	1611144	+	502		-	-		-	-	-	-	-	-	-	-	Coil||-;Coil||-;Coil||-;Coil||-;	-	-	-	-
g433.t1	omap49267b	1611235	1613023	-	545		Q7XJS0|ASHR1_ARATH|9e-25	-		PF01753|MYND finger|2.7E-8;PF00856|SET domain|1.4E-9;	PTHR12197||3.2E-52;PTHR12197:SF162||3.2E-52;	SSF82199||3.01E-24;	-	-	-	PS50865|Zinc finger MYND-type profile.|11.119;PS50280|SET domain profile.|12.641;	SM00317|SET (Su(var)3-9, Enhancer-of-zeste, Trithorax) domain|6.4E-4;	-	G3DSA:2.170.270.10||1.3E-12;G3DSA:2.170.270.10||1.3E-12;	-	-	-
g434.t1	omap49267b	1613492	1614835	-	447		Q6BTV5|SIL1_DEBHA|1e-15	-		PF16782|Nucleotide exchange factor SIL1|7.3E-10;	PTHR19316||2.0E-25;PTHR19316||2.0E-25;	-	-	-	-	-	-	-	-	-	-	-
g435.t1	omap49267b	1616627	1616911	+	94	Y	-	-		-	-	-	-	-	-	-	-	-	-	-	-	-	No
g436.t1	omap49267b	1618521	1619467	+	275	Y	P38068|GLRX7_YEAST|4e-24	-		PF00462|Glutaredoxin|3.8E-14;	PTHR10168:SF88||7.2E-39;PTHR10168||7.2E-39;	SSF52833||5.47E-23;	TIGR02180|GRX_euk: glutaredoxin|9.1E-27;	-	-	PS51354|Glutaredoxin domain profile.|21.271;	-	Coil||-;	G3DSA:3.40.30.10||6.4E-28;	-	-	PR00160|Glutaredoxin signature|5.7E-14;PR00160|Glutaredoxin signature|5.7E-14;PR00160|Glutaredoxin signature|5.7E-14;
g437.t1	omap49267b	1621793	1623011	+	389	Y	P53912|YNN4_YEAST|3e-14	-		PF08240|Alcohol dehydrogenase GroES-like domain|2.2E-6;PF00107|Zinc-binding dehydrogenase|3.3E-9;	PTHR11695||4.7E-111;PTHR11695:SF481||4.7E-111;PTHR11695:SF481||4.7E-111;PTHR11695||4.7E-111;	SSF50129||2.8E-24;SSF51735||1.34E-15;	-	-	-	-	SM00829|Enoylreductase|2.6E-6;	-	G3DSA:3.90.180.10||4.2E-27;G3DSA:3.40.50.720||9.4E-19;	-	-	-
g438.t1	omap49267b	1623364	1625064	-	494		-	1934|PHI:1934|GzZC249|I1RC69|5518|Gibberellazeae(related:Fusariumgraminearum)|Unaffectedpathogenicity|1e-130		PF00172|Fungal Zn(2)-Cys(6) binuclear cluster domain|6.9E-8;	-	SSF57701||1.96E-7;	-	-	-	PS50048|Zn(2)-C6 fungal-type DNA-binding domain profile.|10.425;	SM00066|GAL4-like Zn(II)2Cys6 (or C6 zinc) binuclear cluster DNA-binding domain|6.5E-5;	-	G3DSA:4.10.240.10||1.9E-7;	-	-	-
g439.t1	omap49267b	1626333	1626632	-	99	Y	-	-		-	-	-	-	-	-	-	-	-	-	-	-	-	No
g440.t1	omap49267b	1627081	1628808	-	516		Q04635|ESC1_SCHPO|2e-16	1303|PHI:1303|GzbHLH004|I1RC70|5518|Gibberellazeae(related:Fusariumgraminearum)|Unaffectedpathogenicity|2e-178		PF00010|Helix-loop-helix DNA-binding domain|2.4E-12;	PTHR22934||1.8E-12;	SSF47459||6.8E-15;	-	-	-	PS50888|Myc-type, basic helix-loop-helix (bHLH) domain profile.|13.084;	SM00353|helix loop helix domain|1.7E-9;	Coil||-;	G3DSA:4.10.280.10||7.0E-15;	-	-	-
g441.t1	omap49267b	1642531	1644611	-	669		Q99144|PEX5_YARLI|1e-115	2714|PHI:2714|PEX5|I1RC71|5518|Fusariumgraminearum|Reducedvirulence|0.0	Y	PF13414|TPR repeat|4.0E-7;PF13414|TPR repeat|2.5E-9;PF00515|Tetratricopeptide repeat|0.0026;	PTHR10130:SF0||1.1E-201;PTHR10130||1.1E-201;PTHR10130||1.1E-201;PTHR10130:SF0||1.1E-201;	SSF48452||7.36E-96;	-	-	-	PS50005|TPR repeat profile.|10.65;PS50293|TPR repeat region circular profile.|26.676;PS50005|TPR repeat profile.|5.281;PS50005|TPR repeat profile.|11.299;PS50005|TPR repeat profile.|8.939;	SM00028|Tetratricopeptide repeats|1.4;SM00028|Tetratricopeptide repeats|83.0;SM00028|Tetratricopeptide repeats|1.2E-5;SM00028|Tetratricopeptide repeats|0.0041;	Coil||-;Coil||-;	G3DSA:1.25.40.10||8.8E-50;	-	-	-
g442.t1	omap49267b	1645125	1646169	+	320	Y	P36160|RPF2_YEAST|1e-103	-		PF04427|Brix domain|5.6E-38;	PTHR12728:SF0||8.3E-155;PTHR12728||8.3E-155;	-	-	-	-	PS50833|Brix domain profile.|26.476;	SM00879||1.1E-45;	-	-	-	-	-
g443.t1	omap49267b	1646951	1648641	-	515		Q59QC7|UPC2_CANAL|5e-07	1933|PHI:1933|GzZC248|I1RC73|5518|Gibberellazeae(related:Fusariumgraminearum)|Reducedvirulence|9e-178	Y	PF11951|Fungal specific transcription factor domain|3.4E-7;PF00172|Fungal Zn(2)-Cys(6) binuclear cluster domain|2.2E-7;	PTHR31263||5.0E-131;PTHR31263||5.0E-131;PTHR31263:SF9||5.0E-131;PTHR31263:SF9||5.0E-131;	SSF57701||4.58E-10;	-	-	PS00463|Zn(2)-C6 fungal-type DNA-binding domain signature.|-;	PS50048|Zn(2)-C6 fungal-type DNA-binding domain profile.|10.48;	SM00066|GAL4-like Zn(II)2Cys6 (or C6 zinc) binuclear cluster DNA-binding domain|1.7E-6;	-	G3DSA:4.10.240.10||1.2E-12;	-	-	-
g444.t1	omap49267b	1653304	1654560	+	418		P31373|CYS3_YEAST|1e-173	443|PHI:443|CBL1||5518|Fusariumgraminearum|Reducedvirulence|2e-73	Y	PF01053|Cys/Met metabolism PLP-dependent enzyme|1.2E-140;	PTHR11808||6.5E-218;PTHR11808:SF15||6.5E-218;	SSF53383||5.3E-105;	-	-	-	-	-	Coil||-;	G3DSA:3.90.1150.10||1.5E-43;G3DSA:3.40.640.10||3.3E-89;	-	PIRSF001434||1.3E-135;	-
g445.t1	omap49267b	1655062	1656838	-	568		-	-		-	-	-	-	-	-	-	-	-	-	-	-	-	No
g446.t1	omap49267b	1661626	1662441	+	195	Y	-	-		-	PTHR38118:SF1||1.4E-30;PTHR38118||1.4E-30;	-	-	-	-	-	-	-	-	-	-	-
g447.t1	omap49267b	1663169	1663525	+	118	Y	-	-		-	-	-	-	-	-	-	-	-	-	-	-	-	No
g448.t1	omap49267b	1671142	1671957	+	271	Y	-	786|PHI:786|MGG_04538|EDK05615|318829|Magnaportheoryzae|Reducedvirulence|9e-27	Y	-	-	-	-	-	-	-	-	-	-	-	-	-	No
g449.t1	omap49267b	1674786	1675917	+	292	Y	Q6CHS6|DPB4_YARLI|1e-14	1462|PHI:1462|GzCCAAT002|I1RC79|5518|Gibberellazeae(related:Fusariumgraminearum)|Reducedvirulence|2e-47	Y	PF00808|Histone-like transcription factor (CBF/NF-Y) and archaeal histone|5.2E-10;	PTHR11064:SF31||1.5E-23;PTHR11064||1.5E-23;	SSF47113||4.36E-25;	-	-	-	-	-	Coil||-;	G3DSA:1.10.20.10||4.2E-26;G3DSA:1.10.20.10||4.2E-26;	-	-	-
g450.t1	omap49267b	1677225	1677626	+	113	Y	-	-		-	-	-	-	-	-	-	-	-	-	-	-	-	No
g451.t1	omap49267b	1677867	1680474	-	609		O94522|RSC7_SCHPO|3e-44	-		PF08624|Chromatin remodelling complex Rsc7/Swp82 subunit|1.3E-50;	PTHR22597||1.9E-82;	-	-	PD041931|STRAIN NUCLEAR LIPOLYTICA YARROWIA CEREVISIAE LOCALIZATION CHROMOSOME NPL6 SACCHAROMYCES NRRL|2.0E-52;	-	-	-	-	-	-	-	-
g452.t1	omap49267b	1691565	1694586	+	982		P37202|DIS3_SCHPO|0	862|PHI:862|ClaSSD1|BAE66713|5462|Colletotrichumlagenarium|Lossofpathogenicity|6e-50	Y	PF00773|RNB domain|5.5E-102;PF13638|PIN domain|1.4E-9;	PTHR23355:SF35||0.0;PTHR23355||0.0;	SSF88723||1.79E-8;SSF50249||3.71E-126;SSF50249||6.85E-41;SSF50249||6.85E-41;SSF50249||7.45E-15;	-	-	PS01175|Ribonuclease II family signature.|-;	-	SM00955||2.9E-139;SM00670|Large family of predicted nucleotide-binding domains|4.7E-14;	-	G3DSA:3.40.50.1010||3.5E-9;	-	-	-
g453.t1	omap49267b	1694876	1696582	-	550		P40010|NUG1_YEAST|1e-109	-		PF01926|50S ribosome-binding GTPase|2.5E-12;PF08701|GNL3L/Grn1 putative GTPase|9.3E-22;	PTHR11089||1.9E-162;PTHR11089||1.9E-162;PTHR11089||1.9E-162;PTHR11089:SF30||1.9E-162;PTHR11089:SF30||1.9E-162;PTHR11089:SF30||1.9E-162;	SSF52540||4.63E-33;	-	-	-	PS51721|Circularly permuted (CP)-type guanine nucleotide-binding (G) domain profile.|38.304;	-	Coil||-;	G3DSA:3.40.50.300||7.4E-30;G3DSA:1.10.1580.10||4.6E-6;	-	-	PR00326|GTP1/OBG GTP-binding protein family signature|1.55E-6;PR00326|GTP1/OBG GTP-binding protein family signature|1.55E-6;
g454.t1	omap49267b	1697257	1697976	+	239	Y	Q9P7L8|SAP62_SCHPO|5e-86	-		PF16835|Pre-mRNA-splicing factor SF3a complex subunit 2 (Prp11)|3.7E-33;PF12874|Zinc-finger of C2H2 type|5.9E-6;	PTHR23205:SF0||1.5E-138;PTHR23205||1.5E-138;	SSF57667||7.94E-5;	-	-	-	PS50171|Zinc finger matrin-type profile.|8.801;	SM01050|Cactus-binding C-terminus of cactin protein|7.4E-6;SM00451|U1-like zinc finger|1.2E-6;	-	-	-	-	-
g455.t1	omap49267b	1698720	1700847	-	645		P38679|COT1_NEUCR|0	393|PHI:393|CpCOT1|CAH04535|5111|Clavicepspurpurea|Lossofpathogenicity|0.0	Y	PF00069|Protein kinase domain|9.2E-58;	PTHR24356||1.4E-230;PTHR24356||1.4E-230;PTHR24356:SF184||1.4E-230;PTHR24356:SF184||1.4E-230;	SSF56112||3.24E-81;SSF56112||3.24E-81;	-	-	PS00108|Serine/Threonine protein kinases active-site signature.|-;PS00107|Protein kinases ATP-binding region signature.|-;	PS50011|Protein kinase domain profile.|43.806;PS51285|AGC-kinase C-terminal domain profile.|11.44;	SM00133|Extension to Ser/Thr-type protein kinases|1.2E-9;SM00220|Serine/Threonine protein kinases, catalytic domain|1.4E-93;	-	G3DSA:1.10.510.10||3.0E-43;G3DSA:1.10.510.10||3.0E-43;G3DSA:3.30.200.20||3.9E-45;	-	-	-
g456.t1	omap49267b	1702440	1703810	+	456		Q9C0Q7|TIM54_NEUCR|1e-128	-		PF11711|Inner membrane protein import complex subunit Tim54|5.5E-142;	PTHR12358||3.4E-23;	-	-	-	-	-	-	-	-	-	-	-
g457.t1	omap49267b	1703971	1704862	-	237	Y	Q9GZU8|F192A_HUMAN|1e-06	-		PF10187|N-terminal domain of NEFA-interacting nuclear protein NIP30|2.6E-29;	PTHR13495||6.5E-25;PTHR13495:SF0||6.5E-25;	-	-	-	-	-	-	Coil||-;	-	-	-	-
g458.t1	omap49267b	1706873	1707841	-	322	Y	O14336|MUG80_SCHPO|8e-27	-		PF08613|Cyclin|2.1E-8;	PTHR15615:SF27||1.3E-47;PTHR15615||1.3E-47;	-	-	-	-	-	-	-	-	-	-	-
g459.t1	omap49267b	1719392	1719742	+	70	Y	Q9C2D4|SC61G_NEUCR|3e-35	-		PF00584|SecE/Sec61-gamma subunits of protein translocation complex|1.1E-14;	PTHR12309||1.4E-32;	SSF103456||3.79E-14;	TIGR00327|secE_euk_arch: protein translocase SEC61 complex gamma subunit, archaeal and eukaryotic|2.6E-19;	-	PS01067|Protein secE/sec61-gamma signature.|-;	-	-	-	G3DSA:1.20.5.820||4.8E-5;	MF_00422|Protein translocase subunit SecE [secE].|12.269;	-	-
g460.t1	omap49267b	1720443	1722127	-	531		O94522|RSC7_SCHPO|9e-92	-		PF08624|Chromatin remodelling complex Rsc7/Swp82 subunit|5.7E-52;	PTHR22597:SF3||5.4E-167;PTHR22597||5.4E-167;	-	-	PD041931|STRAIN NUCLEAR LIPOLYTICA YARROWIA CEREVISIAE LOCALIZATION CHROMOSOME NPL6 SACCHAROMYCES NRRL|3.0E-51;	-	-	-	-	-	-	-	-
g461.t1	omap49267b	1723861	1730432	-	2162		O13731|UBR11_SCHPO|1e-143	-		PF02207|Putative zinc finger in N-recognin (UBR box)|1.8E-17;PF02617|ATP-dependent Clp protease adaptor protein ClpS|9.1E-6;	PTHR21497||0.0;PTHR21497||0.0;PTHR21497:SF32||0.0;PTHR21497:SF32||0.0;PTHR21497||0.0;PTHR21497:SF32||0.0;	SSF46785||3.26E-11;	-	-	-	PS51157|Zinc finger UBR-type profile.|10.729;	SM00396|Putative zinc finger in N-recognin, a recognition component of the N-end rule pathway|1.7E-23;	-	G3DSA:3.30.40.10||1.0E-4;G3DSA:3.30.40.10||1.0E-4;	-	-	-
g462.t1	omap49267b	1731166	1731619	-	66	Y	Q6CJX2|QCR9_KLULA|1e-10	-		PF05365|Ubiquinol-cytochrome C reductase, UQCRX/QCR9 like|2.3E-24;	PTHR12980:SF0||1.5E-20;PTHR12980||1.5E-20;	SSF81514||3.4E-20;	-	-	-	-	-	-	G3DSA:1.20.5.260||2.1E-30;	-	-	-
g463.t1	omap49267b	1732673	1733275	+	200	Y	-	-		PF09282|Mago binding|4.1E-15;	PTHR22959||3.2E-48;PTHR22959:SF0||3.2E-48;	SSF101931||4.58E-10;	-	-	-	-	-	Coil||-;	-	-	-	-
g464.t1	omap49267b	1734346	1735726	+	391	Y	O74445|PRS10_SCHPO|0	1566|PHI:1566|GzOB006|I1RC95|5518|Gibberellazeae(related:Fusariumgraminearum)|Lethal|0.0		PF00004|ATPase family associated with various cellular activities (AAA)|8.1E-43;	PTHR23073||6.7E-281;PTHR23073:SF31||6.7E-281;	SSF52540||1.5E-66;	TIGR01242|26Sp45: 26S proteasome subunit P45 family|3.7E-137;	-	PS00674|AAA-protein family signature.|-;	-	SM00382|ATPases associated with a variety of cellular activities|8.4E-21;	Coil||-;	G3DSA:1.10.8.60||4.0E-21;G3DSA:3.40.50.300||1.3E-61;	-	-	-
g465.t1	omap49267b	1739068	1741547	+	703		P14742|GFA1_YEAST|0	2513|PHI:2513|GFA1|E9R5E2|746128|Aspergillusfumigatus|Mixedoutcome|0.0		PF13522|Glutamine amidotransferase domain|1.4E-17;PF01380|SIS domain|2.7E-25;PF01380|SIS domain|6.5E-32;	PTHR10937||0.0;PTHR10937||0.0;PTHR10937:SF0||0.0;PTHR10937:SF0||0.0;	SSF53697||2.41E-97;SSF56235||1.68E-56;SSF56235||1.68E-56;	-	-	-	PS51278|Glutamine amidotransferase type 2 domain profile.|38.515;PS51464|SIS domain profile.|26.148;PS51464|SIS domain profile.|22.967;	-	-	G3DSA:3.40.50.10490||6.6E-55;G3DSA:3.60.20.10||6.3E-79;G3DSA:3.60.20.10||6.3E-79;G3DSA:3.40.50.10490||5.8E-67;	-	-	-
g466.t1	omap49267b	1742186	1743214	-	262	Y	P30657|PSB7_YEAST|2e-79	-		PF00227|Proteasome subunit|1.8E-32;	PTHR11599||1.9E-108;PTHR11599:SF5||1.9E-108;	SSF56235||1.38E-58;	-	-	PS00854|Proteasome beta-type subunits signature.|-;	PS51476|Proteasome beta-type subunit profile.|36.268;	-	-	G3DSA:3.60.20.10||1.2E-76;	-	PIRSF001213||4.6E-109;	-
g467.t1	omap49267b	1744204	1745200	+	309	Y	Q5D144|TFAM_PIG|5e-06	1476|PHI:1476|GzHMG008|I1RC98|5518|Gibberellazeae(related:Fusariumgraminearum)|Unaffectedpathogenicity|1e-23		PF09011|HMG-box domain|3.6E-7;	-	SSF47095||2.49E-11;SSF47095||1.23E-6;	-	-	-	PS50118|HMG boxes A and B DNA-binding domains profile.|10.663;	SM00398|high mobility group|2.8E-4;SM00398|high mobility group|3.2;	Coil||-;	G3DSA:1.10.30.10||5.6E-10;G3DSA:1.10.30.10||2.7E-5;	-	-	-
g468.t1	omap49267b	1745776	1747146	-	456		-	-		-	-	-	-	-	-	-	-	-	-	-	-	-	No
g469.t1	omap49267b	1747846	1749100	+	380	Y	O43050|ERG26_SCHPO|3e-72	1133|PHI:1133|Lmepi|B9DR51|5022|Leptosphaeriamaculans|Lossofpathogenicity|2e-08	Y	PF01073|3-beta hydroxysteroid dehydrogenase/isomerase family|3.4E-64;	PTHR10366||2.9E-130;PTHR10366||2.9E-130;PTHR10366:SF242||2.9E-130;PTHR10366:SF242||2.9E-130;	SSF51735||5.6E-61;SSF51735||5.6E-61;	-	-	-	-	-	-	G3DSA:3.40.50.720||2.0E-53;	-	-	-
g470.t1	omap49267b	1749950	1753687	-	1165		O43052|RGA1_SCHPO|0	3060|Molrg1|PHI:3060|G4MZD0|318829|Magnaportheoryzae|mixedoutcome|0.0		PF00620|RhoGAP domain|2.9E-34;PF00412|LIM domain|1.8E-7;PF00412|LIM domain|4.0E-9;PF00412|LIM domain|3.0E-11;	PTHR24215:SF10||0.0;PTHR24215||0.0;	SSF48350||3.92E-44;SSF57716||4.08E-6;SSF57716||1.32E-10;SSF57716||2.06E-9;	-	-	PS00478|LIM zinc-binding domain signature.|-;PS00478|LIM zinc-binding domain signature.|-;PS00478|LIM zinc-binding domain signature.|-;	PS50023|LIM domain profile.|11.999;PS50023|LIM domain profile.|11.484;PS50023|LIM domain profile.|9.237;PS50238|Rho GTPase-activating proteins domain profile.|32.108;	SM00324|GTPase-activator protein for Rho-like GTPases|2.9E-45;SM00132|Zinc-binding domain present in Lin-11, Isl-1, Mec-3.|1.5E-9;SM00132|Zinc-binding domain present in Lin-11, Isl-1, Mec-3.|6.8E-14;SM00132|Zinc-binding domain present in Lin-11, Isl-1, Mec-3.|7.2E-8;	-	G3DSA:2.10.110.10||5.9E-19;G3DSA:2.10.110.10||2.7E-11;G3DSA:2.10.110.10||7.6E-4;G3DSA:2.10.110.10||1.3E-15;G3DSA:1.10.555.10||7.8E-54;	-	-	-
g471.t1	omap49267b	1756896	1758534	-	526		O13912|YDW6_SCHPO|6e-57	-		PF10329|Region of unknown function (DUF2417)|8.1E-85;	-	SSF53474||1.38E-13;SSF53474||1.38E-13;	-	-	-	-	-	-	G3DSA:3.40.50.1820||9.6E-11;	-	-	-
g472.t1	omap49267b	1759462	1760064	-	200	Y	-	-		-	-	-	-	-	-	-	-	-	-	-	-	-	No
g473.t1	omap49267b	1763246	1764094	+	282	Y	-	-		-	PTHR22705||1.5E-34;PTHR22705||1.5E-34;	-	-	-	-	-	-	-	-	-	-	-
g474.t1	omap49267b	1764641	1766437	-	435		Q3UE37|UBE2Z_MOUSE|5e-30	-		PF00179|Ubiquitin-conjugating enzyme|1.3E-23;PF00179|Ubiquitin-conjugating enzyme|2.8E-10;	PTHR24067||6.8E-45;PTHR24067:SF22||6.8E-45;	SSF54495||1.39E-24;SSF54495||2.03E-30;	-	-	-	PS50127|Ubiquitin-conjugating enzymes family profile.|14.041;PS50127|Ubiquitin-conjugating enzymes family profile.|17.151;	SM00212|Ubiquitin-conjugating enzyme E2, catalytic domain homologues|0.008;SM00212|Ubiquitin-conjugating enzyme E2, catalytic domain homologues|3.0E-19;	-	G3DSA:3.10.110.10||3.1E-66;G3DSA:3.10.110.10||9.2E-19;	-	-	-
g475.t1	omap49267b	1768494	1769811	+	387	Y	P0C7N7|RFC2_PHANO|1e-169	1685|PHI:1685|GzRad003|I1S5Z3|5518|Gibberellazeae(related:Fusariumgraminearum)|Unaffectedpathogenicity|2e-14		PF00004|ATPase family associated with various cellular activities (AAA)|3.9E-16;PF08542|Replication factor C C-terminal domain|1.1E-15;	PTHR11669:SF24||9.8E-177;PTHR11669:SF24||9.8E-177;PTHR11669||9.8E-177;PTHR11669||9.8E-177;	SSF52540||1.03E-49;SSF48019||3.32E-18;	-	-	-	-	SM00382|ATPases associated with a variety of cellular activities|4.4E-13;	-	G3DSA:1.10.8.60||2.4E-24;G3DSA:1.20.272.10||1.1E-34;G3DSA:3.40.50.300||4.7E-69;	-	-	-
g476.t1	omap49267b	1769977	1771524	-	425		-	-		-	-	-	-	-	-	-	-	-	-	-	-	-	No
g477.t1	omap49267b	1772338	1779004	+	2200		Q9UT24|BRR2_SCHPO|0	-		PF00270|DEAD/DEAH box helicase|1.7E-21;PF00270|DEAD/DEAH box helicase|1.2E-28;PF02889|Sec63 Brl domain|5.0E-110;PF02889|Sec63 Brl domain|8.8E-82;PF00271|Helicase conserved C-terminal domain|4.8E-10;	PTHR24075||9.9E-43;	SSF52540||1.54E-47;SSF52540||1.54E-47;SSF52540||1.54E-47;SSF158702||4.18E-45;SSF52540||3.74E-29;SSF52540||4.45E-38;SSF81296||8.96E-27;SSF46785||2.2E-7;SSF158702||3.66E-51;	-	-	-	PS51194|Superfamilies 1 and 2 helicase C-terminal domain profile.|12.765;PS51192|Superfamilies 1 and 2 helicase ATP-binding type-1 domain profile.|21.852;PS51192|Superfamilies 1 and 2 helicase ATP-binding type-1 domain profile.|18.368;	SM00487|DEAD-like helicases superfamily|1.6E-21;SM00487|DEAD-like helicases superfamily|3.1E-32;SM00973|Sec63 Brl domain|8.1E-101;SM00973|Sec63 Brl domain|5.9E-129;SM00490|helicase superfamily c-terminal domain|0.73;SM00490|helicase superfamily c-terminal domain|5.6E-20;SM00611|Domain of unknown function in Sec63p, Brr2p and other proteins.|5.2E-89;SM00611|Domain of unknown function in Sec63p, Br…	-	G3DSA:2.60.40.150||4.2E-33;G3DSA:1.10.150.20||9.6E-24;G3DSA:1.10.3380.10||1.3E-37;G3DSA:1.10.3380.10||3.5E-37;G3DSA:3.40.50.300||3.0E-44;G3DSA:3.40.50.300||2.2E-8;G3DSA:3.40.50.300||8.2E-29;G3DSA:3.40.50.300||7.2E-35;	-	PIRSF039073||0.0;	-
g478.t1	omap49267b	1779960	1782124	+	563		O94312|PDP2_SCHPO|6e-09	-		PF08711|TFIIS helical bundle-like domain|2.2E-4;PF00855|PWWP domain|1.7E-14;	PTHR12550||1.1E-25;PTHR12550||1.1E-25;	SSF63748||4.81E-18;	-	-	-	PS50812|PWWP domain profile.|9.423;	SM00293|domain with conserved PWWP motif|1.3E-6;	Coil||-;	G3DSA:2.30.30.160||1.4E-18;G3DSA:1.20.930.10||2.2E-4;	-	-	-
g479.t1	omap49267b	1783592	1786096	+	724		Q32PJ3|ORC3_BOVIN|4e-31	-		PF07034|Origin recognition complex (ORC) subunit 3 N-terminus|5.6E-34;	PTHR12748||3.2E-116;PTHR12748:SF0||3.2E-116;	-	-	-	-	-	-	Coil||-;	-	-	-	-
g480.t1	omap49267b	1790862	1791410	+	182	Y	-	-		-	-	-	-	-	-	-	-	-	-	-	-	-	No
g481.t1	omap49267b	1792174	1792998	-	221	Y	Q9UUA4|SEC66_SCHPO|3e-34	-		PF09802|Preprotein translocase subunit Sec66|3.3E-79;	PTHR28229||6.3E-88;	-	-	-	-	-	-	Coil||-;	-	-	-	-
g482.t1	omap49267b	1793987	1796089	+	597		A4RN19|NPL4_MAGO7|0	-		PF05021|NPL4 family|2.3E-136;PF05020|NPL4 family, putative zinc binding region|2.8E-64;	PTHR12710||2.0E-228;	SSF54236||3.51E-8;	-	-	-	-	-	-	G3DSA:3.10.20.90||1.7E-20;	-	PIRSF010052||6.1E-227;	-
g483.t1	omap49267b	1796649	1800497	-	1178		O94313|CARB_SCHPO|0	-		PF02787|Carbamoyl-phosphate synthetase large chain, oligomerisation domain|1.2E-37;PF02786|Carbamoyl-phosphate synthase L chain, ATP binding domain|5.7E-84;PF02786|Carbamoyl-phosphate synthase L chain, ATP binding domain|5.9E-23;	PTHR11405||0.0;PTHR11405:SF5||0.0;	SSF52335||7.78E-11;SSF52440||1.06E-35;SSF56059||5.66E-83;SSF56059||9.37E-98;SSF48108||1.83E-49;SSF52440||3.6E-41;	TIGR01369|CPSaseII_lrg: carbamoyl-phosphate synthase, large subunit|0.0;	-	PS00867|Carbamoyl-phosphate synthase subdomain signature 2.|-;PS00866|Carbamoyl-phosphate synthase subdomain signature 1.|-;PS00867|Carbamoyl-phosphate synthase subdomain signature 2.|-;PS00866|Carbamoyl-phosphate synthase subdomain signature 1.|-;	PS50975|ATP-grasp fold profile.|47.974;PS50975|ATP-grasp fold profile.|45.397;	SM01096|Carbamoyl-phosphate synthetase large chain, oligomerisation domain|1.1E-66;	-	G3DSA:3.30.470.20||3.1E-79;G3DSA:3.30.1490.20||4.1E-19;G3DSA:3.40.50.20||2.6E-55;G3DSA:3.40.50.20||7.3E-42;G3DSA:3.30.470.20||7.2E-75;G3DSA:1.10.1030.10||1.4E-53;	-	-	PR00098|Carbamoyl-phosphate synthase protein CPSase domain signature|4.3E-68;PR00098|Carbamoyl-phosphate synthase protein CPSase domain signature|4.3E-68;PR00098|Carbamoyl-phosphate synthase protein CPSase domain signature|4.3E-68;PR00098|Carbamoyl-phosphate synthase protein CPSase domain signature|4.3E-68;PR00098|Carbamoyl-phosphate synthase protein CPSase domain signature|4.3E-68;PR00098|Carbam…
g484.t1	omap49267b	1805888	1806217	+	93	Y	-	-		-	-	-	-	-	-	-	-	-	-	-	-	-	No
g485.t1	omap49267b	1807179	1808624	-	349	Y	-	-		-	-	-	-	-	-	-	-	-	-	-	-	-	No
g486.t1	omap49267b	1809073	1809444	-	123	Y	-	-		-	-	-	-	-	-	-	-	-	-	-	-	-	No
g487.t1	omap49267b	1810664	1811392	-	190	Y	P25338|YGB0_YEAST|5e-24	-		PF06127|Protein of unknown function (DUF962)|1.7E-27;	PTHR28026:SF4||7.6E-84;PTHR28026||7.6E-84;	-	-	-	-	-	-	-	-	-	-	-
g488.t1	omap49267b	1814282	1814979	+	171	Y	O14459|RPB7_SCHPO|2e-69	1567|PHI:1567|GzOB007|I1RCB7|5518|Gibberellazeae(related:Fusariumgraminearum)|Unaffectedpathogenicity|3e-118		PF00575|S1 RNA binding domain|9.3E-13;PF03876|SHS2 domain found in N terminus of Rpb7p/Rpc25p/MJ0397|3.1E-14;	PTHR12709:SF4||2.2E-58;PTHR12709||2.2E-58;	SSF50249||1.72E-20;SSF88798||5.62E-21;	-	-	-	-	-	-	G3DSA:2.40.50.140||6.8E-37;G3DSA:3.30.1490.120||1.4E-26;	-	-	-
g489.t1	omap49267b	1816100	1817187	+	269	Y	P76469|RHMA_ECOLI|1e-40	-		PF03328|HpcH/HpaI aldolase/citrate lyase family|2.8E-34;	PTHR30502||1.7E-90;	SSF51621||5.34E-76;	-	-	-	-	-	-	G3DSA:3.20.20.60||3.5E-91;	-	-	-
g490.t1	omap49267b	1817258	1817651	-	106	Y	Q9CWB7|YD286_MOUSE|1e-12	-		PF05768|Glutaredoxin-like domain (DUF836)|4.5E-13;	PTHR33558||9.1E-24;PTHR33558:SF1||9.1E-24;	SSF52833||2.68E-13;	-	-	-	-	-	-	G3DSA:3.40.30.10||1.2E-14;	-	-	-
g491.t1	omap49267b	1818090	1819227	+	324	Y	Q4R7U2|CHRD1_MACFA|8e-43	-		PF04969|CS domain|2.7E-12;PF04968|CHORD|8.4E-24;PF04968|CHORD|1.6E-24;	PTHR12621:SF8||5.9E-33;PTHR12621||5.9E-33;	SSF49764||9.24E-28;	-	-	-	PS51203|CS domain profile.|12.157;PS51401|CHORD domain profile.|28.153;PS51401|CHORD domain profile.|28.604;	-	-	G3DSA:2.60.40.790||3.4E-20;	-	-	-
g492.t1	omap49267b	1820206	1820694	+	128	Y	-	-		PF12223|Protein of unknown function (DUF3602)|8.0E-24;	PTHR34693||2.9E-39;PTHR34693:SF3||2.9E-39;	-	-	-	-	-	-	-	-	-	-	-
g493.t1	omap49267b	1822189	1824199	+	650		Q7SG38|ATG22_NEUCR|0	-		PF11700|Vacuole effluxer Atg22 like|5.1E-194;	PTHR11360:SF96||1.7E-116;PTHR11360:SF96||1.7E-116;PTHR11360||1.7E-116;PTHR11360||1.7E-116;PTHR11360:SF96||1.7E-116;PTHR11360:SF96||1.7E-116;PTHR11360||1.7E-116;PTHR11360||1.7E-116;	SSF103473||7.72E-22;	-	-	-	-	-	-	G3DSA:1.20.1250.20||6.4E-17;	-	-	-
g494.t1	omap49267b	1825543	1825887	+	114	Y	-	-		-	-	-	-	-	-	-	-	-	-	-	-	-	No
g495.t1	omap49267b	1825991	1827524	+	431		Q9FEN9|SHL_ARATH|1e-08	-		PF01426|BAH domain|2.5E-5;	-	SSF57903||9.3E-6;	-	-	-	PS51038|BAH domain profile.|10.388;	-	-	G3DSA:3.30.40.10||6.6E-5;	-	-	-
g496.t1	omap49267b	1829511	1831843	+	739		P43528|E2BA_ECOLX|6e-17	698|PHI:698|CtxA|AAF94614|243277|Vibriocholerae|Reducedvirulence|8e-11	Y	PF01375|Heat-labile enterotoxin alpha chain|6.6E-30;	-	SSF56399||2.8E-30;	-	-	-	-	-	-	G3DSA:3.90.210.10||1.7E-65;	-	-	PR00771|Heat-labile enterotoxin A chain signature|1.5E-7;PR00771|Heat-labile enterotoxin A chain signature|1.5E-7;PR00771|Heat-labile enterotoxin A chain signature|1.5E-7;
g497.t1	omap49267b	1832478	1833583	+	291	Y	Q4INI2|CAPZB_GIBZE|1e-174	2568|PHI:2568|CAP2|Q5AMP9|5476|Candidaalbicans|Reducedvirulence|2e-84	Y	PF01115|F-actin capping protein, beta subunit|6.5E-105;	PTHR10619||7.4E-158;PTHR10619||7.4E-158;	SSF90096||1.57E-83;	-	-	PS00231|F-actin capping protein beta subunit signature.|-;	-	-	-	-	-	-	PR00192|F-actin capping protein beta subunit signature|2.9E-42;PR00192|F-actin capping protein beta subunit signature|2.9E-42;PR00192|F-actin capping protein beta subunit signature|2.9E-42;PR00192|F-actin capping protein beta subunit signature|2.9E-42;
g498.t1	omap49267b	1837485	1839249	+	511		-	-		PF01370|NAD dependent epimerase/dehydratase family|3.3E-19;	PTHR10366||7.3E-121;PTHR10366:SF3||7.3E-121;PTHR10366:SF3||7.3E-121;PTHR10366||7.3E-121;	SSF51735||1.99E-34;SSF51735||1.99E-34;	-	-	-	-	-	-	G3DSA:3.40.50.720||1.3E-25;	-	-	-
g499.t1	omap49267b	1842039	1842678	+	188	Y	-	-		-	PTHR38115||2.7E-50;PTHR38115:SF1||2.7E-50;	-	-	-	-	-	-	-	G3DSA:2.40.128.20||3.9E-4;	-	-	-
g500.t1	omap49267b	1843218	1843792	-	171	Y	P46794|CBS_DICDI|5e-09	-		-	PTHR42115||3.1E-67;	SSF54631||5.94E-9;	-	-	-	-	-	-	G3DSA:3.10.580.10||2.1E-5;	-	-	-
g501.t1	omap49267b	1845041	1846297	+	375	Y	Q9FMU6|MPCP3_ARATH|1e-120	2038|PHI:2038|Mir1|MGG_02370|148305|Magnaportheoryzae(related:Magnaporthegrisea)|Unaffectedpathogenicity|1e-61		PF00153|Mitochondrial carrier protein|3.0E-11;PF00153|Mitochondrial carrier protein|3.4E-19;PF00153|Mitochondrial carrier protein|2.5E-15;	PTHR24089:SF50||9.3E-180;PTHR24089||9.3E-180;	SSF103506||1.44E-66;	-	-	-	PS50920|Solute carrier (Solcar) repeat profile.|23.264;PS50920|Solute carrier (Solcar) repeat profile.|22.492;PS50920|Solute carrier (Solcar) repeat profile.|17.579;	-	-	G3DSA:1.50.40.10||7.1E-64;	-	-	-
g502.t1	omap49267b	1847328	1848074	+	119	Y	Q9HFR7|RL36_TRIHM|7e-49	-		PF01158|Ribosomal protein L36e|3.4E-35;	PTHR10114||3.0E-49;	-	-	-	PS01190|Ribosomal protein L36e signature.|-;	-	-	-	-	-	-	-
g503.t1	omap49267b	1848427	1850020	-	509		Q8VBT9|ASPC1_MOUSE|4e-10	-		PF11470|TUG ubiquitin-like domain|1.5E-22;	PTHR23153||1.1E-55;PTHR23153:SF35||1.1E-55;	SSF54236||1.16E-20;	-	-	-	-	-	Coil||-;	-	-	-	-
g504.t1	omap49267b	1851265	1852068	+	205	Y	P25451|PSB3_YEAST|1e-114	-		PF00227|Proteasome subunit|8.6E-41;	PTHR11599||3.7E-122;PTHR11599:SF62||3.7E-122;	SSF56235||3.05E-55;	-	-	PS00854|Proteasome beta-type subunits signature.|-;	PS51476|Proteasome beta-type subunit profile.|45.182;	-	-	G3DSA:3.60.20.10||3.2E-70;	-	-	-
g505.t1	omap49267b	1852374	1855607	-	999		Q9YGL9|AT2A3_CHICK|0	440|PHI:440|PMR1|CAB87245|5476|Candidaalbicans|Reducedvirulence|1e-136	Y	PF00122|E1-E2 ATPase|2.1E-61;PF00690|Cation transporter/ATPase, N-terminus|4.3E-19;PF00689|Cation transporting ATPase, C-terminus|4.9E-46;PF00702|haloacid dehalogenase-like hydrolase|2.1E-23;	PTHR24093||0.0;PTHR24093||0.0;PTHR24093||0.0;PTHR24093:SF353||0.0;PTHR24093:SF353||0.0;PTHR24093:SF353||0.0;	SSF56784||1.26E-50;SSF56784||1.26E-50;SSF81665||4.32E-130;SSF81665||4.32E-130;SSF81665||4.32E-130;SSF81653||4.05E-25;SSF81660||2.4E-50;	TIGR01494|ATPase_P-type: HAD ATPase, P-type, family IC|3.8E-33;TIGR01494|ATPase_P-type: HAD ATPase, P-type, family IC|6.9E-24;TIGR01116|ATPase-IIA1_Ca: calcium-translocating P-type ATPase, SERCA-type|2.6E-278;	-	PS00154|E1-E2 ATPases phosphorylation site.|-;	-	SM00831|Cation transporter/ATPase, N-terminus|1.3E-16;	-	G3DSA:1.20.1110.10||1.5E-129;G3DSA:1.20.1110.10||1.5E-129;G3DSA:3.40.1110.10||1.5E-60;G3DSA:2.70.150.10||1.2E-44;G3DSA:2.70.150.10||1.2E-44;	-	-	PR00120|H+-transporting ATPase (proton pump) signature|3.8E-14;PR00120|H+-transporting ATPase (proton pump) signature|3.8E-14;PR00120|H+-transporting ATPase (proton pump) signature|3.8E-14;PR00119|P-type cation-transporting ATPase superfamily signature|6.2E-41;PR00119|P-type cation-transporting ATPase superfamily signature|6.2E-41;PR00119|P-type cation-transporting ATPase superfamily signature|6.…
g506.t1	omap49267b	1857636	1858844	+	402		P61869|MDLA_PENCY|2e-27	2925|PHI:2925|lip2|J9MBA2|59765|Fusariumoxysporumf.sp.Lycopersici|Unaffectedpathogenicity|2e-61		PF01764|Lipase (class 3)|3.5E-31;	PTHR21493||1.5E-85;PTHR21493:SF119||1.5E-85;PTHR21493:SF119||1.5E-85;PTHR21493||1.5E-85;	SSF53474||1.07E-47;SSF53474||1.07E-47;	-	-	-	-	-	-	G3DSA:3.40.50.1820||8.8E-61;G3DSA:3.40.50.1820||8.8E-61;	-	-	-
g507.t1	omap49267b	1861118	1862558	+	275	Y	O42766|1433_CANAL|1e-127	3271|ARSEF2860|PHI:3271|J4UI12|176275|Beauveriabassiana|mixedoutcome|6e-168		PF00244|14-3-3 protein|2.3E-109;	PTHR18860||8.8E-181;	SSF48445||3.53E-103;	-	-	PS00796|14-3-3 proteins signature 1.|-;	-	SM00101|14-3-3 homologues|1.3E-163;	-	G3DSA:1.20.190.20||2.0E-119;	-	PIRSF000868||1.1E-116;	PR00305|14-3-3 protein zeta signature|3.3E-85;PR00305|14-3-3 protein zeta signature|3.3E-85;PR00305|14-3-3 protein zeta signature|3.3E-85;PR00305|14-3-3 protein zeta signature|3.3E-85;PR00305|14-3-3 protein zeta signature|3.3E-85;PR00305|14-3-3 protein zeta signature|3.3E-85;
g508.t1	omap49267b	1863872	1864366	-	164	Y	-	-		-	-	-	-	-	-	-	-	-	-	-	-	-	No
g509.t1	omap49267b	1866844	1870888	-	1302		O43001|SYJ1_SCHPO|0	-		PF03372|Endonuclease/Exonuclease/phosphatase family|1.8E-24;PF02383|SacI homology domain|3.7E-65;	PTHR11200||0.0;PTHR11200:SF148||0.0;	SSF56219||2.09E-74;	-	-	-	PS50275|Sac phosphatase domain profile.|66.873;	SM00128|Inositol polyphosphate phosphatase, catalytic domain homologues|1.8E-95;	-	G3DSA:3.60.10.10||1.6E-106;	-	-	-
g510.t1	omap49267b	1872517	1874875	+	579		O74970|PRP39_SCHPO|1e-164	-		-	PTHR17204||3.6E-160;PTHR17204:SF5||3.6E-160;	SSF48452||2.49E-67;	-	-	-	-	SM00386|HAT (Half-A-TPR) repeats|0.22;SM00386|HAT (Half-A-TPR) repeats|0.28;SM00386|HAT (Half-A-TPR) repeats|0.0032;SM00386|HAT (Half-A-TPR) repeats|32.0;SM00386|HAT (Half-A-TPR) repeats|0.0097;SM00386|HAT (Half-A-TPR) repeats|0.11;	-	G3DSA:1.25.40.10||1.2E-8;G3DSA:1.25.40.10||1.2E-8;G3DSA:1.25.40.10||1.2E-8;	-	-	-
g511.t1	omap49267b	1876422	1878063	+	375	Y	Q4ING3|CCPR_GIBZE|0	2183|PHI:2183|CPXB|EHA48040.1|148305|Magnaportheoryzae(related:Magnaporthegrisea)|Unaffectedpathogenicity|4e-17		PF00141|Peroxidase|2.3E-47;	PTHR31356:SF7||2.8E-182;PTHR31356||2.8E-182;	SSF48113||3.09E-87;	-	-	PS00435|Peroxidases proximal heme-ligand signature.|-;PS00436|Peroxidases active site signature.|-;	PS50873|Plant heme peroxidase family profile.|14.397;	-	-	G3DSA:1.10.520.10||1.4E-58;G3DSA:1.10.420.10||1.6E-41;	-	-	PR00458|Haem peroxidase superfamily signature|9.9E-16;PR00458|Haem peroxidase superfamily signature|9.9E-16;PR00458|Haem peroxidase superfamily signature|9.9E-16;PR00458|Haem peroxidase superfamily signature|9.9E-16;PR00458|Haem peroxidase superfamily signature|9.9E-16;PR00459|Plant ascorbate peroxidase signature|9.2E-52;PR00459|Plant ascorbate peroxidase signature|9.2E-52;PR00459|Plant ascorbate…
g512.t1	omap49267b	1879690	1880560	-	186	Y	-	-		-	-	-	-	-	-	-	-	-	-	-	-	-	No
g513.t1	omap49267b	1886104	1886748	+	139	Y	P53173|ERV14_YEAST|6e-59	-		PF03311|Cornichon protein|1.6E-49;	PTHR12290||1.9E-64;	-	-	-	PS01340|Cornichon family signature.|-;	-	-	-	-	-	-	-
g514.t1	omap49267b	1887432	1889021	+	529		Q9DC48|PRP17_MOUSE|1e-149	2020|PHI:2020|Tup1|XP_759427|5270|Ustilagomaydis|Mixedoutcome|2e-16		PF00400|WD domain, G-beta repeat|0.19;PF00400|WD domain, G-beta repeat|0.019;PF00400|WD domain, G-beta repeat|8.3E-5;PF00400|WD domain, G-beta repeat|8.6E-6;	PTHR22847||1.8E-122;PTHR22847:SF474||1.8E-122;	SSF50978||9.36E-68;	-	-	PS00678|Trp-Asp (WD) repeats signature.|-;	PS50082|Trp-Asp (WD) repeats profile.|13.616;PS50082|Trp-Asp (WD) repeats profile.|11.077;PS50082|Trp-Asp (WD) repeats profile.|10.742;PS50082|Trp-Asp (WD) repeats profile.|15.488;PS50294|Trp-Asp (WD) repeats circular profile.|41.315;	SM00320|WD40 repeats|79.0;SM00320|WD40 repeats|0.23;SM00320|WD40 repeats|8.8E-9;SM00320|WD40 repeats|3.5E-5;SM00320|WD40 repeats|5.0E-9;SM00320|WD40 repeats|2.5E-4;SM00320|WD40 repeats|410.0;	-	G3DSA:2.130.10.10||1.0E-67;	-	-	PR00320|G protein beta WD-40 repeat signature|4.0E-6;PR00320|G protein beta WD-40 repeat signature|4.0E-6;PR00320|G protein beta WD-40 repeat signature|4.0E-6;
g515.t1	omap49267b	1890327	1891554	-	368	Y	O74467|SET5_SCHPO|1e-06	-		PF00856|SET domain|1.3E-5;	-	SSF82199||1.14E-18;SSF82199||1.14E-18;	-	-	-	PS50280|SET domain profile.|13.469;	-	-	G3DSA:2.170.270.10||4.5E-12;G3DSA:2.170.270.10||4.5E-12;	-	-	-
g516.t1	omap49267b	1892433	1893199	-	164	Y	-	-		PF00646|F-box domain|3.0E-5;	-	SSF81383||1.31E-8;	-	-	-	PS50181|F-box domain profile.|11.22;	-	-	G3DSA:1.20.1280.50||2.3E-6;	-	-	-
g517.t1	omap49267b	1894837	1895578	+	159	Y	Q86ZF2|FKBP2_PODAS|5e-55	2305|PHI:2305|BcFKBP12||40559|Botrytiscinerea|Mixedoutcome|4e-21		PF00254|FKBP-type peptidyl-prolyl cis-trans isomerase|6.5E-33;	PTHR10516||1.2E-49;PTHR10516:SF306||1.2E-49;	SSF54534||1.49E-39;	-	-	-	PS50059|FKBP-type peptidyl-prolyl cis-trans isomerase domain profile.|29.311;	-	-	G3DSA:3.10.50.40||5.0E-43;	-	-	-
g518.t1	omap49267b	1896018	1896821	-	204	Y	P42058|ALTA7_ALTAL|2e-91	-		PF03358|NADPH-dependent FMN reductase|1.9E-8;	PTHR30546||1.8E-116;	SSF52218||2.49E-56;	TIGR01755|flav_wrbA: NAD(P)H:quinone oxidoreductase, type IV|1.2E-61;	-	-	PS50902|Flavodoxin-like domain profile.|18.291;	-	-	G3DSA:3.40.50.360||1.2E-69;	-	-	-
g519.t1	omap49267b	1899428	1900066	-	192	Y	-	-		-	-	-	-	-	-	-	-	-	-	-	-	-	No
g520.t1	omap49267b	1900162	1900485	+	88	Y	-	-		-	-	-	-	-	-	-	-	-	-	-	-	-	No
g521.t1	omap49267b	1901478	1902053	-	114	Y	P59759|MKL2_MOUSE|2e-09	-		PF02755|RPEL repeat|1.8E-9;PF02755|RPEL repeat|5.5E-7;	PTHR22793||3.3E-23;	-	-	-	-	PS51073|RPEL repeat profile.|10.245;PS51073|RPEL repeat profile.|8.429;	SM00707|Repeat in Drosophila CG10860, human KIAA0680 and C. elegans F26H9.2|0.011;SM00707|Repeat in Drosophila CG10860, human KIAA0680 and C. elegans F26H9.2|0.91;	-	-	-	-	-
g522.t1	omap49267b	1902940	1904392	-	391	Y	O59730|MAP1_SCHPO|1e-161	-		PF00557|Metallopeptidase family M24|1.9E-47;PF15801|zf-MYND-like zinc finger, mRNA-binding|7.8E-21;	PTHR10804:SF13||3.6E-198;PTHR10804||3.6E-198;	SSF55920||1.2E-83;	TIGR00500|met_pdase_I: methionine aminopeptidase, type I|1.6E-85;	-	PS00680|Methionine aminopeptidase subfamily 1 signature.|-;	-	-	-	G3DSA:3.90.230.10||9.8E-95;	MF_01974|Methionine aminopeptidase [map].|37.194;	-	PR00599|Methionine aminopeptidase-1 signature|1.6E-18;PR00599|Methionine aminopeptidase-1 signature|1.6E-18;PR00599|Methionine aminopeptidase-1 signature|1.6E-18;PR00599|Methionine aminopeptidase-1 signature|1.6E-18;
g523.t1	omap49267b	1905415	1907324	-	616		O74944|POLK_SCHPO|1e-107	1407|PHI:1407|GzC2H071|I1RX64|5518|Gibberellazeae(related:Fusariumgraminearum)|Lethal|5e-07		PF00817|impB/mucB/samB family|2.7E-42;PF11799|impB/mucB/samB family C-terminal domain|6.0E-11;	PTHR11076:SF33||7.4E-177;PTHR11076||7.4E-177;	SSF56672||1.16E-88;SSF100879||1.35E-21;	-	-	-	PS50173|UmuC domain profile.|51.507;	-	Coil||-;Coil||-;	G3DSA:3.30.70.270||2.7E-32;G3DSA:3.30.1490.100||7.6E-28;G3DSA:1.10.150.20||3.5E-13;	-	-	-
g524.t1	omap49267b	1908623	1909373	+	223	Y	O93868|MTDH_AGABI|1e-17	2844|PHI:2844|BRM2|O93802|5599|Alternariaalternata|Unaffectedpathogenicity|4e-13		PF00106|short chain dehydrogenase|2.6E-27;	PTHR24322:SF290||7.5E-40;PTHR24322||7.5E-40;	SSF51735||2.22E-35;	-	-	-	-	-	-	G3DSA:3.40.50.720||7.8E-38;	-	-	PR00081|Glucose/ribitol dehydrogenase family signature|3.2E-7;PR00081|Glucose/ribitol dehydrogenase family signature|3.2E-7;PR00081|Glucose/ribitol dehydrogenase family signature|3.2E-7;
g525.t1	omap49267b	1910176	1910832	-	191	Y	-	-		-	-	-	-	-	-	-	-	-	-	-	-	-	No
g526.t1	omap49267b	1913032	1914448	+	450		Q45FA5|SRPK_PHYPO|1e-19	1269|PHI:1269|FGSG_02838|I1RFK9|5518|Gibberellazeae(related:Fusariumgraminearum)|Unaffectedpathogenicity|1e-86		PF00069|Protein kinase domain|3.0E-9;	PTHR24055||3.3E-46;PTHR24055||3.3E-46;PTHR24055:SF199||3.3E-46;PTHR24055:SF199||3.3E-46;PTHR24055:SF199||3.3E-46;PTHR24055||3.3E-46;	SSF56112||3.22E-33;SSF56112||3.22E-33;	-	-	PS00107|Protein kinases ATP-binding region signature.|-;	PS50011|Protein kinase domain profile.|15.27;	SM00220|Serine/Threonine protein kinases, catalytic domain|1.3E-10;	-	G3DSA:1.10.510.10||1.5E-21;G3DSA:3.30.200.20||1.9E-20;	-	-	-
g527.t1	omap49267b	1914580	1915300	-	116	Y	-	-		-	-	-	-	-	-	-	-	-	-	-	-	-	No
g528.t1	omap49267b	1916161	1919689	-	1027		Q4IER0|TYW4_GIBZE|0	-		PF13418|Galactose oxidase, central domain|2.7E-5;PF04072|Leucine carboxyl methyltransferase|1.6E-18;PF13621|Cupin-like domain|4.9E-29;	PTHR13600||1.0E-161;PTHR13600:SF6||1.0E-161;	SSF51197||3.43E-32;SSF50965||2.09E-14;SSF53335||4.4E-51;	-	-	-	PS51184|JmjC domain profile.|17.91;	-	-	G3DSA:2.60.120.650||4.2E-24;G3DSA:3.40.50.150||1.1E-85;G3DSA:2.120.10.80||4.6E-9;	-	-	-
g529.t1	omap49267b	1920455	1920838	+	127	Y	O74956|RT08_SCHPO|1e-16	-		PF00410|Ribosomal protein S8|1.4E-22;	PTHR11758||5.5E-17;PTHR11758:SF4||5.5E-17;	SSF56047||1.31E-15;	-	-	-	-	-	-	G3DSA:3.30.1490.10||4.0E-10;	-	-	-
g530.t1	omap49267b	1924401	1925394	+	270	Y	P19516|COX11_YEAST|9e-71	-		PF04442|Cytochrome c oxidase assembly protein CtaG/Cox11|2.4E-60;	PTHR21320:SF3||2.7E-101;PTHR21320||2.7E-101;	SSF110111||7.72E-52;	-	-	-	-	-	-	G3DSA:2.60.370.10||8.0E-58;	MF_00155|Cytochrome c oxidase assembly protein CtaG [ctaG].|33.788;	-	-
g531.t1	omap49267b	1926172	1926734	+	136	Y	P78946|RL26_SCHPO|7e-49	-		PF00467|KOW motif|1.0E-7;PF16906|Ribosomal proteins L26 eukaryotic, L24P archaeal|5.1E-38;	PTHR11143||2.7E-82;	SSF50104||5.01E-35;	TIGR01080|rplX_A_E: ribosomal protein uL24|4.3E-48;	-	PS01108|Ribosomal protein L24 signature.|-;	-	SM00739|KOW (Kyprides, Ouzounis, Woese) motif.|1.7E-4;	-	G3DSA:2.30.30.30||1.3E-42;	MF_01326_A|50S ribosomal protein L24 [rplX].|20.444;	-	-
g532.t1	omap49267b	1928014	1931170	-	1012		-	-		-	-	-	-	-	-	-	-	-	-	-	-	-	No
g533.t1	omap49267b	1934443	1935470	+	277	Y	-	-		-	PTHR12350||3.2E-35;PTHR12350||3.2E-35;	SSF82199||9.92E-9;	-	-	-	PS50868|Post-SET domain profile.|9.2;	-	Coil||-;	G3DSA:2.170.270.10||4.1E-8;	-	-	-
g534.t1	omap49267b	1935905	1937773	-	622		-	-		-	PTHR42055||3.0E-134;PTHR42055:SF1||3.0E-134;	-	-	-	-	-	-	-	-	-	-	-
g535.t1	omap49267b	1942756	1944135	-	440		Q12265|KPR5_YEAST|3e-96	-		PF13793|N-terminal domain of ribose phosphate pyrophosphokinase|2.6E-31;PF14572|Phosphoribosyl synthetase-associated domain|1.1E-36;	PTHR10210||6.8E-223;PTHR10210||6.8E-223;PTHR10210:SF36||6.8E-223;PTHR10210:SF36||6.8E-223;	SSF53271||3.43E-41;SSF53271||3.43E-41;SSF53271||1.22E-49;	TIGR01251|ribP_PPkin: ribose-phosphate diphosphokinase|3.7E-68;	-	-	-	-	-	G3DSA:3.40.50.2020||2.1E-77;G3DSA:3.40.50.2020||2.1E-77;G3DSA:3.40.50.2020||1.5E-53;	-	-	-
g536.t1	omap49267b	1947275	1947823	+	148	Y	A0JN61|RPC9_BOVIN|5e-10	-		PF03874|RNA polymerase Rpb4|4.8E-22;	PTHR15561||9.4E-28;PTHR15561:SF0||9.4E-28;	SSF47819||1.18E-19;	-	-	-	-	SM00657|DNA-directed RNA-polymerase II subunit|0.0055;	Coil||-;	-	-	-	-
g537.t1	omap49267b	1947855	1948627	-	211	Y	P06781|RHO2_YEAST|3e-17	270|PHI:270|RHO1|BAA24262|5476|Candidaalbicans|Lossofpathogenicity|3e-19	Y	PF00071|Ras family|6.8E-19;	PTHR24072:SF172||1.2E-54;PTHR24072||1.2E-54;	SSF52540||2.17E-26;	-	-	-	PS51419|small GTPase Rab1 family profile.|9.642;	SM00173|Ras subfamily of RAS small GTPases|0.0029;SM00175|Rab subfamily of small GTPases|1.8E-5;SM00174|Rho (Ras homology) subfamily of Ras-like small GTPases|2.9E-9;	-	G3DSA:3.40.50.300||4.4E-27;	-	-	PR00449|Transforming protein P21 ras signature|4.9E-14;PR00449|Transforming protein P21 ras signature|4.9E-14;PR00449|Transforming protein P21 ras signature|4.9E-14;PR00449|Transforming protein P21 ras signature|4.9E-14;
g538.t1	omap49267b	1949223	1951052	+	609		Q9JI38|PUS3_MOUSE|1e-70	-		PF01416|tRNA pseudouridine synthase|4.7E-7;PF01416|tRNA pseudouridine synthase|2.9E-16;	PTHR11142||5.7E-184;PTHR11142||5.7E-184;PTHR11142:SF5||5.7E-184;PTHR11142:SF5||5.7E-184;PTHR11142:SF5||5.7E-184;PTHR11142||5.7E-184;	SSF55120||2.73E-61;SSF55120||2.73E-61;	-	-	-	-	-	-	G3DSA:3.30.70.580||5.1E-26;G3DSA:3.30.70.580||5.1E-26;G3DSA:3.30.70.660||1.3E-29;	MF_00171|tRNA pseudouridine synthase A [truA].|23.098;	-	-
g539.t1	omap49267b	1951098	1951793	-	231	Y	Q9Y7L7|GPI15_SCHPO|2e-13	-		PF10181|GPI-GlcNAc transferase complex, PIG-H component|6.9E-27;	PTHR15231||9.7E-34;PTHR15231||9.7E-34;	-	-	-	-	-	-	-	-	-	-	-
g540.t1	omap49267b	1953152	1958127	-	1598		-	-		-	PTHR15528||6.1E-278;PTHR15528||6.1E-278;PTHR15528:SF11||6.1E-278;PTHR15528:SF11||6.1E-278;	SSF50978||5.5E-21;	-	-	-	-	-	Coil||-;	G3DSA:2.130.10.10||3.0E-17;	-	-	-
g541.t1	omap49267b	1960521	1961129	-	113	Y	-	-		-	-	-	-	-	-	-	-	-	-	-	-	-	No
g542.t1	omap49267b	1963993	1964481	-	162	Y	-	-		-	-	-	-	-	-	-	-	-	-	-	-	-	No
g543.t1	omap49267b	1971488	1972291	+	267	Y	-	-		-	-	-	-	-	-	-	-	-	-	-	-	-	No
g544.t1	omap49267b	1973175	1973975	-	266	Y	Q6NRM7|CHMP3_XENLA|2e-24	-		PF03357|Snf7|4.0E-22;	PTHR10476||6.0E-63;PTHR10476:SF9||6.0E-63;	-	-	-	-	-	-	Coil||-;Coil||-;	-	-	-	-
g545.t1	omap49267b	1976346	1977244	+	216	Y	Q11118|WOS2_SCHPO|2e-31	-		PF04969|CS domain|6.2E-9;	PTHR22932:SF1||2.2E-83;PTHR22932||2.2E-83;	SSF49764||6.43E-31;	-	-	-	PS51203|CS domain profile.|17.795;	-	-	G3DSA:2.60.40.790||5.4E-43;	-	-	-
g546.t1	omap49267b	1979580	1981441	-	247	Y	Q09330|MLO3_SCHPO|1e-23	-		PF00076|RNA recognition motif. (a.k.a. RRM, RBD, or RNP domain)|2.5E-17;	PTHR19965||4.1E-32;	SSF54928||1.75E-20;	-	-	-	PS50102|Eukaryotic RNA Recognition Motif (RRM) profile.|16.739;	SM00360|RNA recognition motif|7.5E-20;	-	G3DSA:3.30.70.330||3.1E-19;	-	-	-
g547.t1	omap49267b	1983394	1984399	-	91	Y	-	-		PF10215|Oligosaccaryltransferase|2.1E-15;	-	SSF103464||8.89E-10;	-	-	-	-	-	-	-	-	-	-
g548.t1	omap49267b	1984675	1985846	+	368	Y	Q12000|TMA46_YEAST|5e-64	1659|PHI:1659|GzCCCH003|I1S245|5518|Gibberellazeae(related:Fusariumgraminearum)|Unaffectedpathogenicity|1e-141		PF00642|Zinc finger C-x8-C-x5-C-x3-H type (and similar)|2.8E-6;PF16543|DRG Family Regulatory Proteins, Tma46|8.1E-31;	PTHR12681||7.1E-141;	SSF90229||3.01E-6;	-	-	-	PS50103|Zinc finger C3H1-type profile.|11.235;PS50103|Zinc finger C3H1-type profile.|15.986;	SM00356|zinc finger|0.98;SM00356|zinc finger|1.5E-6;	Coil||-;Coil||-;Coil||-;	G3DSA:4.10.1000.10||8.7E-6;	-	-	-
g549.t1	omap49267b	1987856	1988221	+	121	Y	A4QNX2|S247B_DANRE|4e-09	-		PF00153|Mitochondrial carrier protein|2.5E-11;	PTHR24089||9.7E-19;PTHR24089:SF357||9.7E-19;	SSF103506||3.14E-14;	-	-	-	PS50920|Solute carrier (Solcar) repeat profile.|13.782;	-	-	G3DSA:1.50.40.10||1.5E-12;	-	-	-
g550.t1	omap49267b	1988252	1989144	+	274	Y	O59674|YB8B_SCHPO|8e-28	-		PF00153|Mitochondrial carrier protein|3.6E-8;PF00153|Mitochondrial carrier protein|1.0E-6;	PTHR24089:SF357||2.2E-53;PTHR24089:SF357||2.2E-53;PTHR24089||2.2E-53;PTHR24089||2.2E-53;PTHR24089||2.2E-53;PTHR24089:SF357||2.2E-53;	SSF103506||4.58E-14;SSF103506||2.09E-13;	-	-	-	PS50920|Solute carrier (Solcar) repeat profile.|12.452;PS50920|Solute carrier (Solcar) repeat profile.|7.796;	-	-	G3DSA:1.50.40.10||1.2E-14;G3DSA:1.50.40.10||9.8E-13;	-	-	-
g551.t1	omap49267b	1990267	1992221	-	547		Q42598|THRC_SCHPO|0	-		PF14821|Threonine synthase N terminus|2.1E-28;PF00291|Pyridoxal-phosphate dependent enzyme|8.1E-20;	PTHR10314:SF1||8.6E-184;PTHR10314:SF1||8.6E-184;PTHR10314||8.6E-184;PTHR10314||8.6E-184;	SSF53686||5.98E-164;	TIGR00260|thrC: threonine synthase|3.8E-96;	-	PS00165|Serine/threonine dehydratases pyridoxal-phosphate attachment site.|-;	-	-	-	G3DSA:3.40.50.1100||3.7E-6;G3DSA:3.90.1380.10||1.6E-29;G3DSA:3.40.50.1100||3.7E-100;	-	-	-
g552.t1	omap49267b	1994569	1995819	-	416		-	-		-	-	-	-	-	-	-	-	-	-	-	-	-	No
g553.t1	omap49267b	1996427	1997013	+	136	Y	Q54TB7|PFD4_DICDI|2e-10	-		PF01920|Prefoldin subunit|2.5E-25;	PTHR21100:SF9||7.4E-51;PTHR21100||7.4E-51;	SSF46579||9.68E-16;	-	-	-	-	-	Coil||-;Coil||-;	G3DSA:1.10.287.370||2.1E-7;	-	PIRSF016477||2.3E-47;	-
g554.t1	omap49267b	1998928	2000716	-	474		-	-		-	-	-	-	-	-	-	-	Coil||-;	-	-	-	-
g555.t1	omap49267b	2002256	2002658	+	78	Y	G2TRL2|NEW1_SCHPO|2e-13	-		PF00808|Histone-like transcription factor (CBF/NF-Y) and archaeal histone|6.5E-5;	PTHR34832||3.0E-20;	SSF47113||2.79E-7;	-	-	-	-	-	-	G3DSA:1.10.20.10||2.9E-4;	-	-	-
g556.t1	omap49267b	2004126	2005696	+	435		-	-		-	-	-	-	-	-	-	-	Coil||-;Coil||-;	-	-	-	-
g557.t1	omap49267b	2006798	2010430	+	1210		Q566I3|HYOU1_XENLA|6e-78	2058|PHI:2058|LHS1|MGG_06648.5|148305|Magnaportheoryzae(related:Magnaporthegrisea)|Reducedvirulence|0.0	Y	PF00012|Hsp70 protein|4.9E-55;	PTHR19375:SF231||9.4E-280;PTHR19375:SF231||9.4E-280;PTHR19375:SF231||9.4E-280;PTHR19375||9.4E-280;PTHR19375||9.4E-280;PTHR19375||9.4E-280;	SSF53067||3.2E-34;SSF100934||2.55E-11;SSF53067||1.07E-30;	-	-	-	-	-	Coil||-;Coil||-;	G3DSA:3.30.420.40||3.3E-15;G3DSA:3.30.420.40||3.3E-15;G3DSA:3.30.420.40||5.5E-26;G3DSA:3.30.420.40||5.5E-26;G3DSA:3.90.640.10||6.7E-16;G3DSA:1.20.1270.10||6.7E-24;	-	-	PR00301|70kDa heat shock protein signature|5.5E-12;PR00301|70kDa heat shock protein signature|5.5E-12;PR00301|70kDa heat shock protein signature|5.5E-12;PR00301|70kDa heat shock protein signature|5.5E-12;
g558.t1	omap49267b	2012683	2013333	-	142	Y	-	-		-	-	-	-	-	-	-	-	Coil||-;	-	-	-	-
g559.t1	omap49267b	2017365	2019465	-	550		-	-		PF02434|Fringe-like|1.4E-4;	PTHR23033||4.4E-119;PTHR23033||4.4E-119;PTHR23033:SF18||4.4E-119;PTHR23033:SF18||4.4E-119;	-	-	-	-	-	-	-	-	-	-	-
g560.t1	omap49267b	2024210	2024467	+	85	Y	-	-		-	-	-	-	-	-	-	-	-	-	-	-	-	No
g561.t1	omap49267b	2025508	2027698	+	545		Q9V831|APC10_DROME|2e-34	-		PF03256|Anaphase-promoting complex, subunit 10 (APC10)|3.2E-47;	PTHR12936||7.9E-82;PTHR12936:SF0||7.9E-82;	SSF49785||1.08E-41;	-	-	-	PS51284|DOC domain profile.|27.515;	-	-	G3DSA:2.60.120.260||5.3E-63;	-	-	-
g562.t1	omap49267b	2028633	2029891	-	359	Y	Q5UP73|YR614_MIMIV|3e-60	-		PF01145|SPFH domain / Band 7 family|1.0E-27;	PTHR10264||4.6E-125;PTHR10264:SF19||4.6E-125;	SSF117892||1.83E-31;	-	-	-	-	SM00244|prohibitin homologues|2.7E-37;	-	-	-	-	PR00721|Stomatin signature|1.8E-23;PR00721|Stomatin signature|1.8E-23;PR00721|Stomatin signature|1.8E-23;PR00721|Stomatin signature|1.8E-23;PR00721|Stomatin signature|1.8E-23;PR00721|Stomatin signature|1.8E-23;
g563.t1	omap49267b	2032058	2033976	-	594		Q0CQH1|NOP58_ASPTN|0	-		PF01798|snoRNA binding domain, fibrillarin|5.8E-80;PF08156|NOP5NT (NUC127) domain|7.2E-20;	PTHR10894:SF1||2.0E-246;PTHR10894||2.0E-246;	SSF89124||3.53E-85;	-	-	-	PS51358|Nop domain profile.|35.485;	SM00931|NOSIC (NUC001) domain|1.7E-26;	-	-	-	-	-
g564.t1	omap49267b	2034566	2035844	+	363	Y	P53659|VA0D_NEUCR|0	-		PF01992|ATP synthase (C/AC39) subunit|2.1E-108;	PTHR11028||2.6E-238;	SSF103486||5.36E-84;	-	-	-	-	-	-	-	-	PIRSF018497||5.3E-150;	-
g565.t1	omap49267b	2036004	2037011	-	318	Y	P21771|RT28_YEAST|7e-13	-		PF00312|Ribosomal protein S15|3.6E-23;	PTHR23321||9.1E-33;PTHR23321||9.1E-33;	SSF47060||8.24E-18;	-	PD157043|RIBOSOMAL S15 RIBONUCLEOPROTEIN RRNA-BINDING RNA-BINDING 30S CHLOROPLAST S15 MITOCHONDRIAL TYPE|3.0E-30;	-	-	-	Coil||-;	G3DSA:1.10.287.10||6.6E-23;	-	-	-
g566.t1	omap49267b	2037440	2038430	+	289	Y	A4R188|RSSA_MAGO7|1e-142	-		PF16122|40S ribosomal protein SA C-terminus|1.6E-7;PF00318|Ribosomal protein S2|3.1E-14;PF00318|Ribosomal protein S2|4.8E-9;	PTHR11489||2.5E-167;PTHR11489:SF9||2.5E-167;	SSF52313||1.26E-66;	TIGR01012|uS2_euk_arch: ribosomal protein uS2|3.1E-82;	-	PS00963|Ribosomal protein S2 signature 2.|-;PS00962|Ribosomal protein S2 signature 1.|-;	-	-	-	G3DSA:3.40.50.10490||7.4E-49;	MF_03015|40S ribosomal protein SA [rps-0].|52.026;	-	PR00395|Ribosomal protein S2 signature|3.3E-31;PR00395|Ribosomal protein S2 signature|3.3E-31;PR00395|Ribosomal protein S2 signature|3.3E-31;PR00395|Ribosomal protein S2 signature|3.3E-31;PR00395|Ribosomal protein S2 signature|3.3E-31;PR00395|Ribosomal protein S2 signature|3.3E-31;
g567.t1	omap49267b	2039400	2044878	-	1756		Q6FT12|LTE1_CANGA|2e-48	319|PHI:319|SQL2|AAO19638|5270|Ustilagomaydis|Reducedvirulence|2e-13	Y	PF00617|RasGEF domain|1.7E-43;PF00618|RasGEF N-terminal motif|1.3E-13;	PTHR23113:SF216||7.0E-166;PTHR23113:SF216||7.0E-166;PTHR23113||7.0E-166;PTHR23113:SF216||7.0E-166;PTHR23113:SF216||7.0E-166;PTHR23113||7.0E-166;PTHR23113||7.0E-166;PTHR23113||7.0E-166;	SSF48366||3.92E-91;SSF48366||3.92E-91;	-	-	-	PS50009|Ras guanine-nucleotide exchange factors catalytic domain profile.|43.991;PS50212|Ras guanine-nucleotide exchange factors N-terminal domain profile.|20.109;	SM00229|Guanine nucleotide exchange factor for Ras-like GTPases; N-terminal motif|1.4E-11;SM00147|Guanine nucleotide exchange factor for Ras-like small GTPases|1.9E-38;	-	G3DSA:1.10.840.10||8.0E-54;G3DSA:1.20.870.10||2.5E-45;G3DSA:1.20.870.10||2.5E-45;	-	-	-
g568.t1	omap49267b	2048701	2051360	-	844		Q9P7Q4|SEC18_SCHPO|0	1566|PHI:1566|GzOB006|I1RC95|5518|Gibberellazeae(related:Fusariumgraminearum)|Lethal|3e-38		PF00004|ATPase family associated with various cellular activities (AAA)|5.9E-39;PF00004|ATPase family associated with various cellular activities (AAA)|1.2E-7;	PTHR23078||0.0;PTHR23078:SF3||0.0;	SSF50692||2.11E-15;SSF54585||9.16E-29;SSF52540||2.54E-17;SSF52540||1.8E-51;	-	-	PS00674|AAA-protein family signature.|-;	-	SM00382|ATPases associated with a variety of cellular activities|0.1;SM00382|ATPases associated with a variety of cellular activities|7.6E-18;	-	G3DSA:3.10.330.10||2.2E-31;G3DSA:3.40.50.300||4.8E-17;G3DSA:3.40.50.300||6.5E-46;G3DSA:2.40.40.20||3.5E-17;G3DSA:1.10.8.60||1.6E-19;	-	-	-
g569.t1	omap49267b	2052206	2053329	+	350	Y	-	-		PF10197|N-terminal domain of CBF1 interacting co-repressor CIR|3.7E-9;	PTHR22093||3.6E-35;PTHR22093||3.6E-35;	-	-	-	-	-	SM01083|N-terminal domain of CBF1 interacting co-repressor CIR|1.8E-12;	Coil||-;Coil||-;	-	-	-	-
g570.t1	omap49267b	2053446	2054060	-	204	Y	-	-		-	-	-	-	-	-	-	-	-	-	-	-	-	No
g571.t1	omap49267b	2055477	2056067	+	196	Y	-	-		-	-	-	-	-	-	-	-	-	-	-	-	-	No
g572.t1	omap49267b	2057215	2057969	-	186	Y	Q755A2|KXD1_ASHGO|8e-13	-		PF10241|Uncharacterized conserved protein|9.4E-33;	PTHR37787||1.6E-49;	-	-	-	-	-	-	Coil||-;	-	-	-	-
g573.t1	omap49267b	2061908	2063131	-	407		P87170|DGK1_SCHPO|6e-57	-		-	PTHR31303||4.6E-144;PTHR31303:SF1||4.6E-144;	-	-	-	-	-	-	-	-	-	-	-
g574.t1	omap49267b	2064720	2066679	+	629		Q4HVW2|SPB4_GIBZE|0	423|PHI:423|VAD1|AAV41010|5207|Cryptococcusneoformans|Reducedvirulence|3e-28	Y	PF13959|Domain of unknown function (DUF4217)|8.2E-21;PF00270|DEAD/DEAH box helicase|1.2E-36;PF00271|Helicase conserved C-terminal domain|2.9E-23;	PTHR24031||3.0E-234;PTHR24031||3.0E-234;PTHR24031:SF2||3.0E-234;PTHR24031:SF2||3.0E-234;	SSF52540||7.97E-5;SSF52540||1.54E-51;	-	-	PS00039|DEAD-box subfamily ATP-dependent helicases signature.|-;	PS51195|DEAD-box RNA helicase Q motif profile.|8.538;PS51192|Superfamilies 1 and 2 helicase ATP-binding type-1 domain profile.|25.234;PS51194|Superfamilies 1 and 2 helicase C-terminal domain profile.|19.313;	SM00487|DEAD-like helicases superfamily|2.5E-39;SM00490|helicase superfamily c-terminal domain|4.8E-24;	Coil||-;	G3DSA:3.40.50.300||2.4E-38;G3DSA:3.40.50.300||3.5E-62;	-	-	-
g575.t1	omap49267b	2067468	2071405	-	1074		P14068|XPO1_SCHPO|0	-		PF03810|Importin-beta N-terminal domain|3.6E-13;PF08389|Exportin 1-like protein|9.2E-40;PF08767|CRM1 C terminal|6.0E-133;	PTHR11223||0.0;PTHR11223||0.0;PTHR11223||0.0;PTHR11223:SF2||0.0;PTHR11223:SF2||0.0;PTHR11223:SF2||0.0;	SSF48371||5.38E-117;SSF48371||5.38E-117;SSF48371||5.38E-117;SSF48371||5.38E-117;SSF48371||5.38E-117;	-	-	-	PS50166|Importin-beta N-terminal domain profile.|15.502;	SM00913|Importin-beta N-terminal domain|4.2E-12;SM01102|CRM1 C terminal|1.0E-196;	Coil||-;	G3DSA:1.25.10.10||5.6E-132;G3DSA:1.25.10.10||2.8E-10;G3DSA:1.25.10.10||2.8E-10;	-	-	-
g576.t1	omap49267b	2072386	2073762	-	387	Y	P43567|AGX1_YEAST|1e-104	-		PF00266|Aminotransferase class-V|4.0E-27;	PTHR21152:SF21||1.6E-174;PTHR21152||1.6E-174;	SSF53383||1.29E-89;	-	-	-	-	-	-	G3DSA:3.90.1150.10||2.1E-26;G3DSA:3.40.640.10||1.6E-51;	-	PIRSF000524||3.0E-87;	-
g577.t1	omap49267b	2075079	2077623	-	790		P78963|SKB1_SCHPO|1e-122	2353|PHI:2353|AMT1|XP_381310|5518|Gibberellazeae(related:Fusariumgraminearum)|Reducedvirulence|0.0	Y	PF05185|PRMT5 arginine-N-methyltransferase|5.6E-169;	PTHR10738||5.6E-229;PTHR10738||5.6E-229;PTHR10738||5.6E-229;	SSF53335||2.55E-23;	-	-	-	PS51678|SAM-dependent methyltransferase PRMT-type domain profile.|51.506;	-	-	G3DSA:2.70.160.11||7.5E-4;G3DSA:3.40.50.150||2.7E-14;	-	PIRSF015894||1.4E-227;	-
g578.t1	omap49267b	2078275	2080703	+	763		O42945|DHX15_SCHPO|0	1579|PHI:1579|GzOB019|I1RM25|5518|Gibberellazeae(related:Fusariumgraminearum)|Unaffectedpathogenicity|0.0		PF00270|DEAD/DEAH box helicase|5.0E-8;PF07717|Oligonucleotide/oligosaccharide-binding (OB)-fold|1.3E-22;PF00271|Helicase conserved C-terminal domain|2.9E-11;PF04408|Helicase associated domain (HA2)|2.4E-17;	PTHR18934:SF109||0.0;PTHR18934||0.0;	SSF52540||1.94E-124;	-	-	PS00690|DEAH-box subfamily ATP-dependent helicases signature.|-;	PS51192|Superfamilies 1 and 2 helicase ATP-binding type-1 domain profile.|19.865;PS51194|Superfamilies 1 and 2 helicase C-terminal domain profile.|16.534;	SM00847|Helicase associated domain (HA2) Add an annotation|2.0E-27;SM00487|DEAD-like helicases superfamily|1.2E-30;SM00490|helicase superfamily c-terminal domain|5.1E-18;	Coil||-;	G3DSA:3.40.50.300||1.8E-51;G3DSA:3.40.50.300||3.6E-11;	-	-	-
g579.t1	omap49267b	2087904	2090738	+	903		-	-		PF10363|Required for nuclear transport of RNA pol II C-terminus 1|6.2E-21;PF10304|Required for nuclear transport of RNA pol II C-terminus 2|1.8E-8;	PTHR20959:SF1||3.4E-73;PTHR20959:SF1||3.4E-73;PTHR20959||3.4E-73;PTHR20959||3.4E-73;	SSF48371||1.94E-7;SSF48371||1.94E-7;	-	-	-	-	-	Coil||-;	-	-	-	-
g580.t1	omap49267b	2094376	2096001	+	524		-	-		-	-	-	-	-	-	-	-	-	-	-	-	-	No
g581.t1	omap49267b	2096800	2098332	-	468		-	1498|PHI:1498|GzHMG030|I1S1Y4|5518|Gibberellazeae(related:Fusariumgraminearum)|Lethal|4e-59		PF13094|CENP-Q, a CENPA-CAD centromere complex subunit|1.1E-46;	-	-	-	-	-	-	-	Coil||-;	-	-	-	-
g582.t1	omap49267b	2099674	2100621	+	269	Y	-	-		-	-	-	-	-	-	-	-	-	-	-	-	-	No
g583.t1	omap49267b	2100838	2101383	-	181	Y	-	-		PF09447|Cnl2/NKP2 family protein|2.4E-23;	PTHR28064||2.1E-26;	-	-	-	-	-	-	-	-	-	-	-
g584.t1	omap49267b	2102645	2104871	+	432		Q4WPW2|EAF3_ASPFU|2e-63	-		PF11717|RNA binding activity-knot of a chromodomain|3.0E-7;PF05712|MRG|2.8E-42;PF05712|MRG|4.5E-8;	PTHR10880||3.0E-94;PTHR10880:SF15||3.0E-94;PTHR10880:SF15||3.0E-94;PTHR10880:SF15||3.0E-94;PTHR10880||3.0E-94;PTHR10880||3.0E-94;	SSF54160||1.01E-20;SSF54160||1.01E-20;	-	-	-	PS51640|MRG domain profile.|51.119;	-	-	G3DSA:2.30.30.270||2.2E-27;G3DSA:2.30.30.270||2.2E-27;	-	-	-
g585.t1	omap49267b	2105313	2105609	-	98	Y	O59856|RM33_SCHPO|1e-09	-		PF00327|Ribosomal protein L30p/L7e|8.0E-17;	PTHR15892||2.6E-23;PTHR15892:SF2||2.6E-23;	SSF55129||7.72E-17;	TIGR01308|rpmD_bact: ribosomal protein uL30|4.3E-18;	-	PS00634|Ribosomal protein L30 signature.|-;	-	-	-	G3DSA:3.30.1390.20||4.0E-17;	MF_01371_B|50S ribosomal protein L30 [rpmD].|14.073;	-	-
g586.t1	omap49267b	2106631	2108707	-	661		Q8X097|ACL1_NEUCR|0	2386|PHI:2386|ACL1|I1S7N4|5518|Gibberellazeae(related:Fusariumgraminearum)|Lossofpathogenicity|0.0	Y	PF00549|CoA-ligase|2.7E-15;PF02629|CoA binding domain|1.9E-19;PF00285|Citrate synthase|1.2E-16;	PTHR23118:SF2||0.0;PTHR23118||0.0;	SSF51735||1.62E-20;SSF48256||1.57E-79;SSF48256||1.57E-79;	-	-	PS01217|ATP-citrate lyase / succinyl-CoA ligases family signature 3.|-;PS01216|ATP-citrate lyase / succinyl-CoA ligases family signature 1.|-;PS00399|ATP-citrate lyase / succinyl-CoA ligases family active site.|-;	-	SM00881|CoA binding domain|0.0021;	-	G3DSA:3.40.50.720||1.1E-22;G3DSA:1.10.230.10||2.2E-9;G3DSA:1.10.580.10||3.1E-8;G3DSA:3.40.50.261||2.6E-58;	-	-	-
g587.t1	omap49267b	2112305	2113897	+	489		O13907|ACL2_SCHPO|0	2387|PHI:2387|ACL2|I1RPR1|5518|Gibberellazeae(related:Fusariumgraminearum)|Lossofpathogenicity|0.0	Y	PF08442|ATP-grasp domain|2.9E-7;PF16114|ATP citrate lyase citrate-binding|3.7E-87;	PTHR23118||2.3E-291;PTHR23118||2.3E-291;	SSF52210||1.97E-18;SSF56059||2.12E-30;	-	-	-	-	-	-	G3DSA:3.40.50.261||1.3E-16;G3DSA:3.30.470.20||4.9E-33;	-	-	-
g588.t1	omap49267b	2114929	2115345	+	138	Y	-	-		-	-	-	-	-	-	-	-	-	-	-	-	-	No
g589.t1	omap49267b	2116350	2116706	+	118	Y	-	-		-	-	-	-	-	-	-	-	-	-	-	-	-	No
g590.t1	omap49267b	2117229	2118956	-	499		P0C954|GEL2_ASPFU|1e-145	434|PHI:434|GEL2|EAL88984|5085|Aspergillusfumigatus|Reducedvirulence|2e-147	Y	PF03198|Glucanosyltransferase|2.5E-108;	PTHR31468:SF4||5.2E-189;PTHR31468||5.2E-189;	SSF51445||1.51E-43;	-	-	-	-	-	-	G3DSA:3.20.20.80||2.8E-27;	-	-	-
g591.t1	omap49267b	2121047	2121814	+	195	Y	P15454|KGUA_YEAST|3e-64	-		PF00625|Guanylate kinase|4.1E-59;	PTHR23117||1.7E-96;PTHR23117:SF13||1.7E-96;	SSF52540||1.15E-64;	TIGR03263|guanyl_kin: guanylate kinase|4.1E-63;	-	PS00856|Guanylate kinase-like signature.|-;	PS50052|Guanylate kinase-like domain profile.|41.71;	SM00072|Guanylate kinase homologues.|2.1E-76;	-	G3DSA:3.30.63.10||6.1E-26;G3DSA:3.40.50.300||9.2E-50;G3DSA:3.40.50.300||7.3E-5;	-	-	-
g592.t1	omap49267b	2122398	2123569	-	339	Y	Q09116|SPN2_SCHPO|1e-160	281|PHI:281|CDC10|CAA81090|5476|Candidaalbicans|Reducedvirulence|2e-148	Y	PF00735|Septin|9.7E-112;	PTHR18884||2.4E-212;PTHR18884:SF57||2.4E-212;	SSF52540||4.94E-28;	-	-	-	PS51719|Septin-type guanine nucleotide-binding (G) domain profile.|91.02;	-	-	G3DSA:3.40.50.300||1.3E-18;	-	PIRSF006698||1.0E-124;	-
g593.t1	omap49267b	2124795	2125240	+	127	Y	O94379|RM32_SCHPO|6e-16	-		PF01783|Ribosomal L32p protein family|1.3E-12;	PTHR21026:SF2||4.5E-20;PTHR21026||4.5E-20;	SSF57829||2.2E-14;	TIGR01031|rpmF_bact: ribosomal protein bL32|5.4E-11;	-	-	-	-	-	-	-	-	-
g594.t1	omap49267b	2125437	2126835	+	327	Y	Q09150|REC14_SCHPO|3e-70	2020|PHI:2020|Tup1|XP_759427|5270|Ustilagomaydis|Mixedoutcome|6e-12		PF00400|WD domain, G-beta repeat|0.024;PF00400|WD domain, G-beta repeat|2.8E-7;	PTHR22847||2.9E-41;	SSF50978||1.43E-54;	-	-	PS00678|Trp-Asp (WD) repeats signature.|-;	PS50082|Trp-Asp (WD) repeats profile.|16.925;PS50294|Trp-Asp (WD) repeats circular profile.|32.984;PS50082|Trp-Asp (WD) repeats profile.|11.544;	SM00320|WD40 repeats|1.6;SM00320|WD40 repeats|2.2;SM00320|WD40 repeats|0.0025;SM00320|WD40 repeats|76.0;SM00320|WD40 repeats|2.0;SM00320|WD40 repeats|6.9E-10;SM00320|WD40 repeats|0.0017;	-	G3DSA:2.130.10.10||8.3E-56;	-	-	-
g595.t1	omap49267b	2127309	2128092	+	185	Y	O59835|DPOD4_SCHPO|2e-11	-		PF04081|DNA polymerase delta, subunit 4|1.6E-36;	PTHR14303:SF0||3.2E-27;PTHR14303:SF0||3.2E-27;PTHR14303||3.2E-27;PTHR14303||3.2E-27;	-	-	-	-	-	-	-	-	-	-	-
g596.t1	omap49267b	2128168	2129474	-	368	Y	Q9HDZ9|YKP5_SCHPO|7e-90	-		PF10343|Potential Queuosine, Q, salvage protein family|1.1E-117;	PTHR21314||1.6E-149;PTHR21314:SF0||1.6E-149;	-	-	-	-	-	-	-	-	-	-	-
g597.t1	omap49267b	2130855	2133157	+	625		O42939|UBA2_SCHPO|1e-137	-		PF14732|Ubiquitin/SUMO-activating enzyme ubiquitin-like domain|1.2E-23;PF10585|Ubiquitin-activating enzyme active site|3.0E-5;PF00899|ThiF family|3.0E-73;	PTHR10953||1.8E-231;PTHR10953:SF5||1.8E-231;	SSF69572||1.44E-101;SSF69572||1.44E-101;	-	-	PS00865|Ubiquitin-activating enzyme active site.|-;	PS51257|Prokaryotic membrane lipoprotein lipid attachment site profile.|5.0;	-	-	G3DSA:3.40.50.720||3.7E-77;G3DSA:3.40.50.720||3.7E-77;G3DSA:3.10.290.20||2.3E-17;G3DSA:1.10.3240.10||2.6E-59;	-	PIRSF039133||6.8E-182;	-
g598.t1	omap49267b	2133202	2134973	-	366	Y	Q91VT4|CBR4_MOUSE|3e-32	2837|PHI:2837|OXI1|D2SZX7|5016|Cochliobolusheterostrophus|Reducedvirulence|5e-11	Y	PF01370|NAD dependent epimerase/dehydratase family|3.9E-6;PF00106|short chain dehydrogenase|2.3E-26;	PTHR24322||1.6E-42;PTHR24322:SF328||1.6E-42;PTHR24322:SF328||1.6E-42;PTHR24322:SF328||1.6E-42;PTHR24322||1.6E-42;PTHR24322||1.6E-42;	SSF51735||1.48E-51;	-	-	PS00061|Short-chain dehydrogenases/reductases family signature.|-;	-	-	-	G3DSA:3.40.50.720||3.5E-59;G3DSA:3.40.50.720||3.5E-59;	-	-	PR00080|Short-chain dehydrogenase/reductase (SDR) superfamily signature|9.8E-14;PR00080|Short-chain dehydrogenase/reductase (SDR) superfamily signature|9.8E-14;PR00080|Short-chain dehydrogenase/reductase (SDR) superfamily signature|9.8E-14;PR00081|Glucose/ribitol dehydrogenase family signature|1.8E-24;PR00081|Glucose/ribitol dehydrogenase family signature|1.8E-24;PR00081|Glucose/ribitol dehydroge…
g599.t1	omap49267b	2135567	2137399	+	554		Q9P6N5|DS1PP_SCHPO|9e-57	-		PF01569|PAP2 superfamily|2.4E-19;	PTHR14969:SF3||4.3E-139;PTHR14969||4.3E-139;	SSF48317||1.7E-16;	-	-	-	-	SM00014|Acid phosphatase homologues|3.4E-12;	-	G3DSA:1.20.144.10||3.7E-18;	-	-	-
g600.t1	omap49267b	2137827	2139795	-	592		P32901|PTR2_YEAST|1e-168	2266|PHI:2266|Ptr2|0|13684|Phaeosphaerianodorum(related:Stagonosporanodorum)|Unaffectedpathogenicity|0.0		PF00854|POT family|1.4E-89;	PTHR11654||5.0E-228;PTHR11654:SF96||5.0E-228;	SSF103473||8.89E-17;SSF103473||8.89E-17;	-	-	PS01023|PTR2 family proton/oligopeptide symporters signature 2.|-;	-	-	-	G3DSA:1.20.1250.20||8.8E-12;G3DSA:1.20.1250.20||6.3E-5;	-	-	-
g601.t1	omap49267b	2144452	2148240	+	966		C7YQJ2|CBPYA_NECH7|0	901|PHI:901|um01886||5270|Ustilagomaydis|Unaffectedpathogenicity|1e-86		PF00450|Serine carboxypeptidase|5.3E-117;PF00004|ATPase family associated with various cellular activities (AAA)|3.2E-15;PF08542|Replication factor C C-terminal domain|3.2E-12;	PTHR11669:SF18||1.7E-243;PTHR11669||1.7E-243;	SSF53474||1.67E-121;SSF52540||7.71E-51;SSF48019||5.1E-15;	-	-	PS00560|Serine carboxypeptidases, histidine active site.|-;	-	SM00382|ATPases associated with a variety of cellular activities|6.5E-12;	-	G3DSA:1.20.272.10||1.0E-27;G3DSA:1.10.8.60||1.1E-19;G3DSA:3.40.50.300||7.5E-62;G3DSA:3.40.50.1820||2.2E-111;G3DSA:3.40.50.1820||2.2E-111;G3DSA:1.10.287.410||1.3E-24;	-	-	PR00724|Carboxypeptidase C serine protease (S10) family signature|2.3E-22;PR00724|Carboxypeptidase C serine protease (S10) family signature|2.3E-22;PR00724|Carboxypeptidase C serine protease (S10) family signature|2.3E-22;PR00724|Carboxypeptidase C serine protease (S10) family signature|2.3E-22;
g602.t1	omap49267b	2150995	2152464	+	489		Q8TG42|MP1_ASPFL|3e-09	-		PF12296|Hydrophobic surface binding protein A|9.7E-19;	-	-	-	-	-	-	-	-	-	-	-	-
g603.t1	omap49267b	2154432	2156057	+	485		Q03900|YD132_YEAST|9e-51	-		-	PTHR31758||4.4E-125;	SSF54695||5.76E-6;SSF54695||1.2E-7;	-	-	-	-	-	-	G3DSA:3.30.710.10||6.3E-4;G3DSA:3.30.710.10||9.0E-5;	-	-	-
g604.t1	omap49267b	2156638	2158596	-	631		-	-		-	PTHR42041||2.5E-40;	-	-	-	-	-	-	Coil||-;Coil||-;Coil||-;Coil||-;	-	-	-	-
g605.t1	omap49267b	2159330	2160197	+	261	Y	Q9M2Z4|MSBP2_ARATH|8e-18	-		PF00173|Cytochrome b5-like Heme/Steroid binding domain|7.0E-13;	PTHR10281||8.1E-40;PTHR10281:SF4||8.1E-40;PTHR10281||8.1E-40;PTHR10281:SF4||8.1E-40;	SSF55856||5.37E-21;SSF55856||5.37E-21;	-	-	-	-	-	Coil||-;	G3DSA:3.10.120.10||2.0E-33;G3DSA:3.10.120.10||2.0E-33;	-	-	-
g606.t1	omap49267b	2160405	2161130	-	220	Y	D4B3I5|A3024_ARTBC|7e-17	-		-	PTHR34883:SF1||1.8E-53;PTHR34883||1.8E-53;	SSF49503||2.0E-13;	-	-	-	-	-	-	G3DSA:2.60.40.420||2.0E-10;	-	-	-
g607.t1	omap49267b	2162985	2163476	-	141	Y	-	-		PF09415|CENP-S associating Centromere protein X|8.9E-23;	PTHR28680||1.0E-18;	-	-	-	-	-	-	-	-	-	-	-
g608.t1	omap49267b	2164049	2165465	-	314	Y	P02723|ADT_NEUCR|0	2038|PHI:2038|Mir1|MGG_02370|148305|Magnaportheoryzae(related:Magnaporthegrisea)|Unaffectedpathogenicity|4e-07		PF00153|Mitochondrial carrier protein|2.7E-15;PF00153|Mitochondrial carrier protein|5.4E-22;PF00153|Mitochondrial carrier protein|7.2E-24;	PTHR24089||1.1E-188;PTHR24089:SF386||1.1E-188;	SSF103506||6.41E-73;	-	-	-	PS50920|Solute carrier (Solcar) repeat profile.|18.394;PS50920|Solute carrier (Solcar) repeat profile.|23.693;PS50920|Solute carrier (Solcar) repeat profile.|24.058;	-	-	G3DSA:1.50.40.10||5.6E-77;	-	-	PR00926|Mitochondrial carrier protein signature|6.3E-67;PR00926|Mitochondrial carrier protein signature|6.3E-67;PR00926|Mitochondrial carrier protein signature|6.3E-67;PR00926|Mitochondrial carrier protein signature|6.3E-67;PR00926|Mitochondrial carrier protein signature|6.3E-67;PR00926|Mitochondrial carrier protein signature|6.3E-67;PR00927|Adenine nucleotide translocator signature|8.4E-38;PR009…
g609.t1	omap49267b	2168966	2169513	-	134	Y	Q7SC06|RS25_NEUCR|5e-36	-		PF03297|S25 ribosomal protein|1.8E-36;	PTHR12850||5.3E-46;	-	-	PD012268|RIBOSOMAL S25 40S RIBONUCLEOPROTEIN S25 MULTIGENE FAMILY TRANSCRIPTION STRAIN DIRECT|5.0E-28;	-	-	-	-	-	-	-	-
g610.t1	omap49267b	2169709	2170508	+	213	Y	Q7RVI1|RS5_NEUCR|1e-134	-		PF00177|Ribosomal protein S7p/S5e|6.1E-38;	PTHR11205||9.0E-139;	SSF47973||1.44E-65;	TIGR01028|uS7_euk_arch: ribosomal protein uS7|2.1E-89;	-	PS00052|Ribosomal protein S7 signature.|-;	-	-	Coil||-;	G3DSA:1.10.455.10||1.6E-88;	-	PIRSF002122||3.5E-40;	-
g611.t1	omap49267b	2170824	2171654	-	276	Y	-	-		-	-	SSF55729||5.46E-17;SSF55729||5.46E-17;SSF55729||5.46E-17;	-	-	-	-	-	-	G3DSA:3.40.630.30||6.2E-28;G3DSA:3.40.630.30||6.2E-28;	-	-	-
g612.t1	omap49267b	2175078	2181267	+	2045		Q8BUR4|DOCK1_MOUSE|2e-50	-		PF16172|DOCK N-terminus|1.3E-108;PF06920|Dock homology region 2|3.4E-34;PF14429|C2 domain in Dock180 and Zizimin proteins|8.5E-28;	PTHR23317:SF69||0.0;PTHR23317:SF69||0.0;PTHR23317||0.0;PTHR23317||0.0;PTHR23317:SF69||0.0;PTHR23317||0.0;	SSF48371||7.85E-6;SSF48371||7.85E-6;SSF48371||7.85E-6;SSF48371||7.85E-6;SSF48371||7.85E-6;SSF50044||3.87E-8;	-	-	-	PS51651|DHR-2 domain profile.|51.068;PS50002|Src homology 3 (SH3) domain profile.|9.732;PS51650|DHR-1 domain profile.|28.357;	SM00326|Src homology 3 domains|1.4E-7;	Coil||-;	G3DSA:2.30.30.40||4.4E-13;	-	-	-
g613.t1	omap49267b	2181912	2184250	-	712		Q9UBJ2|ABCD2_HUMAN|0	2042|PHI:2042|ABC3|Q3Y5V5|148305|Magnaportheoryzae(related:Magnaporthegrisea)|Lossofpathogenicity|4e-15	Y	PF06472|ABC transporter transmembrane region 2|1.2E-106;PF00005|ABC transporter|8.4E-18;	PTHR11384||0.0;PTHR11384:SF13||0.0;	SSF52540||2.84E-36;	-	-	-	PS50893|ATP-binding cassette, ABC transporter-type domain profile.|14.873;	SM00382|ATPases associated with a variety of cellular activities|3.0E-7;	Coil||-;	G3DSA:3.40.50.300||7.5E-40;	-	-	-
g614.t1	omap49267b	2185996	2186308	+	85	Y	Q4I9U7|DPH3_GIBZE|2e-33	-		PF05207|CSL zinc finger|1.0E-23;	PTHR21454||2.8E-33;	SSF144217||1.96E-28;	-	-	-	PS51074|Zinc finger DPH-type profile.|22.919;	-	-	-	-	-	-
g615.t1	omap49267b	2207991	2208401	-	110	Y	-	-		-	-	-	-	-	-	-	-	-	-	-	-	-	No
g616.t1	omap49267b	2213150	2216588	-	1126		P10857|SYLC_NEUCR|0	-		PF00133|tRNA synthetases class I (I, L, M and V)|4.7E-23;PF00133|tRNA synthetases class I (I, L, M and V)|3.7E-7;PF08264|Anticodon-binding domain of tRNA|3.0E-11;	PTHR11946||0.0;PTHR11946||0.0;PTHR11946||0.0;PTHR11946||0.0;PTHR11946:SF51||0.0;PTHR11946:SF51||0.0;PTHR11946:SF51||0.0;PTHR11946:SF51||0.0;	SSF47323||6.54E-18;SSF50677||6.28E-31;SSF50677||6.28E-31;SSF52374||2.48E-85;SSF52374||2.48E-85;SSF52374||2.48E-85;	TIGR00395|leuS_arch: leucine--tRNA ligase|0.0;	-	-	-	-	-	G3DSA:3.90.740.10||1.3E-36;G3DSA:1.10.730.10||1.8E-16;G3DSA:3.40.50.620||2.6E-90;G3DSA:3.40.50.620||2.6E-90;G3DSA:3.40.50.620||2.6E-90;	-	-	-
g617.t1	omap49267b	2217216	2217831	+	149	Y	-	-		-	-	-	-	-	-	-	-	-	-	-	-	-	No
g618.t1	omap49267b	2217986	2218613	-	188	Y	Q9DCR2|AP3S1_MOUSE|6e-47	-		PF01217|Clathrin adaptor complex small chain|8.0E-41;	PTHR11753||5.1E-89;PTHR11753||5.1E-89;PTHR11753:SF2||5.1E-89;PTHR11753:SF2||5.1E-89;	SSF64356||1.05E-32;	-	-	-	-	-	-	G3DSA:3.30.450.60||4.1E-45;	-	PIRSF015588||1.1E-44;	-
g619.t1	omap49267b	2219755	2220419	+	203	Y	Q05B87|FRDA_BOVIN|6e-27	-		PF01491|Frataxin-like domain|8.5E-36;	PTHR16821||3.4E-48;	SSF55387||3.31E-33;	TIGR03422|mito_frataxin: frataxin|1.8E-38;TIGR03421|FeS_CyaY: iron donor protein CyaY|9.3E-21;	-	PS01344|Frataxin family signature.|-;	PS50810|Frataxin family profile.|26.89;	-	-	G3DSA:3.30.920.10||2.8E-40;	-	-	-
g620.t1	omap49267b	2220729	2221186	-	131	Y	-	-		-	-	-	-	-	-	-	-	Coil||-;	-	-	-	-
g621.t1	omap49267b	2221939	2224811	-	762		P49374|HGT1_KLULA|3e-75	2968|PHI:2968|Hxs1|J9VQA5|5207|Cryptococcusneoformans|Reducedvirulence|3e-45	Y	PF00083|Sugar (and other) transporter|7.3E-107;	PTHR23500||0.0;PTHR23500:SF88||0.0;	SSF103473||7.59E-64;SSF103473||7.59E-64;	TIGR00879|SP: MFS transporter, sugar porter (SP) family|3.1E-100;	-	PS00217|Sugar transport proteins signature 2.|-;	PS50850|Major facilitator superfamily (MFS) profile.|45.534;	-	-	G3DSA:1.20.1250.20||2.5E-19;G3DSA:1.20.1250.20||2.8E-26;	-	-	PR00171|Sugar transporter signature|2.4E-23;PR00171|Sugar transporter signature|2.4E-23;PR00171|Sugar transporter signature|2.4E-23;PR00171|Sugar transporter signature|2.4E-23;PR00171|Sugar transporter signature|2.4E-23;
g622.t1	omap49267b	2230810	2231974	+	295	Y	Q1DKX4|CHS7_COCIM|2e-34	337|PHI:337|CHS7|AAT77184|5507|Fusariumoxysporum|Reducedvirulence|5e-29	Y	PF12271|Chitin synthase III catalytic subunit|3.8E-111;	PTHR35329:SF1||9.8E-160;PTHR35329||9.8E-160;	-	-	-	-	-	-	-	-	-	-	-
g623.t1	omap49267b	2232831	2234415	+	484		O74995|TFH47_SCHPO|1e-142	1376|PHI:1376|GzC2H039|I1RPM7|5518|Gibberellazeae(related:Fusariumgraminearum)|Unaffectedpathogenicity|0.0		PF04056|Ssl1-like|2.1E-74;PF07975|TFIIH C1-like domain|2.1E-17;	PTHR12695:SF2||2.4E-178;PTHR12695||2.4E-178;PTHR12695||2.4E-178;PTHR12695:SF2||2.4E-178;	SSF53300||8.9E-18;SSF57889||1.05E-15;SSF57889||1.05E-15;	TIGR00622|ssl1: transcription factor ssl1|1.5E-40;	-	PS00028|Zinc finger C2H2 type domain signature.|-;	PS50157|Zinc finger C2H2 type domain profile.|8.517;PS50234|VWFA domain profile.|11.063;	SM01047|TFIIH C1-like domain|1.3E-24;SM00327|von Willebrand factor (vWF) type A domain|3.0E-12;	-	G3DSA:3.10.370.10||1.4E-24;G3DSA:3.40.50.410||6.6E-6;	-	PIRSF015919||1.0E-165;	-
g624.t1	omap49267b	2234993	2236258	-	421		Q872T7|HPPD_NEUCR|0	-		PF00903|Glyoxalase/Bleomycin resistance protein/Dioxygenase superfamily|2.9E-4;PF00903|Glyoxalase/Bleomycin resistance protein/Dioxygenase superfamily|3.7E-14;	PTHR11959:SF9||2.7E-229;PTHR11959||2.7E-229;	SSF54593||6.7E-89;	TIGR01263|4HPPD: 4-hydroxyphenylpyruvate dioxygenase|1.9E-135;	-	-	-	-	-	G3DSA:3.10.180.10||2.6E-46;G3DSA:3.10.180.10||9.6E-81;	-	PIRSF009283||6.1E-136;	-
g625.t1	omap49267b	2237484	2238284	+	266	Y	-	-		-	PTHR21405||7.2E-20;	-	-	-	-	-	-	-	-	-	-	-
g626.t1	omap49267b	2239271	2240035	+	135	Y	O14388|RL27A_SCHPO|9e-67	-		PF01777|Ribosomal L27e protein family|1.3E-36;	PTHR10497||7.7E-84;	SSF50104||3.91E-18;	-	PD009396|RIBOSOMAL RIBONUCLEOPROTEIN L27 60S L27 L27E MULTIGENE FAMILY NRRL KLUYVEROMYCES|6.0E-38;	-	-	-	-	G3DSA:2.30.30.30||5.1E-25;	-	-	-
g627.t1	omap49267b	2240885	2242299	-	402		Q9LRP2|PT317_ARATH|6e-54	-		PF03151|Triose-phosphate Transporter family|8.4E-24;	PTHR11132:SF125||5.9E-177;PTHR11132||5.9E-177;	SSF103481||2.48E-5;	-	-	-	-	-	-	-	-	-	-
g628.t1	omap49267b	2248216	2250100	+	501		-	-		PF01593|Flavin containing amine oxidoreductase|1.3E-6;	PTHR10668||1.6E-288;PTHR10668:SF63||1.6E-288;	SSF51905||2.33E-23;SSF51905||2.33E-23;	-	-	-	-	-	-	G3DSA:3.50.50.60||5.1E-17;G3DSA:3.50.50.60||5.1E-17;	-	-	-
g629.t1	omap49267b	2252336	2260158	+	2534		Q9P896|TCSA_EMENI|3e-61	253|PHI:253|FOS1|AAK27436|5085|Aspergillusfumigatus|Reducedvirulence|4e-62	Y	PF00512|His Kinase A (phospho-acceptor) domain|7.5E-18;PF13185|GAF domain|8.8E-11;PF13191|AAA ATPase domain|1.9E-9;PF02518|Histidine kinase-, DNA gyrase B-, and HSP90-like ATPase|2.1E-23;PF00072|Response regulator receiver domain|7.2E-21;PF00069|Protein kinase domain|2.2E-8;	PTHR24423||1.6E-256;PTHR24423||1.6E-256;PTHR24423:SF498||1.6E-256;PTHR24423:SF498||1.6E-256;PTHR24423:SF498||1.6E-256;PTHR24423||1.6E-256;	SSF47384||2.55E-19;SSF55781||1.41E-12;SSF55874||1.83E-40;SSF52172||6.26E-29;SSF56112||1.27E-23;SSF48452||4.6E-5;SSF48452||4.6E-5;SSF52540||1.09E-5;SSF52540||1.09E-5;	-	-	-	PS50109|Histidine kinase domain profile.|46.24;PS50110|Response regulatory domain profile.|27.347;PS50011|Protein kinase domain profile.|16.952;	SM00387|Histidine kinase-like ATPases|4.2E-34;SM00448|cheY-homologous receiver domain|8.1E-27;SM00220|Serine/Threonine protein kinases, catalytic domain|2.2E-4;SM00388|His Kinase A (phosphoacceptor) domain|5.7E-22;	Coil||-;	G3DSA:3.30.450.40||1.4E-14;G3DSA:1.25.40.10||2.2E-10;G3DSA:1.25.40.10||2.2E-10;G3DSA:1.10.287.130||3.6E-16;G3DSA:3.30.565.10||2.6E-42;G3DSA:1.10.510.10||2.1E-19;G3DSA:3.40.50.2300||4.1E-35;	-	-	PR00344|Bacterial sensor protein C-terminal signature|1.2E-7;PR00344|Bacterial sensor protein C-terminal signature|1.2E-7;PR00344|Bacterial sensor protein C-terminal signature|1.2E-7;
g630.t1	omap49267b	2270272	2272939	+	641		-	-		-	-	-	-	-	-	-	-	Coil||-;	-	-	-	-
g631.t1	omap49267b	2273203	2273481	-	92	Y	-	-		-	-	-	-	-	-	-	-	-	-	-	-	-	No
g632.t1	omap49267b	2276778	2279774	-	952		Q9Y7J5|YOI9_SCHPO|8e-70	-		PF00566|Rab-GTPase-TBC domain|6.9E-34;	PTHR22957||6.0E-158;PTHR22957||6.0E-158;PTHR22957||6.0E-158;PTHR22957:SF313||6.0E-158;PTHR22957:SF313||6.0E-158;PTHR22957:SF313||6.0E-158;PTHR22957||6.0E-158;PTHR22957:SF313||6.0E-158;	SSF47923||1.23E-15;SSF47923||9.42E-34;	-	-	-	PS50086|TBC/rab GAP domain profile.|24.675;	SM00164|Domain in Tre-2, BUB2p, and Cdc16p. Probable Rab-GAPs.|3.2E-21;	-	G3DSA:1.10.8.270||7.5E-27;	-	-	-
g633.t1	omap49267b	2286069	2288799	-	819		Q9UTB0|YL88_SCHPO|7e-56	1260|PHI:1260|FGSG_13944|I1RUC7|5518|Gibberellazeae(related:Fusariumgraminearum)|Unaffectedpathogenicity|1e-08		PF01843|DIL domain|1.8E-32;PF12796|Ankyrin repeats (3 copies)|6.0E-12;	PTHR24193||9.7E-25;PTHR24193:SF65||9.7E-25;	SSF48403||3.11E-24;	-	-	-	PS50088|Ankyrin repeat profile.|11.995;PS50297|Ankyrin repeat region circular profile.|20.925;PS51126|Dilute domain profile.|39.024;	SM00248|ankyrin repeats|1500.0;SM00248|ankyrin repeats|0.031;SM00248|ankyrin repeats|6.9E-4;	-	G3DSA:1.25.40.20||6.5E-27;	-	-	-
g634.t1	omap49267b	2290186	2291401	-	363	Y	P18407|ALLC_NEUCR|0	854|PHI:854|um01947|EAK82380|5270|Ustilagomaydis|Reducedvirulence|1e-86	Y	PF03561|Allantoicase repeat|1.6E-45;PF03561|Allantoicase repeat|1.0E-44;	PTHR12045||1.7E-169;PTHR12045:SF3||1.7E-169;	SSF49785||3.57E-57;SSF49785||2.98E-49;	TIGR02961|allantoicase: allantoicase|2.7E-122;	-	-	-	-	-	G3DSA:2.60.120.260||3.0E-51;G3DSA:2.60.120.260||4.1E-58;	-	PIRSF016516||3.1E-145;	-
g635.t1	omap49267b	2292405	2293046	+	213	Y	-	-		PF03188|Eukaryotic cytochrome b561|2.7E-14;	PTHR10106||1.3E-15;	-	-	-	-	PS50939|Cytochrome b561 domain profile.|15.466;	SM00665|Cytochrome b-561 / ferric reductase transmembrane domain.|0.0014;	-	-	-	-	-
g636.t1	omap49267b	2295244	2298312	-	918		Q9UT19|METE_SCHPO|0	442|PHI:442|MSY1||5518|Fusariumgraminearum|Reducedvirulence|0.0	Y	PF01717|Cobalamin-independent synthase, Catalytic domain|2.2E-148;PF08267|Cobalamin-independent synthase, N-terminal domain|4.2E-110;	PTHR30519:SF0||0.0;PTHR30519||0.0;	SSF51726||6.41E-100;SSF51726||1.31E-110;	TIGR01371|met_syn_B12ind: 5-methyltetrahydropteroyltriglutamate--homocysteine S-methyltransferase|0.0;	-	-	-	-	Coil||-;Coil||-;	G3DSA:3.20.20.210||4.7E-137;G3DSA:3.20.20.210||8.9E-131;	MF_00172|5-methyltetrahydropteroyltriglutamate--homocysteine methyltransferase [metE].|33.778;	-	-
g637.t1	omap49267b	2302106	2302795	-	158	Y	-	-		-	-	-	-	-	-	-	-	-	-	-	-	-	No
g638.t1	omap49267b	2313340	2313786	+	148	Y	-	-		PF12855|Life-span regulatory factor|6.8E-9;	-	-	-	-	-	-	-	-	-	-	-	-
g639.t1	omap49267b	2321559	2323549	+	539		O74341|TCPG_SCHPO|0	-		PF00118|TCP-1/cpn60 chaperonin family|1.9E-171;	PTHR11353:SF63||1.9E-298;PTHR11353||1.9E-298;	SSF52029||4.19E-56;SSF48592||7.2E-86;SSF48592||7.2E-86;SSF54849||3.36E-26;SSF54849||3.36E-26;	TIGR02344|chap_CCT_gamma: T-complex protein 1, gamma subunit|7.3E-284;	-	PS00750|Chaperonins TCP-1 signature 1.|-;PS00751|Chaperonins TCP-1 signature 2.|-;PS00995|Chaperonins TCP-1 signature 3.|-;	-	-	-	G3DSA:3.30.260.10||3.9E-29;G3DSA:3.30.260.10||3.9E-29;G3DSA:1.10.560.10||1.8E-93;G3DSA:1.10.560.10||1.8E-93;G3DSA:3.50.7.10||1.9E-62;	-	-	PR00304|Tailless complex polypeptide 1 (chaperone) signature|2.4E-27;PR00304|Tailless complex polypeptide 1 (chaperone) signature|2.4E-27;PR00304|Tailless complex polypeptide 1 (chaperone) signature|2.4E-27;PR00304|Tailless complex polypeptide 1 (chaperone) signature|2.4E-27;PR00304|Tailless complex polypeptide 1 (chaperone) signature|2.4E-27;
g640.t1	omap49267b	2323847	2324479	-	210	Y	Q9CWV6|PKRI1_MOUSE|8e-12	-		PF06658|Protein of unknown function (DUF1168)|7.3E-35;	PTHR13507||2.0E-41;	-	-	-	-	-	-	Coil||-;	-	-	-	-
g641.t1	omap49267b	2325628	2327166	+	494		Q99288|DET1_YEAST|2e-42	-		PF00300|Histidine phosphatase superfamily (branch 1)|6.7E-23;	PTHR23029||9.2E-83;PTHR23029||9.2E-83;PTHR23029:SF26||9.2E-83;PTHR23029:SF26||9.2E-83;	SSF53254||8.6E-35;SSF53254||8.6E-35;	-	-	-	-	SM00855|Phosphoglycerate mutase family|7.5E-11;	-	G3DSA:3.40.50.1240||6.2E-42;G3DSA:3.40.50.1240||6.2E-42;	-	-	-
g642.t1	omap49267b	2328151	2334366	-	2054		Q9P7Q7|MAK1_SCHPO|1e-113	3161|Mohik5|PHI:3161|G4MKP6|318829|Magnaportheoryzae|lossofpathogenicity|0.0	Y	PF00512|His Kinase A (phospho-acceptor) domain|1.2E-19;PF02518|Histidine kinase-, DNA gyrase B-, and HSP90-like ATPase|1.8E-18;PF08447|PAS fold|1.4E-12;PF00072|Response regulator receiver domain|3.1E-20;	PTHR24423||2.7E-288;PTHR24423:SF442||2.7E-288;PTHR24423:SF442||2.7E-288;PTHR24423:SF442||2.7E-288;PTHR24423||2.7E-288;PTHR24423||2.7E-288;	SSF52172||4.41E-34;SSF55874||1.83E-39;SSF47384||1.53E-20;SSF55785||3.39E-11;SSF55785||3.39E-11;SSF55785||8.72E-15;	-	-	-	PS50112|PAS repeat profile.|9.621;PS50110|Response regulatory domain profile.|28.083;PS50109|Histidine kinase domain profile.|44.141;PS50113|PAC domain profile.|11.863;PS50113|PAC domain profile.|9.126;	SM00086|Motif C-terminal to PAS motifs (likely to contribute to PAS structural domain)|0.93;SM00086|Motif C-terminal to PAS motifs (likely to contribute to PAS structural domain)|0.25;SM00388|His Kinase A (phosphoacceptor) domain|6.7E-24;SM00091|PAS domain|10.0;SM00091|PAS domain|6.3E-6;SM00448|cheY-homologous receiver domain|3.6E-32;SM00387|Histidine kinase-like ATPases|2.8E-33;	-	G3DSA:3.30.450.20||1.4E-14;G3DSA:3.30.450.20||9.0E-18;G3DSA:3.30.450.20||1.4E-14;G3DSA:3.40.50.2300||4.1E-43;G3DSA:1.10.287.130||2.6E-18;G3DSA:3.30.565.10||6.5E-41;	-	-	PR00344|Bacterial sensor protein C-terminal signature|2.8E-12;PR00344|Bacterial sensor protein C-terminal signature|2.8E-12;PR00344|Bacterial sensor protein C-terminal signature|2.8E-12;PR00344|Bacterial sensor protein C-terminal signature|2.8E-12;
g643.t1	omap49267b	2337436	2339029	-	508		Q873E8|GSHR_NEUCR|0	-		PF02852|Pyridine nucleotide-disulphide oxidoreductase, dimerisation domain|1.4E-31;PF07992|Pyridine nucleotide-disulphide oxidoreductase|5.4E-70;	PTHR22912:SF155||3.2E-277;PTHR22912||3.2E-277;	SSF55424||8.08E-32;SSF51905||9.07E-54;	TIGR01421|gluta_reduc_1: glutathione-disulfide reductase|8.7E-197;	-	PS00076|Pyridine nucleotide-disulphide oxidoreductases class-I active site.|-;	-	-	-	G3DSA:3.30.390.30||4.4E-41;G3DSA:3.50.50.60||1.3E-50;G3DSA:3.50.50.60||7.7E-39;	-	PIRSF000350||1.1E-77;	PR00368|FAD-dependent pyridine nucleotide reductase signature|1.3E-26;PR00368|FAD-dependent pyridine nucleotide reductase signature|1.3E-26;PR00368|FAD-dependent pyridine nucleotide reductase signature|1.3E-26;PR00368|FAD-dependent pyridine nucleotide reductase signature|1.3E-26;PR00368|FAD-dependent pyridine nucleotide reductase signature|1.3E-26;PR00411|Pyridine nucleotide disulphide reductase …
g644.t1	omap49267b	2340635	2344813	+	1310		Q9HGL2|YHLA_SCHPO|1e-60	-		PF00627|UBA/TS-N domain|1.8E-5;PF12763|Cytoskeletal-regulatory complex EF hand|2.8E-14;PF12763|Cytoskeletal-regulatory complex EF hand|3.1E-5;PF12763|Cytoskeletal-regulatory complex EF hand|1.7E-11;	PTHR11216||3.1E-174;PTHR11216:SF61||3.1E-174;PTHR11216:SF61||3.1E-174;PTHR11216:SF61||3.1E-174;PTHR11216||3.1E-174;PTHR11216||3.1E-174;PTHR11216||3.1E-174;PTHR11216:SF61||3.1E-174;	SSF47473||1.6E-16;SSF47473||6.84E-27;SSF47473||2.7E-15;SSF46934||1.66E-9;	-	-	-	PS50222|EF-hand calcium-binding domain profile.|5.754;PS50031|EH domain profile.|20.884;PS50222|EF-hand calcium-binding domain profile.|5.141;PS50030|Ubiquitin-associated domain (UBA) profile.|13.39;PS50222|EF-hand calcium-binding domain profile.|9.576;PS50031|EH domain profile.|15.498;PS50222|EF-hand calcium-binding domain profile.|6.563;PS50031|EH domain profile.|26.179;	SM00027|Eps15 homology domain|6.8E-23;SM00027|Eps15 homology domain|1.6E-35;SM00027|Eps15 homology domain|5.8E-8;SM00165|Ubiquitin associated domain|1.4E-7;	Coil||-;Coil||-;Coil||-;	G3DSA:1.10.8.10||2.3E-9;G3DSA:1.10.238.10||1.6E-36;G3DSA:1.10.238.10||4.9E-25;G3DSA:1.10.238.10||6.9E-22;	-	-	-
g645.t1	omap49267b	2345411	2347669	-	752		O74846|SEC6_SCHPO|3e-75	-		PF06046|Exocyst complex component Sec6|6.6E-164;	PTHR21292||3.7E-220;PTHR21292:SF1||3.7E-220;	-	-	-	-	-	-	-	-	-	-	-
g646.t1	omap49267b	2348518	2350018	-	473		P38772|BCD1_YEAST|9e-19	-		PF04438|HIT zinc finger|2.3E-9;	PTHR13483||2.1E-44;PTHR13483:SF3||2.1E-44;PTHR13483||2.1E-44;PTHR13483:SF3||2.1E-44;PTHR13483:SF3||2.1E-44;PTHR13483||2.1E-44;	SSF144232||2.67E-11;	-	-	-	PS51083|Zinc finger HIT-type profile.|10.563;	-	Coil||-;	-	-	-	-
g647.t1	omap49267b	2350845	2353594	-	890		Q9Y7Q7|DENN_SCHPO|6e-12	-		PF03456|uDENN domain|1.0E-5;PF02141|DENN (AEX-3) domain|1.3E-38;	PTHR12296||1.9E-300;PTHR12296||1.9E-300;PTHR12296:SF22||1.9E-300;PTHR12296:SF22||1.9E-300;	-	-	-	-	PS50211|DENN domain profile.|30.221;PS50946|uDENN domain profile.|15.023;	SM00799|Domain found in a variety of signalling proteins, always encircled by uDENN and dDENN|1.0E-41;SM00800|Domain always found upstream of DENN domain, found in a variety of signalling proteins|6.3E-16;	Coil||-;Coil||-;Coil||-;	-	-	-	-
g648.t1	omap49267b	2361557	2362966	+	469		-	-		-	-	-	-	-	-	-	-	Coil||-;	-	-	-	-
g649.t1	omap49267b	2364104	2365639	+	511		-	-		-	-	-	-	-	-	-	-	-	-	-	-	-	No
g650.t1	omap49267b	2368516	2370886	+	654		-	-		-	-	-	-	-	-	-	-	Coil||-;	-	-	-	-
g651.t1	omap49267b	2373731	2375126	+	313	Y	-	-		-	-	-	-	-	-	-	-	-	-	-	-	-	No
g652.t1	omap49267b	2381086	2382864	+	464		-	-		-	-	-	-	-	-	-	-	-	-	-	-	-	No
g653.t1	omap49267b	2383099	2383314	+	71	Y	-	-		-	-	-	-	-	-	-	-	-	-	-	-	-	No
g654.t1	omap49267b	2383369	2383950	+	193	Y	-	-		-	-	-	-	-	-	-	-	-	-	-	-	-	No
g655.t1	omap49267b	2384181	2384669	+	162	Y	-	-		-	-	-	-	-	-	-	-	-	-	-	-	-	No
g656.t1	omap49267b	2385236	2386131	-	276	Y	E3QKH9|MEP2_COLGM|8e-15	479|PHI:479|MEP1|AAQ07436|199306|Coccidioidesposadasii|Reducedvirulence|2e-11	Y	PF05572|Pregnancy-associated plasma protein-A|6.7E-9;	-	SSF55486||6.83E-11;	-	-	-	-	-	-	G3DSA:3.40.390.10||2.7E-5;	-	-	-
g657.t1	omap49267b	2387981	2388799	-	272	Y	Q7T6X2|YR826_MIMIV|4e-13	1256|PHI:1256|FGSG_02153|I1RAA6|5518|Gibberellazeae(related:Fusariumgraminearum)|Unaffectedpathogenicity|8e-17		PF00069|Protein kinase domain|1.0E-25;	PTHR23257||2.2E-24;PTHR23257:SF460||2.2E-24;	SSF56112||9.17E-37;	-	-	-	PS50011|Protein kinase domain profile.|21.743;	-	-	G3DSA:3.30.200.20||6.8E-15;G3DSA:1.10.510.10||6.3E-21;	-	-	-
g658.t1	omap49267b	2391705	2393915	-	736		-	-		-	-	SSF56399||5.11E-9;SSF56399||5.11E-9;	-	-	-	-	-	Coil||-;	G3DSA:3.90.210.10||8.0E-21;	-	-	-
g659.t1	omap49267b	2400236	2401325	+	310	Y	-	-		-	-	-	-	-	-	-	-	-	-	-	-	-	No
g660.t1	omap49267b	2401404	2401757	-	117	Y	-	-		-	-	-	-	-	-	-	-	-	-	-	-	-	No
g661.t1	omap49267b	2402060	2402483	-	121	Y	-	-		-	-	-	-	-	-	-	-	-	-	-	-	-	No
g662.t1	omap49267b	2410515	2411137	+	184	Y	-	27|PHI:27|CAP20|AAA77678|5457|Colletotrichumgloeosporioides|Lossofpathogenicity|2e-57	Y	-	PTHR11736||1.5E-28;PTHR11736:SF79||1.5E-28;	-	-	-	-	-	-	-	-	-	-	-
g663.t1	omap49267b	2413371	2414556	+	371	Y	O00625|PIR_HUMAN|3e-92	-		PF05726|Pirin C-terminal cupin domain|1.0E-22;PF02678|Pirin|1.9E-29;	PTHR13903:SF8||1.2E-163;PTHR13903||1.2E-163;	SSF51182||8.22E-89;	-	-	-	-	-	-	G3DSA:2.60.120.10||1.6E-81;	-	-	-
g664.t1	omap49267b	2415626	2421064	-	817		D4AZC5|CFMA_ARTBC|4e-12	-		PF05730|CFEM domain|9.2E-11;	PTHR37928||3.2E-17;	-	-	-	-	-	SM00747||2.2E-9;	-	-	-	-	-
g665.t1	omap49267b	2423859	2426834	-	903		Q9UW15|RIR1_NEUCR|0	-		PF00317|Ribonucleotide reductase, all-alpha domain|7.2E-24;PF03477|ATP cone domain|5.1E-16;PF02867|Ribonucleotide reductase, barrel domain|5.2E-195;	PTHR11573||0.0;PTHR11573||0.0;	SSF48168||6.54E-69;SSF51998||6.71E-196;SSF51998||6.71E-196;	TIGR02506|NrdE_NrdA: ribonucleoside-diphosphate reductase, alpha subunit|1.2E-214;	-	PS00089|Ribonucleotide reductase large subunit signature.|-;	PS51161|ATP-cone domain profile.|20.208;	-	Coil||-;	G3DSA:3.20.70.20||2.4E-69;G3DSA:3.20.70.20||2.4E-69;G3DSA:3.20.70.20||2.4E-69;	-	-	PR01183|Ribonucleotide reductase large chain signature|3.0E-65;PR01183|Ribonucleotide reductase large chain signature|3.0E-65;PR01183|Ribonucleotide reductase large chain signature|3.0E-65;PR01183|Ribonucleotide reductase large chain signature|3.0E-65;PR01183|Ribonucleotide reductase large chain signature|3.0E-65;PR01183|Ribonucleotide reductase large chain signature|3.0E-65;
g666.t1	omap49267b	2428191	2429236	+	328	Y	Q9UUF1|YNF8_SCHPO|7e-70	3071|PsTatD4|PHI:3071|G4Z2B4|67593|Phytophthorasojae|reducedvirulence|6e-10	Y	PF01026|TatD related DNase|1.4E-43;	PTHR10060||3.0E-115;PTHR10060:SF15||3.0E-115;PTHR10060||3.0E-115;PTHR10060:SF15||3.0E-115;PTHR10060||3.0E-115;PTHR10060:SF15||3.0E-115;	SSF51556||6.24E-56;SSF51556||6.24E-56;SSF51556||6.24E-56;	-	-	-	-	-	-	G3DSA:3.20.20.140||7.5E-80;G3DSA:3.20.20.140||7.5E-80;	-	PIRSF005902||3.0E-88;	-
g667.t1	omap49267b	2429325	2430869	-	514		-	-		PF05238|Kinetochore protein CHL4 like|2.7E-123;	PTHR12309:SF12||1.2E-37;PTHR12309||1.2E-37;PTHR12309||1.2E-37;PTHR12309:SF12||1.2E-37;	-	-	-	-	-	-	-	-	-	-	-
g668.t1	omap49267b	2432813	2434172	+	283	Y	P22697|CYS3_NEUCR|2e-37	1325|PHI:1325|GzbZIP007|I1RMI1|5518|Gibberellazeae(related:Fusariumgraminearum)|Reducedvirulence|2e-81	Y	PF07716|Basic region leucine zipper|6.7E-13;	PTHR13044:SF14||8.5E-28;PTHR13044||8.5E-28;	SSF57959||1.19E-9;	-	-	PS00036|Basic-leucine zipper (bZIP) domain signature.|-;	PS50217|Basic-leucine zipper (bZIP) domain profile.|9.255;	SM00338|basic region leucin zipper|0.0012;	Coil||-;	G3DSA:1.20.5.170||1.6E-19;	-	-	-
g669.t1	omap49267b	2434420	2434815	-	131	Y	-	810|PHI:810|MGG_02436|EDJ98604|318829|Magnaportheoryzae|Reducedvirulence|4e-21	Y	-	PTHR39474||7.9E-27;	-	-	-	-	-	-	-	-	-	-	-
g670.t1	omap49267b	2436846	2438845	+	466		P14909|AAT_SULSO|3e-25	-		PF00155|Aminotransferase class I and II|1.1E-33;	PTHR11751:SF427||4.1E-232;PTHR11751||4.1E-232;	SSF53383||4.49E-62;	-	-	-	-	-	-	G3DSA:3.90.1150.10||1.4E-28;G3DSA:3.40.640.10||2.6E-40;	-	-	-
g671.t1	omap49267b	2439952	2441010	+	333	Y	-	-		-	PTHR34706||3.0E-63;	SSF53300||5.79E-11;	-	-	-	PS50234|VWFA domain profile.|10.13;	-	-	-	-	-	-
g672.t1	omap49267b	2441501	2443885	-	709		-	-		-	-	-	-	-	-	-	-	Coil||-;Coil||-;Coil||-;	-	-	-	-
g673.t1	omap49267b	2445575	2447532	-	594		O13845|RSD1_SCHPO|1e-102	2544|PHI:2544|PAB1|Q4WK03|746128|Aspergillusfumigatus|Mixedoutcome|8e-15		PF00076|RNA recognition motif. (a.k.a. RRM, RBD, or RNP domain)|6.1E-15;PF00076|RNA recognition motif. (a.k.a. RRM, RBD, or RNP domain)|8.9E-20;PF15519|linker between RRM2 and RRM3 domains in RBM39 protein|1.1E-22;	PTHR24012||2.1E-76;PTHR24012||2.1E-76;PTHR24012:SF286||2.1E-76;PTHR24012:SF286||2.1E-76;PTHR24012:SF286||2.1E-76;PTHR24012||2.1E-76;	SSF54928||6.31E-13;SSF54928||1.61E-28;SSF54928||1.88E-20;	TIGR01622|SF-CC1: splicing factor, CC1-like family|1.1E-157;	-	-	PS50102|Eukaryotic RNA Recognition Motif (RRM) profile.|16.33;PS50102|Eukaryotic RNA Recognition Motif (RRM) profile.|19.792;PS50102|Eukaryotic RNA Recognition Motif (RRM) profile.|8.928;	SM00360|RNA recognition motif|2.0E-17;SM00360|RNA recognition motif|0.019;SM00360|RNA recognition motif|1.7E-26;	-	G3DSA:3.30.70.330||1.0E-20;G3DSA:3.30.70.330||2.8E-28;G3DSA:3.30.70.330||5.8E-17;	-	-	-
g674.t1	omap49267b	2448526	2449728	-	380	Y	Q03529|SCS7_YEAST|1e-132	2605|PHI:2605|Rim23|Q4P671|5270|Ustilagomaydis|Unaffectedpathogenicity|3e-07		PF00173|Cytochrome b5-like Heme/Steroid binding domain|2.4E-16;PF04116|Fatty acid hydroxylase superfamily|1.4E-11;	PTHR12863||1.7E-158;PTHR12863:SF1||1.7E-158;	SSF55856||1.44E-23;	-	-	PS00191|Cytochrome b5 family, heme-binding domain signature.|-;	PS50255|Cytochrome b5 family, heme-binding domain profile.|21.798;	-	-	G3DSA:3.10.120.10||6.7E-24;	-	PIRSF005149||1.0E-140;	PR00363|Cytochrome B5 signature|7.7E-7;PR00363|Cytochrome B5 signature|7.7E-7;PR00363|Cytochrome B5 signature|7.7E-7;
g675.t1	omap49267b	2451909	2454400	+	749		-	-		PF07217|Heterokaryon incompatibility protein Het-C|7.8E-291;	PTHR14905:SF7||2.5E-240;PTHR14905:SF7||2.5E-240;PTHR14905||2.5E-240;PTHR14905||2.5E-240;	-	-	-	PS00289|Pentaxin family signature.|-;	-	-	-	-	-	-	-
g676.t1	omap49267b	2454896	2456786	-	600		O14156|PP2C4_SCHPO|2e-41	2491|PHI:2491|FgPTC1|I1RJS9|5518|Gibberellazeae(related:Fusariumgraminearum)|Reducedvirulence|3e-17	Y	PF00481|Protein phosphatase 2C|2.2E-31;	PTHR13832:SF321||7.0E-87;PTHR13832:SF321||7.0E-87;PTHR13832||7.0E-87;PTHR13832||7.0E-87;PTHR13832||7.0E-87;PTHR13832:SF321||7.0E-87;PTHR13832||7.0E-87;PTHR13832:SF321||7.0E-87;	SSF81606||1.09E-52;SSF81606||1.09E-52;SSF81606||1.09E-52;	-	-	PS01032|PPM-type phosphatase domain signature.|-;	PS51746|PPM-type phosphatase domain profile.|32.871;	SM00332|Serine/threonine phosphatases, family 2C, catalytic domain|2.7E-43;	-	G3DSA:3.60.40.10||3.3E-68;G3DSA:3.60.40.10||3.3E-68;G3DSA:3.60.40.10||3.3E-68;	-	-	-
g677.t1	omap49267b	2458102	2459333	-	366	Y	Q09919|FIP1_SCHPO|6e-93	485|PHI:485|FTR1|AAF69680|5476|Candidaalbicans|Lossofpathogenicity|6e-110	Y	PF03239|Iron permease FTR1 family|1.7E-80;	PTHR31632||2.2E-164;PTHR31632:SF2||2.2E-164;	-	-	-	-	-	-	-	-	-	-	-
g678.t1	omap49267b	2461660	2463825	+	615		P38993|FET3_YEAST|0	2920|PHI:2920|FET3-1|E3QRA4|31870|Colletotrichumgraminicola|Reducedvirulence|0.0	Y	PF00394|Multicopper oxidase|9.1E-37;PF07731|Multicopper oxidase|8.4E-40;PF07732|Multicopper oxidase|1.4E-43;	PTHR11709:SF105||4.4E-214;PTHR11709||4.4E-214;	SSF49503||1.42E-44;SSF49503||3.92E-42;SSF49503||1.75E-42;	-	-	PS00079|Multicopper oxidases signature 1.|-;PS00080|Multicopper oxidases signature 2.|-;PS00079|Multicopper oxidases signature 1.|-;	-	-	-	G3DSA:2.60.40.420||3.4E-37;G3DSA:2.60.40.420||2.6E-44;G3DSA:2.60.40.420||3.4E-46;	-	-	-
g679.t1	omap49267b	2464532	2465624	-	313	Y	Q10153|PIS_SCHPO|5e-62	-		PF01066|CDP-alcohol phosphatidyltransferase|1.5E-12;	PTHR15362:SF4||2.7E-115;PTHR15362||2.7E-115;PTHR15362:SF4||2.7E-115;PTHR15362||2.7E-115;	-	-	-	PS00379|CDP-alcohol phosphatidyltransferases signature.|-;	-	-	-	-	-	-	-
g680.t1	omap49267b	2468369	2469619	+	416		-	-		-	-	-	-	-	-	-	-	Coil||-;	-	-	-	-
g681.t1	omap49267b	2470374	2471630	-	392	Y	-	-		-	PTHR39610||1.4E-57;PTHR39610:SF1||1.4E-57;	-	-	-	-	-	-	Coil||-;	-	-	-	-
g682.t1	omap49267b	2473263	2474170	-	272	Y	P87216|VIPI_SCHPO|1e-44	-		PF00076|RNA recognition motif. (a.k.a. RRM, RBD, or RNP domain)|1.3E-6;	-	SSF54928||7.19E-12;	-	-	-	PS50102|Eukaryotic RNA Recognition Motif (RRM) profile.|9.729;	SM00360|RNA recognition motif|2.9E-7;	-	G3DSA:3.30.70.330||3.1E-9;	-	-	-
g683.t1	omap49267b	2480473	2481882	-	469		P16932|DGDA_BURCE|1e-141	3126|argD|PHI:3126|D4I307|552|Erwiniaamylovora|mixedoutcome|1e-31		PF00202|Aminotransferase class-III|3.0E-75;	PTHR11986:SF87||8.2E-233;PTHR11986||8.2E-233;	SSF53383||3.8E-102;	-	-	PS00600|Aminotransferases class-III pyridoxal-phosphate attachment site.|-;	-	-	-	G3DSA:3.40.640.10||3.7E-62;G3DSA:3.90.1150.10||2.0E-32;	-	-	-
g684.t1	omap49267b	2482864	2484713	-	563		Q9P7H9|YIT3_SCHPO|6e-30	1792|PHI:1792|GzZC107|I1RVS7|5518|Gibberellazeae(related:Fusariumgraminearum)|Unaffectedpathogenicity|0.0		PF04082|Fungal specific transcription factor domain|1.5E-16;	PTHR31668:SF10||6.3E-89;PTHR31668||6.3E-89;	-	-	-	-	-	SM00906|Fungal specific transcription factor domain|2.9E-11;	-	-	-	-	-
g685.t1	omap49267b	2486813	2487403	-	196	Y	-	-		-	-	-	-	-	-	-	-	-	-	-	-	-	No
g686.t1	omap49267b	2488466	2491315	-	780		P38699|STB5_YEAST|1e-10	1790|PHI:1790|GzZC105|I1RVT7|5518|Gibberellazeae(related:Fusariumgraminearum)|Lethal|0.0		PF04082|Fungal specific transcription factor domain|1.2E-10;PF00172|Fungal Zn(2)-Cys(6) binuclear cluster domain|3.1E-7;	PTHR31944||9.5E-35;	SSF57701||7.06E-8;	-	-	PS00463|Zn(2)-C6 fungal-type DNA-binding domain signature.|-;	PS50048|Zn(2)-C6 fungal-type DNA-binding domain profile.|11.019;	SM00906|Fungal specific transcription factor domain|9.0E-12;SM00066|GAL4-like Zn(II)2Cys6 (or C6 zinc) binuclear cluster DNA-binding domain|0.0043;	Coil||-;	G3DSA:4.10.240.10||1.2E-11;	-	-	-
g687.t1	omap49267b	2493214	2494981	-	571		Q4I327|BFR2_GIBZE|1e-126	-		PF13339|Apoptosis antagonizing transcription factor|5.8E-26;PF08164|Apoptosis-antagonizing transcription factor, C-terminal|2.5E-27;	PTHR15565||2.5E-92;PTHR15565:SF0||2.5E-92;PTHR15565:SF0||2.5E-92;PTHR15565||2.5E-92;	-	-	-	-	-	-	Coil||-;	-	-	-	-
g688.t1	omap49267b	2495405	2496516	+	296	Y	Q6CE48|IND1_YARLI|2e-91	-		PF10609|NUBPL iron-transfer P-loop NTPase|9.5E-95;	PTHR23264:SF36||1.4E-156;PTHR23264||1.4E-156;	SSF52540||9.75E-53;	-	-	-	-	-	-	G3DSA:3.40.50.300||3.3E-105;	MF_02040|Iron-sulfur cluster carrier protein.|34.985;	-	-
g689.t1	omap49267b	2496898	2497847	-	280	Y	O94519|SPF30_SCHPO|4e-10	-		-	-	SSF63748||7.02E-8;	-	-	-	-	SM00333|Tudor domain|1.5E-5;	Coil||-;Coil||-;	G3DSA:2.30.30.140||6.1E-11;	-	-	-
g690.t1	omap49267b	2500081	2501694	+	537		-	-		-	PTHR22794:SF1||1.2E-25;PTHR22794||1.2E-25;	-	-	-	-	-	-	-	-	-	-	-
g691.t1	omap49267b	2502438	2504458	-	648		Q02981|YP109_YEAST|1e-161	-		PF03109|ABC1 family|8.6E-6;PF03109|ABC1 family|4.5E-13;	PTHR10566||3.0E-252;PTHR10566||3.0E-252;PTHR10566:SF76||3.0E-252;PTHR10566:SF76||3.0E-252;PTHR10566||3.0E-252;PTHR10566:SF76||3.0E-252;	SSF56112||1.84E-16;SSF56112||1.84E-16;SSF56112||1.84E-16;	-	-	-	-	-	-	-	-	-	-
g692.t1	omap49267b	2505651	2506758	+	330	Y	P14187|CCHL_NEUCR|1e-136	-		PF01265|Cytochrome c/c1 heme lyase|2.2E-125;	PTHR12743:SF3||1.7E-119;PTHR12743:SF3||1.7E-119;PTHR12743||1.7E-119;PTHR12743||1.7E-119;	-	-	-	PS00822|Cytochrome c and c1 heme lyases signature 2.|-;	-	-	-	-	-	-	-
g693.t1	omap49267b	2507373	2509106	+	577		-	-		-	-	-	-	-	-	-	-	-	-	-	-	-	No
g694.t1	omap49267b	2510501	2511780	+	397		Q7SIC2|QDOI_ASPJA|6e-72	-		-	-	SSF51182||1.06E-28;	-	-	-	-	-	-	G3DSA:2.60.120.10||4.8E-45;G3DSA:2.60.120.10||4.2E-38;	-	-	-
g695.t1	omap49267b	2512452	2514485	-	677		-	-		-	-	-	-	-	-	-	-	-	-	-	-	-	No
g696.t1	omap49267b	2515136	2516590	-	462		O36018|BUD22_SCHPO|7e-09	-		PF09073|BUD22|1.7E-100;	PTHR23325||2.9E-30;	-	-	-	-	-	-	-	-	-	-	-
g697.t1	omap49267b	2520960	2522018	+	333	Y	P0C582|M2OM_NEUCR|1e-160	-		PF00153|Mitochondrial carrier protein|5.1E-16;PF00153|Mitochondrial carrier protein|1.9E-15;PF00153|Mitochondrial carrier protein|1.8E-18;	PTHR24089||1.9E-162;PTHR24089:SF284||1.9E-162;	SSF103506||1.57E-68;	-	-	-	PS50920|Solute carrier (Solcar) repeat profile.|18.287;PS50920|Solute carrier (Solcar) repeat profile.|24.294;PS50920|Solute carrier (Solcar) repeat profile.|22.856;	-	-	G3DSA:1.50.40.10||3.3E-68;	-	-	PR00926|Mitochondrial carrier protein signature|5.5E-7;PR00926|Mitochondrial carrier protein signature|5.5E-7;PR00926|Mitochondrial carrier protein signature|5.5E-7;PR00926|Mitochondrial carrier protein signature|5.5E-7;
g698.t1	omap49267b	2522927	2525348	+	786		Q10445|RHP41_SCHPO|4e-88	-		PF10405|Rad4 beta-hairpin domain 3|5.1E-25;PF03835|Rad4 transglutaminase-like domain|6.3E-27;PF10403|Rad4 beta-hairpin domain 1|4.3E-23;PF10404|Rad4 beta-hairpin domain 2|4.3E-20;	PTHR12135||1.8E-252;PTHR12135:SF1||1.8E-252;	SSF54001||5.4E-45;SSF54001||5.4E-45;	-	-	-	-	SM01031|Rad4 beta-hairpin domain 2|6.5E-16;SM01032|Rad4 beta-hairpin domain 3|4.4E-28;SM01030|Rad4 beta-hairpin domain 1|2.8E-25;	-	-	-	-	-
g699.t1	omap49267b	2527732	2532687	+	1651		O35600|ABCA4_MOUSE|2e-56	2067|PHI:2067|ABC4|MGG_00937|148305|Magnaportheoryzae(related:Magnaporthegrisea)|Lossofpathogenicity|0.0	Y	PF12698|ABC-2 family transporter protein|2.6E-11;PF12698|ABC-2 family transporter protein|1.6E-17;PF00005|ABC transporter|8.6E-27;PF00005|ABC transporter|8.7E-19;	PTHR19229||0.0;PTHR19229:SF36||0.0;PTHR19229||0.0;PTHR19229||0.0;PTHR19229:SF36||0.0;PTHR19229:SF36||0.0;PTHR19229||0.0;PTHR19229||0.0;PTHR19229:SF36||0.0;PTHR19229:SF36||0.0;	SSF52540||2.57E-44;SSF52540||4.08E-48;	-	-	PS00211|ABC transporters family signature.|-;PS00211|ABC transporters family signature.|-;	PS50893|ATP-binding cassette, ABC transporter-type domain profile.|17.727;PS50893|ATP-binding cassette, ABC transporter-type domain profile.|18.981;	SM00382|ATPases associated with a variety of cellular activities|6.8E-13;SM00382|ATPases associated with a variety of cellular activities|1.3E-9;	-	G3DSA:3.40.50.300||1.1E-58;G3DSA:3.40.50.300||4.6E-51;	-	-	-
g700.t1	omap49267b	2533441	2538004	-	1482		Q55168|PHY1_SYNY3|6e-50	599|PHI:599|TCO1|ABD49452|5207|Cryptococcusneoformans|Reducedvirulence|5e-24	Y	PF00072|Response regulator receiver domain|1.1E-14;PF00512|His Kinase A (phospho-acceptor) domain|5.3E-12;PF08446|PAS fold|1.8E-8;PF02518|Histidine kinase-, DNA gyrase B-, and HSP90-like ATPase|3.6E-16;PF00360|Phytochrome region|1.7E-28;PF01590|GAF domain|2.6E-12;	PTHR24423:SF414||0.0;PTHR24423||0.0;PTHR24423||0.0;PTHR24423:SF414||0.0;	SSF55781||1.4E-50;SSF55874||6.68E-31;SSF55785||5.23E-27;SSF47384||1.43E-13;SSF52172||1.07E-25;SSF55781||4.32E-45;	-	-	-	PS50109|Histidine kinase domain profile.|38.03;PS50046|Phytochrome chromophore attachment site domain profile.|36.809;PS50110|Response regulatory domain profile.|25.541;	SM00448|cheY-homologous receiver domain|3.2E-24;SM00387|Histidine kinase-like ATPases|1.2E-18;SM00388|His Kinase A (phosphoacceptor) domain|4.4E-14;	-	G3DSA:1.10.287.130||8.4E-9;G3DSA:3.30.450.40||4.2E-6;G3DSA:3.30.565.10||2.5E-34;G3DSA:3.40.50.2300||1.6E-30;	-	-	PR01033|Phytochrome signature|3.3E-10;PR01033|Phytochrome signature|3.3E-10;PR01033|Phytochrome signature|3.3E-10;PR01033|Phytochrome signature|3.3E-10;
g701.t1	omap49267b	2549962	2551203	+	378	Y	-	-		-	PTHR28088:SF1||8.9E-38;PTHR28088||8.9E-38;	-	-	-	-	-	-	-	-	-	-	-
g702.t1	omap49267b	2552571	2555187	-	812		O59780|YCN3_SCHPO|2e-16	1789|PHI:1789|GzZC104|I1RVU7|5518|Gibberellazeae(related:Fusariumgraminearum)|Unaffectedpathogenicity|0.0		PF00172|Fungal Zn(2)-Cys(6) binuclear cluster domain|1.1E-8;	PTHR31001||2.8E-49;PTHR31001:SF14||2.8E-49;	SSF57701||2.35E-11;	-	-	PS00463|Zn(2)-C6 fungal-type DNA-binding domain signature.|-;	PS50048|Zn(2)-C6 fungal-type DNA-binding domain profile.|11.107;	SM00906|Fungal specific transcription factor domain|0.0046;SM00066|GAL4-like Zn(II)2Cys6 (or C6 zinc) binuclear cluster DNA-binding domain|1.0E-10;	Coil||-;Coil||-;	G3DSA:4.10.240.10||5.9E-16;	-	-	-
g703.t1	omap49267b	2557429	2558659	+	337	Y	-	-		PF13649|Methyltransferase domain|3.6E-7;	PTHR35897:SF1||2.6E-40;PTHR35897||2.6E-40;	SSF53335||8.71E-11;	-	-	-	-	-	-	G3DSA:3.40.50.150||9.1E-9;	-	-	-
g704.t1	omap49267b	2559121	2563824	+	1155		Q2GSV2|PAN2_CHAGB|0	1554|PHI:1554|GzMyb018|I1RC64|5518|Gibberellazeae(related:Fusariumgraminearum)|Unaffectedpathogenicity|2e-10		PF13423|Ubiquitin carboxyl-terminal hydrolase|1.8E-33;PF00929|Exonuclease|3.0E-19;	PTHR15728||0.0;PTHR15728:SF0||0.0;	SSF54001||1.0E-13;SSF53098||4.62E-18;SSF50978||2.05E-15;	-	-	-	PS50235|Ubiquitin specific protease (USP) domain profile.|15.097;	SM00479||2.2E-21;	-	G3DSA:2.130.10.10||5.4E-12;G3DSA:3.30.420.10||1.9E-45;	MF_03182|PAB-dependent poly(A)-specific ribonuclease subunit PAN2 [PAN2].|12.212;	-	-
g705.t1	omap49267b	2564425	2565522	-	365	Y	Q8TG12|CSK2B_NEUCR|1e-154	-		PF01214|Casein kinase II regulatory subunit|6.0E-72;	PTHR11740||6.1E-173;PTHR11740||6.1E-173;PTHR11740||6.1E-173;PTHR11740:SF2||6.1E-173;PTHR11740:SF2||6.1E-173;PTHR11740:SF2||6.1E-173;	SSF57798||8.63E-64;SSF57798||8.63E-64;SSF57798||8.63E-64;	-	-	PS01101|Casein kinase II regulatory subunit signature.|-;	-	SM01085|Casein kinase II regulatory subunit|1.4E-122;	-	G3DSA:2.20.25.20||1.5E-30;G3DSA:1.10.1820.10||1.3E-35;G3DSA:1.10.1820.10||1.3E-35;	-	-	PR00472|Casein kinase II regulatory subunit family signature|5.8E-8;PR00472|Casein kinase II regulatory subunit family signature|5.8E-8;
g706.t1	omap49267b	2566856	2567482	+	208	Y	Q8RWR1|JMJ30_ARATH|7e-11	1623|PHI:1623|GzJUM005|I1S9T2|5518|Gibberellazeae(related:Fusariumgraminearum)|Unaffectedpathogenicity|4e-11		PF13621|Cupin-like domain|1.9E-22;	PTHR12461:SF45||5.1E-69;PTHR12461||5.1E-69;	SSF51197||1.19E-23;	-	-	-	PS51184|JmjC domain profile.|23.865;	-	-	G3DSA:2.60.120.650||3.3E-29;	-	-	-
g707.t1	omap49267b	2568040	2569965	-	599		P53107|YRB30_YEAST|6e-30	-		PF05508|RanGTP-binding protein|8.4E-110;	PTHR31010||4.4E-123;	-	-	-	-	-	-	-	-	-	-	-
g708.t1	omap49267b	2570729	2573036	+	714		O13354|ERF3_CANAX|0	-		PF03144|Elongation factor Tu domain 2|1.3E-8;PF03143|Elongation factor Tu C-terminal domain|3.3E-29;PF00009|Elongation factor Tu GTP binding domain|1.5E-41;	PTHR23115||7.6E-244;PTHR23115:SF36||7.6E-244;	SSF50447||1.29E-19;SSF50465||8.22E-28;SSF52540||7.58E-58;	-	-	-	PS51722|Translational (tr)-type guanine nucleotide-binding (G) domain profile.|46.934;	-	-	G3DSA:3.40.50.300||6.8E-62;G3DSA:2.40.30.10||1.3E-25;G3DSA:2.40.30.10||2.5E-33;	-	-	PR00315|GTP-binding elongation factor signature|5.1E-13;PR00315|GTP-binding elongation factor signature|5.1E-13;PR00315|GTP-binding elongation factor signature|5.1E-13;PR00315|GTP-binding elongation factor signature|5.1E-13;PR01343|Yeast eukaryotic release factor signature|7.1E-18;PR01343|Yeast eukaryotic release factor signature|7.1E-18;PR01343|Yeast eukaryotic release factor signature|7.1E-18;P…
g709.t1	omap49267b	2577983	2581220	+	588		Q7RVS9|PCKA_NEUCR|0	424|PHI:424|PCK1|EAL19243|5207|Cryptococcusneoformans|Reducedvirulence|0.0	Y	PF01293|Phosphoenolpyruvate carboxykinase|4.5E-215;	PTHR30031:SF0||0.0;PTHR30031||0.0;	SSF68923||8.55E-78;SSF53795||7.59E-127;	TIGR00224|pckA: phosphoenolpyruvate carboxykinase (ATP)|1.7E-241;	-	PS00532|Phosphoenolpyruvate carboxykinase (ATP) signature.|-;	-	-	-	G3DSA:3.40.449.10||9.9E-98;G3DSA:3.90.228.20||1.0E-121;G3DSA:3.90.228.20||1.0E-121;	MF_00453|Phosphoenolpyruvate carboxykinase [ATP] [pckA].|47.487;	PIRSF006294||1.1E-247;	-
g710.t1	omap49267b	2582286	2584105	-	523		Q07904|THI73_YEAST|7e-81	1662|PHI:1662|GzCCHC002|I1REJ1|5518|Gibberellazeae(related:Fusariumgraminearum)|Unaffectedpathogenicity|5e-45		PF07690|Major Facilitator Superfamily|3.5E-37;	PTHR11662:SF143||3.0E-171;PTHR11662||3.0E-171;	SSF103473||1.57E-69;	-	-	-	PS50850|Major facilitator superfamily (MFS) profile.|18.438;	-	-	G3DSA:1.20.1250.20||1.1E-33;G3DSA:1.20.1250.20||2.2E-16;	-	-	-
g711.t1	omap49267b	2590917	2592151	+	359	Y	-	441|PHI:441|BTP1|CAE55153|40559|Botrytiscinerea|Reducedvirulence|4e-08	Y	-	PTHR33048||5.6E-70;	-	-	-	-	-	-	-	-	-	-	-
g712.t1	omap49267b	2593763	2594927	-	262	Y	P29453|RL8B_YEAST|1e-122	-		PF01248|Ribosomal protein L7Ae/L30e/S12e/Gadd45 family|2.4E-21;	PTHR23105||2.8E-97;PTHR23105:SF47||2.8E-97;	SSF55315||2.21E-31;	-	-	PS01082|Ribosomal protein L7Ae signature.|-;	-	-	-	G3DSA:3.30.1330.30||1.8E-32;	-	-	PR00882|Ribosomal protein L7A family signature|3.8E-69;PR00882|Ribosomal protein L7A family signature|3.8E-69;PR00882|Ribosomal protein L7A family signature|3.8E-69;PR00882|Ribosomal protein L7A family signature|3.8E-69;PR00882|Ribosomal protein L7A family signature|3.8E-69;PR00882|Ribosomal protein L7A family signature|3.8E-69;PR00882|Ribosomal protein L7A family signature|3.8E-69;PR00881|Riboso…
g713.t1	omap49267b	2597120	2598277	+	385	Y	A2Q879|CTU1_ASPNC|1e-165	-		PF16503|Zinc-ribbon|2.3E-16;PF01171|PP-loop family|3.5E-19;	PTHR11807:SF12||1.2E-164;PTHR11807:SF12||1.2E-164;PTHR11807||1.2E-164;PTHR11807||1.2E-164;	SSF52402||8.82E-51;	-	-	-	-	-	-	G3DSA:3.40.50.620||2.4E-20;	MF_03053|Cytoplasmic tRNA 2-thiolation protein 1 [CTU1].|50.519;	-	-
g714.t1	omap49267b	2599376	2603151	+	1147		Q10325|MST2_SCHPO|1e-103	1646|PHI:1646|GzWing018|I1RW28|5518|Gibberellazeae(related:Fusariumgraminearum)|Reducedvirulence|0.0	Y	PF01853|MOZ/SAS family|3.8E-76;PF16866|PHD-finger|1.7E-10;	PTHR10615||7.3E-185;PTHR10615:SF102||7.3E-185;PTHR10615:SF102||7.3E-185;PTHR10615:SF102||7.3E-185;PTHR10615||7.3E-185;PTHR10615||7.3E-185;	SSF55729||1.01E-99;SSF57903||1.01E-6;	-	-	-	PS50016|Zinc finger PHD-type profile.|9.081;PS51726|MYST-type histone acetyltransferase (HAT) domain profile.|68.591;	SM00249|PHD zinc finger|1.2E-6;	Coil||-;	G3DSA:3.30.60.60||1.2E-22;G3DSA:3.30.40.10||2.9E-7;G3DSA:3.40.630.30||1.1E-70;	-	-	-
g715.t1	omap49267b	2605021	2606898	+	564		O74423|ENT1_SCHPO|2e-49	-		PF08226|Domain of unknown function (DUF1720)|1.6E-5;PF01417|ENTH domain|2.1E-44;	PTHR12276:SF60||2.8E-158;PTHR12276||2.8E-158;	SSF48464||6.54E-45;	-	-	-	PS50330|Ubiquitin-interacting motif (UIM) domain profile.|10.724;PS50942|ENTH domain profile.|36.513;	SM00726|Ubiquitin-interacting motif.|0.009;SM00726|Ubiquitin-interacting motif.|110.0;SM00273|Epsin N-terminal homology (ENTH) domain|9.6E-49;	-	G3DSA:1.25.40.90||6.1E-56;	-	-	-
g716.t1	omap49267b	2607576	2608310	-	222	Y	O35648|CETN3_MOUSE|3e-19	-		PF13499|EF-hand domain pair|1.2E-9;	PTHR10891||1.5E-17;PTHR10891||1.5E-17;	SSF47473||3.55E-26;SSF81995||6.02E-5;	-	-	PS00018|EF-hand calcium-binding domain.|-;	PS50222|EF-hand calcium-binding domain profile.|11.975;PS50222|EF-hand calcium-binding domain profile.|13.147;PS50222|EF-hand calcium-binding domain profile.|10.72;	SM00054|EF-hand, calcium binding motif|25.0;SM00054|EF-hand, calcium binding motif|0.19;SM00054|EF-hand, calcium binding motif|3.6E-4;	-	G3DSA:1.10.238.10||2.6E-4;G3DSA:1.10.238.10||1.1E-18;	-	-	-
g717.t1	omap49267b	2609548	2615576	+	1959		G0SAK3|NU145_CHATD|0	-		PF12110|Nuclear protein 96|6.8E-92;PF04096|Nucleoporin autopeptidase|2.5E-43;PF13634|Nucleoporin FG repeat region|1.1E-6;PF13634|Nucleoporin FG repeat region|4.6E-9;PF13634|Nucleoporin FG repeat region|4.5E-5;PF13634|Nucleoporin FG repeat region|0.005;PF13634|Nucleoporin FG repeat region|0.0068;PF13634|Nucleoporin FG repeat region|1.4E-7;	PTHR23198||0.0;PTHR23198:SF6||0.0;PTHR23198:SF6||0.0;PTHR23198:SF6||0.0;PTHR23198||0.0;PTHR23198||0.0;	SSF82215||2.75E-44;	-	-	-	PS51434|NUP C-terminal domain profile.|51.566;	-	Coil||-;	G3DSA:3.30.1610.10||1.0E-46;	-	-	-
g718.t1	omap49267b	2616073	2616705	+	210	Y	-	-		-	-	SSF82199||1.85E-12;	-	-	-	PS50280|SET domain profile.|9.653;	-	-	G3DSA:2.170.270.10||1.8E-10;	-	-	-
g719.t1	omap49267b	2617565	2619769	-	634		Q7S6J4|HSE1_NEUCR|0	319|PHI:319|SQL2|AAO19638|5270|Ustilagomaydis|Reducedvirulence|4e-07	Y	PF03127|GAT domain|2.7E-10;PF00790|VHS domain|5.0E-39;PF00018|SH3 domain|1.6E-16;	PTHR13856||1.8E-143;PTHR13856:SF83||1.8E-143;PTHR13856:SF83||1.8E-143;PTHR13856||1.8E-143;	SSF50044||3.41E-24;SSF48464||8.51E-46;	-	-	-	PS50179|VHS domain profile.|38.121;PS50330|Ubiquitin-interacting motif (UIM) domain profile.|10.604;PS50002|Src homology 3 (SH3) domain profile.|18.002;	SM00326|Src homology 3 domains|3.5E-22;SM00288|Domain present in VPS-27, Hrs and STAM|1.4E-42;	-	G3DSA:1.25.40.90||1.0E-47;G3DSA:2.30.30.40||2.0E-24;	-	-	PR00499|Neutrophil cytosol factor 2 signature|3.9E-7;PR00499|Neutrophil cytosol factor 2 signature|3.9E-7;PR00499|Neutrophil cytosol factor 2 signature|3.9E-7;PR00452|SH3 domain signature|9.1E-11;PR00452|SH3 domain signature|9.1E-11;PR00452|SH3 domain signature|9.1E-11;PR00452|SH3 domain signature|9.1E-11;
g720.t1	omap49267b	2620770	2623702	-	931		A7F7B2|ATG13_SCLS1|1e-173	2080|PHI:2080|Moatg13|MGG_00454|148305|Magnaportheoryzae(related:Magnaporthegrisea)|Reducedvirulence|2e-178	Y	PF10033|Autophagy-related protein 13|1.0E-65;	PTHR13430:SF4||4.5E-151;PTHR13430||4.5E-151;	-	-	-	-	-	-	-	-	-	-	-
g721.t1	omap49267b	2624035	2624361	+	90	Y	-	-		-	-	-	-	-	-	-	-	-	-	-	-	-	No
g722.t1	omap49267b	2626265	2627354	-	294	Y	Q9P3T7|ODC_SCHPO|1e-118	2038|PHI:2038|Mir1|MGG_02370|148305|Magnaportheoryzae(related:Magnaporthegrisea)|Unaffectedpathogenicity|3e-08		PF00153|Mitochondrial carrier protein|1.5E-22;PF00153|Mitochondrial carrier protein|2.1E-19;PF00153|Mitochondrial carrier protein|2.3E-17;	PTHR24089||3.1E-173;PTHR24089:SF390||3.1E-173;	SSF103506||1.22E-73;	-	-	-	PS50920|Solute carrier (Solcar) repeat profile.|20.496;PS50920|Solute carrier (Solcar) repeat profile.|24.787;PS50920|Solute carrier (Solcar) repeat profile.|20.132;	-	-	G3DSA:1.50.40.10||1.3E-77;	-	-	PR00926|Mitochondrial carrier protein signature|3.962214E-6;PR00926|Mitochondrial carrier protein signature|3.962214E-6;PR00926|Mitochondrial carrier protein signature|3.962214E-6;PR00926|Mitochondrial carrier protein signature|3.962214E-6;PR00926|Mitochondrial carrier protein signature|3.962214E-6;
g723.t1	omap49267b	2628873	2633603	-	1576		O74881|BTB1_SCHPO|2e-73	-		PF00415|Regulator of chromosome condensation (RCC1) repeat|1.5E-4;PF00651|BTB/POZ domain|2.9E-10;PF13637|Ankyrin repeats (many copies)|2.6E-7;	PTHR22872:SF2||2.5E-258;PTHR22872:SF2||2.5E-258;PTHR22872||2.5E-258;PTHR22872||2.5E-258;PTHR22872:SF2||2.5E-258;PTHR22872:SF2||2.5E-258;PTHR22872||2.5E-258;PTHR22872||2.5E-258;	SSF54695||4.39E-12;SSF50985||3.01E-45;SSF50985||3.01E-45;SSF48403||7.46E-8;	-	-	-	PS50012|Regulator of chromosome condensation (RCC1) repeat profile.|11.489;PS50012|Regulator of chromosome condensation (RCC1) repeat profile.|8.655;PS50097|BTB domain profile.|12.04;PS50012|Regulator of chromosome condensation (RCC1) repeat profile.|9.399;PS50297|Ankyrin repeat region circular profile.|9.012;	SM00248|ankyrin repeats|160.0;SM00248|ankyrin repeats|2800.0;SM00248|ankyrin repeats|12.0;SM00225|Broad-Complex, Tramtrack and Bric a brac|7.8E-10;	Coil||-;Coil||-;	G3DSA:2.130.10.30||3.5E-47;G3DSA:2.130.10.30||3.5E-47;G3DSA:1.25.40.20||1.5E-9;G3DSA:3.30.710.10||5.7E-14;	-	-	-
g724.t1	omap49267b	2634999	2638193	-	1045		Q10332|YBMA_SCHPO|5e-79	2821|PHI:2821|SNF2|Q5ALP9|5476|Candidaalbicans|Reducedvirulence|3e-25	Y	PF00271|Helicase conserved C-terminal domain|2.4E-17;PF00176|SNF2 family N-terminal domain|3.9E-64;	PTHR10799:SF737||6.0E-212;PTHR10799:SF737||6.0E-212;PTHR10799:SF737||6.0E-212;PTHR10799:SF737||6.0E-212;PTHR10799||6.0E-212;PTHR10799||6.0E-212;PTHR10799||6.0E-212;PTHR10799||6.0E-212;	SSF52540||4.5E-55;SSF52540||3.15E-57;SSF52540||3.15E-57;	-	-	-	PS51192|Superfamilies 1 and 2 helicase ATP-binding type-1 domain profile.|19.682;PS51194|Superfamilies 1 and 2 helicase C-terminal domain profile.|14.069;	SM00487|DEAD-like helicases superfamily|5.9E-40;SM00490|helicase superfamily c-terminal domain|4.4E-19;	Coil||-;	G3DSA:3.40.50.300||8.6E-32;G3DSA:3.40.50.300||1.3E-19;	-	-	-
g725.t1	omap49267b	2639445	2640133	-	126	Y	P87102|NTF2_NEUCR|7e-51	-		PF02136|Nuclear transport factor 2 (NTF2) domain|1.4E-29;	PTHR12612||2.3E-50;	SSF54427||1.67E-36;	-	-	-	PS50177|Nuclear transport factor 2 domain profile.|30.614;	-	-	G3DSA:3.10.450.50||5.3E-40;	-	-	-
g726.t1	omap49267b	2642182	2644044	-	577		-	-		-	-	-	-	-	-	-	-	Coil||-;Coil||-;	-	-	-	-
g727.t1	omap49267b	2645225	2646485	-	375	Y	O14119|BSCLH_SCHPO|2e-08	-		PF06775|Putative adipose-regulatory protein (Seipin)|2.5E-50;	PTHR21212||2.1E-41;PTHR21212||2.1E-41;PTHR21212:SF0||2.1E-41;PTHR21212:SF0||2.1E-41;	-	-	-	-	-	-	-	-	-	-	-
g728.t1	omap49267b	2647909	2650937	-	896		Q10199|IMP2_SCHPO|9e-66	2141|PHI:2141|CDC15|XP_001406795|148305|Magnaportheoryzae(related:Magnaporthegrisea)|Lossofpathogenicity|0.0	Y	PF00611|Fes/CIP4, and EFC/F-BAR homology domain|1.9E-16;PF00018|SH3 domain|8.3E-12;	PTHR23065||8.6E-135;PTHR23065:SF7||8.6E-135;PTHR23065||8.6E-135;PTHR23065:SF7||8.6E-135;	SSF103657||2.23E-65;SSF50044||4.59E-18;	-	-	-	PS50002|Src homology 3 (SH3) domain profile.|17.265;PS51741|F-BAR domain profile.|35.974;	SM00326|Src homology 3 domains|1.3E-14;SM00055|Fes/CIP4 homology domain|4.3E-17;	Coil||-;	G3DSA:2.30.30.40||1.1E-17;	-	-	PR00452|SH3 domain signature|2.1E-6;PR00452|SH3 domain signature|2.1E-6;PR00452|SH3 domain signature|2.1E-6;PR00452|SH3 domain signature|2.1E-6;
g729.t1	omap49267b	2651830	2658607	+	2191		P87112|NOT1_SCHPO|0	1439|PHI:1439|GzNot001|I1RW22|5518|Gibberellazeae(related:Fusariumgraminearum)|Lethal|0.0		PF04054|CCR4-Not complex component, Not1|3.2E-127;PF16417|CCR4-NOT transcription complex subunit 1 TTP binding domain|3.3E-40;PF16415|CCR4-NOT transcription complex subunit 1 CAF1-binding domain|1.0E-90;PF16418|CCR4-NOT transcription complex subunit 1 HEAT repeat|3.7E-35;PF12842|Domain of unknown function (DUF3819)|5.4E-48;	PTHR13162||0.0;PTHR13162:SF8||0.0;PTHR13162:SF8||0.0;PTHR13162||0.0;	-	-	-	-	-	-	Coil||-;	-	-	-	-
g730.t1	omap49267b	2664396	2665065	+	200	Y	P38239|YBR2_YEAST|7e-16	-		PF13639|Ring finger domain|4.4E-8;	-	SSF57850||4.8E-15;	-	-	-	PS50089|Zinc finger RING-type profile.|9.229;	-	-	G3DSA:3.30.40.10||6.5E-13;	-	-	-
g731.t1	omap49267b	2665284	2666178	-	274	Y	-	-		PF12311|Protein of unknown function (DUF3632)|3.8E-37;	PTHR38797||1.8E-20;PTHR38797:SF2||1.8E-20;	-	-	-	-	-	-	-	-	-	-	-
g732.t1	omap49267b	2669632	2671662	+	605		-	-		-	-	-	-	-	-	-	-	-	-	-	-	-	No
g733.t1	omap49267b	2672091	2673334	-	395		Q06668|OMS1_YEAST|4e-30	-		PF13489|Methyltransferase domain|2.1E-17;	PTHR10108:SF714||8.2E-38;PTHR10108||8.2E-38;PTHR10108||8.2E-38;PTHR10108:SF714||8.2E-38;	SSF53335||2.43E-21;	-	-	-	-	-	-	G3DSA:3.40.50.150||2.5E-19;	-	-	-
g734.t1	omap49267b	2673818	2675435	+	513		Q9W625|IMPCT_XENLA|2e-18	-		PF01205|Uncharacterized protein family UPF0029|6.9E-23;	PTHR16301||6.2E-93;PTHR16301||6.2E-93;PTHR16301:SF4||6.2E-93;PTHR16301:SF4||6.2E-93;	SSF54211||1.59E-24;	-	-	PS00910|Uncharacterized protein family UPF0029 signature.|-;	-	-	-	G3DSA:3.30.230.30||1.4E-25;	-	-	-
g735.t1	omap49267b	2677734	2679256	+	326	Y	P54119|CDK1_AJECA|0	1178|PHI:1178|(ScCdc28)|I1RW16|5518|Gibberellazeae(related:Fusariumgraminearum)|Reducedvirulence|0.0	Y	PF00069|Protein kinase domain|9.1E-71;	PTHR24056||1.7E-174;	SSF56112||1.15E-96;	-	-	PS00108|Serine/Threonine protein kinases active-site signature.|-;PS00107|Protein kinases ATP-binding region signature.|-;	PS50011|Protein kinase domain profile.|47.467;	SM00220|Serine/Threonine protein kinases, catalytic domain|4.3E-95;	-	G3DSA:1.10.510.10||9.2E-61;G3DSA:3.30.200.20||4.6E-38;	-	-	-
g736.t1	omap49267b	2680052	2680360	-	102	Y	-	-		-	-	-	-	-	-	-	-	-	-	-	-	-	No
g737.t1	omap49267b	2689217	2690347	+	376	Y	P24867|PCL1_YEAST|7e-36	-		PF00134|Cyclin, N-terminal domain|1.1E-14;	PTHR15615||1.4E-98;PTHR15615:SF10||1.4E-98;	SSF47954||4.54E-14;	-	-	-	-	-	-	G3DSA:1.10.472.10||1.7E-6;	-	-	-
g738.t1	omap49267b	2694188	2697667	-	1159		Q9SH30|HMA5_ARATH|1e-116	244|PHI:244|CLAP1|AAN62846|290576|Colletotrichumlindemuthianum|Lossofpathogenicity|2e-75	Y	PF00122|E1-E2 ATPase|6.0E-57;PF00403|Heavy-metal-associated domain|4.9E-12;PF00702|haloacid dehalogenase-like hydrolase|4.4E-32;	PTHR24093||3.0E-253;PTHR24093||3.0E-253;PTHR24093||3.0E-253;PTHR24093:SF50||3.0E-253;PTHR24093:SF50||3.0E-253;PTHR24093:SF50||3.0E-253;	SSF55008||1.31E-14;SSF81653||2.48E-17;SSF55008||1.1E-8;SSF81665||5.36E-11;SSF81665||5.36E-11;SSF81665||5.36E-11;SSF56784||7.84E-45;SSF56784||7.84E-45;	TIGR01494|ATPase_P-type: HAD ATPase, P-type, family IC|1.2E-19;TIGR01494|ATPase_P-type: HAD ATPase, P-type, family IC|9.7E-40;TIGR01525|ATPase-IB_hvy: heavy metal translocating P-type ATPase|8.3E-160;	-	PS00154|E1-E2 ATPases phosphorylation site.|-;	PS50846|Heavy-metal-associated domain profile.|9.646;PS50846|Heavy-metal-associated domain profile.|9.627;PS50846|Heavy-metal-associated domain profile.|17.332;	-	-	G3DSA:1.20.1110.10||1.9E-4;G3DSA:3.30.70.100||4.9E-18;G3DSA:2.70.150.10||1.9E-19;G3DSA:3.30.70.100||1.7E-4;G3DSA:3.30.70.100||1.7E-9;G3DSA:3.40.1110.10||2.4E-4;G3DSA:3.40.50.1000||1.7E-44;G3DSA:3.40.50.1000||1.7E-44;	-	-	PR00119|P-type cation-transporting ATPase superfamily signature|3.3E-23;PR00119|P-type cation-transporting ATPase superfamily signature|3.3E-23;PR00119|P-type cation-transporting ATPase superfamily signature|3.3E-23;PR00119|P-type cation-transporting ATPase superfamily signature|3.3E-23;PR00119|P-type cation-transporting ATPase superfamily signature|3.3E-23;PR00119|P-type cation-transporting ATPa…
g739.t1	omap49267b	2700297	2703503	+	1068		P39692|MET10_YEAST|0	-		PF00175|Oxidoreductase NAD-binding domain|2.0E-10;PF01558|Pyruvate ferredoxin/flavodoxin oxidoreductase|1.3E-4;PF00667|FAD binding domain|1.8E-62;	PTHR19384||2.4E-220;PTHR19384||2.4E-220;PTHR19384:SF55||2.4E-220;PTHR19384:SF55||2.4E-220;	SSF63380||2.5E-63;SSF53323||1.31E-18;SSF52922||2.09E-23;SSF52343||1.44E-37;	-	-	-	PS51384|Ferredoxin reductase-type FAD binding domain profile.|12.89;	-	-	G3DSA:3.40.50.920||4.1E-31;G3DSA:1.20.990.10||6.5E-33;G3DSA:2.40.30.10||1.3E-29;G3DSA:2.40.30.10||1.3E-29;G3DSA:3.40.50.970||2.2E-34;G3DSA:3.40.50.80||5.7E-49;G3DSA:3.40.920.10||1.5E-24;	-	-	PR00371|Flavoprotein pyridine nucleotide cytochrome reductase signature|1.2E-14;PR00371|Flavoprotein pyridine nucleotide cytochrome reductase signature|1.2E-14;PR00371|Flavoprotein pyridine nucleotide cytochrome reductase signature|1.2E-14;PR00371|Flavoprotein pyridine nucleotide cytochrome reductase signature|1.2E-14;PR00371|Flavoprotein pyridine nucleotide cytochrome reductase signature|1.2E-14…
g740.t1	omap49267b	2703927	2705419	-	427		O43029|FAP1_SCHPO|3e-32	-		PF01266|FAD dependent oxidoreductase|1.5E-27;	PTHR10961||1.7E-80;PTHR10961:SF16||1.7E-80;	SSF51905||9.32E-34;SSF51905||9.32E-34;	-	-	-	-	-	-	G3DSA:3.50.50.60||1.2E-33;G3DSA:3.50.50.60||1.2E-33;G3DSA:3.50.50.60||1.2E-33;	-	-	-
g741.t1	omap49267b	2710049	2710981	-	280	Y	-	-		-	-	-	-	-	-	-	-	-	-	-	-	-	No
g742.t1	omap49267b	2711797	2712328	-	79	Y	-	-		-	-	-	-	-	-	-	-	-	-	-	-	-	No
g743.t1	omap49267b	2715262	2718517	+	832		-	-		PF11951|Fungal specific transcription factor domain|8.3E-18;	-	-	-	-	-	-	-	-	-	-	-	-
g744.t1	omap49267b	2718715	2719824	-	303	Y	Q7RX33|EGT1_NEUCR|2e-31	-		PF10017|Histidine-specific methyltransferase, SAM-dependent|2.6E-27;	PTHR30468||4.0E-35;PTHR30468:SF6||4.0E-35;	-	TIGR03439|methyl_EasF: probable methyltransferase domain, EasF family|1.5E-72;	-	-	-	-	-	-	-	PIRSF018005||1.4E-29;	-
g745.t1	omap49267b	2720965	2722017	-	307	Y	C7YLQ3|MTAP_NECH7|0	-		PF01048|Phosphorylase superfamily|5.8E-42;	PTHR11904||2.2E-180;PTHR11904:SF15||2.2E-180;	SSF53167||1.81E-83;	TIGR01694|MTAP: methylthioadenosine phosphorylase|6.5E-92;	-	PS01240|Purine and other phosphorylases family 2 signature.|-;	-	-	-	G3DSA:3.40.50.1580||4.9E-92;	MF_01963|S-methyl-5'-thioadenosine phosphorylase [mtnP].|39.364;	-	-
g746.t1	omap49267b	2723152	2726315	+	1001		-	-		PF09759|Spinocerebellar ataxia type 10 protein domain|2.6E-11;	PTHR13255||4.3E-64;PTHR13255:SF0||4.3E-64;PTHR13255:SF0||4.3E-64;PTHR13255||4.3E-64;	-	-	-	-	-	-	-	-	-	-	-
g747.t1	omap49267b	2726723	2727575	-	231	Y	Q8TG90|RIB3_MAGO7|1e-113	-		PF00926|3,4-dihydroxy-2-butanone 4-phosphate synthase|3.6E-78;	PTHR21327||1.0E-98;	SSF55821||6.18E-77;	TIGR00506|ribB: 3,4-dihydroxy-2-butanone-4-phosphate synthase|3.1E-63;	-	-	-	-	-	G3DSA:3.90.870.10||1.7E-92;	-	-	-
g748.t1	omap49267b	2729233	2730261	+	342	Y	O93995|COQ3_CANAX|4e-59	-		PF13489|Methyltransferase domain|2.4E-22;	PTHR10108||2.7E-113;PTHR10108:SF901||2.7E-113;	SSF53335||4.6E-36;	TIGR01983|UbiG: 3-demethylubiquinone-9 3-O-methyltransferase|9.6E-66;	-	-	-	-	-	G3DSA:3.40.50.150||1.9E-39;	MF_00472|Ubiquinone biosynthesis O-methyltransferase [ubiG].|35.555;	-	-
g749.t1	omap49267b	2731155	2733850	-	466		Q9P7D3|YOFG_SCHPO|3e-44	-		-	PTHR13384||1.1E-115;PTHR13384:SF16||1.1E-115;	SSF54695||1.48E-9;	-	-	-	-	-	-	G3DSA:3.30.710.10||1.9E-10;	-	-	-
g750.t1	omap49267b	2734072	2736250	-	702		Q24K12|GPTC1_BOVIN|1e-44	-		PF01585|G-patch domain|1.8E-5;PF07713|Protein of unknown function (DUF1604)|5.0E-39;	PTHR13384:SF19||2.2E-145;PTHR13384||2.2E-145;	-	-	-	-	PS50174|G-patch domain profile.|11.501;	-	-	-	-	-	-
g751.t1	omap49267b	2739563	2743070	+	1112		P22987|KIN1_SCHPO|1e-168	3178|FgKin1|PHI:3178|I1RY42|5518|Fusariumgraminearum|reducedvirulence|0.0	Y	PF02149|Kinase associated domain 1|3.3E-20;PF00069|Protein kinase domain|2.5E-70;	PTHR24343:SF108||3.7E-251;PTHR24343:SF108||3.7E-251;PTHR24343||3.7E-251;PTHR24343||3.7E-251;PTHR24343:SF108||3.7E-251;PTHR24343||3.7E-251;	SSF103243||3.92E-34;SSF103243||3.92E-34;SSF56112||4.99E-85;SSF56112||4.99E-85;	-	-	PS00107|Protein kinases ATP-binding region signature.|-;PS00108|Serine/Threonine protein kinases active-site signature.|-;	PS50011|Protein kinase domain profile.|48.258;PS50032|Kinase associated domain 1 (KA1) profile.|20.141;	SM00220|Serine/Threonine protein kinases, catalytic domain|5.2E-97;	Coil||-;	G3DSA:3.30.200.20||7.6E-26;G3DSA:3.30.310.80||5.5E-40;G3DSA:3.30.310.80||5.5E-40;G3DSA:1.10.510.10||5.8E-64;	-	-	-
g752.t1	omap49267b	2744576	2745876	+	365	Y	Q92368|RCD1_SCHPO|1e-146	-		PF04078|Cell differentiation family, Rcd1-like|8.3E-126;	PTHR12262:SF0||6.7E-209;PTHR12262||6.7E-209;	SSF48371||4.53E-8;SSF81995||2.88E-5;	-	-	-	-	-	-	-	-	-	-
g753.t1	omap49267b	2747020	2750802	+	1221		Q9USN1|SNX12_SCHPO|1e-54	2195|PHI:2195|MoRgs4|XP_368254|148305|Magnaportheoryzae(related:Magnaporthegrisea)|Mixedoutcome|0.0		PF08628|Sorting nexin C terminal|1.2E-28;PF02194|PXA domain|2.9E-49;PF00615|Regulator of G protein signaling domain|3.4E-13;PF00787|PX domain|2.9E-21;	PTHR22775:SF30||0.0;PTHR22775:SF30||0.0;PTHR22775||0.0;PTHR22775||0.0;	SSF64268||1.57E-25;SSF48097||2.5E-23;	-	-	-	PS51207|PXA domain profile.|56.824;PS50132|RGS domain profile.|15.047;PS50195|PX domain profile.|18.329;	SM00313|Domain associated with PX domains|7.0E-24;SM00315|Regulator of G protein signalling domain|2.0E-19;SM00312|PhoX homologous domain, present in p47phox and p40phox.|2.8E-23;	Coil||-;	G3DSA:3.30.1520.10||3.9E-36;	-	-	-
g754.t1	omap49267b	2751837	2753443	+	319	Y	P78814|SRP2_SCHPO|3e-22	-		PF00076|RNA recognition motif. (a.k.a. RRM, RBD, or RNP domain)|2.5E-9;PF00076|RNA recognition motif. (a.k.a. RRM, RBD, or RNP domain)|1.9E-11;	PTHR24012||8.7E-96;PTHR24012:SF380||8.7E-96;PTHR24012||8.7E-96;PTHR24012||8.7E-96;PTHR24012:SF380||8.7E-96;PTHR24012:SF380||8.7E-96;	SSF54928||8.15E-29;	-	-	-	PS50102|Eukaryotic RNA Recognition Motif (RRM) profile.|9.2;PS50102|Eukaryotic RNA Recognition Motif (RRM) profile.|15.869;	SM00360|RNA recognition motif|1.0E-12;SM00360|RNA recognition motif|2.3E-6;	-	G3DSA:3.30.70.330||1.2E-27;G3DSA:3.30.70.330||4.1E-18;	-	-	-
g755.t1	omap49267b	2754213	2754995	-	234	Y	Q00316|PX11A_CANBO|8e-19	-		PF05648|Peroxisomal biogenesis factor 11 (PEX11)|1.6E-67;	PTHR12652:SF10||8.2E-65;PTHR12652||8.2E-65;	-	-	-	-	-	-	-	-	-	-	-
g756.t1	omap49267b	2756725	2757998	+	340	Y	P09201|F16P_YEAST|1e-137	-		PF00316|Fructose-1-6-bisphosphatase|1.2E-125;	PTHR11556||3.0E-181;	SSF56655||2.75E-103;	-	-	PS00124|Fructose-1-6-bisphosphatase active site.|-;	-	-	-	G3DSA:3.30.540.10||8.0E-74;G3DSA:3.40.190.80||1.2E-53;	MF_01855|Fructose-1,6-bisphosphatase class 1 [fbp].|37.691;	PIRSF500210||1.5E-108;PIRSF000904||1.3E-107;	PR00115|Fructose-1,6-bisphosphatase signature|1.2E-59;PR00115|Fructose-1,6-bisphosphatase signature|1.2E-59;PR00115|Fructose-1,6-bisphosphatase signature|1.2E-59;PR00115|Fructose-1,6-bisphosphatase signature|1.2E-59;PR00115|Fructose-1,6-bisphosphatase signature|1.2E-59;PR00115|Fructose-1,6-bisphosphatase signature|1.2E-59;
g757.t1	omap49267b	2758591	2759455	-	239	Y	O14297|YF1F_SCHPO|2e-28	-		PF08547|Complex I intermediate-associated protein 30 (CIA30)|5.5E-36;	PTHR13194||5.0E-39;	SSF49785||1.19E-10;	-	-	-	-	-	-	-	-	-	-
g758.t1	omap49267b	2761254	2763146	-	585		P36091|DCW1_YEAST|1e-117	-		PF03663|Glycosyl hydrolase family 76|5.8E-146;	PTHR12145||1.8E-226;PTHR12145:SF23||1.8E-226;	SSF48208||1.93E-54;	-	-	-	-	-	-	G3DSA:1.50.10.10||1.1E-24;	-	-	-
g759.t1	omap49267b	2766212	2767943	+	554		D4AYS6|A1345_ARTBC|1e-143	-		PF05577|Serine carboxypeptidase S28|1.4E-49;	PTHR11010:SF11||1.7E-110;PTHR11010||1.7E-110;	SSF53474||1.28E-14;	-	-	-	-	-	-	G3DSA:3.40.50.1820||6.4E-14;G3DSA:3.40.50.1820||6.4E-14;	-	-	-
g760.t1	omap49267b	2769330	2769791	+	153	Y	-	-		-	-	-	-	-	-	-	-	-	-	-	-	-	No
g761.t1	omap49267b	2770697	2773463	-	872		P29141|SUBV_BACSU|6e-30	3662|PspB(notPD0218)|PHI:3662|Q87ET0|2371|Xylellafastidiosa|Increasedvirulence(Hypervirulence)|2e-06		PF02225|PA domain|4.0E-5;PF00082|Subtilase family|3.0E-40;PF06280|Fn3-like domain|1.5E-17;	PTHR10795:SF363||5.3E-69;PTHR10795:SF363||5.3E-69;PTHR10795||5.3E-69;PTHR10795||5.3E-69;PTHR10795||5.3E-69;PTHR10795:SF363||5.3E-69;	SSF52743||7.2E-63;SSF52743||7.2E-63;	-	-	PS00136|Serine proteases, subtilase family, aspartic acid active site.|-;PS00137|Serine proteases, subtilase family, histidine active site.|-;	-	-	-	G3DSA:3.50.30.30||4.0E-4;G3DSA:3.40.50.200||8.5E-69;G3DSA:3.40.50.200||8.5E-69;	-	-	PR00723|Subtilisin serine protease family (S8) signature|2.84E-21;PR00723|Subtilisin serine protease family (S8) signature|2.84E-21;PR00723|Subtilisin serine protease family (S8) signature|2.84E-21;
g762.t1	omap49267b	2779769	2780158	-	129	Y	-	-		-	-	-	-	-	-	-	-	-	-	-	-	-	No
g763.t1	omap49267b	2780194	2781845	-	414		-	-		-	PTHR39607||4.8E-55;PTHR39607:SF1||4.8E-55;	SSF57959||8.34E-5;	-	-	PS00036|Basic-leucine zipper (bZIP) domain signature.|-;	-	-	Coil||-;	G3DSA:1.20.5.170||6.0E-4;	-	-	-
g764.t1	omap49267b	2783121	2783519	+	132	Y	-	-		-	-	-	-	-	-	-	-	-	-	-	-	-	No
g765.t1	omap49267b	2785340	2785813	+	93	Y	-	-		-	-	-	-	-	-	-	-	-	-	-	-	-	No
g766.t1	omap49267b	2791315	2791689	+	124	Y	-	-		-	-	-	-	-	-	-	-	-	-	-	-	-	No
g767.t1	omap49267b	2793242	2793622	-	126	Y	-	-		-	-	-	-	-	-	-	-	-	-	-	-	-	No
g768.t1	omap49267b	2798019	2798960	-	271	Y	B2AR91|TRMB_PODAN|1e-130	-		PF02390|Putative methyltransferase|5.4E-54;	PTHR23417:SF16||3.9E-139;PTHR23417:SF16||3.9E-139;PTHR23417||3.9E-139;PTHR23417||3.9E-139;	SSF53335||1.14E-21;	TIGR00091|TIGR00091: tRNA (guanine-N(7)-)-methyltransferase|6.3E-48;	-	-	PS51625|SAM-dependent methyltransferase TRMB-type domain profile.|58.867;	-	-	G3DSA:3.40.50.150||1.1E-8;	MF_03055|tRNA (guanine-N(7)-)-methyltransferase [METTL1].|44.866;	-	-
g769.t1	omap49267b	2799301	2799668	+	102	Y	-	-		-	-	-	-	-	-	-	-	-	-	-	-	-	No
g770.t1	omap49267b	2799735	2801005	-	403		Q5B998|DHOM_EMENI|1e-136	-		PF03447|Homoserine dehydrogenase, NAD binding domain|1.0E-19;PF00742|Homoserine dehydrogenase|1.3E-52;	PTHR21499:SF1||1.5E-99;PTHR21499||1.5E-99;	SSF51735||6.7E-34;SSF55347||6.34E-50;	-	-	PS01042|Homoserine dehydrogenase signature.|-;	-	-	-	G3DSA:3.30.360.10||5.1E-65;G3DSA:3.40.50.720||2.3E-56;	-	PIRSF036497||2.7E-77;	-
g771.t1	omap49267b	2801295	2802284	+	329	Y	Q9P7B7|YK24_SCHPO|3e-10	-		PF13300|Domain of unknown function (DUF4078)|3.1E-28;	PTHR15885||4.4E-48;	-	-	-	-	-	-	Coil||-;	-	-	-	-
g772.t1	omap49267b	2803992	2805561	+	477		P11115|CPC1_NEUCR|2e-60	1333|PHI:1333|GzbZIP015|I1RY51|5518|Gibberellazeae(related:Fusariumgraminearum)|Unaffectedpathogenicity|1e-82		PF07716|Basic region leucine zipper|2.3E-6;	-	SSF57959||4.56E-12;	-	-	PS00036|Basic-leucine zipper (bZIP) domain signature.|-;	PS50217|Basic-leucine zipper (bZIP) domain profile.|9.071;	-	Coil||-;	G3DSA:1.20.5.170||8.5E-11;	-	-	-
g773.t1	omap49267b	2808391	2809272	+	293	Y	-	-		PF05705|Eukaryotic protein of unknown function (DUF829)|3.6E-58;	PTHR12265||5.5E-102;PTHR12265:SF14||5.5E-102;	SSF53474||4.63E-5;	-	-	-	-	-	-	G3DSA:3.40.50.1820||4.4E-4;G3DSA:3.40.50.1820||4.4E-4;	-	-	-
g774.t1	omap49267b	2813295	2813957	+	220	Y	-	-		-	-	-	-	-	-	-	-	-	-	-	-	-	No
g775.t1	omap49267b	2818013	2818685	+	197	Y	-	-		PF13508|Acetyltransferase (GNAT) domain|1.2E-7;	-	SSF55729||1.92E-12;	-	-	-	PS51186|Gcn5-related N-acetyltransferase (GNAT) domain profile.|9.402;	-	-	G3DSA:3.40.630.30||5.1E-18;	-	-	-
g776.t1	omap49267b	2818790	2820075	-	402		O36015|TRM7_SCHPO|6e-95	-		PF01728|FtsJ-like methyltransferase|7.6E-62;	PTHR10920:SF12||3.8E-163;PTHR10920:SF12||3.8E-163;PTHR10920||3.8E-163;PTHR10920||3.8E-163;PTHR10920||3.8E-163;PTHR10920:SF12||3.8E-163;	SSF53335||8.97E-34;SSF53335||8.97E-34;	-	-	-	-	-	-	G3DSA:3.40.50.150||3.1E-70;G3DSA:3.40.50.150||3.1E-70;	MF_01547|Ribosomal RNA large subunit methyltransferase E [rlmE].|38.681;MF_03162|Putative tRNA (cytidine(32)/guanosine(34)-2'-O)-methyltransferase [TRM7].|38.596;	-	-
g777.t1	omap49267b	2820312	2825692	-	1711		Q09853|MON2_SCHPO|1e-121	-		PF16213|Dimerisation and cyclophilin-binding domain of Mon2|2.0E-48;PF16206|C-terminal region of Mon2 protein|1.1E-22;PF12783|Guanine nucleotide exchange factor in Golgi transport N-terminal|1.6E-37;	PTHR10663||2.0E-151;PTHR10663||2.0E-151;PTHR10663||2.0E-151;PTHR10663:SF169||2.0E-151;PTHR10663:SF169||2.0E-151;PTHR10663:SF169||2.0E-151;	SSF48371||1.8E-22;SSF48371||1.8E-22;SSF48371||1.8E-22;	-	-	-	-	-	Coil||-;Coil||-;	G3DSA:1.25.10.10||7.7E-13;G3DSA:1.25.10.10||7.7E-13;G3DSA:1.25.10.10||7.7E-13;G3DSA:1.25.10.10||7.7E-13;	-	-	-
g778.t1	omap49267b	2827101	2828421	-	323	Y	O94413|KPR2_SCHPO|1e-164	-		PF14572|Phosphoribosyl synthetase-associated domain|9.6E-37;PF13793|N-terminal domain of ribose phosphate pyrophosphokinase|3.5E-43;	PTHR10210||2.0E-209;	SSF53271||4.16E-63;	TIGR01251|ribP_PPkin: ribose-phosphate diphosphokinase|5.8E-115;	-	PS00114|Phosphoribosyl pyrophosphate synthase signature.|-;	-	-	-	G3DSA:3.40.50.2020||3.7E-58;G3DSA:3.40.50.2020||1.2E-81;	-	-	-
g779.t1	omap49267b	2829504	2831240	+	578		Q5UNV9|YL696_MIMIV|7e-21	-		PF02441|Flavoprotein|2.2E-14;	PTHR14359||1.0E-159;PTHR14359:SF21||1.0E-159;	SSF52507||2.75E-29;SSF140860||2.62E-10;	-	-	-	-	-	-	G3DSA:3.40.50.1950||3.3E-33;	-	-	-
g780.t1	omap49267b	2835339	2837921	+	860		-	-		-	-	-	-	-	-	-	-	-	-	-	-	-	No
g781.t1	omap49267b	2838364	2838989	-	140	Y	O74983|MMS2_SCHPO|5e-53	-		PF00179|Ubiquitin-conjugating enzyme|6.3E-17;	PTHR24067||1.2E-73;PTHR24067:SF46||1.2E-73;	SSF54495||6.06E-36;	-	-	-	PS50127|Ubiquitin-conjugating enzymes family profile.|17.469;	SM00212|Ubiquitin-conjugating enzyme E2, catalytic domain homologues|3.9E-8;	-	G3DSA:3.10.110.10||1.3E-35;	-	-	-
g782.t1	omap49267b	2839807	2841087	+	398		O60121|YH77_SCHPO|1e-117	-		PF01145|SPFH domain / Band 7 family|1.1E-29;PF16200|C-terminal region of band_7|4.4E-23;	PTHR10264||3.5E-152;PTHR10264:SF27||3.5E-152;	SSF117892||1.22E-37;	-	-	-	-	SM00244|prohibitin homologues|5.9E-57;	-	-	-	-	PR00721|Stomatin signature|2.3E-24;PR00721|Stomatin signature|2.3E-24;PR00721|Stomatin signature|2.3E-24;PR00721|Stomatin signature|2.3E-24;PR00721|Stomatin signature|2.3E-24;
g783.t1	omap49267b	2842314	2843727	+	434		A9YWT8|PRTS_PHOAZ|1e-88	3057|VvpE|PHI:3057|C3VHN8|672|Vibriovulnificus|mixedoutcome|3e-15		PF02868|Thermolysin metallopeptidase, alpha-helical domain|4.7E-46;PF01447|Thermolysin metallopeptidase, catalytic domain|1.4E-23;	PTHR33794||4.2E-105;	SSF55486||1.83E-74;	-	-	-	-	-	-	G3DSA:3.10.170.10||6.6E-36;G3DSA:1.10.390.10||3.2E-51;	-	-	PR00730|Thermolysin metalloprotease (M4) family signature|1.7E-19;PR00730|Thermolysin metalloprotease (M4) family signature|1.7E-19;PR00730|Thermolysin metalloprotease (M4) family signature|1.7E-19;PR00730|Thermolysin metalloprotease (M4) family signature|1.7E-19;
g784.t1	omap49267b	2845981	2847255	-	380	Y	D4B4J2|CRH12_ARTBC|3e-61	-		PF00722|Glycosyl hydrolases family 16|4.2E-40;	PTHR10963:SF27||1.7E-81;PTHR10963||1.7E-81;	SSF49899||6.21E-50;	-	-	-	-	-	-	G3DSA:2.60.120.200||1.6E-54;	-	PIRSF037299||7.5E-110;	-
g785.t1	omap49267b	2855663	2856736	+	301	Y	Q5AI90|SIR5_CANAL|3e-71	2008|PHI:2008|HST1|EDJ98541|148305|Magnaportheoryzae(related:Magnaporthegrisea)|Unaffectedpathogenicity|1e-11		PF02146|Sir2 family|2.0E-35;	PTHR11085:SF17||3.8E-85;PTHR11085:SF17||3.8E-85;PTHR11085||3.8E-85;PTHR11085||3.8E-85;	SSF52467||4.39E-72;SSF52467||4.39E-72;	-	-	-	PS50305|Sirtuin catalytic domain profile.|41.99;	-	-	G3DSA:3.30.1600.10||3.4E-23;G3DSA:3.30.1600.10||3.4E-23;G3DSA:3.30.1600.10||3.4E-23;G3DSA:3.40.50.1220||2.0E-40;G3DSA:3.40.50.1220||2.0E-40;G3DSA:3.40.50.1220||2.0E-40;	-	-	-
g786.t1	omap49267b	2857616	2860143	+	788		D4ATR3|A7629_ARTBC|0	-		PF07971|Glycosyl hydrolase family 92|1.3E-150;	PTHR12143:SF22||1.1E-61;PTHR12143:SF22||1.1E-61;PTHR12143||1.1E-61;PTHR12143||1.1E-61;	SSF48208||4.08E-22;	TIGR01180|aman2_put: putative alpha-1,2-mannosidase|2.1E-97;	-	-	-	-	-	G3DSA:1.20.1610.10||1.9E-47;G3DSA:3.30.2080.10||8.8E-53;G3DSA:2.70.98.10||3.5E-74;G3DSA:1.20.1050.60||6.4E-33;	-	-	-
g787.t1	omap49267b	2860805	2861806	+	333	Y	O60141|CWC16_SCHPO|2e-41	-		PF04502|Family of unknown function (DUF572)|5.7E-63;	PTHR12111:SF2||1.7E-86;PTHR12111||1.7E-86;	-	-	-	-	-	-	-	-	-	-	-
g788.t1	omap49267b	2862297	2863399	-	204	Y	Q9P7R4|UBC8_SCHPO|2e-75	-		PF00179|Ubiquitin-conjugating enzyme|9.0E-16;PF00179|Ubiquitin-conjugating enzyme|5.2E-14;	PTHR24067:SF0||2.5E-88;PTHR24067||2.5E-88;PTHR24067||2.5E-88;PTHR24067:SF0||2.5E-88;	SSF54495||1.32E-34;	-	-	-	PS50127|Ubiquitin-conjugating enzymes family profile.|30.016;	SM00212|Ubiquitin-conjugating enzyme E2, catalytic domain homologues|7.5E-32;	-	G3DSA:3.10.110.10||9.9E-40;	-	-	-
g789.t1	omap49267b	2866069	2867472	+	467		-	-		PF11999|Protein of unknown function (DUF3494)|2.0E-42;	-	-	-	-	-	-	-	-	-	-	-	-
g790.t1	omap49267b	2868297	2869835	+	482		-	-		-	-	SSF81383||3.49E-6;	-	-	-	-	-	Coil||-;	-	-	-	-
g791.t1	omap49267b	2870000	2870278	+	92	Y	-	-		-	-	-	-	-	-	-	-	-	-	-	-	-	No
g792.t1	omap49267b	2872324	2873347	+	308	Y	Q9Y7B6|PANB_EMENI|1e-164	-		PF02548|Ketopantoate hydroxymethyltransferase|2.3E-106;	PTHR20881:SF0||7.3E-177;PTHR20881||7.3E-177;	SSF51621||1.85E-96;	TIGR00222|panB: 3-methyl-2-oxobutanoate hydroxymethyltransferase|5.3E-86;	-	-	-	-	-	G3DSA:3.20.20.60||2.2E-114;	MF_00156|3-methyl-2-oxobutanoate hydroxymethyltransferase [panB].|39.388;	PIRSF000388||3.5E-112;	-
g793.t1	omap49267b	2873557	2874129	-	148	Y	Q2GSG9|ATG12_CHAGB|2e-41	2079|PHI:2079|Moatg12|MGG_00598|148305|Magnaportheoryzae(related:Magnaporthegrisea)|Lossofpathogenicity|3e-41	Y	PF04110|Ubiquitin-like autophagy protein Apg12|4.7E-25;	PTHR13385||3.5E-52;	SSF54236||1.58E-24;	-	-	-	-	-	-	G3DSA:3.10.20.90||2.2E-14;	-	-	-
g794.t1	omap49267b	2875296	2877470	-	724		P11544|PALY_RHOTO|1e-135	-		PF00221|Aromatic amino acid lyase|4.7E-143;	PTHR10362:SF13||1.8E-181;PTHR10362||1.8E-181;	SSF48557||4.24E-181;	TIGR01226|phe_am_lyase: phenylalanine ammonia-lyase|6.4E-164;	-	-	-	-	Coil||-;	G3DSA:1.20.200.10||1.9E-108;G3DSA:1.20.200.10||1.9E-108;G3DSA:1.10.275.10||1.0E-68;	-	-	-
g795.t1	omap49267b	2881251	2883374	-	664		O59836|HIM1_SCHPO|1e-31	-		PF08630|Dfp1/Him1, central region|2.2E-39;PF07535|DBF zinc finger|9.4E-21;	PTHR15375||1.3E-79;PTHR15375:SF22||1.3E-79;PTHR15375:SF22||1.3E-79;PTHR15375:SF22||1.3E-79;PTHR15375||1.3E-79;PTHR15375||1.3E-79;PTHR15375||1.3E-79;PTHR15375:SF22||1.3E-79;	SSF52113||4.8E-7;	-	-	-	PS51265|Zinc finger DBF4-type profile.|24.684;	SM00586|Zinc finger in DBF-like proteins|9.7E-24;	-	G3DSA:3.40.50.10190||4.3E-4;G3DSA:3.40.50.10190||4.3E-4;	-	-	-
g796.t1	omap49267b	2884425	2886025	+	509		P40051|ICP55_YEAST|1e-136	-		PF05195|Aminopeptidase P, N-terminal domain|2.1E-34;PF00557|Metallopeptidase family M24|3.5E-50;	PTHR10804||1.4E-164;PTHR10804:SF17||1.4E-164;	SSF53092||1.5E-39;SSF55920||1.02E-60;	-	-	-	-	SM01011|Aminopeptidase P, N-terminal domain|4.0E-43;	-	G3DSA:3.40.350.10||1.9E-48;G3DSA:3.90.230.10||2.1E-64;	-	-	-
g797.t1	omap49267b	2886645	2888300	-	502		Q9UUD1|SREBP_SCHPO|2e-17	1313|PHI:1313|GzbHLH014|I1RY71|5518|Gibberellazeae(related:Fusariumgraminearum)|Unaffectedpathogenicity|6e-68		PF00010|Helix-loop-helix DNA-binding domain|8.1E-15;	PTHR12565:SF142||1.5E-27;PTHR12565:SF142||1.5E-27;PTHR12565:SF142||1.5E-27;PTHR12565||1.5E-27;PTHR12565||1.5E-27;PTHR12565||1.5E-27;	SSF47459||1.7E-15;	-	-	-	PS50888|Myc-type, basic helix-loop-helix (bHLH) domain profile.|13.859;	SM00353|helix loop helix domain|3.3E-13;	Coil||-;	G3DSA:4.10.280.10||7.3E-21;	-	-	-
g798.t1	omap49267b	2892357	2892844	-	140	Y	-	-		-	-	-	-	-	-	-	-	-	-	-	-	-	No
g799.t1	omap49267b	2893729	2894423	-	88	Y	-	-		-	-	-	-	-	-	-	-	-	-	-	-	-	No
g800.t1	omap49267b	2897735	2901345	+	648		Q9NQR4|NIT2_HUMAN|1e-17	-		PF00795|Carbon-nitrogen hydrolase|1.2E-29;	PTHR23088||2.1E-114;PTHR23088:SF6||2.1E-114;	SSF56317||2.09E-55;	-	-	-	PS50263|Carbon-nitrogen hydrolase domain profile.|32.109;	-	-	G3DSA:3.60.110.10||9.2E-65;	-	-	-
g801.t1	omap49267b	2902186	2903701	-	438		-	1298|PHI:1298|GzAT002|I1RYF7|5518|Gibberellazeae(related:Fusariumgraminearum)|Unaffectedpathogenicity|1e-09		PF08914|Rap1 Myb domain|7.6E-14;PF01388|ARID/BRIGHT DNA binding domain|1.6E-6;	PTHR16466||9.9E-16;PTHR16466||9.9E-16;PTHR16466:SF6||9.9E-16;PTHR16466:SF6||9.9E-16;	SSF46689||2.63E-10;SSF46774||5.62E-7;	-	-	-	PS51011|ARID domain profile.|10.432;	-	-	G3DSA:1.10.10.60||3.1E-16;G3DSA:1.10.150.60||1.7E-5;	-	-	-
g802.t1	omap49267b	2904541	2905946	+	415		Q7RWM9|SWF1_NEUCR|1e-126	1676|PHI:1676|GzDHHC004|Q4I2M7|5518|Gibberellazeae(related:Fusariumgraminearum)|Unaffectedpathogenicity|5e-12		PF01529|DHHC palmitoyltransferase|6.1E-31;	PTHR22883||8.7E-52;PTHR22883||8.7E-52;PTHR22883:SF23||8.7E-52;PTHR22883:SF23||8.7E-52;	-	-	-	-	PS50216|Zinc finger DHHC-type profile.|23.891;	-	-	-	-	-	-
g803.t1	omap49267b	2906244	2907409	-	325	Y	Q9P782|YNY8_SCHPO|7e-94	-		PF09229|Activator of Hsp90 ATPase, N-terminal|2.4E-46;PF08327|Activator of Hsp90 ATPase homolog 1-like protein|3.0E-18;	PTHR13009||2.2E-148;PTHR13009:SF8||2.2E-148;	SSF103111||2.09E-44;SSF55961||2.67E-22;	-	-	-	-	SM01000|Activator of Hsp90 ATPase, N-terminal|1.1E-53;	-	G3DSA:3.30.530.20||2.8E-7;	-	-	-
g804.t1	omap49267b	2911472	2915168	+	1210		-	-		-	-	-	-	-	-	-	-	-	-	-	-	-	No
g805.t1	omap49267b	2916669	2917964	+	431		Q5BCG1|DPNP_EMENI|1e-174	-		PF00459|Inositol monophosphatase family|4.1E-49;	PTHR20854||6.5E-149;PTHR20854||6.5E-149;PTHR20854:SF34||6.5E-149;PTHR20854:SF34||6.5E-149;PTHR20854:SF34||6.5E-149;PTHR20854||6.5E-149;	SSF56655||2.48E-79;	TIGR01330|bisphos_HAL2: 3'(2'),5'-bisphosphate nucleotidase|3.0E-118;	-	PS00630|Inositol monophosphatase family signature 2.|-;PS00629|Inositol monophosphatase family signature 1.|-;	-	-	-	G3DSA:3.30.540.10||1.8E-60;G3DSA:3.40.190.80||7.3E-41;	-	-	-
g806.t1	omap49267b	2918159	2919259	-	289	Y	P32904|RM06_YEAST|1e-51	-		PF00347|Ribosomal protein L6|6.3E-8;PF00347|Ribosomal protein L6|6.3E-7;	PTHR11655||1.9E-79;PTHR11655:SF14||1.9E-79;PTHR11655:SF14||1.9E-79;PTHR11655||1.9E-79;	SSF56053||7.2E-25;SSF56053||1.34E-13;	-	-	PS00525|Ribosomal protein L6 signature 1.|-;	-	-	-	G3DSA:3.90.930.12||1.5E-31;G3DSA:3.90.930.12||1.2E-20;	-	-	PR00059|Ribosomal protein L6 signature|3.1E-22;PR00059|Ribosomal protein L6 signature|3.1E-22;PR00059|Ribosomal protein L6 signature|3.1E-22;
g807.t1	omap49267b	2919505	2921187	-	447		P17938|TBB_EPITY|0	823|PHI:823|beta-tubulin|CAA56936|38038|Rhynchosporiumsecalis|Chemistrytarget|0.0		PF00091|Tubulin/FtsZ family, GTPase domain|3.5E-67;PF03953|Tubulin C-terminal domain|9.8E-43;	PTHR11588||0.0;	SSF55307||1.31E-80;SSF52490||2.88E-101;	-	-	PS00228|Tubulin-beta mRNA autoregulation signal.|-;PS00227|Tubulin subunits alpha, beta, and gamma signature.|-;	-	SM00864|Tubulin/FtsZ family, GTPase domain|9.0E-71;SM00865|Tubulin/FtsZ family, C-terminal domain|1.6E-45;	Coil||-;Coil||-;	G3DSA:1.10.287.600||1.0E-35;G3DSA:3.40.50.1440||1.1E-145;G3DSA:3.30.1330.20||6.2E-51;	-	-	PR01163|Beta-tubulin signature|5.7E-113;PR01163|Beta-tubulin signature|5.7E-113;PR01163|Beta-tubulin signature|5.7E-113;PR01163|Beta-tubulin signature|5.7E-113;PR01163|Beta-tubulin signature|5.7E-113;PR01163|Beta-tubulin signature|5.7E-113;PR01163|Beta-tubulin signature|5.7E-113;PR01163|Beta-tubulin signature|5.7E-113;PR01163|Beta-tubulin signature|5.7E-113;PR01163|Beta-tubulin signature|5.7E-113…
g808.t1	omap49267b	2921825	2924185	-	750		P43535|GCN20_YEAST|0	2042|PHI:2042|ABC3|Q3Y5V5|148305|Magnaportheoryzae(related:Magnaporthegrisea)|Lossofpathogenicity|2e-08	Y	PF00005|ABC transporter|4.3E-21;PF00005|ABC transporter|1.5E-20;PF12848|ABC transporter|5.9E-20;	PTHR19211||0.0;PTHR19211:SF45||0.0;	SSF52540||2.71E-37;SSF52540||6.7E-42;	-	-	PS00211|ABC transporters family signature.|-;PS00211|ABC transporters family signature.|-;	PS50893|ATP-binding cassette, ABC transporter-type domain profile.|15.56;PS50893|ATP-binding cassette, ABC transporter-type domain profile.|13.812;	SM00382|ATPases associated with a variety of cellular activities|8.6E-10;SM00382|ATPases associated with a variety of cellular activities|4.5E-7;	Coil||-;Coil||-;	G3DSA:3.40.50.300||1.9E-38;G3DSA:3.40.50.300||1.2E-40;	-	-	-
g809.t1	omap49267b	2932251	2935909	+	1153		-	-		-	-	-	-	-	-	-	-	-	-	-	-	-	No
g810.t1	omap49267b	2937128	2941836	-	1504		-	-		-	-	-	-	-	-	-	-	-	-	-	-	-	No
g811.t1	omap49267b	2944702	2946078	+	264	Y	-	-		PF12900|Pyridoxamine 5'-phosphate oxidase|1.0E-38;	PTHR34071||1.2E-97;PTHR34071:SF2||1.2E-97;	SSF50475||3.72E-46;	-	-	-	-	-	-	G3DSA:2.30.110.10||2.0E-68;	-	-	-
g812.t1	omap49267b	2946202	2948094	-	579		Q7MF74|SPEE_VIBVY|1e-07	-		PF01564|Spermine/spermidine synthase|3.6E-7;	PTHR12176||1.7E-68;PTHR12176:SF29||1.7E-68;	SSF53335||2.38E-28;	-	-	-	-	-	-	G3DSA:3.40.50.150||1.2E-60;	-	-	-
g813.t1	omap49267b	2949141	2951348	-	672		P21657|DAL81_YEAST|1e-104	1692|PHI:1692|GzZC007|I1RYR6|5518|Gibberellazeae(related:Fusariumgraminearum)|Unaffectedpathogenicity|0.0		PF04082|Fungal specific transcription factor domain|5.1E-19;	PTHR31668||1.2E-180;PTHR31668:SF4||1.2E-180;	SSF57701||5.95E-5;	-	-	-	-	SM00906|Fungal specific transcription factor domain|0.0064;	-	G3DSA:4.10.240.10||7.0E-4;	-	-	-
g814.t1	omap49267b	2955402	2957799	-	779		O42709|MCM10_SCHPO|6e-37	-		PF09329|Primase zinc finger|1.5E-17;	PTHR13454||2.7E-68;	-	-	-	-	-	-	Coil||-;	-	-	-	-
g815.t1	omap49267b	2958377	2959702	+	441		-	-		PF09468|Ydr279p protein family (RNase H2 complex component)|3.8E-93;	PTHR13383:SF11||6.4E-47;PTHR13383:SF11||6.4E-47;PTHR13383||6.4E-47;PTHR13383:SF11||6.4E-47;PTHR13383||6.4E-47;PTHR13383||6.4E-47;	-	-	-	-	-	-	Coil||-;	-	-	-	-
g816.t1	omap49267b	2959799	2960539	-	201	Y	O74372|DUO1_SCHPO|2e-06	2181|PHI:2181|MoDUO1|XP_365782|148305|Magnaportheoryzae(related:Magnaporthegrisea)|Reducedvirulence|5e-32	Y	PF08651|DASH complex subunit Duo1|7.0E-28;	PTHR28216||2.2E-25;	-	-	-	-	-	-	Coil||-;	-	-	-	-
g817.t1	omap49267b	2961484	2962843	+	431		-	-		-	-	-	-	-	-	-	-	-	-	-	-	-	No
g818.t1	omap49267b	2963586	2966154	+	782		P38254|TTL_YEAST|1e-136	-		PF01975|Survival protein SurE|2.3E-48;PF03133|Tubulin-tyrosine ligase family|2.4E-56;	PTHR12241:SF1||2.4E-130;PTHR12241:SF1||2.4E-130;PTHR12241:SF1||2.4E-130;PTHR12241||2.4E-130;PTHR12241||2.4E-130;PTHR12241||2.4E-130;	SSF64167||1.14E-62;SSF64167||1.14E-62;SSF56059||1.65E-12;SSF56059||1.65E-12;SSF56059||1.65E-12;	TIGR00087|surE: 5'/3'-nucleotidase SurE|8.7E-49;	-	-	PS51221|TTL domain profile.|27.61;	-	-	G3DSA:3.30.470.20||8.8E-4;G3DSA:3.40.1210.10||6.6E-78;G3DSA:3.40.1210.10||6.6E-78;	-	-	-
g819.t1	omap49267b	2970472	2974881	+	1417		Q9HDW7|ATC2_SCHPO|0	2099|PHI:2099|Pmc1|MGG_07971|148305|Magnaportheoryzae(related:Magnaporthegrisea)|Mixedoutcome|0.0		PF00122|E1-E2 ATPase|2.1E-37;PF00690|Cation transporter/ATPase, N-terminus|1.1E-5;PF00702|haloacid dehalogenase-like hydrolase|1.2E-21;PF00689|Cation transporting ATPase, C-terminus|4.5E-41;	PTHR24093||0.0;PTHR24093||0.0;PTHR24093:SF346||0.0;PTHR24093:SF346||0.0;	SSF81660||1.44E-35;SSF56784||8.1E-50;SSF56784||8.1E-50;SSF81665||3.92E-105;SSF81665||3.92E-105;SSF81665||3.92E-105;SSF81653||1.44E-21;	TIGR01494|ATPase_P-type: HAD ATPase, P-type, family IC|1.5E-31;TIGR01494|ATPase_P-type: HAD ATPase, P-type, family IC|4.7E-20;TIGR01517|ATPase-IIB_Ca: calcium-translocating P-type ATPase, PMCA-type|2.4E-176;	-	PS00154|E1-E2 ATPases phosphorylation site.|-;	-	-	-	G3DSA:1.20.1110.10||1.8E-89;G3DSA:2.70.150.10||3.9E-32;G3DSA:3.40.1110.10||1.0E-47;	-	-	PR00121|Sodium/potassium-transporting ATPase signature|2.2E-7;PR00121|Sodium/potassium-transporting ATPase signature|2.2E-7;PR00119|P-type cation-transporting ATPase superfamily signature|2.4E-31;PR00119|P-type cation-transporting ATPase superfamily signature|2.4E-31;PR00119|P-type cation-transporting ATPase superfamily signature|2.4E-31;PR00119|P-type cation-transporting ATPase superfamily signa…
g820.t1	omap49267b	2977998	2979562	+	502		C8V3W5|HST1_EMENI|1e-166	2008|PHI:2008|HST1|EDJ98541|148305|Magnaportheoryzae(related:Magnaporthegrisea)|Unaffectedpathogenicity|5e-96		PF02146|Sir2 family|1.1E-56;	PTHR11085||1.9E-152;PTHR11085:SF15||1.9E-152;PTHR11085:SF15||1.9E-152;PTHR11085||1.9E-152;	SSF52467||3.27E-82;SSF52467||3.27E-82;	-	-	-	PS50305|Sirtuin catalytic domain profile.|48.236;	-	Coil||-;	G3DSA:3.40.50.1220||6.6E-38;G3DSA:3.40.50.1220||6.6E-38;G3DSA:3.40.50.1220||6.6E-38;G3DSA:3.30.1600.10||3.1E-28;G3DSA:3.30.1600.10||3.1E-28;G3DSA:3.30.1600.10||3.1E-28;	-	-	-
g821.t1	omap49267b	2980173	2983099	-	938		Q9P7X5|PPK32_SCHPO|4e-86	1246|PHI:1246|FGSG_05549|I1RYQ5|5518|Gibberellazeae(related:Fusariumgraminearum)|Unaffectedpathogenicity|0.0		PF00069|Protein kinase domain|7.9E-20;	PTHR12984||7.1E-218;PTHR12984||7.1E-218;PTHR12984:SF6||7.1E-218;PTHR12984||7.1E-218;PTHR12984:SF6||7.1E-218;PTHR12984:SF6||7.1E-218;	SSF56112||3.22E-31;SSF56112||3.22E-31;SSF48371||1.57E-12;	-	-	-	PS50011|Protein kinase domain profile.|23.072;	SM00220|Serine/Threonine protein kinases, catalytic domain|4.7E-9;	Coil||-;	G3DSA:1.10.510.10||1.4E-23;G3DSA:1.25.10.10||1.5E-7;G3DSA:3.30.200.20||2.8E-6;	-	-	-
g822.t1	omap49267b	2984338	2985636	+	411		P47176|BCA2_YEAST|1e-170	157|PHI:157|TOXF|AAD45321|5017|Cochlioboluscarbonum|Lossofpathogenicity|5e-20	Y	PF01063|Amino-transferase class IV|1.3E-33;	PTHR11825||4.5E-213;PTHR11825:SF44||4.5E-213;	SSF56752||1.7E-106;	TIGR01123|ilvE_II: branched-chain amino acid aminotransferase|2.3E-86;	-	PS00770|Aminotransferases class-IV signature.|-;	-	-	-	G3DSA:3.20.10.10||1.0E-62;G3DSA:3.30.470.10||8.8E-73;	-	PIRSF006468||3.9E-135;	-
g823.t1	omap49267b	2986207	2986470	-	87	Y	-	-		-	-	-	-	-	-	-	-	-	-	-	-	-	No
g824.t1	omap49267b	2987535	2991242	+	1043		Q07660|BRE4_YEAST|1e-77	-		PF06496|Protein of unknown function (DUF1097)|8.7E-6;PF13515|Fusaric acid resistance protein-like|2.0E-8;	PTHR31086||1.4E-170;PTHR31086:SF16||1.4E-170;	-	-	-	-	-	-	Coil||-;	-	-	-	PR02047|Brefeldin A-sensitivity protein 4 signature|4.9E-97;PR02047|Brefeldin A-sensitivity protein 4 signature|4.9E-97;PR02047|Brefeldin A-sensitivity protein 4 signature|4.9E-97;PR02047|Brefeldin A-sensitivity protein 4 signature|4.9E-97;PR02047|Brefeldin A-sensitivity protein 4 signature|4.9E-97;PR02047|Brefeldin A-sensitivity protein 4 signature|4.9E-97;PR02047|Brefeldin A-sensitivity protein…
g825.t1	omap49267b	2991332	2996222	-	1559		Q9URU2|DNA2_SCHPO|0	1681|PHI:1681|GzNF001|I1REN7|5518|Gibberellazeae(related:Fusariumgraminearum)|Unaffectedpathogenicity|2e-13		PF08696|DNA replication factor Dna2|3.0E-68;PF13086|AAA domain|3.6E-15;PF13086|AAA domain|1.3E-15;PF01930|Domain of unknown function DUF83|6.0E-9;PF13087|AAA domain|6.6E-52;	PTHR10887:SF355||0.0;PTHR10887:SF355||0.0;PTHR10887:SF355||0.0;PTHR10887:SF355||0.0;PTHR10887||0.0;PTHR10887||0.0;PTHR10887||0.0;PTHR10887||0.0;	SSF52540||3.74E-61;SSF52540||3.74E-61;	-	-	-	-	-	-	G3DSA:3.40.50.300||2.6E-52;	-	-	-
g826.t1	omap49267b	2996917	2998107	+	396		-	-		-	-	-	-	-	-	-	-	-	-	-	-	-	No
g827.t1	omap49267b	2998329	3001128	-	916		-	-		PF11489|Protein of unknown function (DUF3210)|1.2E-177;	-	-	-	-	-	-	-	-	-	-	-	-
g828.t1	omap49267b	3005009	3005783	-	149	Y	A4R2N5|TVP18_MAGO7|1e-62	-		PF10233|Uncharacterized conserved protein CG6151-P|6.4E-39;	PTHR13314||4.8E-43;	-	-	-	-	-	SM01077|Uncharacterized conserved protein CG6151-P|1.8E-36;	-	-	-	-	-
g829.t1	omap49267b	3007599	3010139	-	807		-	-		-	-	-	-	-	-	-	-	Coil||-;	-	-	-	-
g830.t1	omap49267b	3012050	3013600	+	462		P53110|YGP9_YEAST|1e-20	-		PF02423|Ornithine cyclodeaminase/mu-crystallin family|1.1E-9;	PTHR13812||1.8E-91;PTHR13812||1.8E-91;PTHR13812:SF19||1.8E-91;PTHR13812:SF19||1.8E-91;PTHR13812||1.8E-91;PTHR13812:SF19||1.8E-91;	SSF51735||7.7E-49;SSF51735||7.7E-49;SSF51735||7.7E-49;	-	-	-	-	-	-	G3DSA:3.40.50.720||1.4E-35;G3DSA:3.30.1780.10||1.3E-17;	-	-	-
g831.t1	omap49267b	3013924	3015314	-	419		Q05493|THIK_YARLI|1e-153	598|PHI:598|THIOL|ABB55459|5022|Leptosphaeriamaculans|Reducedvirulence|6e-97	Y	PF00108|Thiolase, N-terminal domain|6.8E-71;PF02803|Thiolase, C-terminal domain|1.8E-40;	PTHR18919:SF96||1.4E-278;PTHR18919||1.4E-278;	SSF53901||8.02E-59;SSF53901||2.88E-37;	TIGR01930|AcCoA-C-Actrans: acetyl-CoA C-acyltransferase|1.8E-116;	-	PS00737|Thiolases signature 2.|-;	-	-	-	G3DSA:3.40.47.10||8.7E-59;G3DSA:3.40.47.10||8.7E-59;G3DSA:3.40.47.10||4.5E-57;G3DSA:3.40.47.10||4.5E-57;	-	PIRSF000429||1.3E-107;	-
g832.t1	omap49267b	3016415	3016943	-	146	Y	Q9Y7K1|YGL4_SCHPO|4e-58	-		PF01641|SelR domain|3.1E-49;	PTHR10173||1.2E-75;PTHR10173:SF18||1.2E-75;	SSF51316||3.82E-50;	TIGR00357|TIGR00357: methionine-R-sulfoxide reductase|4.8E-41;	-	-	-	-	-	G3DSA:2.170.150.20||2.1E-59;	-	-	-
g833.t1	omap49267b	3018855	3020635	+	566		Q9UT34|YIQ9_SCHPO|2e-59	-		PF01412|Putative GTPase activating protein for Arf|2.5E-40;	PTHR23180||7.0E-102;PTHR23180:SF160||7.0E-102;	SSF57863||5.36E-41;	-	-	-	PS50115|ARF GTPase-activating proteins domain profile.|27.002;	SM00105|Putative GTP-ase activating proteins for the small GTPase, ARF|3.4E-46;	-	-	-	-	PR00405|HIV Rev interacting protein signature|4.1E-13;PR00405|HIV Rev interacting protein signature|4.1E-13;
g834.t1	omap49267b	3021060	3021425	-	97	Y	Q09730|SFT1_SCHPO|9e-12	-		-	PTHR12791||2.0E-44;PTHR12791:SF33||2.0E-44;	SSF58038||1.7E-5;	-	-	-	-	-	-	G3DSA:1.20.5.110||2.5E-6;	-	-	-
g835.t1	omap49267b	3022484	3023810	+	382	Y	Q9URW6|YIE2_SCHPO|1e-102	-		PF00018|SH3 domain|3.4E-11;PF04366|Las17-binding protein actin regulator|2.4E-40;	PTHR15629:SF2||1.7E-137;PTHR15629||1.7E-137;	SSF50044||1.44E-11;	-	-	-	PS50002|Src homology 3 (SH3) domain profile.|11.91;	SM00326|Src homology 3 domains|6.2E-5;	-	G3DSA:2.30.30.40||3.1E-15;	-	-	PR00452|SH3 domain signature|4.4E-5;PR00452|SH3 domain signature|4.4E-5;
g836.t1	omap49267b	3024435	3026826	-	716		Q9UTS5|ZAS1_SCHPO|3e-06	1767|PHI:1767|GzZC082|I1S134|5518|Gibberellazeae(related:Fusariumgraminearum)|Unaffectedpathogenicity|5e-47		PF00172|Fungal Zn(2)-Cys(6) binuclear cluster domain|2.3E-7;PF04082|Fungal specific transcription factor domain|1.5E-8;	PTHR24409||1.3E-14;	SSF57701||9.29E-9;SSF57667||3.3E-8;	-	-	PS00463|Zn(2)-C6 fungal-type DNA-binding domain signature.|-;PS00028|Zinc finger C2H2 type domain signature.|-;	PS50048|Zn(2)-C6 fungal-type DNA-binding domain profile.|9.644;PS50157|Zinc finger C2H2 type domain profile.|9.265;PS50157|Zinc finger C2H2 type domain profile.|11.261;	SM00355|zinc finger|0.031;SM00355|zinc finger|32.0;SM00066|GAL4-like Zn(II)2Cys6 (or C6 zinc) binuclear cluster DNA-binding domain|1.7E-8;	-	G3DSA:3.30.160.60||1.4E-6;G3DSA:4.10.240.10||3.7E-9;G3DSA:3.30.160.60||6.6E-5;	-	-	-
g837.t1	omap49267b	3028228	3029133	+	301	Y	P52580|IFRH_MAIZE|9e-07	-		PF05368|NmrA-like family|7.1E-24;	PTHR14194:SF62||6.4E-93;PTHR14194||6.4E-93;	SSF51735||9.39E-29;	-	-	-	-	-	-	G3DSA:3.40.50.720||1.0E-26;	-	-	-
g838.t1	omap49267b	3031916	3034888	+	950		Q9P7W8|RSC9_SCHPO|9e-43	1299|PHI:1299|GzAT003|I1RYN7|5518|Gibberellazeae(related:Fusariumgraminearum)|Unaffectedpathogenicity|0.0		PF01388|ARID/BRIGHT DNA binding domain|3.4E-16;	PTHR15348:SF0||7.1E-39;PTHR15348||7.1E-39;PTHR15348||7.1E-39;PTHR15348||7.1E-39;PTHR15348:SF0||7.1E-39;PTHR15348:SF0||7.1E-39;	SSF46774||5.49E-23;SSF48371||3.19E-8;SSF48371||3.19E-8;	-	-	-	PS51526|RFX-type winged-helix DNA-binding domain profile.|20.388;PS51011|ARID domain profile.|22.727;	SM01014|ARID/BRIGHT DNA binding domain|1.4E-15;SM00501|BRIGHT, ARID (A/T-rich interaction domain) domain|1.4E-11;	-	G3DSA:1.10.150.60||2.4E-19;	-	-	-
g839.t1	omap49267b	3039412	3040500	+	362	Y	P0C0Y4|MTDH_ALTAL|1e-52	2269|PHI:2269|Mdh1|0|13684|Phaeosphaerianodorum(related:Stagonosporanodorum)|Unaffectedpathogenicity|3e-55		PF00106|short chain dehydrogenase|1.7E-50;	PTHR24322||2.1E-99;PTHR24322||2.1E-99;PTHR24322:SF452||2.1E-99;PTHR24322:SF452||2.1E-99;	SSF51735||2.42E-70;	-	-	PS00061|Short-chain dehydrogenases/reductases family signature.|-;	-	-	-	G3DSA:3.40.50.720||9.0E-78;	-	-	PR00080|Short-chain dehydrogenase/reductase (SDR) superfamily signature|1.3E-9;PR00080|Short-chain dehydrogenase/reductase (SDR) superfamily signature|1.3E-9;PR00080|Short-chain dehydrogenase/reductase (SDR) superfamily signature|1.3E-9;PR00081|Glucose/ribitol dehydrogenase family signature|4.5E-35;PR00081|Glucose/ribitol dehydrogenase family signature|4.5E-35;PR00081|Glucose/ribitol dehydrogenas…
g840.t1	omap49267b	3042388	3045172	-	845		Q7Z8E9|STE20_MAGO7|0	518|PHI:518|MST20|AAP93639|318829|Magnaportheoryzae|Unaffectedpathogenicity|0.0		PF00069|Protein kinase domain|1.2E-71;PF00786|P21-Rho-binding domain|7.4E-18;	PTHR24361:SF281||4.7E-249;PTHR24361:SF281||4.7E-249;PTHR24361||4.7E-249;PTHR24361||4.7E-249;	SSF56112||7.96E-84;	-	-	PS00108|Serine/Threonine protein kinases active-site signature.|-;PS00107|Protein kinases ATP-binding region signature.|-;	PS50011|Protein kinase domain profile.|50.265;PS50108|CRIB domain profile.|7.53;	SM00285|P21-Rho-binding domain|4.2E-7;SM00220|Serine/Threonine protein kinases, catalytic domain|5.3E-94;	-	G3DSA:1.10.510.10||1.9E-53;G3DSA:3.90.810.10||9.3E-27;G3DSA:3.30.200.20||2.1E-34;	-	-	-
g841.t1	omap49267b	3049757	3055169	+	1411		O59810|VGL1_SCHPO|1e-110	-		PF00013|KH domain|1.2E-10;PF00013|KH domain|1.1E-11;PF00013|KH domain|1.8E-12;PF00013|KH domain|1.9E-11;PF00013|KH domain|2.6E-4;PF00013|KH domain|4.3E-6;PF00013|KH domain|1.3E-12;PF00013|KH domain|3.6E-5;	PTHR10627||0.0;PTHR10627||0.0;PTHR10627||0.0;PTHR10627||0.0;PTHR10627:SF31||0.0;PTHR10627:SF31||0.0;PTHR10627:SF31||0.0;PTHR10627:SF31||0.0;	SSF54791||3.95E-16;SSF54791||1.43E-15;SSF54791||8.02E-18;SSF54791||7.45E-9;SSF54791||5.11E-9;SSF54791||2.63E-17;SSF54791||1.46E-13;SSF54791||1.27E-10;	-	-	-	PS50084|Type-1 KH domain profile.|14.802;PS50084|Type-1 KH domain profile.|11.217;PS50084|Type-1 KH domain profile.|8.324;PS50084|Type-1 KH domain profile.|9.058;PS50084|Type-1 KH domain profile.|12.391;PS50084|Type-1 KH domain profile.|15.452;PS50084|Type-1 KH domain profile.|8.492;PS50084|Type-1 KH domain profile.|14.005;PS50084|Type-1 KH domain profile.|16.122;	SM00322|K homology RNA-binding domain|9.3E-13;SM00322|K homology RNA-binding domain|6.3E-8;SM00322|K homology RNA-binding domain|9.7E-14;SM00322|K homology RNA-binding domain|1.0E-11;SM00322|K homology RNA-binding domain|1.4E-4;SM00322|K homology RNA-binding domain|7.4E-12;SM00322|K homology RNA-binding domain|0.87;SM00322|K homology RNA-binding domain|5.4E-5;SM00322|K homology RNA-binding domain…	Coil||-;Coil||-;	G3DSA:3.30.1370.10||1.2E-9;G3DSA:3.30.1370.10||2.0E-4;G3DSA:3.30.1370.10||2.8E-15;G3DSA:3.30.1370.10||8.9E-12;G3DSA:3.30.1370.10||1.1E-20;G3DSA:3.30.1370.10||8.1E-19;G3DSA:3.30.1370.10||1.4E-14;G3DSA:3.30.1370.10||4.9E-15;G3DSA:3.30.1370.10||8.9E-15;G3DSA:3.30.1370.10||6.0E-4;G3DSA:3.30.1370.10||6.0E-4;	-	-	-
g842.t1	omap49267b	3055802	3057354	+	475		Q74ZZ0|ERG27_ASHGO|6e-24	-		-	-	SSF51735||7.32E-12;SSF51735||7.32E-12;SSF51735||7.32E-12;	-	-	-	-	-	-	G3DSA:3.40.50.720||2.9E-15;G3DSA:3.40.50.720||2.9E-15;	-	-	-
g843.t1	omap49267b	3057708	3059321	-	492		Q28FF3|MFS7A_XENTR|7e-29	-		PF07690|Major Facilitator Superfamily|5.7E-16;	PTHR10924||2.9E-135;PTHR10924:SF6||2.9E-135;	SSF103473||1.02E-30;	-	-	-	-	-	-	G3DSA:1.20.1250.20||2.3E-10;G3DSA:1.20.1250.20||7.2E-10;	-	-	-
g844.t1	omap49267b	3063575	3064315	-	135	Y	O42932|QCR6_SCHPO|1e-15	-		PF02320|Ubiquinol-cytochrome C reductase hinge protein|3.6E-27;	PTHR15336||7.2E-34;PTHR15336:SF0||7.2E-34;	SSF81531||3.27E-26;	-	-	-	-	-	Coil||-;	G3DSA:1.10.287.20||3.9E-32;	-	-	-
g845.t1	omap49267b	3064978	3066112	-	233	Y	O14032|YEMB_SCHPO|2e-12	-		PF10349|WW-domain ligand protein|1.6E-17;	PTHR31606||3.3E-23;PTHR31606:SF1||3.3E-23;	SSF50729||1.76E-16;	-	-	-	-	-	-	-	-	-	-
g846.t1	omap49267b	3070125	3070934	+	238	Y	P40011|RRAAH_YEAST|5e-15	-		PF03737|Demethylmenaquinone methyltransferase|3.2E-21;	PTHR33254:SF5||1.9E-61;PTHR33254||1.9E-61;	SSF89562||6.02E-28;	-	-	-	-	-	-	G3DSA:3.50.30.40||4.9E-42;	-	-	-
g847.t1	omap49267b	3071376	3073851	-	806		O74737|RID1_SCHPO|4e-44	-		PF06371|Diaphanous GTPase-binding Domain|4.5E-13;	PTHR11584:SF405||3.7E-157;PTHR11584||3.7E-157;	SSF48371||2.36E-62;SSF48371||2.36E-62;SSF48371||2.36E-62;	-	-	-	-	-	-	-	-	-	-
g848.t1	omap49267b	3076078	3078023	-	590		Q12296|MAM3_YEAST|1e-143	-		PF00571|CBS domain|0.0046;PF01595|Domain of unknown function DUF21|3.5E-33;	PTHR12064:SF29||5.6E-237;PTHR12064||5.6E-237;	SSF54631||1.29E-15;	-	-	-	PS51371|CBS domain profile.|7.699;PS51371|CBS domain profile.|8.412;	-	-	G3DSA:3.10.580.10||1.3E-8;	-	-	-
g849.t1	omap49267b	3079619	3081331	-	570		O04130|SERA2_ARATH|1e-115	-		PF00389|D-isomer specific 2-hydroxyacid dehydrogenase, catalytic domain|1.4E-33;PF02826|D-isomer specific 2-hydroxyacid dehydrogenase, NAD binding domain|1.1E-53;	PTHR10996||1.0E-155;PTHR10996:SF20||1.0E-155;	SSF55021||5.83E-11;SSF52283||2.65E-33;SSF51735||9.12E-52;SSF143548||3.4E-23;	TIGR01327|PGDH: phosphoglycerate dehydrogenase|3.9E-159;	-	-	-	-	-	G3DSA:3.30.70.260||1.8E-12;G3DSA:3.30.1330.90||3.0E-31;G3DSA:3.40.50.720||6.2E-38;G3DSA:3.40.50.720||1.3E-62;	-	-	-
g850.t1	omap49267b	3083364	3084611	-	328	Y	Q09751|LGUL_SCHPO|1e-113	2251|PHI:2251|Gox1|Q696X2|13684|Phaeosphaerianodorum(related:Stagonosporanodorum)|Unaffectedpathogenicity|3e-175		PF00903|Glyoxalase/Bleomycin resistance protein/Dioxygenase superfamily|9.8E-19;PF00903|Glyoxalase/Bleomycin resistance protein/Dioxygenase superfamily|5.3E-19;	PTHR10374:SF8||6.5E-84;PTHR10374||6.5E-84;	SSF54593||2.06E-31;SSF54593||9.26E-34;	TIGR00068|glyox_I: lactoylglutathione lyase|3.1E-43;TIGR00068|glyox_I: lactoylglutathione lyase|4.5E-41;	-	PS00934|Glyoxalase I signature 1.|-;PS00935|Glyoxalase I signature 2.|-;	-	-	-	G3DSA:3.10.180.10||5.1E-51;G3DSA:3.10.180.10||1.9E-57;	-	-	-
g851.t1	omap49267b	3087202	3089201	+	644		-	-		-	PTHR42106||5.5E-47;PTHR42106:SF1||5.5E-47;	-	-	-	-	-	-	-	-	-	-	-
g852.t1	omap49267b	3089593	3090288	-	231	Y	-	-		-	-	-	-	-	-	-	-	Coil||-;	-	-	-	-
g853.t1	omap49267b	3092868	3094262	-	400		Q5U483|G251B_XENLA|3e-09	-		PF01755|Glycosyltransferase family 25 (LPS biosynthesis protein)|3.4E-8;	PTHR10730:SF27||1.4E-43;PTHR10730||1.4E-43;PTHR10730||1.4E-43;PTHR10730:SF27||1.4E-43;PTHR10730:SF27||1.4E-43;PTHR10730||1.4E-43;	-	-	-	-	-	-	-	-	-	-	-
g854.t1	omap49267b	3097085	3098436	-	430		-	-		-	-	SSF56112||3.61E-11;SSF56112||3.61E-11;SSF56112||3.61E-11;	-	-	-	PS50011|Protein kinase domain profile.|13.814;	-	-	G3DSA:1.10.510.10||3.0E-4;G3DSA:1.10.510.10||9.9E-4;G3DSA:1.10.510.10||9.9E-4;	-	-	-
g855.t1	omap49267b	3100957	3102754	+	448		P47114|YJ24_YEAST|9e-32	-		PF16944|Fungal potassium channel|2.7E-100;	PTHR36424||7.0E-80;	-	-	-	-	-	-	-	-	-	-	-
g856.t1	omap49267b	3103524	3105510	+	632		-	-		PF01243|Pyridoxamine 5'-phosphate oxidase|2.0E-4;	PTHR30212||4.5E-78;PTHR30212:SF3||4.5E-78;	SSF52343||3.67E-8;SSF63380||5.91E-11;	-	-	-	PS51384|Ferredoxin reductase-type FAD binding domain profile.|12.483;	-	-	G3DSA:3.40.50.80||3.1E-8;G3DSA:2.40.30.10||2.4E-9;G3DSA:2.30.110.10||8.4E-6;	-	-	-
g857.t1	omap49267b	3107575	3108944	+	333	Y	Q9UT53|NMAH_SCHPO|2e-90	-		PF01467|Cytidylyltransferase-like|4.4E-27;	PTHR12039:SF0||1.9E-113;PTHR12039||1.9E-113;	SSF52374||8.0E-46;	TIGR00482|TIGR00482: nicotinate (nicotinamide) nucleotide adenylyltransferase|9.9E-44;	-	-	-	-	Coil||-;	G3DSA:3.40.50.620||1.6E-71;	-	-	-
g858.t1	omap49267b	3110147	3112175	+	604		-	3078|ssnA|PHI:3078|C5VVJ6|1307|Streptococcussuis|reducedvirulence|3e-61	Y	PF03372|Endonuclease/Exonuclease/phosphatase family|2.3E-9;	PTHR33607||3.3E-173;PTHR33607||3.3E-173;PTHR33607:SF1||3.3E-173;PTHR33607:SF1||3.3E-173;	SSF56219||1.7E-25;	-	-	-	-	-	-	G3DSA:3.60.10.10||1.2E-30;	-	-	-
g859.t1	omap49267b	3112420	3113695	-	370	Y	-	-		PF09365|Conserved hypothetical protein (DUF2461)|2.7E-77;	PTHR36452||4.1E-56;PTHR36452:SF1||4.1E-56;	-	TIGR02453|TIGR02453: TIGR02453 family protein|1.5E-55;	-	-	-	-	-	-	-	-	-
g860.t1	omap49267b	3114139	3116372	-	664		P78695|GRP78_NEUCR|0	2058|PHI:2058|LHS1|MGG_06648.5|148305|Magnaportheoryzae(related:Magnaporthegrisea)|Reducedvirulence|6e-28	Y	PF00012|Hsp70 protein|9.5E-262;	PTHR19375||0.0;	SSF100934||2.49E-23;SSF53067||1.83E-71;SSF53067||2.41E-63;SSF100920||2.35E-63;	-	-	PS00329|Heat shock hsp70 proteins family signature 2.|-;PS00297|Heat shock hsp70 proteins family signature 1.|-;PS01036|Heat shock hsp70 proteins family signature 3.|-;	-	-	Coil||-;	G3DSA:3.90.640.10||1.6E-27;G3DSA:2.60.34.10||1.6E-64;G3DSA:3.30.30.30||3.1E-34;G3DSA:3.30.420.40||6.5E-67;G3DSA:3.30.420.40||6.5E-67;G3DSA:3.30.420.40||1.6E-37;G3DSA:3.30.420.40||1.6E-37;G3DSA:1.20.1270.10||1.2E-39;	-	-	PR00301|70kDa heat shock protein signature|5.3E-82;PR00301|70kDa heat shock protein signature|5.3E-82;PR00301|70kDa heat shock protein signature|5.3E-82;PR00301|70kDa heat shock protein signature|5.3E-82;PR00301|70kDa heat shock protein signature|5.3E-82;PR00301|70kDa heat shock protein signature|5.3E-82;PR00301|70kDa heat shock protein signature|5.3E-82;PR00301|70kDa heat shock protein signature…
g861.t1	omap49267b	3117459	3120032	-	823		Q9Y450|HBS1L_HUMAN|1e-115	-		PF08938|HBS1 N-terminus|1.1E-23;PF03144|Elongation factor Tu domain 2|6.5E-8;PF03143|Elongation factor Tu C-terminal domain|4.1E-8;PF00009|Elongation factor Tu GTP binding domain|1.8E-47;	PTHR23115||4.4E-137;PTHR23115:SF188||4.4E-137;	SSF52540||6.92E-61;SSF50447||1.52E-20;SSF50465||6.37E-12;	TIGR00231|small_GTP: small GTP-binding protein domain|3.6E-12;	-	PS00301|Translational (tr)-type guanine nucleotide-binding (G) domain signature.|-;	PS51722|Translational (tr)-type guanine nucleotide-binding (G) domain profile.|53.879;	-	-	G3DSA:2.40.30.10||1.2E-23;G3DSA:3.40.50.300||1.7E-68;G3DSA:2.40.30.10||9.1E-11;	-	-	PR00315|GTP-binding elongation factor signature|5.4E-19;PR00315|GTP-binding elongation factor signature|5.4E-19;PR00315|GTP-binding elongation factor signature|5.4E-19;PR00315|GTP-binding elongation factor signature|5.4E-19;PR00315|GTP-binding elongation factor signature|5.4E-19;
g862.t1	omap49267b	3120679	3122609	+	551		Q9UTM4|TCPE_SCHPO|0	-		PF00118|TCP-1/cpn60 chaperonin family|2.3E-156;	PTHR11353||5.8E-268;	SSF54849||3.36E-30;SSF54849||3.36E-30;SSF52029||2.88E-51;SSF48592||6.41E-81;SSF48592||6.41E-81;	TIGR02343|chap_CCT_epsi: T-complex protein 1, epsilon subunit|1.2E-278;	-	PS00995|Chaperonins TCP-1 signature 3.|-;PS00750|Chaperonins TCP-1 signature 1.|-;PS00751|Chaperonins TCP-1 signature 2.|-;	-	-	-	G3DSA:3.50.7.10||6.5E-58;G3DSA:1.10.560.10||1.2E-89;G3DSA:1.10.560.10||1.2E-89;G3DSA:3.30.260.10||5.5E-35;G3DSA:3.30.260.10||5.5E-35;	-	-	PR00304|Tailless complex polypeptide 1 (chaperone) signature|5.7E-31;PR00304|Tailless complex polypeptide 1 (chaperone) signature|5.7E-31;PR00304|Tailless complex polypeptide 1 (chaperone) signature|5.7E-31;PR00304|Tailless complex polypeptide 1 (chaperone) signature|5.7E-31;PR00304|Tailless complex polypeptide 1 (chaperone) signature|5.7E-31;
g863.t1	omap49267b	3126755	3126982	+	75	Y	-	-		-	-	-	-	-	-	-	-	-	-	-	-	-	No
g864.t1	omap49267b	3128172	3130253	+	693		O60140|YNS9_SCHPO|3e-46	-		PF05495|CHY zinc finger|3.4E-9;	PTHR21319||2.8E-27;	SSF161219||1.83E-15;	-	-	-	PS51266|Zinc finger CHY-type profile.|20.0;	-	Coil||-;	G3DSA:3.90.10.10||8.5E-5;G3DSA:3.90.10.10||8.5E-5;	-	-	-
g865.t1	omap49267b	3135627	3135854	-	75	Y	-	-		-	-	-	-	-	-	-	-	-	-	-	-	-	No
g866.t1	omap49267b	3140852	3142623	-	570		Q9UTM5|YIJ1_SCHPO|1e-11	-		PF11702|Protein of unknown function (DUF3295)|4.7E-135;PF08550|Fungal protein of unknown function (DUF1752)|6.6E-12;	PTHR28014||2.9E-53;PTHR28014:SF1||2.9E-53;	-	-	-	-	-	-	-	-	-	-	-
g867.t1	omap49267b	3144478	3146647	-	424		-	-		-	-	-	-	-	-	-	-	-	-	-	-	-	No
g868.t1	omap49267b	3147903	3148214	-	103	Y	-	-		-	-	-	-	-	-	-	-	-	-	-	-	-	No
g869.t1	omap49267b	3161122	3161799	+	225	Y	-	-		-	-	-	-	-	-	-	-	-	-	-	-	-	No
g870.t1	omap49267b	3173393	3175656	+	691		O60135|LCF1_SCHPO|0	2321|PHI:2321|SidI|Q4WR83|746128|Aspergillusfumigatus|Reducedvirulence|1e-13	Y	PF00501|AMP-binding enzyme|5.6E-86;	PTHR24096:SF153||2.3E-262;PTHR24096:SF153||2.3E-262;PTHR24096||2.3E-262;PTHR24096||2.3E-262;	SSF56801||1.18E-96;SSF56801||1.18E-96;SSF56801||1.18E-96;	-	-	PS00455|Putative AMP-binding domain signature.|-;	-	-	-	G3DSA:2.30.38.10||9.1E-19;G3DSA:3.40.50.980||9.7E-24;G3DSA:3.40.50.980||9.7E-24;G3DSA:3.40.50.980||1.6E-27;G3DSA:3.40.50.980||1.6E-27;	-	-	-
g871.t1	omap49267b	3176242	3179297	-	910		P39944|UBP5_YEAST|2e-33	-		PF00581|Rhodanese-like domain|1.8E-7;PF00443|Ubiquitin carboxyl-terminal hydrolase|2.8E-35;	PTHR24006||5.2E-57;	SSF54001||1.33E-68;SSF52821||1.26E-20;	-	-	-	PS50235|Ubiquitin specific protease (USP) domain profile.|34.438;PS50206|Rhodanese domain profile.|10.592;	SM00450|Rhodanese Homology Domain|1.1E-9;	-	G3DSA:3.40.250.10||3.9E-20;	-	-	-
g872.t1	omap49267b	3180498	3182938	+	730		Q2GS33|VPS27_CHAGB|0	-		PF00790|VHS domain|5.6E-40;PF02809|Ubiquitin interaction motif|0.0025;PF02809|Ubiquitin interaction motif|0.028;PF01363|FYVE zinc finger|3.2E-15;PF03127|GAT domain|5.7E-11;	PTHR13856:SF86||1.7E-236;PTHR13856:SF86||1.7E-236;PTHR13856||1.7E-236;PTHR13856||1.7E-236;	SSF48464||1.31E-42;SSF57903||8.28E-18;	-	-	-	PS50178|Zinc finger FYVE/FYVE-related type profile.|11.216;PS50179|VHS domain profile.|37.35;PS50330|Ubiquitin-interacting motif (UIM) domain profile.|9.633;	SM00726|Ubiquitin-interacting motif.|0.15;SM00726|Ubiquitin-interacting motif.|1.5;SM00064|Protein present in Fab1, YOTB, Vac1, and EEA1|1.3E-22;SM00288|Domain present in VPS-27, Hrs and STAM|2.5E-43;	Coil||-;	G3DSA:1.25.40.90||4.2E-53;G3DSA:3.30.40.10||8.9E-21;	-	PIRSF036956||2.0E-189;	-
g873.t1	omap49267b	3183724	3184518	+	245	Y	Q09676|YA03_SCHPO|1e-11	-		PF00300|Histidine phosphatase superfamily (branch 1)|8.4E-18;	PTHR23029||1.1E-23;	SSF53254||1.58E-25;	-	-	-	-	SM00855|Phosphoglycerate mutase family|2.6E-7;	-	G3DSA:3.40.50.1240||4.9E-20;	-	-	-
g874.t1	omap49267b	3186835	3188243	-	358	Y	O74624|MPG1_HYPJE|0	-		PF00132|Bacterial transferase hexapeptide (six repeats)|8.1E-11;PF00483|Nucleotidyl transferase|1.6E-45;	PTHR22572:SF96||2.6E-168;PTHR22572||2.6E-168;	SSF53448||7.17E-65;	-	-	PS00101|Hexapeptide-repeat containing-transferases signature.|-;PS00101|Hexapeptide-repeat containing-transferases signature.|-;	-	-	-	G3DSA:3.90.550.10||1.6E-66;G3DSA:2.160.10.10||5.3E-21;	-	-	-
g875.t1	omap49267b	3194991	3195756	-	129	Y	-	-		-	-	SSF54768||1.01E-18;	-	-	-	-	-	-	G3DSA:3.30.160.20||8.3E-5;	-	-	-
g876.t1	omap49267b	3196668	3197423	-	218	Y	-	-		-	-	-	-	-	-	-	-	-	-	-	-	-	No
g877.t1	omap49267b	3201556	3203412	-	506		P49356|FNTB_HUMAN|3e-78	-		PF00432|Prenyltransferase and squalene oxidase repeat|8.7E-6;PF00432|Prenyltransferase and squalene oxidase repeat|3.0E-7;PF00432|Prenyltransferase and squalene oxidase repeat|3.6E-6;PF00432|Prenyltransferase and squalene oxidase repeat|2.6E-4;PF00432|Prenyltransferase and squalene oxidase repeat|3.4E-6;	PTHR11774:SF6||5.7E-165;PTHR11774||5.7E-165;	SSF48239||1.67E-111;	-	-	-	-	-	-	G3DSA:1.50.10.20||5.6E-140;	-	-	-
g878.t1	omap49267b	3208669	3211230	+	830		-	1793|PHI:1793|GzZC108|I1RWT7|5518|Gibberellazeae(related:Fusariumgraminearum)|Reducedvirulence|0.0	Y	-	PTHR35392:SF1||2.5E-298;PTHR35392||2.5E-298;	-	-	-	-	-	-	Coil||-;	-	-	-	-
g879.t1	omap49267b	3212831	3213470	-	191	Y	-	-		-	-	-	-	-	-	-	-	-	-	-	-	-	No
g880.t1	omap49267b	3216256	3218093	-	540		D4AYS6|A1345_ARTBC|2e-28	-		PF05577|Serine carboxypeptidase S28|6.8E-44;	PTHR11010:SF23||1.3E-134;PTHR11010||1.3E-134;	SSF53474||2.74E-8;SSF53474||2.74E-8;	-	-	-	-	-	-	G3DSA:3.40.50.1820||4.2E-7;	-	-	-
g881.t1	omap49267b	3223828	3224890	+	305	Y	P0CG74|UBI4P_CANAX|0	-		PF00240|Ubiquitin family|3.5E-32;PF00240|Ubiquitin family|3.5E-32;PF00240|Ubiquitin family|3.5E-32;PF00240|Ubiquitin family|3.5E-32;	PTHR10666||0.0;	SSF54236||6.91E-34;SSF54236||6.5E-34;SSF54236||4.88E-34;SSF54236||1.69E-33;	-	-	PS00299|Ubiquitin domain signature.|-;PS00299|Ubiquitin domain signature.|-;PS00299|Ubiquitin domain signature.|-;PS00299|Ubiquitin domain signature.|-;	PS50053|Ubiquitin domain profile.|30.539;PS50053|Ubiquitin domain profile.|30.539;PS50053|Ubiquitin domain profile.|30.539;PS50053|Ubiquitin domain profile.|30.539;	SM00213|Ubiquitin homologues|9.3E-35;SM00213|Ubiquitin homologues|9.3E-35;SM00213|Ubiquitin homologues|9.3E-35;SM00213|Ubiquitin homologues|9.3E-35;	-	G3DSA:3.10.20.90||3.3E-49;G3DSA:3.10.20.90||9.4E-50;G3DSA:3.10.20.90||9.1E-50;G3DSA:3.10.20.90||8.2E-51;	-	-	PR00348|Ubiquitin signature|3.9E-38;PR00348|Ubiquitin signature|3.9E-38;PR00348|Ubiquitin signature|3.9E-38;
g882.t1	omap49267b	3225911	3228121	+	710		O13747|EPT1_SCHPO|1e-91	-		PF13639|Ring finger domain|4.9E-10;PF07576|BRCA1-associated protein 2|3.5E-29;PF02148|Zn-finger in ubiquitin-hydrolases and other protein|5.3E-17;	PTHR24007||3.6E-193;PTHR24007:SF7||3.6E-193;	SSF57850||1.16E-21;SSF57850||1.16E-21;	-	PD017029|ZINC METAL-BINDING ZINC-FINGER NUCLEAR FINGER RING CHROMOSOME BRAP2 IMP YHL010C|1.0E-48;	-	PS50271|Zinc finger UBP-type profile.|18.126;PS50089|Zinc finger RING-type profile.|13.286;	SM00290|Ubiquitin Carboxyl-terminal Hydrolase-like zinc finger|1.6E-18;SM00184|Ring finger|9.5E-8;	Coil||-;Coil||-;Coil||-;	G3DSA:3.30.40.10||1.6E-10;G3DSA:3.30.40.10||2.3E-27;	-	-	-
g883.t1	omap49267b	3230284	3233243	+	928		Q9P7P0|YOL4_SCHPO|1e-169	-		PF01553|Acyltransferase|6.3E-5;	PTHR31605:SF0||0.0;PTHR31605||0.0;PTHR31605:SF0||0.0;PTHR31605||0.0;	SSF69593||3.53E-10;	-	-	-	-	SM00563|Phosphate acyltransferases|3.3E-4;	Coil||-;	-	-	-	-
g884.t1	omap49267b	3235577	3236907	+	396		P38281|APD1_YEAST|1e-19	-		PF06999|Sucrase/ferredoxin-like|3.8E-70;	PTHR31902:SF4||7.1E-165;PTHR31902:SF4||7.1E-165;PTHR31902||7.1E-165;PTHR31902||7.1E-165;	SSF52833||3.13E-5;	-	-	-	-	-	-	G3DSA:3.40.30.10||7.4E-15;G3DSA:3.40.30.10||7.4E-15;	-	-	-
g885.t1	omap49267b	3237605	3238801	-	398		-	-		-	-	-	-	-	-	-	-	-	-	-	-	-	No
g886.t1	omap49267b	3240194	3241169	-	212	Y	-	-		-	-	-	-	-	-	-	-	-	-	-	-	-	No
g887.t1	omap49267b	3242299	3243779	-	384	Y	P40381|SWI6_SCHPO|4e-12	-		PF00385|Chromo (CHRromatin Organisation MOdifier) domain|3.4E-11;PF01393|Chromo shadow domain|1.6E-14;	PTHR22812:SF80||7.8E-25;PTHR22812:SF80||7.8E-25;PTHR22812||7.8E-25;PTHR22812||7.8E-25;	SSF54160||8.73E-13;SSF54160||1.1E-17;	-	-	PS00598|Chromo domain signature.|-;	PS50013|Chromo and chromo shadow domain profile.|14.53;	SM00298|Chromatin organization modifier domain|1.7E-9;SM00300|Chromo Shadow Domain|7.6E-9;	-	G3DSA:2.40.50.40||2.9E-24;G3DSA:2.40.50.40||5.3E-14;	-	-	-
g888.t1	omap49267b	3250267	3252222	+	633		-	-		-	-	-	-	-	-	-	-	Coil||-;Coil||-;	-	-	-	-
g889.t1	omap49267b	3252658	3254117	-	420		Q10361|ETP1_SCHPO|1e-135	503|PHI:503|COX15|AAB64668|4932|Saccharomycescerevisiae|Reducedvirulence|2e-134	Y	PF02628|Cytochrome oxidase assembly protein|2.3E-112;	PTHR23289:SF2||1.0E-229;PTHR23289||1.0E-229;	-	-	-	-	-	-	-	-	MF_01665|Heme A synthase [ctaA].|22.72;	-	-
g890.t1	omap49267b	3254814	3257637	+	887		P87137|YDM6_SCHPO|2e-25	-		PF04615|Utp14 protein|5.6E-190;	PTHR14150||3.4E-180;PTHR14150:SF12||3.4E-180;	-	-	-	-	-	-	Coil||-;	-	-	-	-
g891.t1	omap49267b	3258531	3260149	-	454		O59768|VCX1_SCHPO|1e-115	2101|PHI:2101|Vacuolarcalciumiontransporter|MGG_11454|148305|Magnaportheoryzae(related:Magnaporthegrisea)|Unaffectedpathogenicity|7e-168		PF01699|Sodium/calcium exchanger protein|4.5E-25;PF01699|Sodium/calcium exchanger protein|9.4E-21;	PTHR31503:SF5||1.1E-219;PTHR31503||1.1E-219;	-	TIGR00378|cax: calcium/proton exchanger|2.2E-126;TIGR00846|caca2: calcium/proton exchanger|1.8E-137;	-	-	-	-	-	-	-	-	-
g892.t1	omap49267b	3263507	3263809	-	100	Y	-	-		-	-	-	-	-	-	-	-	-	-	-	-	-	No
g893.t1	omap49267b	3264021	3264896	-	229	Y	-	-		-	-	-	-	-	-	-	-	-	-	-	-	-	No
g894.t1	omap49267b	3266599	3267691	+	290	Y	-	-		-	PTHR34992||1.1E-26;PTHR34992:SF1||1.1E-26;	-	-	-	-	-	-	-	-	-	-	-
g895.t1	omap49267b	3289270	3289770	+	130	Y	-	-		-	-	-	-	-	-	-	-	-	-	-	-	-	No
g896.t1	omap49267b	3298866	3301714	-	855		D4AZ24|ENG1_ARTBC|0	-		PF03639|Glycosyl hydrolase family 81|4.2E-281;	PTHR31983||3.3E-247;PTHR31983:SF0||3.3E-247;	-	-	-	-	-	-	-	-	-	-	-
g897.t1	omap49267b	3302794	3303605	-	243	Y	Q0E7J7|STN1_SCHPO|2e-11	1593|PHI:1593|GzOB033|I1RWS6|5518|Gibberellazeae(related:Fusariumgraminearum)|Unaffectedpathogenicity|3e-79		PF10451|Telomere regulation protein Stn1|1.1E-12;	PTHR13989||3.3E-25;PTHR13989:SF14||3.3E-25;	SSF50249||4.8E-14;	-	-	-	-	-	-	G3DSA:2.40.50.140||9.2E-12;	-	-	-
g898.t1	omap49267b	3304061	3305000	-	292	Y	Q9UTQ5|YL39_SCHPO|2e-31	981|PHI:981|hopI1|AAL84247|59511|Pseudomonassyringae|Effector(plantavirulencedeterminant)|2e-14		PF00226|DnaJ domain|1.9E-22;	PTHR24078||3.1E-29;PTHR24078:SF267||3.1E-29;PTHR24078||3.1E-29;PTHR24078:SF267||3.1E-29;	SSF46565||6.8E-26;	-	-	PS00636|Nt-dnaJ domain signature.|-;	PS50076|dnaJ domain profile.|20.205;	SM00271|DnaJ molecular chaperone homology domain|2.8E-24;	Coil||-;	G3DSA:1.10.287.110||1.6E-26;	-	-	PR00625|DnaJ domain signature|3.2E-18;PR00625|DnaJ domain signature|3.2E-18;PR00625|DnaJ domain signature|3.2E-18;PR00625|DnaJ domain signature|3.2E-18;
g899.t1	omap49267b	3305530	3306042	+	170	Y	Q12362|RIB2_YEAST|6e-24	-		PF00383|Cytidine and deoxycytidylate deaminase zinc-binding region|1.2E-11;	-	SSF53927||5.52E-21;	-	-	-	PS51747|Cytidine and deoxycytidylate deaminases domain profile.|15.626;	-	-	G3DSA:3.40.140.10||5.5E-15;	-	-	-
g900.t1	omap49267b	3310622	3311392	+	184	Y	-	-		-	-	-	-	-	-	-	-	-	-	-	-	-	No
g901.t1	omap49267b	3312556	3313978	-	402		Q12405|LPX1_YEAST|2e-07	134|PHI:134|AKT2|BAA36589|5599|Alternariaalternata|Lossofpathogenicity|2e-14	Y	PF12697|Alpha/beta hydrolase family|1.2E-10;	PTHR11614:SF113||5.9E-84;PTHR11614||5.9E-84;	SSF53474||5.6E-21;SSF53474||5.6E-21;	-	-	-	-	-	-	G3DSA:3.40.50.1820||2.9E-27;G3DSA:3.40.50.1820||2.9E-27;	-	-	-
g902.t1	omap49267b	3315572	3317574	+	592		P32948|LIP4_CANRU|1e-66	541|PHI:541|LIP1|AAU87359|332648|Botrytiscinerea|Unaffectedpathogenicity|5e-60		PF00135|Carboxylesterase family|7.2E-86;	PTHR11559:SF206||1.1E-186;PTHR11559:SF206||1.1E-186;PTHR11559||1.1E-186;PTHR11559||1.1E-186;	SSF53474||5.7E-105;	-	-	PS00122|Carboxylesterases type-B serine active site.|-;PS00941|Carboxylesterases type-B signature 2.|-;	-	-	-	G3DSA:3.40.50.1820||1.1E-121;	-	-	-
g903.t1	omap49267b	3318502	3319512	+	336	Y	-	1592|PHI:1592|GzOB032|I1RWS0|5518|Gibberellazeae(related:Fusariumgraminearum)|Unaffectedpathogenicity|5e-90		-	-	SSF50249||1.71E-6;	-	-	-	-	-	-	G3DSA:2.40.50.140||6.4E-8;	-	-	-
g904.t1	omap49267b	3323438	3325544	+	528		Q86UX6|ST32C_HUMAN|1e-75	1242|PHI:1242|FGSG_02838|I1RWG2|5518|Gibberellazeae(related:Fusariumgraminearum)|Unaffectedpathogenicity|0.0		PF00069|Protein kinase domain|1.6E-58;	PTHR24356:SF0||7.5E-168;PTHR24356||7.5E-168;	SSF56112||1.34E-78;	-	-	PS00107|Protein kinases ATP-binding region signature.|-;PS00108|Serine/Threonine protein kinases active-site signature.|-;	PS51285|AGC-kinase C-terminal domain profile.|9.575;PS50011|Protein kinase domain profile.|42.93;	SM00220|Serine/Threonine protein kinases, catalytic domain|9.9E-77;	-	G3DSA:1.10.510.10||5.8E-54;G3DSA:3.30.200.20||1.2E-28;	-	-	-
g905.t1	omap49267b	3326501	3328306	-	563		P56095|AP1_KLULA|1e-09	3111|FgAP1|PHI:3111|I1RWW4|5518|Fusariumgraminearum|mixedoutcome|0.0		PF00170|bZIP transcription factor|2.5E-9;PF08601|Transcription factor PAP1|1.7E-55;PF08601|Transcription factor PAP1|3.1E-8;PF08601|Transcription factor PAP1|1.1E-6;	PTHR22952:SF166||7.7E-19;PTHR22952:SF166||7.7E-19;PTHR22952||7.7E-19;PTHR22952||7.7E-19;	SSF57959||1.41E-15;SSF111430||1.57E-28;	-	-	PS00036|Basic-leucine zipper (bZIP) domain signature.|-;	PS50217|Basic-leucine zipper (bZIP) domain profile.|10.22;	SM00338|basic region leucin zipper|4.6E-11;	Coil||-;	G3DSA:1.20.5.170||1.5E-29;G3DSA:1.10.238.100||3.0E-24;	-	-	-
g906.t1	omap49267b	3334681	3336005	+	396		O13905|YF3E_SCHPO|2e-16	-		PF03909|BSD domain|8.6E-19;	PTHR16019||1.1E-68;PTHR16019:SF5||1.1E-68;	SSF140383||2.33E-22;	-	-	-	PS50858|BSD domain profile.|14.108;	SM00751|domain in transcription factors and synapse-associated proteins|2.9E-13;	Coil||-;Coil||-;	-	-	-	-
g907.t1	omap49267b	3336192	3336905	-	216	Y	Q06672|TSR2_YEAST|2e-21	-		PF10273|Pre-rRNA-processing protein TSR2|2.5E-35;	PTHR21250:SF0||5.0E-46;PTHR21250||5.0E-46;	-	-	-	-	-	-	-	-	-	-	-
g908.t1	omap49267b	3337621	3340351	+	867		O14158|YE76_SCHPO|6e-84	-		PF07859|alpha/beta hydrolase fold|1.2E-30;PF07859|alpha/beta hydrolase fold|1.1E-7;	PTHR23024||6.3E-100;PTHR23024||6.3E-100;PTHR23024||6.3E-100;PTHR23024:SF47||6.3E-100;PTHR23024:SF47||6.3E-100;PTHR23024:SF47||6.3E-100;	SSF53474||1.13E-47;SSF53474||1.13E-47;	-	-	-	-	-	-	G3DSA:3.40.50.1820||4.8E-79;G3DSA:3.40.50.1820||4.8E-79;	-	-	-
g909.t1	omap49267b	3340977	3341362	-	103	Y	P36526|RM27_YEAST|1e-19	-		PF09809|Mitochondrial ribosomal protein L27|2.6E-17;	PTHR21338||8.1E-24;	-	-	-	-	-	-	-	-	-	-	-
g910.t1	omap49267b	3342093	3345849	+	1217		-	-		PF07919|Gryzun, putative trafficking through Golgi|5.1E-226;PF11817|Foie gras liver health family 1|4.8E-72;	PTHR14374||1.8E-156;PTHR14374||1.8E-156;	-	-	-	-	-	-	Coil||-;	-	-	-	-
g911.t1	omap49267b	3348217	3349080	+	287	Y	Q0CZ00|FM522_ASPTN|2e-76	-		PF01370|NAD dependent epimerase/dehydratase family|4.3E-11;	PTHR14097:SF7||3.5E-66;PTHR14097||3.5E-66;	SSF51735||9.23E-31;	-	-	-	-	-	-	G3DSA:3.40.50.720||1.2E-31;	-	-	-
g912.t1	omap49267b	3349505	3350436	+	256	Y	P0C5D9|RIFK_CHAGB|2e-75	-		PF01687|Riboflavin kinase|2.9E-35;	PTHR22749||8.8E-66;	SSF82114||3.92E-40;	-	-	-	-	SM00904|Riboflavin kinase|2.2E-33;	-	G3DSA:2.40.30.30||1.3E-57;	-	-	-
g913.t1	omap49267b	3350767	3352868	-	652		C7YM38|ACUK_NECH7|0	2562|PHI:2562|Cwt1|Q59M50|5476|Candidaalbicans|Reducedvirulence|9e-17	Y	-	PTHR31986:SF10||4.8E-155;PTHR31986:SF10||4.8E-155;PTHR31986||4.8E-155;PTHR31986||4.8E-155;	SSF57701||6.87E-5;	-	-	-	PS50048|Zn(2)-C6 fungal-type DNA-binding domain profile.|8.632;	SM00066|GAL4-like Zn(II)2Cys6 (or C6 zinc) binuclear cluster DNA-binding domain|0.0067;	-	G3DSA:4.10.240.10||1.8E-5;G3DSA:3.30.450.20||8.2E-4;G3DSA:3.30.450.20||8.2E-4;	-	-	-
g914.t1	omap49267b	3358181	3360275	-	679		Q4WMP0|EXGD_ASPFU|0	323|PHI:323|VFGLU1|AAO63562|93591|Verticilliumfungicola|Reducedvirulence|1e-09	Y	PF00150|Cellulase (glycosyl hydrolase family 5)|1.6E-10;	PTHR31297||4.1E-215;PTHR31297:SF1||4.1E-215;	SSF51445||2.48E-109;	-	-	-	-	-	-	G3DSA:3.20.20.80||1.2E-111;	-	-	-
g915.t1	omap49267b	3360944	3362129	+	376	Y	Q55FN7|ODBB_DICDI|1e-136	-		PF02780|Transketolase, C-terminal domain|7.8E-32;PF02779|Transketolase, pyrimidine binding domain|2.7E-43;	PTHR11624:SF21||2.1E-178;PTHR11624||2.1E-178;	SSF52922||9.03E-36;SSF52518||3.36E-64;	-	-	-	-	SM00861|Transketolase, pyrimidine binding domain|1.1E-63;	-	G3DSA:3.40.50.970||2.0E-82;G3DSA:3.40.50.920||4.7E-42;	-	-	-
g916.t1	omap49267b	3367961	3369132	+	272	Y	Q4I2D7|CAPZA_GIBZE|1e-159	-		PF01267|F-actin capping protein alpha subunit|2.1E-95;	PTHR10653||5.7E-113;PTHR10653:SF0||5.7E-113;	SSF90096||2.35E-84;	-	-	PS00748|F-actin capping protein alpha subunit signature 1.|-;	-	-	-	-	-	-	PR00191|F-actin capping protein alpha subunit signature|3.8E-16;PR00191|F-actin capping protein alpha subunit signature|3.8E-16;PR00191|F-actin capping protein alpha subunit signature|3.8E-16;
g917.t1	omap49267b	3370503	3371057	+	137	Y	Q9P5L0|CYB5_NEUCR|6e-60	2336|PHI:2336|NIA1|O00101|13684|Stagonosporanodorum(related:Phaeosphaerianodorum)|Unaffectedpathogenicity|1e-09		PF00173|Cytochrome b5-like Heme/Steroid binding domain|1.4E-24;	PTHR19359||1.9E-45;	SSF55856||1.96E-30;	-	-	PS00191|Cytochrome b5 family, heme-binding domain signature.|-;	PS50255|Cytochrome b5 family, heme-binding domain profile.|26.258;	-	-	G3DSA:3.10.120.10||3.2E-32;	-	-	PR00363|Cytochrome B5 signature|5.4E-13;PR00363|Cytochrome B5 signature|5.4E-13;PR00363|Cytochrome B5 signature|5.4E-13;PR00363|Cytochrome B5 signature|5.4E-13;
g918.t1	omap49267b	3372690	3373637	+	315	Y	P36145|T2EB_YEAST|7e-37	-		PF02186|TFIIE beta subunit core domain|1.7E-13;	PTHR12716||3.3E-57;PTHR12716:SF8||3.3E-57;	-	-	-	-	PS51351|TFIIE beta central core DNA-binding domain profile.|13.454;	-	-	-	-	PIRSF016398||2.7E-53;	-
g919.t1	omap49267b	3374771	3376220	-	433		Q91VW9|ZKSC3_MOUSE|2e-33	1403|PHI:1403|GzC2H066|I1RWF1|5518|Gibberellazeae(related:Fusariumgraminearum)|Reducedvirulence|0.0	Y	PF00096|Zinc finger, C2H2 type|5.6E-6;	PTHR24409||4.8E-55;PTHR24409||4.8E-55;	SSF57667||3.37E-21;SSF57667||4.4E-15;	-	-	PS00028|Zinc finger C2H2 type domain signature.|-;PS00028|Zinc finger C2H2 type domain signature.|-;PS00028|Zinc finger C2H2 type domain signature.|-;PS00028|Zinc finger C2H2 type domain signature.|-;	PS50157|Zinc finger C2H2 type domain profile.|17.101;PS50157|Zinc finger C2H2 type domain profile.|12.902;PS50157|Zinc finger C2H2 type domain profile.|15.376;PS50157|Zinc finger C2H2 type domain profile.|16.581;	SM00355|zinc finger|3.7E-4;SM00355|zinc finger|4.8E-4;SM00355|zinc finger|8.2E-4;SM00355|zinc finger|0.01;	-	G3DSA:3.30.160.60||1.2E-11;G3DSA:3.30.160.60||9.4E-14;G3DSA:3.30.160.60||6.5E-18;G3DSA:3.30.160.60||2.2E-15;	-	-	-
g920.t1	omap49267b	3385174	3386798	-	421		P87308|LSB5_SCHPO|2e-31	-		PF00790|VHS domain|1.7E-23;PF03127|GAT domain|6.2E-11;	PTHR13856:SF46||6.2E-118;PTHR13856||6.2E-118;	SSF89009||8.37E-20;SSF48464||1.06E-34;	-	-	-	PS50909|GAT domain profile.|10.356;PS50179|VHS domain profile.|22.749;	SM00288|Domain present in VPS-27, Hrs and STAM|1.7E-14;	Coil||-;	G3DSA:1.25.40.90||3.6E-34;G3DSA:1.20.58.160||2.1E-10;	-	-	-
g921.t1	omap49267b	3387902	3389688	-	540		P38925|SMF1_YEAST|1e-142	-		PF01566|Natural resistance-associated macrophage protein|3.1E-86;	PTHR11706||7.5E-190;PTHR11706||7.5E-190;PTHR11706||7.5E-190;PTHR11706:SF33||7.5E-190;PTHR11706:SF33||7.5E-190;PTHR11706:SF33||7.5E-190;	-	TIGR01197|nramp: metal ion transporter, metal ion (Mn2+/Fe2+) transporter (Nramp) family|1.5E-148;	-	-	-	-	-	-	-	-	PR00447|Natural resistance-associated macrophage protein signature|8.6E-50;PR00447|Natural resistance-associated macrophage protein signature|8.6E-50;PR00447|Natural resistance-associated macrophage protein signature|8.6E-50;PR00447|Natural resistance-associated macrophage protein signature|8.6E-50;PR00447|Natural resistance-associated macrophage protein signature|8.6E-50;PR00447|Natural resistan…
g922.t1	omap49267b	3391177	3392080	-	204	Y	P05375|PEM2_YEAST|6e-61	-		PF04191|Phospholipid methyltransferase|2.1E-31;	PTHR15458||1.8E-77;	-	-	-	-	PS51599|Phospholipid methyltransferases (EC 2.1.1.17 and EC=2.1.1.71) family profile.|58.878;	-	-	-	-	PIRSF005444||2.3E-85;	-
g923.t1	omap49267b	3393391	3395440	-	618		-	-		PF08595|RXT2-like, N-terminal|8.0E-45;	PTHR28232||1.3E-72;	-	-	-	-	-	-	-	-	-	-	-
g924.t1	omap49267b	3396180	3399454	-	934		P40406|NAGZ_BACSU|1e-40	191|PHI:191|TOM1|AAB08446|39703|Septorialycopersici|Unaffectedpathogenicity|2e-12		PF00933|Glycosyl hydrolase family 3 N terminal domain|2.9E-63;	PTHR30480:SF2||0.0;PTHR30480||0.0;	SSF51445||1.16E-72;SSF55729||4.46E-6;	-	-	-	-	-	-	G3DSA:3.40.50.1700||8.3E-4;G3DSA:3.40.630.30||1.8E-5;G3DSA:3.20.20.300||1.5E-79;	-	-	-
g925.t1	omap49267b	3401560	3403097	+	454		Q9Y303|NAGA_HUMAN|7e-91	207|PHI:207|CaNAG2|BAB43813|5476|Candidaalbicans|Reducedvirulence|8e-93	Y	PF01979|Amidohydrolase family|6.7E-12;	PTHR11113:SF1||6.3E-190;PTHR11113||6.3E-190;	SSF51556||2.04E-80;SSF51338||6.24E-9;SSF51338||6.24E-9;	TIGR00221|nagA: N-acetylglucosamine-6-phosphate deacetylase|2.6E-68;	-	-	-	-	-	G3DSA:2.30.40.10||8.7E-9;G3DSA:2.30.40.10||3.4E-8;G3DSA:2.30.40.10||3.4E-8;G3DSA:3.20.20.140||2.2E-112;	-	-	-
g926.t1	omap49267b	3406213	3408229	+	563		Q05534|PHOG_EMENI|1e-83	1611|PHI:1611|GzP53L004|I1RVV2|5518|Gibberellazeae(related:Fusariumgraminearum)|Unaffectedpathogenicity|0.0		PF05224|NDT80 / PhoG like DNA-binding family|1.8E-33;	PTHR35144:SF3||4.5E-125;PTHR35144||4.5E-125;	SSF49417||1.49E-48;	-	-	-	PS51517|NDT80 DNA-binding domain profile.|41.818;	-	-	G3DSA:2.60.40.1390||3.1E-40;	-	-	-
g927.t1	omap49267b	3409462	3410689	-	363	Y	A4FV08|GNPI1_BOVIN|1e-122	206|PHI:206|CaNAG1|BAB43821|5476|Candidaalbicans|Reducedvirulence|9e-77	Y	PF01182|Glucosamine-6-phosphate isomerases/6-phosphogluconolactonase|8.4E-22;	PTHR11280||6.0E-174;	SSF100950||8.37E-100;	TIGR00502|nagB: glucosamine-6-phosphate deaminase|5.6E-114;	-	PS01161|Glucosamine/galactosamine-6-phosphate isomerases signature.|-;	-	-	-	G3DSA:3.40.50.1360||7.3E-108;	MF_01241|Glucosamine-6-phosphate deaminase [nagB].|37.923;	-	-
g928.t1	omap49267b	3415583	3417308	+	535		Q4U3Y2|HXK1_ASPFU|1e-121	208|PHI:208|CaNAG5|BAB43816|5476|Candidaalbicans|Reducedvirulence|7e-37	Y	PF00349|Hexokinase|4.8E-36;PF03727|Hexokinase|6.3E-56;	PTHR19443:SF24||2.0E-191;PTHR19443:SF24||2.0E-191;PTHR19443||2.0E-191;PTHR19443||2.0E-191;	SSF53067||2.2E-41;SSF53067||1.1E-57;	-	-	-	PS51748|Hexokinase domain profile.|32.893;	-	-	G3DSA:3.40.367.20||9.9E-66;G3DSA:3.30.420.40||2.4E-29;	-	-	PR00475|Hexokinase family signature|2.1E-27;PR00475|Hexokinase family signature|2.1E-27;PR00475|Hexokinase family signature|2.1E-27;PR00475|Hexokinase family signature|2.1E-27;PR00475|Hexokinase family signature|2.1E-27;PR00475|Hexokinase family signature|2.1E-27;
g929.t1	omap49267b	3418071	3420782	+	841		Q10337|BRC1_SCHPO|2e-39	-		PF12738|twin BRCT domain|2.3E-20;PF16770|Regulator of Ty1 transposition protein 107 BRCT domain|2.6E-17;	PTHR13561||5.3E-117;PTHR13561:SF33||5.3E-117;PTHR13561:SF33||5.3E-117;PTHR13561||5.3E-117;	SSF52113||4.84E-12;SSF52113||4.84E-12;SSF52113||1.48E-26;SSF52113||4.22E-12;SSF52113||3.63E-13;SSF52113||8.29E-20;	-	-	-	PS50172|BRCT domain profile.|11.448;PS50172|BRCT domain profile.|13.201;PS50172|BRCT domain profile.|8.415;PS50172|BRCT domain profile.|11.615;	SM00292|breast cancer carboxy-terminal domain|8.4;SM00292|breast cancer carboxy-terminal domain|4.8;SM00292|breast cancer carboxy-terminal domain|1.5E-11;SM00292|breast cancer carboxy-terminal domain|0.0099;SM00292|breast cancer carboxy-terminal domain|3.0E-6;	Coil||-;Coil||-;	G3DSA:3.40.50.10190||2.4E-7;G3DSA:3.40.50.10190||7.1E-12;G3DSA:3.40.50.10190||3.4E-9;G3DSA:3.40.50.10190||1.6E-12;	-	-	-
g930.t1	omap49267b	3420999	3421618	-	187	Y	Q6NWF4|VPS25_DANRE|1e-36	-		PF05871|ESCRT-II complex subunit|5.6E-54;	PTHR13149||8.0E-73;PTHR13149:SF0||8.0E-73;	SSF46785||3.13E-23;SSF46785||6.39E-31;	-	-	-	-	-	-	G3DSA:1.10.10.570||1.3E-37;G3DSA:1.10.10.10||2.4E-36;	-	-	-
g931.t1	omap49267b	3423705	3424287	+	136	Y	-	-		PF05730|CFEM domain|5.4E-12;	PTHR35607:SF2||5.1E-20;PTHR35607||5.1E-20;	-	-	-	-	-	SM00747||1.1E-6;	-	-	-	-	-
g932.t1	omap49267b	3425080	3428114	-	984		Q9UUD1|SREBP_SCHPO|2e-25	1312|PHI:1312|GzbHLH013|I1RVV8|5518|Gibberellazeae(related:Fusariumgraminearum)|Unaffectedpathogenicity|2e-131		PF09427|Domain of unknown function (DUF2014)|5.9E-107;PF00010|Helix-loop-helix DNA-binding domain|2.3E-17;	PTHR12565:SF124||6.3E-31;PTHR12565:SF124||6.3E-31;PTHR12565||6.3E-31;PTHR12565||6.3E-31;PTHR12565||6.3E-31;PTHR12565||6.3E-31;PTHR12565:SF124||6.3E-31;PTHR12565:SF124||6.3E-31;	SSF47459||1.07E-16;	-	-	-	PS50888|Myc-type, basic helix-loop-helix (bHLH) domain profile.|14.322;	SM00353|helix loop helix domain|5.1E-13;	Coil||-;	G3DSA:4.10.280.10||2.5E-25;	-	-	-
g933.t1	omap49267b	3437527	3438378	-	283	Y	-	-		-	-	-	-	-	-	-	-	Coil||-;	-	-	-	-
g934.t1	omap49267b	3439684	3442677	+	997		Q10213|SRS2_SCHPO|1e-140	-		PF13361|UvrD-like helicase C-terminal domain|2.6E-79;PF00580|UvrD/REP helicase N-terminal domain|7.5E-61;	PTHR11070||1.1E-172;PTHR11070||1.1E-172;	SSF52540||3.98E-137;SSF52540||3.98E-137;	-	-	-	PS51217|UvrD-like DNA helicase C-terminal domain profile.|19.797;PS51198|UvrD-like DNA helicase ATP-binding domain profile.|44.812;	-	Coil||-;	G3DSA:1.10.10.160||4.3E-8;G3DSA:3.40.50.300||2.0E-52;G3DSA:3.40.50.300||2.0E-52;G3DSA:1.10.486.10||6.0E-35;G3DSA:3.40.50.300||8.4E-61;G3DSA:3.40.50.300||8.4E-61;	-	-	-
g935.t1	omap49267b	3444342	3446658	+	731		Q29C43|NCASE_DROPS|1e-153	-		PF04734|Neutral/alkaline non-lysosomal ceramidase, N-terminal|5.2E-215;PF17048|Neutral/alkaline non-lysosomal ceramidase, C-terminal|3.1E-54;	PTHR12670:SF5||0.0;PTHR12670||0.0;	-	-	-	-	-	-	-	-	-	-	-
g936.t1	omap49267b	3452034	3452415	+	82	Y	-	-		-	PTHR42030:SF1||5.1E-17;PTHR42030||5.1E-17;	SSF54768||2.51E-8;	-	-	-	-	-	-	-	-	-	-
g937.t1	omap49267b	3456334	3456720	-	128	Y	-	-		-	-	-	-	-	-	-	-	-	-	-	-	-	No
g938.t1	omap49267b	3462396	3463307	+	303	Y	-	-		PF00646|F-box domain|2.3E-6;	-	SSF81383||3.14E-5;	-	-	-	PS50181|F-box domain profile.|11.617;	-	-	-	-	-	-
g939.t1	omap49267b	3464330	3464705	-	105	Y	-	-		-	-	-	-	-	-	-	-	-	-	-	-	-	No
g940.t1	omap49267b	3465562	3466380	+	272	Y	-	-		PF06293|Lipopolysaccharide kinase (Kdo/WaaP) family|9.4E-5;	-	SSF56112||1.93E-13;	-	-	-	-	-	Coil||-;	G3DSA:1.10.510.10||9.3E-10;	-	-	-
g941.t1	omap49267b	3467632	3469767	+	668		Q2NL17|CLPT1_BOVIN|1e-101	-		PF05602|Cleft lip and palate transmembrane protein 1 (CLPTM1)|2.3E-143;	PTHR21347:SF0||7.4E-248;PTHR21347||7.4E-248;	-	-	-	-	-	-	-	-	-	-	-
g942.t1	omap49267b	3471138	3472286	+	346	Y	-	-		-	-	-	-	-	-	-	-	Coil||-;	-	-	-	-
g943.t1	omap49267b	3472613	3473331	-	216	Y	Q9Y7L0|SEC22_SCHPO|1e-81	-		PF00957|Synaptobrevin|2.0E-15;PF13774|Regulated-SNARE-like domain|2.9E-25;	PTHR21136||6.8E-90;PTHR21136:SF69||6.8E-90;	SSF58038||1.26E-13;SSF64356||1.69E-35;	-	-	-	PS50859|Longin domain profile.|28.853;PS50892|v-SNARE coiled-coil homology domain profile.|13.571;	-	Coil||-;	G3DSA:1.20.5.110||1.6E-20;G3DSA:3.30.450.50||6.1E-43;	-	-	-
g944.t1	omap49267b	3474174	3475379	-	341	Y	O94495|ELP5_SCHPO|1e-19	-		PF10483|Elongator subunit Iki1|1.7E-90;	PTHR15641||1.6E-38;PTHR15641:SF1||1.6E-38;	-	-	-	-	-	-	-	-	-	-	-
g945.t1	omap49267b	3476621	3477155	-	146	Y	-	-		PF13919|Asx homology domain|1.9E-32;	-	-	-	-	-	-	-	-	-	-	-	-
g946.t1	omap49267b	3478070	3478696	+	208	Y	A1D2R3|QUTD_NEOFI|1e-22	2240|PHI:2240|Srt1|Q4PBY9|5270|Ustilagomaydis|reducedvirulence|2e-07	Y	PF00083|Sugar (and other) transporter|8.9E-32;	PTHR23500:SF132||6.6E-68;PTHR23500||6.6E-68;	SSF103473||2.62E-21;	-	-	PS00217|Sugar transport proteins signature 2.|-;	PS50850|Major facilitator superfamily (MFS) profile.|23.309;	-	-	G3DSA:1.20.1250.20||7.6E-15;	-	-	PR00171|Sugar transporter signature|1.9E-10;PR00171|Sugar transporter signature|1.9E-10;
g947.t1	omap49267b	3478801	3479909	+	234	Y	A2QQV6|QUTD_ASPNC|7e-38	2968|PHI:2968|Hxs1|J9VQA5|5207|Cryptococcusneoformans|Reducedvirulence|5e-18	Y	PF00083|Sugar (and other) transporter|3.4E-42;	PTHR23500||1.5E-104;PTHR23500:SF132||1.5E-104;	SSF103473||8.63E-17;SSF103473||8.63E-17;	-	-	PS00216|Sugar transport proteins signature 1.|-;	-	-	-	G3DSA:1.20.1250.20||7.6E-11;	-	-	-
g948.t1	omap49267b	3479996	3480423	+	98	Y	-	-		PF00083|Sugar (and other) transporter|8.0E-17;	PTHR23500:SF132||4.1E-38;PTHR23500||4.1E-38;	SSF103473||2.22E-7;	-	-	-	PS50850|Major facilitator superfamily (MFS) profile.|10.186;	-	-	-	-	-	-
g949.t1	omap49267b	3482479	3485088	+	671		-	-		PF01375|Heat-labile enterotoxin alpha chain|1.0E-4;	-	SSF56399||2.3E-6;	-	-	-	-	-	-	G3DSA:3.90.210.10||2.9E-22;	-	-	-
g950.t1	omap49267b	3486327	3490720	+	1436		O14251|TR120_SCHPO|3e-44	-		PF08626|Transport protein Trs120 or TRAPPC9, TRAPP II complex subunit|0.0;	PTHR21512||9.1E-197;PTHR21512||9.1E-197;PTHR21512:SF5||9.1E-197;PTHR21512:SF5||9.1E-197;PTHR21512||9.1E-197;PTHR21512:SF5||9.1E-197;	-	-	-	-	-	-	Coil||-;	-	-	-	-
g951.t1	omap49267b	3492494	3495106	+	870		P37254|PABS_YEAST|1e-65	178|PHI:178|pabaA|AAD31929|5085|Aspergillusfumigatus|Reducedvirulence|1e-122	Y	PF04715|Anthranilate synthase component I, N terminal region|1.6E-10;PF00117|Glutamine amidotransferase class-I|2.1E-21;PF00425|chorismate binding enzyme|6.0E-66;	PTHR11236:SF18||7.4E-244;PTHR11236:SF18||7.4E-244;PTHR11236:SF18||7.4E-244;PTHR11236||7.4E-244;PTHR11236||7.4E-244;PTHR11236||7.4E-244;	SSF56322||1.44E-92;SSF56322||1.44E-92;SSF56322||1.44E-92;SSF52317||7.98E-30;	TIGR01823|PabB-fungal: aminodeoxychorismate synthase|8.5E-167;	-	-	PS51273|Glutamine amidotransferase type 1 domain profile.|21.244;	-	-	G3DSA:3.60.120.10||4.2E-122;G3DSA:3.40.50.880||1.6E-45;	-	-	-
g952.t1	omap49267b	3495492	3495986	-	129	Y	Q9UUH1|VPS55_SCHPO|1e-29	-		PF04133|Vacuolar protein sorting 55|1.8E-44;	PTHR12050:SF0||4.0E-54;PTHR12050||4.0E-54;	-	-	-	-	PS51257|Prokaryotic membrane lipoprotein lipid attachment site profile.|5.0;	-	-	-	-	-	-
g953.t1	omap49267b	3496773	3497758	+	309	Y	P10962|MAK16_YEAST|3e-71	-		PF01778|Ribosomal L28e protein family|1.9E-40;PF04874|Mak16 protein C-terminal region|3.3E-28;	PTHR23405:SF4||2.3E-144;PTHR23405||2.3E-144;	-	-	-	-	-	-	Coil||-;Coil||-;	-	-	PIRSF003352||2.5E-103;	-
g954.t1	omap49267b	3499207	3500055	+	282	Y	-	-		PF14475|Sec1-binding region of Mso1|3.0E-20;	-	-	-	-	-	-	-	-	-	-	-	-
g955.t1	omap49267b	3500436	3503207	-	764		P09379|GYP7_YARLI|0	-		PF00566|Rab-GTPase-TBC domain|1.5E-32;	PTHR22957||2.3E-173;PTHR22957||2.3E-173;PTHR22957:SF34||2.3E-173;PTHR22957:SF34||2.3E-173;	SSF47923||4.18E-38;SSF47923||1.44E-32;	-	-	-	PS50086|TBC/rab GAP domain profile.|31.795;	SM00164|Domain in Tre-2, BUB2p, and Cdc16p. Probable Rab-GAPs.|2.7E-47;	-	G3DSA:1.10.8.270||1.7E-16;	-	-	-
g956.t1	omap49267b	3506390	3507154	-	254	Y	-	-		-	-	-	-	-	-	-	-	-	-	-	-	PR01217|Proline rich extensin signature|5.4E-11;PR01217|Proline rich extensin signature|5.4E-11;PR01217|Proline rich extensin signature|5.4E-11;
g957.t1	omap49267b	3516255	3518385	+	571		P00440|TYRO_NEUCR|1e-39	-		PF00264|Common central domain of tyrosinase|3.5E-33;	PTHR11474||2.5E-32;PTHR11474||2.5E-32;PTHR11474:SF32||2.5E-32;PTHR11474:SF32||2.5E-32;	SSF48056||1.64E-42;	-	-	PS00498|Tyrosinase and hemocyanins CuB-binding region signature.|-;	-	-	-	G3DSA:1.10.1280.10||1.1E-52;	-	-	PR00092|Tyrosinase copper-binding domain signature|2.2E-9;PR00092|Tyrosinase copper-binding domain signature|2.2E-9;PR00092|Tyrosinase copper-binding domain signature|2.2E-9;
g958.t1	omap49267b	3520087	3523267	-	1019		P87074|RHP9_SCHPO|6e-13	-		PF00533|BRCA1 C Terminus (BRCT) domain|7.9E-6;	PTHR15321:SF3||8.9E-36;PTHR15321:SF3||8.9E-36;PTHR15321||8.9E-36;PTHR15321||8.9E-36;PTHR15321||8.9E-36;PTHR15321:SF3||8.9E-36;	SSF52113||2.07E-24;	-	-	-	PS50172|BRCT domain profile.|13.896;	SM00292|breast cancer carboxy-terminal domain|1.0E-5;	Coil||-;	G3DSA:3.40.50.10190||2.7E-31;	-	-	-
g959.t1	omap49267b	3523956	3527774	-	1272		-	-		-	-	-	-	-	-	-	-	-	-	-	-	-	No
g960.t1	omap49267b	3529128	3532123	-	979		Q9US55|GLU2A_SCHPO|0	1071|PHI:1071|Gas1|CAF05793|5270|Ustilagomaydis|Lossofpathogenicity|0.0	Y	PF01055|Glycosyl hydrolases family 31|7.0E-124;PF13802|Galactose mutarotase-like|2.3E-24;	PTHR22762||0.0;PTHR22762:SF54||0.0;PTHR22762:SF54||0.0;PTHR22762:SF54||0.0;PTHR22762||0.0;PTHR22762||0.0;	SSF51445||3.61E-81;SSF74650||1.98E-13;SSF74650||1.98E-13;SSF51011||5.25E-12;	-	-	PS00129|Glycosyl hydrolases family 31 active site.|-;	-	-	-	-	-	-	-
g961.t1	omap49267b	3537838	3538333	+	123	Y	-	-		-	-	-	-	-	-	-	-	-	-	-	-	-	No
g962.t1	omap49267b	3538683	3540155	+	490		O17397|DIML_CAEEL|1e-30	-		PF01565|FAD binding domain|1.7E-13;	PTHR10801:SF3||6.8E-131;PTHR10801||6.8E-131;	SSF56176||2.01E-30;	-	-	-	PS51387|PCMH-type FAD-binding domain profile.|15.257;	-	-	G3DSA:3.30.465.10||1.9E-14;	-	-	-
g963.t1	omap49267b	3540689	3541102	+	117	Y	-	-		-	-	-	-	-	-	-	-	-	-	-	-	-	No
g964.t1	omap49267b	3542996	3544429	+	477		P13810|E2AA_ECOLX|2e-08	698|PHI:698|CtxA|AAF94614|243277|Vibriocholerae|Reducedvirulence|9e-10	Y	PF01375|Heat-labile enterotoxin alpha chain|9.9E-17;	-	SSF56399||8.63E-28;	-	-	-	-	-	-	G3DSA:3.90.210.10||1.6E-38;	-	-	-
g965.t1	omap49267b	3549894	3551827	+	576		P34054|INDA1_HYPAT|0	-		PF00324|Amino acid permease|8.8E-136;	PTHR11785:SF391||3.3E-245;PTHR11785||3.3E-245;	-	-	-	PS00218|Amino acid permeases signature.|-;	-	-	-	-	-	PIRSF006060||7.0E-84;	-
g966.t1	omap49267b	3552085	3554191	-	600		Q870L2|MIRB_EMENI|1e-119	513|PHI:513|ARN1(related:SIT1)|EAK97011|5476|Candidaalbicans|Reducedvirulence|2e-30	Y	PF07690|Major Facilitator Superfamily|2.9E-9;	PTHR23501:SF50||9.7E-237;PTHR23501:SF50||9.7E-237;PTHR23501||9.7E-237;PTHR23501||9.7E-237;	SSF103473||1.7E-19;SSF103473||1.7E-19;SSF103473||7.72E-15;	-	-	-	-	-	-	G3DSA:1.20.1250.20||7.1E-13;G3DSA:1.20.1250.20||5.2E-13;G3DSA:1.20.1250.20||7.1E-13;	-	-	-
g967.t1	omap49267b	3558231	3559984	-	412		-	-		-	-	-	-	-	-	-	-	-	-	-	-	-	No
g968.t1	omap49267b	3560573	3561384	+	226	Y	-	-		-	-	-	-	-	-	-	-	-	-	-	-	-	No
g969.t1	omap49267b	3561620	3562117	-	165	Y	-	-		-	PTHR42089||1.7E-34;	-	-	-	-	-	-	-	-	-	-	-
g970.t1	omap49267b	3563109	3564058	+	295	Y	A5DVG6|LOT5_LODEL|3e-07	-		PF03517|Regulator of volume decrease after cellular swelling|1.2E-19;	PTHR21399:SF0||1.7E-34;PTHR21399||1.7E-34;	-	-	-	-	-	-	-	-	-	-	-
g971.t1	omap49267b	3564478	3567375	-	965		-	-		-	-	-	-	-	-	-	-	-	G3DSA:1.25.10.10||6.6E-5;	-	-	-
g972.t1	omap49267b	3568434	3570639	-	578		-	-		PF09362|Domain of unknown function (DUF1996)|2.2E-74;	PTHR32208:SF33||8.4E-110;PTHR32208:SF33||8.4E-110;PTHR32208||8.4E-110;PTHR32208||8.4E-110;	-	-	-	-	-	-	-	-	-	-	-
g973.t1	omap49267b	3577205	3579876	+	868		O13773|UCP7_SCHPO|7e-48	-		PF00627|UBA/TS-N domain|8.1E-6;	PTHR23172||2.5E-53;	SSF46934||4.15E-8;SSF46565||4.04E-34;SSF48452||4.85E-14;	-	-	-	PS50030|Ubiquitin-associated domain (UBA) profile.|11.776;	SM00165|Ubiquitin associated domain|2.2E-4;	Coil||-;	G3DSA:1.10.287.110||5.0E-28;G3DSA:1.25.40.10||1.4E-16;G3DSA:1.10.8.10||1.2E-7;	-	-	-
g974.t1	omap49267b	3580165	3580763	-	166	Y	O00102|UBC7_SCHPO|4e-79	-		PF00179|Ubiquitin-conjugating enzyme|4.2E-50;	PTHR24067||4.4E-87;PTHR24067:SF154||4.4E-87;	SSF54495||4.24E-59;	-	-	PS00183|Ubiquitin-conjugating enzymes active site.|-;	PS50127|Ubiquitin-conjugating enzymes family profile.|41.795;	SM00212|Ubiquitin-conjugating enzyme E2, catalytic domain homologues|5.2E-64;	-	G3DSA:3.10.110.10||9.3E-73;	-	-	-
g975.t1	omap49267b	3581849	3584481	-	836		Q09860|SYC_SCHPO|1e-153	-		PF01406|tRNA synthetases class I (C) catalytic domain|2.8E-114;	PTHR10890:SF3||0.0;PTHR10890||0.0;PTHR10890||0.0;PTHR10890:SF3||0.0;PTHR10890:SF3||0.0;PTHR10890||0.0;	SSF52374||9.1E-74;SSF52374||9.1E-74;SSF47323||1.18E-6;	TIGR00435|cysS: cysteine--tRNA ligase|1.4E-123;	-	-	-	-	Coil||-;	G3DSA:3.40.50.620||5.4E-97;G3DSA:3.40.50.620||5.4E-97;G3DSA:1.20.120.640||6.9E-6;	MF_00041|Cysteine--tRNA ligase [cysS].|27.598;	-	PR00983|Cysteinyl-tRNA synthetase signature|1.9E-28;PR00983|Cysteinyl-tRNA synthetase signature|1.9E-28;PR00983|Cysteinyl-tRNA synthetase signature|1.9E-28;PR00983|Cysteinyl-tRNA synthetase signature|1.9E-28;
g976.t1	omap49267b	3590117	3592160	-	445		-	-		-	-	-	-	-	-	-	-	-	-	-	-	-	No
g977.t1	omap49267b	3593631	3594469	+	153	Y	Q7Z8P9|NDK_ASPFU|8e-85	-		PF00334|Nucleoside diphosphate kinase|2.0E-52;	PTHR11349||4.4E-105;PTHR11349:SF62||4.4E-105;	SSF54919||3.93E-58;	-	-	PS00469|Nucleoside diphosphate kinases active site.|-;	-	SM00562||8.0E-84;	-	G3DSA:3.30.70.141||4.9E-66;	MF_00451|Nucleoside diphosphate kinase [ndk].|32.158;	-	PR01243|Nucleoside diphosphate kinase signature|6.1E-54;PR01243|Nucleoside diphosphate kinase signature|6.1E-54;PR01243|Nucleoside diphosphate kinase signature|6.1E-54;PR01243|Nucleoside diphosphate kinase signature|6.1E-54;PR01243|Nucleoside diphosphate kinase signature|6.1E-54;
g978.t1	omap49267b	3596259	3597437	+	392	Y	-	-		-	-	-	-	-	-	-	-	-	-	-	-	-	No
g979.t1	omap49267b	3597869	3598966	-	365	Y	P29027|CHI2_RHIOL|5e-11	-		PF00704|Glycosyl hydrolases family 18|1.0E-14;	PTHR11177||3.6E-128;PTHR11177:SF160||3.6E-128;	SSF51445||1.64E-48;	-	-	-	-	-	-	G3DSA:3.20.20.80||3.5E-33;	-	-	-
g980.t1	omap49267b	3599814	3601575	+	568		-	-		-	PTHR38644||1.0E-74;	-	-	-	-	-	-	Coil||-;	-	-	-	-
g981.t1	omap49267b	3602245	3602760	-	115	Y	Q9UUC6|SMD3_SCHPO|3e-41	-		PF01423|LSM domain|1.3E-15;	PTHR23338||7.7E-50;	SSF50182||2.01E-25;	-	-	-	-	SM00651|snRNP Sm proteins|8.2E-15;	-	G3DSA:2.30.30.100||8.2E-34;	-	-	-
g982.t1	omap49267b	3603424	3604944	-	506		Q2U3W4|TRM61_ASPOR|1e-140	-		PF08704|tRNA methyltransferase complex GCD14 subunit|4.1E-64;	PTHR12133:SF2||5.9E-114;PTHR12133||5.9E-114;PTHR12133||5.9E-114;PTHR12133||5.9E-114;PTHR12133||5.9E-114;PTHR12133:SF2||5.9E-114;PTHR12133:SF2||5.9E-114;PTHR12133:SF2||5.9E-114;	SSF53335||4.03E-54;SSF53335||4.03E-54;SSF53335||4.03E-54;	-	-	-	PS51620|tRNA (adenine(57)-N(1)/adenine(58)-N(1) or adenine(58)-N(1)) (EC 2.1.1.219 or EC 2.1.1.220) family profile.|84.151;	-	-	G3DSA:3.40.50.150||9.0E-65;G3DSA:3.40.50.150||9.0E-65;	-	-	-
g983.t1	omap49267b	3606859	3608624	-	566		Q28017|PAFA_BOVIN|2e-20	-		PF03403|Platelet-activating factor acetylhydrolase, isoform II|3.2E-39;	PTHR10272:SF7||1.6E-182;PTHR10272||1.6E-182;PTHR10272||1.6E-182;PTHR10272||1.6E-182;PTHR10272||1.6E-182;PTHR10272:SF7||1.6E-182;PTHR10272:SF7||1.6E-182;PTHR10272:SF7||1.6E-182;	SSF53474||3.07E-13;SSF53474||3.07E-13;	-	-	-	-	-	-	G3DSA:3.40.50.1820||2.5E-17;G3DSA:3.40.50.1820||2.5E-17;G3DSA:3.40.50.1820||2.5E-17;	-	PIRSF018169||1.4E-126;	-
g984.t1	omap49267b	3610360	3610716	+	118	Y	-	-		-	-	-	-	-	-	-	-	-	-	-	-	-	No
g985.t1	omap49267b	3611487	3613631	-	714		Q9US36|KLF1_SCHPO|3e-32	1413|PHI:1413|GzC2H080|I1RZD4|5518|Gibberellazeae(related:Fusariumgraminearum)|Unaffectedpathogenicity|7e-71		PF04082|Fungal specific transcription factor domain|3.3E-49;	-	-	-	-	PS00028|Zinc finger C2H2 type domain signature.|-;	PS50157|Zinc finger C2H2 type domain profile.|9.764;	-	-	G3DSA:3.30.160.60||3.8E-4;	-	-	-
g986.t1	omap49267b	3615112	3615822	-	191	Y	P46683|YAR1_YEAST|3e-20	-		PF12796|Ankyrin repeats (3 copies)|2.7E-11;	PTHR24193||2.9E-16;	SSF48403||2.63E-20;	-	-	-	PS50297|Ankyrin repeat region circular profile.|19.306;PS50088|Ankyrin repeat profile.|12.983;	SM00248|ankyrin repeats|310.0;SM00248|ankyrin repeats|1.3E-6;SM00248|ankyrin repeats|880.0;	-	G3DSA:1.25.40.20||1.2E-21;	-	-	-
g987.t1	omap49267b	3616180	3617702	-	408		P40384|REC12_SCHPO|5e-36	1640|PHI:1640|GzWing012|I1RPI0|5518|Gibberellazeae(related:Fusariumgraminearum)|Unaffectedpathogenicity|4e-89		PF04406|Type IIB DNA topoisomerase|4.2E-21;	PTHR10848||3.3E-81;	SSF56726||3.79E-65;SSF56726||3.79E-65;	-	-	-	-	-	-	G3DSA:3.40.1360.10||1.2E-54;G3DSA:1.10.10.10||1.2E-20;	-	-	PR01550|DNA topoisomerase VI subunit A family signature|4.9E-25;PR01550|DNA topoisomerase VI subunit A family signature|4.9E-25;PR01550|DNA topoisomerase VI subunit A family signature|4.9E-25;PR01550|DNA topoisomerase VI subunit A family signature|4.9E-25;PR01550|DNA topoisomerase VI subunit A family signature|4.9E-25;
g988.t1	omap49267b	3618265	3620628	-	745		Q96WJ0|ERG7_PNECA|0	-		PF13243|Squalene-hopene cyclase C-terminal domain|2.4E-45;PF13249|Squalene-hopene cyclase N-terminal domain|6.1E-36;	PTHR11764:SF20||0.0;PTHR11764||0.0;	SSF48239||7.85E-97;SSF48239||3.03E-93;	TIGR01787|squalene_cyclas: squalene/oxidosqualene cyclases|8.3E-205;	-	PS01074|Terpene synthases signature.|-;	-	-	-	G3DSA:1.50.10.20||2.1E-128;G3DSA:1.50.10.20||6.3E-105;	-	-	-
g989.t1	omap49267b	3621841	3623287	+	465		Q08446|SGT1_YEAST|5e-23	-		PF04969|CS domain|3.1E-6;PF05002|SGS domain|1.9E-27;	PTHR22904||5.1E-50;PTHR22904||5.1E-50;PTHR22904:SF344||5.1E-50;PTHR22904:SF344||5.1E-50;PTHR22904:SF344||5.1E-50;PTHR22904:SF344||5.1E-50;PTHR22904||5.1E-50;PTHR22904||5.1E-50;	SSF48452||5.87E-12;SSF49764||4.71E-15;SSF49764||4.71E-15;	-	-	-	PS51048|SGS domain profile.|24.174;PS51203|CS domain profile.|10.726;	-	-	G3DSA:1.25.40.10||6.5E-13;G3DSA:2.60.40.790||9.7E-18;G3DSA:2.60.40.790||9.7E-18;	-	-	-
g990.t1	omap49267b	3623572	3625146	-	524		Q98KK0|BODG_RHILO|2e-29	792|PHI:792|MGG_09250|EDJ97946|318829|Magnaportheoryzae|Reducedvirulence|4e-73	Y	PF02668|Taurine catabolism dioxygenase TauD, TfdA family|5.7E-30;	PTHR10696:SF25||2.3E-84;PTHR10696:SF25||2.3E-84;PTHR10696||2.3E-84;PTHR10696||2.3E-84;	SSF51197||5.49E-47;	-	-	-	-	-	-	G3DSA:3.60.130.10||3.7E-49;	-	-	-
g991.t1	omap49267b	3626729	3628024	-	431		Q9P6Y2|SEN2_NEUCR|1e-101	-		PF01974|tRNA intron endonuclease, catalytic C-terminal domain|1.8E-18;	PTHR21227||8.9E-74;PTHR21227:SF0||8.9E-74;PTHR21227:SF0||8.9E-74;PTHR21227||8.9E-74;	SSF53032||1.6E-24;	-	-	-	-	-	-	G3DSA:3.40.1350.10||6.2E-27;	-	PIRSF011789||3.6E-89;	-
g992.t1	omap49267b	3629956	3631599	+	529		I1RPI4|CEGT_GIBZE|0	4493|CGT|PHI:4493|G4MS28|318829|Magnaportheoryzae(related:Magnaporthegrisea)|effector(plantavirulencedeterminant)|1e-179		PF13641|Glycosyltransferase like family 2|7.5E-12;	PTHR12726||9.8E-143;PTHR12726||9.8E-143;PTHR12726:SF0||9.8E-143;PTHR12726:SF0||9.8E-143;	SSF53448||5.87E-19;SSF53448||5.87E-19;	-	-	-	-	-	-	G3DSA:3.90.550.10||5.2E-5;	-	-	-
g993.t1	omap49267b	3633806	3635154	+	372	Y	-	-		PF11927|Protein of unknown function (DUF3445)|7.0E-74;	-	-	-	-	-	-	-	-	-	-	-	-
g994.t1	omap49267b	3636908	3638076	+	269	Y	O74503|UAF30_SCHPO|5e-21	-		PF02201|SWIB/MDM2 domain|1.7E-28;PF08766|DEK C terminal domain|2.4E-15;	PTHR13844:SF4||2.9E-38;PTHR13844:SF4||2.9E-38;PTHR13844||2.9E-38;PTHR13844||2.9E-38;	SSF109715||7.19E-10;SSF47592||4.14E-27;	-	-	-	-	SM00151|SWI complex, BAF60b domains|2.0E-31;	-	G3DSA:1.10.245.10||1.8E-32;G3DSA:1.10.10.60||4.8E-13;	-	-	-
g995.t1	omap49267b	3640061	3642165	+	676		Q76PD2|HEL2_SCHPO|6e-78	1429|PHI:1429|GzC2H097|I1S7I6|5518|Gibberellazeae(related:Fusariumgraminearum)|Unaffectedpathogenicity|0.0		-	PTHR22938:SF0||1.4E-172;PTHR22938||1.4E-172;	-	-	-	PS00028|Zinc finger C2H2 type domain signature.|-;	-	SM00355|zinc finger|100.0;SM00355|zinc finger|8.4;SM00355|zinc finger|9.8;SM00355|zinc finger|84.0;	-	-	-	-	-
g996.t1	omap49267b	3642569	3646370	-	1247		O94537|PPK4_SCHPO|1e-112	1225|PHI:1225|FGSG_12132|I1RP25|5518|Gibberellazeae(related:Fusariumgraminearum)|Lethal|0.0		PF00069|Protein kinase domain|4.0E-39;PF06479|Ribonuclease 2-5A|3.9E-44;	PTHR13954||0.0;PTHR13954||0.0;PTHR13954:SF6||0.0;PTHR13954||0.0;PTHR13954:SF6||0.0;PTHR13954:SF6||0.0;	SSF56112||3.24E-54;SSF56112||3.24E-54;SSF50998||1.7E-11;SSF50998||1.7E-11;	-	-	PS00108|Serine/Threonine protein kinases active-site signature.|-;PS00107|Protein kinases ATP-binding region signature.|-;	PS51392|KEN domain profile.|35.147;PS50011|Protein kinase domain profile.|39.778;	SM00580|domain in protein kinases, N-glycanases and other nuclear proteins|9.7E-10;SM00564|beta-propeller repeat|3.6;SM00564|beta-propeller repeat|61.0;SM00220|Serine/Threonine protein kinases, catalytic domain|6.1E-45;	Coil||-;Coil||-;	G3DSA:1.10.510.10||1.4E-40;G3DSA:2.140.10.10||4.6E-8;G3DSA:2.140.10.10||4.6E-8;G3DSA:3.30.200.20||2.6E-18;	-	-	-
g997.t1	omap49267b	3648284	3650639	-	748		Q7S464|EIF3B_NEUCR|0	-		PF08662|Eukaryotic translation initiation factor eIF2A|2.0E-35;	PTHR14068||0.0;PTHR14068:SF0||0.0;	SSF82171||9.42E-26;SSF82171||9.42E-26;SSF54928||6.24E-7;	-	-	-	PS50102|Eukaryotic RNA Recognition Motif (RRM) profile.|9.831;	-	-	G3DSA:2.130.10.10||6.8E-11;G3DSA:3.30.70.330||1.8E-7;G3DSA:2.140.10.30||1.2E-4;	MF_03001|Eukaryotic translation initiation factor 3 subunit B [EIF3B].|93.926;	PIRSF036424||9.1E-229;	-
g998.t1	omap49267b	3651151	3652936	+	529		Q10147|TCPB_SCHPO|0	-		PF00118|TCP-1/cpn60 chaperonin family|4.0E-142;	PTHR11353||0.0;PTHR11353:SF23||0.0;	SSF52029||3.14E-42;SSF54849||1.28E-24;SSF54849||1.28E-24;SSF48592||3.92E-75;SSF48592||3.92E-75;	TIGR02341|chap_CCT_beta: T-complex protein 1, beta subunit|1.2E-284;	-	PS00750|Chaperonins TCP-1 signature 1.|-;PS00751|Chaperonins TCP-1 signature 2.|-;PS00995|Chaperonins TCP-1 signature 3.|-;	-	-	Coil||-;	G3DSA:1.10.560.10||5.4E-89;G3DSA:1.10.560.10||5.4E-89;G3DSA:3.30.260.10||1.3E-29;G3DSA:3.30.260.10||1.3E-29;G3DSA:3.50.7.10||4.6E-41;	-	-	PR00304|Tailless complex polypeptide 1 (chaperone) signature|7.5E-32;PR00304|Tailless complex polypeptide 1 (chaperone) signature|7.5E-32;PR00304|Tailless complex polypeptide 1 (chaperone) signature|7.5E-32;PR00304|Tailless complex polypeptide 1 (chaperone) signature|7.5E-32;PR00304|Tailless complex polypeptide 1 (chaperone) signature|7.5E-32;
g999.t1	omap49267b	3655837	3658049	+	716		Q9P2M4|TBC14_HUMAN|2e-44	-		PF00566|Rab-GTPase-TBC domain|1.8E-30;	PTHR22957||4.1E-114;PTHR22957||4.1E-114;PTHR22957||4.1E-114;PTHR22957||4.1E-114;PTHR22957:SF286||4.1E-114;PTHR22957:SF286||4.1E-114;PTHR22957:SF286||4.1E-114;PTHR22957:SF286||4.1E-114;	SSF47923||9.15E-11;SSF47923||4.71E-32;	-	-	-	PS50086|TBC/rab GAP domain profile.|19.057;	SM00164|Domain in Tre-2, BUB2p, and Cdc16p. Probable Rab-GAPs.|5.5E-23;	Coil||-;	G3DSA:1.10.8.270||3.5E-20;	-	-	-
g1000.t1	omap49267b	3659194	3660309	+	371	Y	-	-		-	-	-	-	-	-	-	-	-	-	-	-	-	No
g1001.t1	omap49267b	3665615	3667163	+	476		P59668|FAD12_MORIS|1e-104	-		PF11960|Domain of unknown function (DUF3474)|9.9E-8;PF00487|Fatty acid desaturase|3.9E-26;	PTHR32100:SF0||2.9E-214;PTHR32100||2.9E-214;PTHR32100||2.9E-214;PTHR32100:SF0||2.9E-214;	-	-	-	-	-	-	-	-	-	-	-
g1002.t1	omap49267b	3668764	3669908	-	300	Y	-	-		-	PTHR42070||5.7E-22;	-	-	-	-	-	-	Coil||-;	G3DSA:1.20.5.170||6.6E-4;	-	-	-
g1003.t1	omap49267b	3671600	3672605	-	308	Y	Q9US54|TAF11_SCHPO|4e-18	-		PF04719|hTAFII28-like protein conserved region|3.8E-32;	PTHR13218:SF8||3.2E-39;PTHR13218||3.2E-39;PTHR13218:SF8||3.2E-39;PTHR13218||3.2E-39;	SSF47113||1.13E-20;	-	-	-	-	-	-	G3DSA:1.10.20.10||1.0E-31;	-	-	-
g1004.t1	omap49267b	3673969	3679441	-	1754		Q9HDV4|LID2_SCHPO|1e-148	1621|PHI:1621|GzRUM1|I1RP98|5518|Gibberellazeae(related:Fusariumgraminearum)|Unaffectedpathogenicity|0.0		PF02373|JmjC domain, hydroxylase|1.3E-42;PF01388|ARID/BRIGHT DNA binding domain|6.9E-21;PF08429|PLU-1-like protein|1.5E-106;PF02375|jmjN domain|6.7E-15;PF02928|C5HC2 zinc finger|2.6E-10;PF00628|PHD-finger|1.7E-7;PF00628|PHD-finger|4.7E-10;	PTHR10694:SF8||0.0;PTHR10694:SF8||0.0;PTHR10694||0.0;PTHR10694:SF8||0.0;PTHR10694||0.0;PTHR10694||0.0;	SSF57903||1.11E-13;SSF51197||1.9E-37;SSF57903||5.32E-15;SSF46774||3.66E-32;	-	-	PS01359|Zinc finger PHD-type signature.|-;PS01359|Zinc finger PHD-type signature.|-;	PS50016|Zinc finger PHD-type profile.|8.911;PS50016|Zinc finger PHD-type profile.|9.641;PS51183|JmjN domain profile.|15.712;PS51184|JmjC domain profile.|39.603;PS50089|Zinc finger RING-type profile.|8.609;PS51011|ARID domain profile.|29.151;	SM00558|A domain family that is part of the cupin metalloenzyme superfamily.|1.6E-67;SM00501|BRIGHT, ARID (A/T-rich interaction domain) domain|4.3E-33;SM00249|PHD zinc finger|6.7E-9;SM00249|PHD zinc finger|9.5E-12;SM00545|Small domain found in the jumonji family of transcription factors|2.7E-20;SM01014|ARID/BRIGHT DNA binding domain|9.4E-36;	Coil||-;	G3DSA:3.30.40.10||7.1E-15;G3DSA:3.30.40.10||1.7E-13;G3DSA:1.10.150.60||1.3E-34;	-	-	-
g1005.t1	omap49267b	3679574	3680311	-	137	Y	-	-		-	-	-	-	-	-	-	-	-	-	-	-	-	No
g1006.t1	omap49267b	3683310	3684140	-	276	Y	B2B674|SLX1_PODAN|6e-73	-		-	PTHR20208||2.8E-37;PTHR20208||2.8E-37;PTHR20208:SF10||2.8E-37;PTHR20208:SF10||2.8E-37;	-	-	-	-	-	-	-	-	-	-	-
g1007.t1	omap49267b	3684620	3686201	-	504		O59706|SAP61_SCHPO|1e-114	1375|PHI:1375|GzC2H038|I1RPA0|5518|Gibberellazeae(related:Fusariumgraminearum)|Unaffectedpathogenicity|0.0		PF11931|Domain of unknown function (DUF3449)|4.1E-76;PF16837|Pre-mRNA-splicing factor SF3A3, of SF3a complex, Prp9|6.4E-26;PF12108|Splicing factor SF3a60 binding domain|4.6E-8;PF12874|Zinc-finger of C2H2 type|6.3E-7;	PTHR12786:SF2||3.9E-179;PTHR12786||3.9E-179;	SSF57667||1.79E-8;	-	-	PS00028|Zinc finger C2H2 type domain signature.|-;	PS50171|Zinc finger matrin-type profile.|8.962;	-	-	-	-	-	-
g1008.t1	omap49267b	3686501	3687963	+	447		Q4IAA0|FAL1_GIBZE|0	423|PHI:423|VAD1|AAV41010|5207|Cryptococcusneoformans|Reducedvirulence|9e-90	Y	PF00270|DEAD/DEAH box helicase|5.0E-42;PF00271|Helicase conserved C-terminal domain|1.2E-32;	PTHR24031:SF313||4.7E-278;PTHR24031||4.7E-278;	SSF52540||3.17E-74;	-	-	PS00039|DEAD-box subfamily ATP-dependent helicases signature.|-;	PS51195|DEAD-box RNA helicase Q motif profile.|9.186;PS51192|Superfamilies 1 and 2 helicase ATP-binding type-1 domain profile.|28.692;PS51194|Superfamilies 1 and 2 helicase C-terminal domain profile.|27.917;	SM00490|helicase superfamily c-terminal domain|4.1E-36;SM00487|DEAD-like helicases superfamily|7.3E-55;	-	G3DSA:3.40.50.300||1.9E-58;G3DSA:3.40.50.300||4.5E-71;	-	-	-
g1009.t1	omap49267b	3690495	3691512	-	313	Y	P38344|REI1_YEAST|7e-10	1363|PHI:1363|TRI15|I1RJ74|5518|Gibberellazeae(related:Fusariumgraminearum)|Unaffectedpathogenicity|7e-43		PF12756|C2H2 type zinc-finger (2 copies)|1.4E-19;	PTHR13182||5.4E-25;PTHR13182:SF8||5.4E-25;	-	-	-	-	-	-	-	-	-	-	-
g1010.t1	omap49267b	3694056	3696747	+	876		Q06593|OPT2_YEAST|0	2976|PHI:2976|CgOPT1|C6ZRH8|29905|Colletotrichumgloeosporioidesf.sp.aeschynomenes|Reducedvirulence|3e-73	Y	PF03169|OPT oligopeptide transporter protein|3.1E-141;	PTHR22601||0.0;PTHR22601||0.0;PTHR22601:SF9||0.0;PTHR22601:SF9||0.0;	-	TIGR00728|OPT_sfam: oligopeptide transporter, OPT superfamily|6.7E-105;TIGR00727|ISP4_OPT: small oligopeptide transporter, OPT family|2.5E-171;	-	-	-	-	-	-	-	-	-
g1011.t1	omap49267b	3703190	3705019	+	517		P36035|JEN1_YEAST|7e-56	-		PF07690|Major Facilitator Superfamily|2.8E-29;	PTHR23508||0.0;PTHR23508:SF9||0.0;	SSF103473||6.67E-61;	-	-	-	PS50850|Major facilitator superfamily (MFS) profile.|28.137;	-	-	G3DSA:1.20.1250.20||3.3E-13;G3DSA:1.20.1250.20||1.5E-27;	-	-	-
g1012.t1	omap49267b	3707173	3709141	+	507		A5H0J3|URC4_LACKL|1e-110	-		PF07958|Protein of unknown function (DUF1688)|7.8E-177;	PTHR31687:SF3||2.6E-284;PTHR31687||2.6E-284;	-	-	-	-	-	-	-	-	-	-	-
g1013.t1	omap49267b	3709593	3711198	-	483		P39952|OXA1_YEAST|4e-23	-		PF02096|60Kd inner membrane protein|1.3E-12;	PTHR12428:SF14||3.3E-43;PTHR12428||3.3E-43;	-	-	-	-	-	-	Coil||-;	-	-	-	-
g1014.t1	omap49267b	3711652	3712550	-	175	Y	Q8X0G8|MIM1_NEUCR|8e-36	-		PF08219|Outer membrane protein TOM13|2.6E-36;	PTHR28241||3.5E-27;	-	-	-	-	-	-	-	-	-	-	-
g1015.t1	omap49267b	3712781	3714125	+	411		P0C8Q0|UBX1_EMENI|3e-67	-		PF00789|UBX domain|2.3E-10;PF14555|UBA-like domain|3.9E-8;PF08059|SEP domain|9.1E-24;	PTHR23333||2.0E-120;PTHR23333:SF20||2.0E-120;	SSF54236||8.44E-22;SSF102848||7.59E-29;SSF46934||3.83E-5;	-	-	-	PS51399|SEP domain profile.|31.181;PS50033|UBX domain profile.|15.976;	SM00553|Domain present in Saccharomyces cerevisiae Shp1, Drosophila melanogaster eyes closed gene (eyc), and vertebrate p47.|3.1E-30;	-	G3DSA:3.10.20.90||8.3E-30;G3DSA:1.10.8.10||8.4E-9;	-	-	-
g1016.t1	omap49267b	3714447	3715631	-	362	Y	O74824|GTR1_SCHPO|5e-84	-		PF04670|Gtr1/RagA G protein conserved region|1.8E-93;	PTHR11259||1.1E-153;PTHR11259:SF1||1.1E-153;	SSF52540||8.63E-25;	-	-	-	-	-	-	G3DSA:3.40.50.300||1.1E-18;	-	-	-
g1017.t1	omap49267b	3718222	3718846	+	184	Y	-	-		-	-	-	-	-	-	-	-	-	-	-	-	-	No
g1018.t1	omap49267b	3719934	3721670	-	469		P34085|CISY_NEUCR|0	447|PHI:447|MCSA|CAI61947|5085|Aspergillusfumigatus|Reducedvirulence|1e-147	Y	PF00285|Citrate synthase|4.0E-109;	PTHR11739||1.8E-285;PTHR11739:SF8||1.8E-285;	SSF48256||1.57E-140;	TIGR01793|cit_synth_euk: citrate (Si)-synthase, eukaryotic|1.3E-240;	-	PS00480|Citrate synthase signature.|-;	-	-	-	G3DSA:1.10.580.10||4.2E-123;	-	-	PR00143|Citrate synthase signature|1.5E-52;PR00143|Citrate synthase signature|1.5E-52;PR00143|Citrate synthase signature|1.5E-52;PR00143|Citrate synthase signature|1.5E-52;PR00143|Citrate synthase signature|1.5E-52;PR00143|Citrate synthase signature|1.5E-52;
g1019.t1	omap49267b	3724917	3727801	+	690		Q9UTE3|SEB1_SCHPO|2e-52	-		PF13893|RNA recognition motif. (a.k.a. RRM, RBD, or RNP domain)|6.2E-7;PF04818|RNA polymerase II-binding domain.|4.0E-6;	PTHR23189:SF50||2.4E-239;PTHR23189||2.4E-239;	SSF54928||1.19E-13;SSF48464||1.12E-16;	-	-	-	PS51391|CID domain profile.|36.605;PS50102|Eukaryotic RNA Recognition Motif (RRM) profile.|10.548;	SM00582||8.3E-8;SM00360|RNA recognition motif|4.3E-6;	-	G3DSA:1.25.40.90||9.9E-17;G3DSA:3.30.70.330||3.1E-9;	-	-	-
g1020.t1	omap49267b	3729331	3729693	+	120	Y	-	-		-	-	-	-	-	-	-	-	Coil||-;	-	-	-	-
g1021.t1	omap49267b	3733289	3733705	-	138	Y	-	-		-	-	-	-	-	-	-	-	-	-	-	-	-	No
g1022.t1	omap49267b	3741968	3745602	+	927		P07038|PMA1_NEUCR|0	440|PHI:440|PMR1|CAB87245|5476|Candidaalbicans|Reducedvirulence|2e-57	Y	PF00690|Cation transporter/ATPase, N-terminus|5.9E-10;PF00702|haloacid dehalogenase-like hydrolase|2.2E-16;PF00122|E1-E2 ATPase|1.8E-59;	PTHR24093||0.0;PTHR24093:SF271||0.0;PTHR24093:SF271||0.0;PTHR24093||0.0;	SSF81665||1.31E-74;SSF81665||1.31E-74;SSF81665||1.31E-74;SSF81653||4.18E-25;SSF56784||7.28E-34;SSF56784||7.28E-34;	TIGR01647|ATPase-IIIA_H: plasma-membrane proton-efflux P-type ATPase|6.7E-297;TIGR01494|ATPase_P-type: HAD ATPase, P-type, family IC|4.3E-43;TIGR01494|ATPase_P-type: HAD ATPase, P-type, family IC|2.6E-27;	-	PS00154|E1-E2 ATPases phosphorylation site.|-;	-	SM00831|Cation transporter/ATPase, N-terminus|8.8E-15;	-	G3DSA:2.70.150.10||2.1E-38;G3DSA:2.70.150.10||2.1E-38;G3DSA:1.20.1110.10||1.4E-81;G3DSA:1.20.1110.10||1.4E-81;G3DSA:3.40.1110.10||2.7E-6;G3DSA:3.40.1110.10||3.6E-18;	-	-	PR00119|P-type cation-transporting ATPase superfamily signature|1.5E-36;PR00119|P-type cation-transporting ATPase superfamily signature|1.5E-36;PR00119|P-type cation-transporting ATPase superfamily signature|1.5E-36;PR00119|P-type cation-transporting ATPase superfamily signature|1.5E-36;PR00119|P-type cation-transporting ATPase superfamily signature|1.5E-36;PR00119|P-type cation-transporting ATPa…
g1023.t1	omap49267b	3746310	3748008	+	484		-	-		-	-	SSF50978||2.17E-11;	-	-	-	-	-	Coil||-;	G3DSA:2.130.10.10||1.0E-8;	-	-	-
g1024.t1	omap49267b	3748871	3749812	+	265	Y	-	-		-	-	-	-	-	-	-	-	-	-	-	-	-	No
g1025.t1	omap49267b	3750390	3757535	-	2308		Q4WT66|NRPS1_ASPFU|0	160|PHI:160|AMT|AAF01762|5599|Alternariaalternata|Lossofpathogenicity|0.0	Y	PF13745|HxxPF-repeated domain|3.6E-22;PF13193|AMP-binding enzyme C-terminal domain|5.6E-6;PF13193|AMP-binding enzyme C-terminal domain|1.9E-4;PF00501|AMP-binding enzyme|3.0E-73;PF00501|AMP-binding enzyme|5.7E-65;PF00668|Condensation domain|3.6E-27;PF00668|Condensation domain|1.1E-38;PF00550|Phosphopantetheine attachment site|3.7E-10;PF00550|Phosphopantetheine attachment site|7.5E-13;	PTHR24095:SF198||0.0;PTHR24095||0.0;PTHR24095||0.0;PTHR24095:SF198||0.0;	SSF52777||6.15E-46;SSF52777||2.89E-38;SSF56801||3.14E-118;SSF52777||1.33E-29;SSF47336||5.5E-16;SSF52777||2.56E-32;SSF56801||1.1E-120;SSF47336||1.83E-15;	TIGR01733|AA-adenyl-dom: amino acid adenylation domain|6.3E-104;TIGR01733|AA-adenyl-dom: amino acid adenylation domain|2.0E-101;	-	PS00012|Phosphopantetheine attachment site.|-;PS00455|Putative AMP-binding domain signature.|-;PS00455|Putative AMP-binding domain signature.|-;PS00012|Phosphopantetheine attachment site.|-;	PS50075|Acyl carrier protein phosphopantetheine domain profile.|17.971;PS50075|Acyl carrier protein phosphopantetheine domain profile.|17.31;	SM00823|Phosphopantetheine attachment site|1.4E-5;SM00823|Phosphopantetheine attachment site|0.089;	-	G3DSA:3.30.300.30||2.6E-23;G3DSA:3.30.300.30||1.6E-25;G3DSA:3.40.50.980||5.3E-30;G3DSA:3.40.50.980||7.2E-30;G3DSA:2.30.38.10||7.6E-20;G3DSA:2.30.38.10||8.6E-20;G3DSA:3.40.50.980||2.3E-35;G3DSA:3.40.50.980||2.5E-33;G3DSA:1.10.1200.10||1.3E-20;G3DSA:1.10.1200.10||7.8E-21;	-	-	-
g1026.t1	omap49267b	3759004	3761299	+	587		Q04799|FMO5_RABIT|4e-41	-		PF00743|Flavin-binding monooxygenase-like|3.1E-53;	PTHR23023:SF40||4.8E-91;PTHR23023:SF40||4.8E-91;PTHR23023||4.8E-91;PTHR23023||4.8E-91;PTHR23023:SF40||4.8E-91;PTHR23023||4.8E-91;	SSF51905||5.61E-49;	-	-	-	-	-	Coil||-;	G3DSA:3.50.50.60||5.9E-54;G3DSA:3.50.50.60||6.9E-9;	-	-	PR00370|Flavin-containing monooxygenase (FMO) signature|1.03E-16;PR00370|Flavin-containing monooxygenase (FMO) signature|1.03E-16;PR00370|Flavin-containing monooxygenase (FMO) signature|1.03E-16;PR00370|Flavin-containing monooxygenase (FMO) signature|1.03E-16;PR00370|Flavin-containing monooxygenase (FMO) signature|1.03E-16;
g1027.t1	omap49267b	3761502	3764918	-	888		Q4WAW8|FTME_ASPFU|3e-71	2393|PHI:2393|RelatedtoO-methylsterigmatocystinoxidoreductase|I1R980|5518|Gibberellazeae(related:Fusariumgraminearum)|Increasedvirulence(Hypervirulence)|5e-32		PF01266|FAD dependent oxidoreductase|1.8E-36;PF00067|Cytochrome P450|4.5E-66;	PTHR24279||6.3E-150;PTHR24279:SF64||6.3E-150;	SSF51905||7.77E-28;SSF51905||7.77E-28;SSF48264||9.04E-88;	-	-	PS00086|Cytochrome P450 cysteine heme-iron ligand signature.|-;	-	-	-	G3DSA:1.10.630.10||4.4E-95;G3DSA:3.50.50.60||2.9E-31;G3DSA:3.50.50.60||2.9E-31;G3DSA:3.50.50.60||2.9E-31;	-	-	PR00385|P450 superfamily signature|8.5E-5;PR00385|P450 superfamily signature|8.5E-5;PR00385|P450 superfamily signature|8.5E-5;PR00385|P450 superfamily signature|8.5E-5;PR00463|E-class P450 group I signature|9.3E-40;PR00463|E-class P450 group I signature|9.3E-40;PR00463|E-class P450 group I signature|9.3E-40;PR00463|E-class P450 group I signature|9.3E-40;PR00463|E-class P450 group I signature|9.3E…
g1028.t1	omap49267b	3766180	3767298	-	372	Y	Q84CG1|CAMYS_STRVI|2e-22	3028|Vatr2|PHI:3028|A5CVB7|28447|Clavibactermichiganensis|reducedvirulence|7e-13	Y	PF00155|Aminotransferase class I and II|4.4E-35;	PTHR11751:SF301||7.2E-60;PTHR11751||7.2E-60;	SSF53383||6.38E-63;	-	-	PS00105|Aminotransferases class-I pyridoxal-phosphate attachment site.|-;	-	-	-	G3DSA:3.40.640.10||4.5E-45;G3DSA:3.90.1150.10||3.0E-13;	-	-	-
g1029.t1	omap49267b	3767711	3770983	-	1090		Q00869|ESYN_FUSEQ|1e-138	2923|PHI:2923|AaNPS6|I6YWH2|5599|Alternariaalternata|Reducedvirulence|4e-93	Y	PF13193|AMP-binding enzyme C-terminal domain|4.7E-5;PF00550|Phosphopantetheine attachment site|3.9E-9;PF00501|AMP-binding enzyme|3.7E-67;	PTHR24095:SF198||6.6E-156;PTHR24095:SF198||6.6E-156;PTHR24095||6.6E-156;PTHR24095||6.6E-156;	SSF56801||7.2E-125;SSF56801||7.2E-125;SSF53335||3.41E-14;SSF47336||6.41E-13;	TIGR01733|AA-adenyl-dom: amino acid adenylation domain|1.1E-105;	-	PS00012|Phosphopantetheine attachment site.|-;PS00455|Putative AMP-binding domain signature.|-;	PS50075|Acyl carrier protein phosphopantetheine domain profile.|15.576;	SM00823|Phosphopantetheine attachment site|0.0026;	-	G3DSA:3.40.50.150||3.6E-12;G3DSA:3.40.50.980||2.1E-35;G3DSA:3.40.50.980||4.1E-28;G3DSA:1.10.1200.10||1.6E-16;G3DSA:3.30.300.30||2.8E-30;G3DSA:3.30.300.30||2.8E-30;G3DSA:2.30.38.10||1.7E-18;	-	-	-
g1030.t1	omap49267b	3772491	3774059	+	522		Q12645|PID9_FUSSO|7e-31	4194|AKT7|PHI:4194|V5XZS6|5599|Alternariaalternata|increasedvirulence(Hypervirulence)|1e-26		PF00067|Cytochrome P450|4.1E-54;	PTHR24305||6.2E-80;PTHR24305:SF29||6.2E-80;	SSF48264||1.14E-69;	-	-	PS00086|Cytochrome P450 cysteine heme-iron ligand signature.|-;	-	-	-	G3DSA:1.10.630.10||2.0E-73;	-	-	PR00463|E-class P450 group I signature|2.0E-16;PR00463|E-class P450 group I signature|2.0E-16;PR00463|E-class P450 group I signature|2.0E-16;PR00463|E-class P450 group I signature|2.0E-16;PR00463|E-class P450 group I signature|2.0E-16;PR00385|P450 superfamily signature|6.0E-7;PR00385|P450 superfamily signature|6.0E-7;PR00385|P450 superfamily signature|6.0E-7;PR00385|P450 superfamily signature|6.0…
g1031.t1	omap49267b	3774699	3777010	-	706		Q8LKS5|LACS7_ARATH|1e-146	133|PHI:133|AKT1|BAA36588|5599|Alternariaalternata|Lossofpathogenicity|8e-11	Y	PF00501|AMP-binding enzyme|4.3E-82;	PTHR24096||1.8E-289;PTHR24096:SF221||1.8E-289;	SSF56801||5.23E-95;SSF56801||5.23E-95;SSF56801||5.23E-95;	-	-	PS00455|Putative AMP-binding domain signature.|-;	-	-	-	G3DSA:3.40.50.980||1.1E-27;G3DSA:3.40.50.980||1.1E-27;G3DSA:3.40.50.980||2.6E-24;G3DSA:3.40.50.980||2.6E-24;G3DSA:2.30.38.10||1.2E-19;	-	-	-
g1032.t1	omap49267b	3777243	3777590	+	115	Y	-	-		-	-	-	-	-	-	-	-	-	-	-	-	-	No
g1033.t1	omap49267b	3780209	3780735	+	155	Y	-	-		PF01284|Membrane-associating domain|4.1E-16;	PTHR37451:SF2||4.3E-26;PTHR37451||4.3E-26;	-	-	-	-	-	-	-	-	-	-	-
g1034.t1	omap49267b	3782107	3782374	+	69	Y	-	-		-	-	-	-	-	-	-	-	-	-	-	-	-	No
g1035.t1	omap49267b	3782654	3784270	+	433		P50125|CYSD_EMENI|0	3385|FVEG_12529|PHI:3385|W7MS09|117187|Fusariumverticillioides|unaffectedpathogenicity|0.0		PF01053|Cys/Met metabolism PLP-dependent enzyme|2.3E-148;	PTHR11808:SF12||3.8E-267;PTHR11808||3.8E-267;PTHR11808:SF12||3.8E-267;PTHR11808||3.8E-267;	SSF53383||1.16E-124;	TIGR01326|OAH_OAS_sulfhy: O-acetylhomoserine aminocarboxypropyltransferase/cysteine synthase|5.6E-207;	-	PS00868|Cys/Met metabolism enzymes pyridoxal-phosphate attachment site.|-;	-	-	-	G3DSA:3.90.1150.10||2.9E-50;G3DSA:3.40.640.10||7.5E-129;	-	PIRSF001434||2.5E-124;	-
g1036.t1	omap49267b	3784814	3785713	+	246	Y	Q0IHY5|EMC7_XENTR|1e-10	-		PF09430|Protein of unknown function (DUF2012)|6.0E-22;	PTHR13605||1.6E-37;PTHR13605||1.6E-37;	-	-	-	-	-	-	-	-	-	-	-
g1037.t1	omap49267b	3786047	3787133	-	307	Y	-	-		PF00397|WW domain|3.7E-10;	-	SSF51045||1.07E-9;	-	-	PS01159|WW/rsp5/WWP domain signature.|-;	PS50020|WW/rsp5/WWP domain profile.|13.457;	SM00456|Domain with 2 conserved Trp (W) residues|1.2E-8;	-	G3DSA:2.20.70.10||3.5E-8;	-	-	-
g1038.t1	omap49267b	3788040	3790393	-	764		O74441|CTL1_SCHPO|4e-29	-		PF04515|Plasma-membrane choline transporter|5.8E-33;	PTHR12385:SF44||1.6E-107;PTHR12385||1.6E-107;PTHR12385||1.6E-107;PTHR12385:SF44||1.6E-107;	-	-	-	-	-	-	-	-	-	-	-
g1039.t1	omap49267b	3792289	3793053	+	254	Y	Q01971|RAB2A_RABIT|4e-63	339|PHI:339|CLPT1|CAC41973|290576|Colletotrichumlindemuthianum|Reducedvirulence|1e-35	Y	PF00071|Ras family|5.4E-39;PF00071|Ras family|1.3E-8;	PTHR24073||3.4E-97;PTHR24073||3.4E-97;PTHR24073:SF354||3.4E-97;PTHR24073:SF354||3.4E-97;	SSF52540||2.07E-51;SSF52540||2.07E-51;	TIGR00231|small_GTP: small GTP-binding protein domain|8.2E-22;	-	-	PS51419|small GTPase Rab1 family profile.|30.81;	SM00173|Ras subfamily of RAS small GTPases|1.2E-12;SM00174|Rho (Ras homology) subfamily of Ras-like small GTPases|2.6E-11;SM00175|Rab subfamily of small GTPases|2.4E-71;SM00176|Ran (Ras-related nuclear proteins) /TC4 subfamily of small GTPases|0.0016;	Coil||-;	G3DSA:3.40.50.300||4.0E-66;G3DSA:3.40.50.300||4.0E-66;	-	-	PR00449|Transforming protein P21 ras signature|4.1E-30;PR00449|Transforming protein P21 ras signature|4.1E-30;PR00449|Transforming protein P21 ras signature|4.1E-30;PR00449|Transforming protein P21 ras signature|4.1E-30;
g1040.t1	omap49267b	3793545	3796080	-	742		P31382|PMT2_YEAST|0	3029|PMT2|PHI:3029|Q5KAF1|5207|Cryptococcusneoformans|increasedvirulence|0.0		PF16192|C-terminal four TMM region of protein-O-mannosyltransferase|4.2E-64;PF02815|MIR domain|1.2E-33;PF02366|Dolichyl-phosphate-mannose-protein mannosyltransferase|2.2E-86;	PTHR10050||0.0;PTHR10050:SF32||0.0;	SSF82109||3.66E-60;	-	-	-	PS50919|MIR domain profile.|12.518;PS50919|MIR domain profile.|10.903;PS50919|MIR domain profile.|13.301;	SM00472|Domain in ryanodine and inositol trisphosphate receptors and protein O-mannosyltransferases|5.5E-11;SM00472|Domain in ryanodine and inositol trisphosphate receptors and protein O-mannosyltransferases|1.9E-6;SM00472|Domain in ryanodine and inositol trisphosphate receptors and protein O-mannosyltransferases|1.1E-10;	-	G3DSA:2.80.10.50||2.4E-60;	-	-	-
g1041.t1	omap49267b	3799135	3801078	+	617		O14099|YERG_SCHPO|3e-88	-		PF05495|CHY zinc finger|2.9E-20;PF13923|Zinc finger, C3HC4 type (RING finger)|2.2E-8;PF14599|Zinc-ribbon|1.1E-25;	PTHR21319||5.5E-124;	SSF161245||9.02E-17;SSF57850||1.96E-10;SSF161219||1.31E-19;	-	-	-	PS50089|Zinc finger RING-type profile.|11.884;PS51270|Zinc finger CTCHY-type profile.|29.671;PS51266|Zinc finger CHY-type profile.|23.031;	SM00184|Ring finger|8.6E-7;	-	G3DSA:3.30.40.10||1.1E-12;G3DSA:2.20.28.10||1.3E-19;	-	-	-
g1042.t1	omap49267b	3801419	3801773	-	71	Y	A4QYG1|MZT1_MAGO7|2e-26	-		PF12554|Mitotic-spindle organizing gamma-tubulin ring associated|2.6E-25;	PTHR28520||5.3E-23;	-	-	-	-	-	-	-	-	-	-	-
g1043.t1	omap49267b	3802228	3803062	-	258	Y	Q4IMM0|SPC25_GIBZE|1e-125	-		PF08234|Chromosome segregation protein Spc25|3.9E-24;	PTHR14281||2.5E-53;PTHR14281:SF0||2.5E-53;	-	-	-	-	-	-	Coil||-;Coil||-;	-	-	-	-
g1044.t1	omap49267b	3803646	3806812	+	1014		-	-		PF10214|RNA polymerase I-specific transcription-initiation factor|4.3E-142;	PTHR28221||8.8E-26;PTHR28221:SF2||8.8E-26;PTHR28221:SF2||8.8E-26;PTHR28221||8.8E-26;	-	-	-	-	-	-	Coil||-;Coil||-;	-	-	-	-
g1045.t1	omap49267b	3807239	3808034	+	226	Y	Q9P7A1|PITH1_SCHPO|3e-32	-		PF06201|PITH domain|9.1E-44;	PTHR12175:SF1||4.5E-89;PTHR12175||4.5E-89;	SSF49785||1.87E-43;	-	-	-	PS51532|PITH domain profile.|57.237;	-	-	G3DSA:2.60.120.470||4.1E-54;	-	-	-
g1046.t1	omap49267b	3808506	3809528	+	340	Y	P31334|RM09_YEAST|1e-65	-		PF00297|Ribosomal protein L3|7.1E-13;	PTHR11229||2.7E-95;	SSF50447||1.5E-69;	TIGR03625|L3_bact: 50S ribosomal protein uL3|2.1E-62;	-	-	-	-	-	G3DSA:2.40.30.10||7.3E-7;G3DSA:2.40.30.10||7.3E-7;G3DSA:4.10.960.10||9.5E-24;	-	-	-
g1047.t1	omap49267b	3809826	3810578	-	223	Y	P40452|COA1_YEAST|4e-27	-		PF08695|Cytochrome oxidase complex assembly protein 1|2.8E-40;	PTHR28523||2.4E-50;	-	-	-	-	-	-	-	-	-	-	-
g1048.t1	omap49267b	3811025	3811779	+	224	Y	-	-		-	-	-	-	-	-	-	-	-	-	-	-	-	No
g1049.t1	omap49267b	3814451	3817742	+	988		Q01317|NUC2_NEUCR|0	1675|PHI:1675|GzDHHC003|Q4I8B6|5518|Gibberellazeae(related:Fusariumgraminearum)|Unaffectedpathogenicity|5e-10		PF03009|Glycerophosphoryl diester phosphodiesterase family|6.4E-6;PF03105|SPX domain|1.5E-16;PF12796|Ankyrin repeats (3 copies)|2.6E-12;PF12796|Ankyrin repeats (3 copies)|1.3E-9;	PTHR10783||6.5E-71;PTHR10783:SF37||6.5E-71;	SSF51695||4.45E-12;SSF51695||4.45E-12;SSF48403||1.69E-50;	-	-	-	PS50088|Ankyrin repeat profile.|9.137;PS50088|Ankyrin repeat profile.|9.831;PS50088|Ankyrin repeat profile.|11.835;PS50088|Ankyrin repeat profile.|9.831;PS51382|SPX domain profile.|19.562;PS50297|Ankyrin repeat region circular profile.|44.166;PS51704|GP-PDE domain profile.|34.419;	SM00248|ankyrin repeats|7.0E-5;SM00248|ankyrin repeats|0.0012;SM00248|ankyrin repeats|130.0;SM00248|ankyrin repeats|0.027;SM00248|ankyrin repeats|600.0;SM00248|ankyrin repeats|0.099;SM00248|ankyrin repeats|100.0;	-	G3DSA:1.25.40.20||7.4E-29;G3DSA:3.20.20.190||3.4E-11;G3DSA:1.25.40.20||1.1E-25;	-	-	-
g1050.t1	omap49267b	3818420	3819635	-	369	Y	O14319|CUE5_SCHPO|9e-17	-		PF02845|CUE domain|9.2E-11;	PTHR16461||5.8E-52;PTHR16461:SF5||5.8E-52;	SSF46934||5.61E-11;	-	-	-	PS51140|CUE domain profile.|15.504;	SM00546|Domain that may be involved in binding ubiquitin-conjugating enzymes (UBCs)|4.3E-8;	-	G3DSA:1.10.8.10||5.1E-17;	-	-	-
g1051.t1	omap49267b	3820557	3822660	+	679		Q9H5Z1|DHX35_HUMAN|0	1579|PHI:1579|GzOB019|I1RM25|5518|Gibberellazeae(related:Fusariumgraminearum)|Unaffectedpathogenicity|3e-169		PF00271|Helicase conserved C-terminal domain|1.4E-11;PF07717|Oligonucleotide/oligosaccharide-binding (OB)-fold|7.0E-18;PF04408|Helicase associated domain (HA2)|2.6E-19;	PTHR18934||0.0;	SSF52540||5.03E-99;	-	-	PS00690|DEAH-box subfamily ATP-dependent helicases signature.|-;	PS51194|Superfamilies 1 and 2 helicase C-terminal domain profile.|15.598;PS51192|Superfamilies 1 and 2 helicase ATP-binding type-1 domain profile.|19.513;	SM00490|helicase superfamily c-terminal domain|8.4E-16;SM00847|Helicase associated domain (HA2) Add an annotation|3.5E-25;SM00487|DEAD-like helicases superfamily|3.9E-23;	-	G3DSA:3.40.50.300||3.7E-51;G3DSA:3.40.50.300||5.1E-14;	-	-	-
g1052.t1	omap49267b	3829791	3832215	+	736		-	-		-	PTHR42088:SF1||3.0E-109;PTHR42088||3.0E-109;	-	-	-	-	-	-	-	-	-	-	-
g1053.t1	omap49267b	3837483	3839945	+	613		-	-		-	-	-	-	-	-	-	-	-	-	-	-	-	No
g1054.t1	omap49267b	3840677	3842722	-	559		Q27677|ACES_LEPDE|1e-11	541|PHI:541|LIP1|AAU87359|332648|Botrytiscinerea|Unaffectedpathogenicity|1e-10		PF00135|Carboxylesterase family|1.1E-33;PF00135|Carboxylesterase family|2.5E-12;	PTHR11559||2.1E-104;PTHR11559:SF240||2.1E-104;PTHR11559:SF240||2.1E-104;PTHR11559||2.1E-104;	SSF53474||8.89E-55;	-	-	-	-	-	-	G3DSA:3.40.50.1820||5.6E-72;	-	-	-
g1055.t1	omap49267b	3843250	3845438	-	703		-	-		-	-	-	-	-	-	-	-	Coil||-;Coil||-;	-	-	-	-
g1056.t1	omap49267b	3846335	3846936	-	151	Y	Q6BV14|DAD2_DEBHA|3e-16	-		PF08654|DASH complex subunit Dad2|1.5E-29;	PTHR28036||9.4E-30;	-	-	-	-	-	-	Coil||-;	-	-	-	-
g1057.t1	omap49267b	3847508	3849577	+	647		Q872U8|SGO1_NEUCR|4e-53	-		PF07558|Shugoshin N-terminal coiled-coil region|5.6E-15;PF07557|Shugoshin C terminus|1.9E-10;	PTHR21669||4.0E-17;PTHR21669:SF11||4.0E-17;	-	-	-	-	-	-	Coil||-;	-	-	-	-
g1058.t1	omap49267b	3849972	3850759	-	199	Y	Q9UTI5|VPS29_SCHPO|1e-49	-		PF12850|Calcineurin-like phosphoesterase superfamily domain|2.2E-11;	PTHR11124||1.3E-60;	SSF56300||1.9E-33;	TIGR00040|yfcE: phosphodiesterase, MJ0936 family|4.7E-25;	-	-	-	-	-	G3DSA:3.60.21.10||4.5E-33;	-	-	-
g1059.t1	omap49267b	3851464	3855338	+	1257		Q12754|RRP12_YEAST|0	-		PF08161|NUC173 domain|1.2E-69;	PTHR21576||0.0;PTHR21576:SF2||0.0;PTHR21576:SF2||0.0;PTHR21576||0.0;	SSF48371||1.87E-64;SSF48371||1.87E-64;SSF48371||1.87E-64;	-	-	-	-	-	-	G3DSA:1.25.10.10||6.9E-13;G3DSA:1.25.10.10||6.9E-13;G3DSA:1.25.10.10||6.9E-13;G3DSA:1.25.10.10||6.9E-13;	-	-	-
g1060.t1	omap49267b	3855765	3858272	-	753		-	-		PF10056|Uncharacterized conserved protein (DUF2293)|2.7E-31;	PTHR38113||1.1E-115;PTHR38113:SF1||1.1E-115;	-	-	-	-	-	-	-	-	-	-	-
g1061.t1	omap49267b	3863392	3865155	+	568		-	1320|PHI:1320|ZIF1|I1RD66|5518|Gibberellazeae(related:Fusariumgraminearum)|Reducedvirulence|0.0	Y	PF00170|bZIP transcription factor|4.0E-8;	PTHR22952||1.7E-27;PTHR22952||1.7E-27;PTHR22952||1.7E-27;PTHR22952:SF131||1.7E-27;PTHR22952:SF131||1.7E-27;PTHR22952:SF131||1.7E-27;	SSF57959||2.97E-10;	-	-	-	PS50217|Basic-leucine zipper (bZIP) domain profile.|9.783;	SM00338|basic region leucin zipper|6.4E-5;	Coil||-;Coil||-;	G3DSA:1.20.5.170||6.1E-12;	-	-	-
g1062.t1	omap49267b	3865744	3867569	-	587		-	-		PF00328|Histidine phosphatase superfamily (branch 2)|7.2E-9;	PTHR11567||5.9E-59;PTHR11567:SF127||5.9E-59;PTHR11567:SF127||5.9E-59;PTHR11567||5.9E-59;	SSF53254||2.86E-34;SSF53254||2.86E-34;	-	-	-	-	-	Coil||-;	G3DSA:3.40.50.1240||4.8E-27;	-	-	-
g1063.t1	omap49267b	3868988	3869717	-	226	Y	-	-		-	-	-	-	-	-	-	-	-	-	-	-	-	No
g1064.t1	omap49267b	3873321	3878590	-	1714		Q4IB89|ATM_GIBZE|0	1224|PHI:1224|FGSG_09150|Q4IB89|5518|Gibberellazeae(related:Fusariumgraminearum)|Lethal|0.0		PF02259|FAT domain|1.1E-8;PF02260|FATC domain|2.0E-11;PF00454|Phosphatidylinositol 3- and 4-kinase|9.1E-51;	PTHR11139||1.1E-284;PTHR11139||1.1E-284;PTHR11139:SF72||1.1E-284;PTHR11139:SF72||1.1E-284;	SSF56112||8.67E-74;SSF56112||8.67E-74;	-	-	PS00915|Phosphatidylinositol 3- and 4-kinases signature 1.|-;	PS51189|FAT domain profile.|23.547;PS50290|Phosphatidylinositol 3- and 4-kinases family profile.|49.708;PS51190|FATC domain profile.|14.291;	SM00146|Phosphoinositide 3-kinase, catalytic domain|4.6E-74;	Coil||-;Coil||-;	G3DSA:3.30.1010.10||1.7E-15;G3DSA:1.10.1070.11||3.6E-55;G3DSA:1.10.1070.11||3.6E-55;G3DSA:1.10.1070.11||3.6E-55;	-	-	-
g1065.t1	omap49267b	3879907	3882541	-	752		Q4IB89|ATM_GIBZE|1e-152	1224|PHI:1224|FGSG_09150|Q4IB89|5518|Gibberellazeae(related:Fusariumgraminearum)|Lethal|3e-154		PF11640|Telomere-length maintenance and DNA damage repair|1.9E-44;	-	SSF48371||1.49E-7;SSF48371||1.49E-7;	-	-	-	-	-	-	-	-	-	-
g1066.t1	omap49267b	3883228	3888563	+	1669		G0S4T0|NU192_CHATD|0	-		PF11894|Nuclear pore complex scaffold, nucleoporins 186/192/205|0.0;	PTHR31344||8.7E-242;PTHR31344:SF0||8.7E-242;PTHR31344:SF0||8.7E-242;PTHR31344||8.7E-242;	-	-	-	-	-	-	-	-	-	-	-
g1067.t1	omap49267b	3889062	3890356	-	409		Q5ZIR9|RN185_CHICK|4e-10	-		PF13920|Zinc finger, C3HC4 type (RING finger)|1.6E-10;	PTHR23041||7.9E-13;	SSF57850||3.3E-17;	-	-	PS00518|Zinc finger RING-type signature.|-;	PS50089|Zinc finger RING-type profile.|12.829;	SM00184|Ring finger|9.9E-8;	-	G3DSA:3.30.40.10||2.8E-16;	-	-	-
g1068.t1	omap49267b	3892036	3895507	+	1139		Q9Y767|DPOG_NEUCR|0	505|PHI:505|MIP1|AAA17543|4932|Saccharomycescerevisiae|Reducedvirulence|0.0	Y	PF00476|DNA polymerase family A|1.7E-57;	PTHR10267||0.0;PTHR10267:SF0||0.0;	SSF56672||2.45E-82;SSF56672||2.45E-82;SSF56672||2.45E-82;SSF53098||1.57E-13;SSF53098||1.57E-13;	-	-	PS00447|DNA polymerase family A signature.|-;	-	SM00482|DNA polymerase A domain|3.2E-94;	-	G3DSA:1.10.150.20||7.3E-10;G3DSA:3.30.420.10||4.8E-5;G3DSA:3.30.420.10||4.8E-5;G3DSA:3.30.70.370||1.6E-8;G3DSA:3.30.70.370||1.6E-8;	-	-	PR00867|DNA-polymerase gamma (family A) signature|2.5E-67;PR00867|DNA-polymerase gamma (family A) signature|2.5E-67;PR00867|DNA-polymerase gamma (family A) signature|2.5E-67;PR00867|DNA-polymerase gamma (family A) signature|2.5E-67;PR00867|DNA-polymerase gamma (family A) signature|2.5E-67;PR00867|DNA-polymerase gamma (family A) signature|2.5E-67;PR00867|DNA-polymerase gamma (family A) signature|2…
g1069.t1	omap49267b	3897586	3899454	+	598		-	-		PF08568|Uncharacterised protein family, YAP/Alf4/glomulin|1.4E-91;	PTHR28020||3.1E-81;	-	-	-	-	-	-	-	-	-	-	-
g1070.t1	omap49267b	3900927	3904157	+	1076		Q9M8Z7|U80A2_ARATH|1e-124	243|PHI:243|CHIP6|AAD00894|5457|Colletotrichumgloeosporioides|Reducedvirulence|0.0	Y	PF00201|UDP-glucoronosyl and UDP-glucosyl transferase|1.5E-4;PF03033|Glycosyltransferase family 28 N-terminal domain|1.7E-14;	PTHR11926:SF164||1.8E-249;PTHR11926||1.8E-249;	SSF53756||2.65E-97;	-	-	-	-	-	-	G3DSA:3.40.50.2000||1.9E-8;G3DSA:3.40.50.2000||1.9E-86;	-	-	-
g1071.t1	omap49267b	3904508	3905587	-	359	Y	Q52E73|SPP2_MAGO7|9e-57	-		PF12656|DExH-box splicing factor binding site|3.4E-21;	PTHR15818:SF2||8.6E-24;PTHR15818||8.6E-24;	-	-	-	-	-	-	Coil||-;	-	-	-	-
g1072.t1	omap49267b	3907955	3912928	+	1580		Q4IB96|AEF1_GIBZE|0	1546|PHI:1546|GzMyb010|Q4IB96|5518|Gibberellazeae(related:Fusariumgraminearum)|Lethal|0.0		PF13921|Myb-like DNA-binding domain|4.1E-15;PF07529|HSA|1.2E-13;	-	SSF46689||1.14E-7;	-	-	-	PS51204|HSA domain profile.|19.327;PS50090|Myb-like domain profile.|8.142;PS50090|Myb-like domain profile.|3.88;	SM00573|domain in helicases and associated with SANT domains|1.5E-6;SM00717|SANT SWI3, ADA2, N-CoR and TFIIIB'' DNA-binding domains|7.2E-5;	-	G3DSA:1.10.10.60||5.0E-7;	-	-	-
g1073.t1	omap49267b	3913660	3916557	-	797		O13726|YDO6_SCHPO|1e-142	-		PF00999|Sodium/hydrogen exchanger family|1.0E-73;	PTHR10110:SF88||2.0E-214;PTHR10110||2.0E-214;	-	TIGR00840|b_cpa1: sodium/hydrogen exchanger 3|4.1E-129;	-	-	-	-	-	-	-	-	PR01084|Na+/H+ exchanger signature|1.5E-18;PR01084|Na+/H+ exchanger signature|1.5E-18;PR01084|Na+/H+ exchanger signature|1.5E-18;PR01084|Na+/H+ exchanger signature|1.5E-18;
g1074.t1	omap49267b	3918010	3918787	+	213	Y	Q02804|ARL3_YEAST|1e-64	-		PF00025|ADP-ribosylation factor family|4.3E-39;	PTHR11711||8.7E-70;PTHR11711:SF19||8.7E-70;	SSF52540||4.53E-40;	-	-	-	PS51417|small GTPase Arf family profile.|17.484;	SM00177|ARF-like small GTPases; ARF, ADP-ribosylation factor|2.9E-20;SM00178|Sar1p-like members of the Ras-family of small GTPases|4.5E-6;	-	G3DSA:3.40.50.300||4.0E-57;	-	-	PR00449|Transforming protein P21 ras signature|1.5E-6;PR00449|Transforming protein P21 ras signature|1.5E-6;PR00449|Transforming protein P21 ras signature|1.5E-6;PR00449|Transforming protein P21 ras signature|1.5E-6;
g1075.t1	omap49267b	3919122	3920069	-	293	Y	O74918|RRP45_SCHPO|1e-103	-		PF03725|3' exoribonuclease family, domain 2|9.1E-8;PF01138|3' exoribonuclease family, domain 1|1.5E-22;	PTHR11097:SF14||2.6E-124;PTHR11097||2.6E-124;	SSF55666||5.64E-24;SSF54211||1.62E-51;SSF54211||1.62E-51;	-	-	-	-	-	-	G3DSA:3.30.230.70||1.9E-5;	-	-	-
g1076.t1	omap49267b	3923608	3924498	+	187	Y	-	-		-	-	-	-	-	-	-	-	-	-	-	-	-	No
g1077.t1	omap49267b	3926394	3927289	+	238	Y	Q5B020|CWC15_EMENI|3e-58	-		PF04889|Cwf15/Cwc15 cell cycle control protein|3.5E-83;	PTHR12718||1.4E-97;	-	-	-	-	-	-	Coil||-;	-	-	-	-
g1078.t1	omap49267b	3927720	3929614	-	587		A1DEK3|XKS1_NEOFI|0	-		PF00370|FGGY family of carbohydrate kinases, N-terminal domain|5.4E-13;PF02782|FGGY family of carbohydrate kinases, C-terminal domain|4.1E-21;	PTHR10196||1.9E-221;PTHR10196:SF57||1.9E-221;	SSF53067||2.95E-36;SSF53067||7.87E-19;	-	-	-	-	-	-	G3DSA:3.30.420.40||1.2E-12;G3DSA:3.30.420.40||3.4E-33;	-	-	-
g1079.t1	omap49267b	3930862	3932513	-	529		Q08970|MMT2_YEAST|2e-50	-		PF01545|Cation efflux family|1.1E-49;	PTHR11562||3.0E-115;PTHR11562:SF18||3.0E-115;PTHR11562||3.0E-115;PTHR11562:SF18||3.0E-115;	SSF161111||1.03E-42;SSF161111||1.03E-42;	TIGR01297|CDF: cation diffusion facilitator family transporter|2.5E-37;	-	-	-	-	-	G3DSA:1.20.1510.10||2.1E-40;	-	-	-
g1080.t1	omap49267b	3934373	3935566	+	397		F4P804|SIR4_BATDJ|2e-60	-		PF02146|Sir2 family|1.7E-29;	PTHR11085:SF22||4.5E-122;PTHR11085:SF22||4.5E-122;PTHR11085||4.5E-122;PTHR11085||4.5E-122;PTHR11085:SF22||4.5E-122;PTHR11085||4.5E-122;	SSF52467||3.08E-61;SSF52467||3.08E-61;SSF52467||3.08E-61;	-	-	-	PS50305|Sirtuin catalytic domain profile.|32.221;	-	-	G3DSA:3.40.50.1220||1.2E-30;G3DSA:3.40.50.1220||1.2E-30;G3DSA:3.40.50.1220||1.2E-30;G3DSA:3.30.1600.10||3.9E-14;G3DSA:3.30.1600.10||3.9E-14;G3DSA:3.30.1600.10||3.9E-14;	-	-	-
g1081.t1	omap49267b	3935627	3936289	-	203	Y	-	-		-	-	-	-	-	-	-	-	-	-	-	-	-	No
g1082.t1	omap49267b	3936763	3943164	+	2117		P33144|BIMB_EMENI|0	-		PF03568|Peptidase family C50|1.0E-155;	PTHR12792||6.9E-166;	SSF48452||1.28E-8;SSF48452||1.28E-8;	-	-	-	PS51700|SEPARIN core domain profile.|30.061;	-	Coil||-;	G3DSA:1.25.40.10||4.2E-12;G3DSA:1.25.40.10||4.2E-12;G3DSA:1.25.40.10||4.2E-12;G3DSA:1.25.40.10||4.2E-12;	-	-	-
g1083.t1	omap49267b	3950611	3953872	+	1002		Q1MTM9|YFN1_SCHPO|2e-61	1900|PHI:1900|GzZC215|I1RND0|5518|Gibberellazeae(related:Fusariumgraminearum)|Unaffectedpathogenicity|0.0		PF00172|Fungal Zn(2)-Cys(6) binuclear cluster domain|1.7E-8;PF04082|Fungal specific transcription factor domain|3.3E-26;	PTHR31313||3.4E-224;PTHR31313:SF29||3.4E-224;	SSF57701||1.16E-9;	-	-	PS00463|Zn(2)-C6 fungal-type DNA-binding domain signature.|-;	PS50048|Zn(2)-C6 fungal-type DNA-binding domain profile.|10.942;	SM00066|GAL4-like Zn(II)2Cys6 (or C6 zinc) binuclear cluster DNA-binding domain|4.2E-9;SM00906|Fungal specific transcription factor domain|5.8E-11;	-	G3DSA:4.10.240.10||1.1E-10;	-	-	PR00755|Aflatoxin biosynthesis regulatory protein signature|6.4E-5;PR00755|Aflatoxin biosynthesis regulatory protein signature|6.4E-5;
g1084.t1	omap49267b	3954127	3956243	-	680		Q09799|KRI1_SCHPO|1e-12	-		PF05178|KRI1-like family|2.2E-30;PF12936|KRI1-like family C-terminal|6.3E-29;	PTHR14490||8.5E-125;PTHR14490||8.5E-125;	-	-	-	-	-	-	Coil||-;Coil||-;	-	-	-	-
g1085.t1	omap49267b	3961700	3962383	+	227	Y	-	-		-	-	-	-	-	-	-	-	-	-	-	-	-	No
g1086.t1	omap49267b	3963666	3964499	+	234	Y	P36017|VPS21_YEAST|6e-79	339|PHI:339|CLPT1|CAC41973|290576|Colletotrichumlindemuthianum|Reducedvirulence|5e-33	Y	PF00071|Ras family|3.5E-58;	PTHR24073||4.0E-117;PTHR24073:SF132||4.0E-117;PTHR24073:SF132||4.0E-117;PTHR24073||4.0E-117;	SSF52540||3.05E-52;	TIGR00231|small_GTP: small GTP-binding protein domain|3.8E-28;	-	-	PS51419|small GTPase Rab1 family profile.|31.388;	SM00175|Rab subfamily of small GTPases|1.1E-71;SM00174|Rho (Ras homology) subfamily of Ras-like small GTPases|1.4E-12;SM00173|Ras subfamily of RAS small GTPases|1.3E-19;SM00176|Ran (Ras-related nuclear proteins) /TC4 subfamily of small GTPases|2.1E-4;	-	G3DSA:3.40.50.300||9.3E-66;	-	-	PR00449|Transforming protein P21 ras signature|2.2E-36;PR00449|Transforming protein P21 ras signature|2.2E-36;PR00449|Transforming protein P21 ras signature|2.2E-36;PR00449|Transforming protein P21 ras signature|2.2E-36;PR00449|Transforming protein P21 ras signature|2.2E-36;
g1087.t1	omap49267b	3965266	3968329	+	963		-	1667|PHI:1667|GzCCHC007|I1RZP2|5518|Gibberellazeae(related:Fusariumgraminearum)|Unaffectedpathogenicity|1e-05		-	-	SSF57850||2.25E-6;	-	-	-	PS50089|Zinc finger RING-type profile.|8.904;	-	Coil||-;	G3DSA:3.30.40.10||9.3E-8;	-	-	-
[truncated: 7,646 more rows]

## Sheet: 31 prots >1000 aa no annotation
>g25.t1
[truncated: 61 more rows]

## Sheet: BLASTP 31 proteins
Proteins with homologues							No real similarity found							No significant similarity found
Query= g25.t1							Query= g2974.t1							Query= g4182.t1
Length=1042							Length=1355							Length=1155
Score E							Score E
[truncated: 302 more rows]
