# Supplementary material for: Comparative Genomic Analysis of Drechmeria coniospora Reveals Core and Specific Genetic Requirements for Fungal Endoparasitism of Nematodes
Source: PLoS Genet. 2016 May 6;12(5):e1006017. doi: 10.1371/journal.pgen.1006017 (PMC4859500; doi:10.1371/journal.pgen.1006017)
Supplement: S6 Table — The first sheet lists the species present in OrthoMCL, with the frequency of top hits per species. The second sheet indicates the top OrthoMCL hit for the 7092 D. coniospora proteins assigned to an OrthoMCL cluster. The third sheet gives the number of predicted proteins in each OrthoMCL cluster, with corresponding PFAM domain annotation (from S5 Table) for those with more than 3 members. The fourth sheet lists the members of the clusters determined by OrthoMCL to be specific to D. coniospora (i.e. not represented in the 150 species in the first sheet). The fifth sheet gives the CLUSTAL Omega alignments for the 15 predicted proteins in the OrthoMCL paralogous group 1 (from fourth sheet). (XLSX) [file pgen.1006017.s006.xlsx]

## Sheet: species
Species symbol	Species					best_hit_species	Count of best_hit_species
aaeg	Aedes aegypti					gzea	5590
aaeo	Aquifex aeolicus VF5					ncra	726
aful	Archaeoglobus fulgidus DSM 4304					aory	184
afum	Aspergillus fumigatus Af293					cimm	121
agam	Anopheles gambiae str. PEST					afum	116
amel	Apis mellifera					anid	102
anid	Emericella nidulans					cpos	62
aory	Aspergillus oryzae RIB40					mgri	37
apis	Acyrthosiphon pisum					lbic	22
atha	Arabidopsis thaliana					nvec	21
atum	Agrobacterium tumefaciens str. C58					pchr	9
bant	Bacillus anthracis str. 'Ames Ancestor'					vcho	9
bbov	Babesia bovis T2Bo					osat	5
bmaa	Brugia malayi					psti	5
bmal	Burkholderia mallei ATCC 23344					bpse	4
bmor	Bombyx mori					cgla	4
bpse	Burkholderia pseudomallei 1710b					cpip	4
bsui	Brucella suis 1330					pviv	4
calb	Candida albicans					tvag	4
cbot	Clostridium botulinum A3 str. Loch Maree					ylip	4
cbri	Caenorhabditis briggsae AF16					atum	3
cbur	Coxiella burnetii RSA 493					calb	3
cele	Caenorhabditis elegans					pfal	3
cgla	Candida glabrata CBS 138					pram	3
chom	Cryptosporidium hominis TU502					spom	3
cimm	Coccidioides immitis RS					vcar	3
cint	Ciona intestinalis					bmal	2
cjej	Campylobacter jejuni subsp. jejuni NCTC 11168					clup	2
ckor	Candidatus Korarchaeum cryptofilum OPF8					cneg	2
clup	Canis lupus familiaris					cneo	2
cmaq	Caldivirga maquilingensis IC-167					ddis	2
cmer	Cyanidioschyzon merolae strain 10D					pcha	2
cmur	Cryptosporidium muris RN66					tcru	2
cneg	Cryptococcus neoformans var. grubii H99					tthe	2
cneo	Cryptococcus bacillisporus					wsuc	2
cpar	Cryptosporidium parvum Iowa II					aaeg	1
cper	Clostridium perfringens str. 13					apis	1
cpip	Culex pipiens					atha	1
cpne	Chlamydophila pneumoniae CWL029					bmaa	1
cpos	Coccidioides posadasii RMSCC 3488					bmor	1
crei	Chlamydomonas reinhardtii					bsui	1
ctep	Chlorobium tepidum TLS					cbri	1
ddis	Dictyostelium discoideum AX4					ecab	1
deth	Dehalococcoides ethenogenes 195					gsul	1
dhan	Debaryomyces hansenii CBS767					ihos	1
dmel	Drosophila melanogaster					klac	1
drad	Deinococcus radiodurans R1					mdom	1
drer	Danio rerio					mmul	1
ebie	Enterocytozoon bieneusi					mtub	1
ecab	Equus caballus					oana	1
ecol	Escherichia coli str. K-12 substr. W3110					otau	1
ecun	Encephalitozoon cuniculi GB-M1					pber	1
edis	Entamoeba dispar SAW760					phum	1
egos	Eremothecium gossypii					pkno	1
ehis	Entamoeba histolytica HM-1:IMSS					ppat	1
eint	Encephalitozoon intestinalis					rcom	1
einv	Entamoeba invadens IP1					scer	1
ftul	Francisella tularensis subsp. tularensis SCHU S4					tcon	1
ggal	Gallus gallus
glab	Giardia intestinalis ATCC 50581
glae	Giardia lamblia P15
glam	Giardia lamblia ATCC 50803
gsul	Geobacter sulfurreducens PCA
gthe	Guillardia theta
gzea	Gibberella zeae PH-1
halo	Halobacterium sp. NRC-1
hbut	Hyperthermus butylicus DSM 5456
hsap	Homo sapiens
hwal	Haloquadratum walsbyi DSM 16790
ihos	Ignicoccus hospitalis KIN4/I
isca	Ixodes scapularis
klac	Kluyveromyces lactis NRRL Y-1140
lbic	Laccaria bicolor S238N-H82
lbra	Leishmania braziliensis
linf	Leishmania infantum
lmaj	Leishmania major strain Friedlin
lmex	Leishmania mexicana
lmon	Listeria monocytogenes EGD-e
mbre	Monosiga brevicollis MX1
mdom	Monodelphis domestica
mgri	Magnaporthe oryzae 70-15
micr	Micromonas sp. RCC299
mjan	Methanocaldococcus jannaschii DSM 2661
mlep	Mycobacterium leprae Br4923
mmar	Methanococcus maripaludis S2
mmul	Macaca mulatta
mmus	Mus musculus
msed	Metallosphaera sedula DSM 5348
msmi	Methanobrevibacter smithii ATCC 35061
mtub	Mycobacterium tuberculosis H37Rv
ncan	Neospora caninum
ncra	Neurospora crassa OR74A
nequ	Nanoarchaeum equitans Kin4-M
nmar	Nitrosopumilus maritimus SCM1
nvec	Nematostella vectensis
oana	Ornithorhynchus anatinus
osat	Oryza sativa Japonica Group
otau	Ostreococcus tauri
pber	Plasmodium berghei str. ANKA
pcha	Plasmodium chabaudi chabaudi
pchr	Phanerochaete chrysosporium
pfal	Plasmodium falciparum 3D7
phum	Pediculus humanus
pkno	Plasmodium knowlesi strain H
ppat	Physcomitrella patens subsp. patens
pram	Phytophthora ramorum
psti	Scheffersomyces stipitis CBS 6054
ptro	Pan troglodytes
pviv	Plasmodium vivax SaI-1
pyoe	Plasmodium yoelii yoelii str. 17XNL
rbal	Rhodopirellula baltica SH 1
rcom	Ricinus communis
rnor	Rattus norvegicus
rpro	Rickettsia prowazekii str. Madrid E
rsol	Ralstonia solanacearum GMI1000
rtyp	Rickettsia typhi str. Wilmington
saur	Staphylococcus aureus subsp. aureus Mu50
scer	Saccharomyces cerevisiae S288c
sent	Salmonella enterica subsp. enterica serovar Typhi str. CT18
sfle	Shigella flexneri 2a str. 301
sman	Schistosoma mansoni
smar	Staphylothermus marinus F1
spne	Streptococcus pneumoniae TIGR4
spom	Schizosaccharomyces pombe
ssol	Sulfolobus solfataricus P2
syne	Synechococcus sp. WH 8102
tadh	Trichoplax adhaerens
tann	Theileria annulata strain Ankara
tbrg	Trypanosoma brucei gambiense
tbru	Trypanosoma brucei
tcon	Trypanosoma congolense
tcru	Trypanosoma cruzi strain CL Brener
tgon	Toxoplasma gondii
tmar	Thermotoga maritima MSB8
tnig	Tetraodon nigroviridis
tpal	Treponema pallidum subsp. pallidum str. Nichols
tpar	Theileria parva strain Muguga
tpse	Thalassiosira pseudonana CCMP1335
trub	Takifugu rubripes
tthe	Tetrahymena thermophila SB210
tvag	Trichomonas vaginalis G3
tviv	Trypanosoma vivax
tvol	Thermoplasma volcanium GSS1
vcar	Volvox carteri f. nagariensis
vcho	Vibrio cholerae O1 biovar El Tor str. N16961
wend	Wolbachia endosymbiont of Culex quinquefasciatus Pel
wsuc	Wolinella succinogenes DSM 1740
yent	Yersinia enterocolitica subsp. enterocolitica 8081
ylip	Yarrowia lipolytica CLIB122
ypes	Yersinia pestis CO92

## Sheet: orthologGroups
protein_ID	orthomcl_group	seq_id_of_best_hit	evalue_mantissa	evalue_exponent	percent_identity	percent_match
g201.t1	OG5_128678	gzea|FGST_00394	1	-100	71	100
g203.t1	OG5_159117	gzea|FGST_00395	4	-84	60	99
g204.t1	OG5_127630	gzea|FGST_00396	2	-78	59	99
g205.t1	OG5_128107	gzea|FGST_00397	1	-163	71	96
g206.t1	OG5_139393	gzea|FGST_00398	1	-108	57	98
g207.t1	OG5_127351	gzea|FGST_00400	0	-181	86	96
g208.t1	OG5_136998	gzea|FGST_00401	1	-141	52	63
g209.t1	OG5_137454	gzea|FGST_00402	2	-30	69	83
g210.t1	OG5_142815	gzea|FGST_00380	1	-119	79	99
g212.t1	OG5_128120	gzea|FGST_00379	2	-53	91	98
g213.t1	OG5_144668	ncra|NCU05925T0	1	-47	36	86
g214.t1	OG5_128259	gzea|FGST_00378	0	-181	71	89
g215.t1	OG5_175957	afum|Afu3g01620	3	-99	31	99
g216.t1	OG5_127063	gzea|FGST_00377	1	-121	91	100
g217.t1	OG5_127249	gzea|FGST_00376	9	-87	70	100
g218.t1	OG5_134516	gzea|FGST_00375	0	-181	79	100
g219.t1	OG5_126777	gzea|FGST_00374	1	-160	75	98
g220.t1	OG5_159439	gzea|FGST_00373	1	-169	51	100
g221.t1	OG5_139391	gzea|FGST_00959	0	-181	68	98
g222.t1	OG5_126705	gzea|FGST_00960	0	-181	86	100
g223.t1	OG5_127285	gzea|FGST_00961	0	-181	83	100
g224.t1	OG5_159179	gzea|FGST_00962	0	-181	62	97
g225.t1	OG5_126651	gzea|FGST_00963	4	-97	61	88
g229.t1	OG5_210969	gzea|FGST_08148	3	-55	43	100
g230.t1	OG5_134703	gzea|FGST_08149	0	-181	73	100
g231.t1	OG5_127675	gzea|FGST_08150	0	-181	69	98
g232.t1	OG5_129926	gzea|FGST_08151	1	-106	66	96
g233.t1	OG5_129669	gzea|FGST_08153	0	-181	78	100
g234.t1	OG5_126649	gzea|FGST_08155	0	-181	62	100
g236.t1	OG5_155737	gzea|FGST_08158	0	-181	63	100
g237.t1	OG5_137402	gzea|FGST_08160	4	-77	49	95
g239.t1	NO_GROUP	gzea|FGST_08161	1	-111	52	100
g240.t1	OG5_140246	gzea|FGST_08162	1	-112	53	96
g241.t1	OG5_127983	gzea|FGST_08164	0	-181	60	100
g242.t1	OG5_155736	gzea|FGST_08165	1	-137	46	95
g243.t1	OG5_126761	gzea|FGST_08166	0	-181	94	100
g244.t1	OG5_126805	gzea|FGST_08167	0	-181	75	99
g245.t1	OG5_129343	aory|AO090012000185	2	-71	48	100
g247.t1	OG5_126833	gzea|FGST_08168	0	-181	80	100
g248.t1	OG5_159148	gzea|FGST_08171	4	-87	67	94
g249.t1	OG5_159523	ncra|NCU03750T0	2	-46	40	100
g250.t1	OG5_146600	aory|AO090701000165	1	-131	58	100
g251.t1	OG5_127291	ncra|NCU03749T0	1	-111	66	97
g252.t1	OG5_155020	gzea|FGST_08175	2	-72	57	100
g254.t1	OG5_169294	gzea|FGST_08177	8	-45	48	84
g258.t1	OG5_133459	ncra|NCU03742T0	1	-76	42	80
g259.t1	OG5_154933	gzea|FGST_08180	0	-181	67	92
g260.t1	OG5_136128	gzea|FGST_08181	8	-95	69	97
g261.t1	OG5_163662	afum|Afu5g14210	6	-26	77	100
g262.t1	OG5_180711	gzea|FGST_08184	2	-54	30	87
g263.t1	OG5_129130	gzea|FGST_08185	4	-95	70	97
g265.t1	OG5_136052	gzea|FGST_01174	4	-73	71	100
g266.t1	OG5_134930	gzea|FGST_01175	4	-60	80	100
g267.t1	OG5_129225	gzea|FGST_01176	1	-79	74	71
g268.t1	OG5_159328	gzea|FGST_01177	8	-95	60	98
g269.t1	OG5_129288	gzea|FGST_01178	0	-181	83	100
g270.t1	NO_GROUP	gzea|FGST_01180	1	-26	29	94
g271.t1	OG5_128786	gzea|FGST_01181	1	-160	61	98
g272.t1	OG5_180733	gzea|FGST_01182	1	-159	49	100
g273.t1	OG5_131610	gzea|FGST_01183	0	-181	76	98
g274.t1	OG5_163738	gzea|FGST_01185	1	-117	61	100
g275.t1	OG5_133547	gzea|FGST_01186	0	-181	68	100
g276.t1	OG5_128676	gzea|FGST_01187	1	-108	86	100
g277.t1	OG5_128928	ncra|NCU02634T0	1	-117	58	100
g278.t1	OG5_128874	gzea|FGST_01191	1	-113	58	97
g279.t1	OG5_163393	gzea|FGST_01192	1	-106	62	99
g280.t1	OG5_159142	ncra|NCU08338T0	0	-181	56	92
g281.t1	OG5_127521	gzea|FGST_01194	8	-89	77	93
g282.t1	OG5_126696	gzea|FGST_01195	1	-98	93	100
g283.t1	OG5_126636	gzea|FGST_01196	0	-181	89	100
g284.t1	OG5_127206	gzea|FGST_01197	6	-99	85	100
g285.t1	OG5_129646	gzea|FGST_01198	0	-181	82	100
g286.t1	OG5_129347	gzea|FGST_01199	9	-73	66	94
g287.t1	OG5_128117	ncra|NCU02704T0	1	-175	63	87
g288.t1	OG5_135393	gzea|FGST_01201	1	-151	70	99
g289.t1	OG5_128832	gzea|FGST_01202	1	-91	74	100
g290.t1	OG5_127176	gzea|FGST_01203	8	-59	87	100
g291.t1	OG5_127437	lbic|eu2.Lbscf0002g05630	2	-38	31	74
g292.t1	OG5_149755	gzea|FGST_01205	2	-20	53	99
g293.t1	OG5_127962	gzea|FGST_01206	0	-181	69	84
g294.t1	OG5_169647	gzea|FGST_01207	1	-55	48	100
g295.t1	OG5_155599	gzea|FGST_01208	1	-90	50	99
g296.t1	OG5_159116	gzea|FGST_01209	0	-181	69	97
g297.t1	OG5_128402	gzea|FGST_01210	4	-59	66	67
g298.t1	OG5_139133	ncra|NCU03021T0	1	-148	42	92
g299.t1	OG5_126808	gzea|FGST_01212	0	-181	70	99
g300.t1	OG5_129542	gzea|FGST_01213	4	-61	57	100
g401.t1	OG5_128133	gzea|FGST_01328	0	-181	83	100
g402.t1	OG5_127422	gzea|FGST_01329	0	-181	83	100
g403.t1	OG5_128061	gzea|FGST_01330	1	-141	91	100
g404.t1	OG5_137724	gzea|FGST_01331	6	-67	68	99
g405.t1	OG5_129339	gzea|FGST_01332	0	-181	62	100
g406.t1	OG5_129324	gzea|FGST_01333	1	-127	67	98
g407.t1	OG5_144516	gzea|FGST_01334	1	-82	50	100
g408.t1	OG5_128522	gzea|FGST_01336	0	-181	77	100
g409.t1	OG5_133334	gzea|FGST_01337	0	-181	64	97
g411.t1	OG5_140262	gzea|FGST_01340	0	-181	45	95
g412.t1	OG5_142765	gzea|FGST_01341	2	-36	42	94
g413.t1	NO_GROUP	gzea|FGST_01343	2	-58	44	92
g414.t1	OG5_168965	gzea|FGST_01345	2	-9	53	63
g415.t1	OG5_127556	gzea|FGST_01346	0	-181	53	80
g416.t1	OG5_127412	gzea|FGST_01347	0	-181	76	99
g417.t1	OG5_127797	gzea|FGST_01348	0	-181	81	100
g418.t1	OG5_163600	gzea|FGST_01349	6	-85	60	81
g419.t1	OG5_126993	gzea|FGST_01350	2	-90	82	100
g420.t1	OG5_127354	gzea|FGST_01351	1	-175	92	100
g421.t1	OG5_155022	ncra|NCU02742T0	0	-181	51	99
g422.t1	OG5_126834	ncra|NCU02741T0	0	-181	93	99
g423.t1	OG5_163550	gzea|FGST_01354	2	-72	61	100
g424.t1	OG5_146291	gzea|FGST_01355	1	-127	64	91
g425.t1	OG5_127834	gzea|FGST_01356	1	-141	86	100
g426.t1	OG5_128362	gzea|FGST_01357	0	-181	73	100
g427.t1	OG5_128683	gzea|FGST_01358	0	-181	70	99
g428.t1	OG5_155964	gzea|FGST_01360	1	-139	43	100
g429.t1	OG5_128902	gzea|FGST_01361	2	-91	81	100
g430.t1	OG5_152881	gzea|FGST_01363	0	-181	58	96
g431.t1	OG5_130511	gzea|FGST_01364	0	-181	65	91
g433.t1	OG5_128877	gzea|FGST_01365	3	-92	50	100
g434.t1	OG5_211275	gzea|FGST_01366	1	-118	53	95
g436.t1	OG5_134225	gzea|FGST_01367	2	-58	50	96
g437.t1	OG5_164038	gzea|FGST_01370	1	-134	61	98
g438.t1	OG5_176293	gzea|FGST_01371	1	-115	45	99
g440.t1	OG5_142602	gzea|FGST_01372	1	-167	66	98
g441.t1	OG5_128408	gzea|FGST_01373	0	-181	76	100
g442.t1	OG5_127909	gzea|FGST_01374	1	-155	81	100
g443.t1	OG5_209688	gzea|FGST_01375	1	-158	57	98
g444.t1	OG5_126775	gzea|FGST_01377	0	-181	89	96
g445.t1	NO_GROUP	gzea|FGST_01378	1	-172	65	98
g446.t1	OG5_163739	gzea|FGST_01379	3	-37	47	89
g448.t1	OG5_222064	gzea|FGST_01381	6	-35	40	96
g449.t1	OG5_129529	gzea|FGST_01382	4	-50	53	76
g451.t1	OG5_152671	gzea|FGST_01383	0	-181	65	100
g452.t1	OG5_127058	gzea|FGST_01384	0	-181	86	100
g453.t1	OG5_127861	gzea|FGST_01385	0	-181	77	100
g454.t1	OG5_128022	gzea|FGST_01387	1	-125	86	100
g455.t1	OG5_126822	gzea|FGST_01388	0	-181	82	99
g456.t1	OG5_136561	gzea|FGST_01389	1	-166	64	100
g457.t1	OG5_130062	gzea|FGST_01390	9	-48	54	79
g458.t1	OG5_138634	gzea|FGST_01391	1	-148	75	100
g459.t1	OG5_127987	ncra|NCU04127T0	8	-28	71	100
g460.t1	OG5_136513	gzea|FGST_01394	0	-181	69	100
g461.t1	OG5_128470	gzea|FGST_01395	0	-181	74	100
g462.t1	OG5_131665	gzea|FGST_01396	9	-18	71	100
g463.t1	OG5_129753	gzea|FGST_01398	1	-76	76	96
g464.t1	OG5_127828	gzea|FGST_01399	0	-181	97	100
g465.t1	OG5_126842	gzea|FGST_01400	0	-181	91	100
g466.t1	OG5_127562	gzea|FGST_01401	1	-130	84	100
g467.t1	OG5_152491	gzea|FGST_01402	6	-24	30	95
g468.t1	OG5_159273	gzea|FGST_01403	5	-83	41	98
g469.t1	OG5_128811	gzea|FGST_01404	1	-144	69	98
g470.t1	OG5_135925	gzea|FGST_01405	0	-181	68	100
g471.t1	OG5_139306	gzea|FGST_01406	0	-181	63	100
g472.t1	OG5_232977	gzea|FGST_01407	2	-32	53	73
g473.t1	OG5_159276	gzea|FGST_01408	2	-56	48	89
g474.t1	OG5_134800	gzea|FGST_01409	0	-181	71	99
g475.t1	OG5_128040	ncra|NCU02687T0	1	-176	78	100
g476.t1	OG5_159244	gzea|FGST_01411	4	-40	42	97
g477.t1	OG5_126701	gzea|FGST_01412	0	-181	84	100
g478.t1	OG5_136876	gzea|FGST_01413	1	-145	54	100
g479.t1	OG5_131089	gzea|FGST_01414	0	-181	57	99
g480.t1	OG5_176300	gzea|FGST_01415	1	-38	74	71
g481.t1	OG5_135424	gzea|FGST_01417	4	-93	76	100
g482.t1	OG5_128565	gzea|FGST_01418	0	-181	77	100
g483.t1	OG5_126835	gzea|FGST_01419	0	-181	88	100
g485.t1	OG5_146336	nvec|fgenesh1_pg.scaffold_94000008	3	-17	33	73
g487.t1	OG5_131532	gzea|FGST_01421	8	-73	68	100
g488.t1	OG5_127981	gzea|FGST_01422	2	-91	91	99
g489.t1	OG5_131052	gzea|FGST_01423	1	-114	69	100
g490.t1	OG5_134255	ncra|NCU11500T0	1	-35	63	99
g491.t1	OG5_129434	gzea|FGST_01424	1	-131	72	100
g492.t1	OG5_163523	gzea|FGST_01426	7	-34	52	95
g493.t1	OG5_133992	gzea|FGST_01427	0	-181	67	99
g495.t1	OG5_135156	gzea|FGST_01428	1	-129	54	100
g496.t1	NO_GROUP	vcho|NP_231100	6	-10	30	68
g497.t1	OG5_128870	gzea|FGST_01429	1	-139	89	100
g498.t1	OG5_134187	gzea|FGST_01430	0	-181	84	99
g499.t1	OG5_149866	gzea|FGST_01431	3	-63	57	99
g500.t1	OG5_139359	gzea|FGST_01432	3	-71	83	90
g301.t1	OG5_129029	gzea|FGST_01214	1	-149	74	100
g302.t1	OG5_136558	gzea|FGST_01215	5	-82	65	100
g303.t1	OG5_128628	gzea|FGST_01217	0	-181	63	100
g304.t1	OG5_146496	gzea|FGST_01218	1	-141	58	100
g305.t1	OG5_127001	gzea|FGST_01219	1	-170	78	98
g306.t1	OG5_129556	gzea|FGST_01220	1	-131	72	98
g307.t1	OG5_159651	gzea|FGST_01221	1	-110	56	100
g308.t1	OG5_232973	gzea|FGST_01222	4	-71	38	100
g309.t1	OG5_163635	gzea|FGST_01223	1	-113	45	94
g310.t1	OG5_131652	gzea|FGST_01224	0	-181	48	98
g311.t1	OG5_142833	gzea|FGST_01226	0	-181	72	95
g312.t1	OG5_158509	gzea|FGST_01227	0	-181	59	100
g313.t1	OG5_135763	ncra|NCU00506T0	2	-36	49	100
g316.t1	OG5_182718	gzea|FGST_01229	2	-29	39	55
g317.t1	OG5_129269	gzea|FGST_01230	0	-181	61	100
g319.t1	OG5_133219	gzea|FGST_01232	5	-53	43	51
g320.t1	OG5_126554	afum|Afu2g04290	1	-131	46	100
g321.t1	OG5_233061	gzea|FGST_03561	8	-15	25	78
g322.t1	NO_GROUP	gzea|FGST_01235	1	-35	23	98
g323.t1	OG5_155607	gzea|FGST_01236	0	-181	58	98
g324.t1	OG5_127352	ncra|NCU09239T0	1	-136	89	100
g325.t1	OG5_127394	gzea|FGST_01238	1	-128	61	97
g326.t1	OG5_126992	anid|AN0271	5	-61	66	96
g327.t1	OG5_159217	gzea|FGST_01239	2	-90	57	98
g328.t1	OG5_127937	gzea|FGST_01240	0	-181	76	99
g329.t1	NO_GROUP	gzea|FGST_01241	6	-25	28	94
g330.t1	OG5_130232	gzea|FGST_01242	1	-165	57	95
g331.t1	OG5_159571	gzea|FGST_01243	0	-181	52	85
g332.t1	OG5_129720	gzea|FGST_01244	1	-162	72	100
g333.t1	OG5_169125	gzea|FGST_01245	4	-78	52	97
g334.t1	OG5_134254	ncra|NCU03776T0	0	-181	44	99
g335.t1	OG5_169744	aory|AO090701000262	9	-68	39	94
g336.t1	OG5_163623	ncra|NCU03240T0	0	-181	56	98
g337.t1	OG5_137013	gzea|FGST_01249	0	-181	76	100
g338.t1	OG5_133758	gzea|FGST_01250	1	-172	68	89
g339.t1	OG5_126650	gzea|FGST_01251	0	-181	64	99
g340.t1	OG5_159077	gzea|FGST_01252	1	-147	58	99
g342.t1	OG5_159622	gzea|FGST_01254	3	-40	43	97
g343.t1	OG5_138678	gzea|FGST_01259	0	-181	46	99
g344.t1	OG5_135258	gzea|FGST_01258	0	-181	50	97
g345.t1	OG5_232974	gzea|FGST_01256	2	-9	57	54
g347.t1	OG5_129293	gzea|FGST_01273	1	-117	63	100
g348.t1	OG5_142823	ncra|NCU02491T0	1	-86	61	99
g349.t1	OG5_127442	ncra|NCU02508T0	2	-45	73	57
g350.t1	OG5_126688	gzea|FGST_01269	1	-96	97	100
g351.t1	NO_GROUP	gzea|FGST_08465	1	-14	29	78
g352.t1	OG5_127165	ncra|NCU02514T0	0	-181	90	100
g353.t1	OG5_127151	gzea|FGST_01255	1	-138	68	100
g354.t1	OG5_232976	gzea|FGST_01277	6	-97	44	99
g355.t1	OG5_127213	gzea|FGST_01282	1	-175	72	97
g356.t1	OG5_128693	gzea|FGST_01281	4	-93	65	98
g357.t1	OG5_127041	ncra|NCU03267T0	0	-181	77	86
g358.t1	OG5_136794	gzea|FGST_01291	1	-143	54	98
g359.t1	OG5_127514	gzea|FGST_01290	1	-114	94	100
g360.t1	OG5_128010	gzea|FGST_01289	2	-87	66	100
g361.t1	OG5_128873	gzea|FGST_01288	2	-55	74	50
g363.t1	OG5_129251	gzea|FGST_01285	2	-52	62	100
g364.t1	OG5_132035	gzea|FGST_01286	0	-181	69	100
g365.t1	OG5_155732	gzea|FGST_01287	7	-72	57	100
g366.t1	OG5_159649	gzea|FGST_01292	0	-181	56	99
g367.t1	OG5_127812	gzea|FGST_01293	0	-181	84	100
g368.t1	OG5_144577	gzea|FGST_01294	1	-105	52	98
g369.t1	OG5_127036	gzea|FGST_01295	0	-181	82	100
g370.t1	NO_GROUP	gzea|FGST_01296	8	-14	62	88
g371.t1	OG5_128929	cgla|XP_446376	9	-16	38	52
g372.t1	OG5_146317	gzea|FGST_01298	0	-181	77	94
g373.t1	OG5_129340	gzea|FGST_01299	0	-181	61	98
g375.t1	OG5_126929	ncra|NCU03209T0	1	-126	53	95
g376.t1	OG5_149911	gzea|FGST_01305	0	-181	59	100
g377.t1	OG5_127175	gzea|FGST_01304	0	-181	88	100
g378.t1	OG5_129161	gzea|FGST_01303	9	-75	58	75
g379.t1	OG5_129097	gzea|FGST_01301	0	-181	60	92
g382.t1	OG5_144995	gzea|FGST_01310	1	-60	40	96
g383.t1	OG5_129001	gzea|FGST_01311	1	-141	70	93
g384.t1	OG5_152715	gzea|FGST_01312	3	-61	44	83
g385.t1	OG5_130304	gzea|FGST_01313	1	-33	85	100
g386.t1	OG5_127772	gzea|FGST_01314	1	-146	88	99
g387.t1	OG5_188026	gzea|FGST_11039	3	-10	28	69
g388.t1	OG5_126663	gzea|FGST_07875	1	-125	51	90
g389.t1	OG5_159280	gzea|FGST_01315	0	-181	56	98
g390.t1	OG5_128419	gzea|FGST_01316	6	-48	63	82
g391.t1	OG5_149805	gzea|FGST_01317	2	-27	50	79
g392.t1	OG5_127854	gzea|FGST_01318	1	-115	83	94
g393.t1	OG5_128212	ncra|NCU11085T0	1	-69	76	100
g394.t1	OG5_128606	gzea|FGST_01320	9	-64	83	99
g395.t1	NO_GROUP	gzea|FGST_01322	2	-23	32	86
g396.t1	OG5_128182	gzea|FGST_01323	0	-181	67	100
g397.t1	OG5_128487	gzea|FGST_01324	2	-82	71	100
g398.t1	OG5_131100	gzea|FGST_01325	1	-142	66	100
g399.t1	OG5_129511	gzea|FGST_01326	1	-102	74	99
g400.t1	OG5_129162	gzea|FGST_01327	0	-181	66	100
g101.t1	OG5_128268	gzea|FGST_09876	1	-134	84	100
g102.t1	OG5_128023	gzea|FGST_09877	0	-181	68	98
g103.t1	OG5_137232	gzea|FGST_05963	0	-181	56	99
g104.t1	OG5_129312	gzea|FGST_05965	1	-27	86	100
g105.t1	OG5_130003	gzea|FGST_05966	5	-71	83	100
g106.t1	OG5_127944	ncra|NCU03482T0	0	-181	89	100
g107.t1	OG5_146233	gzea|FGST_05899	1	-118	42	93
g108.t1	OG5_159875	aory|AO090003000760	7	-37	46	90
g109.t1	OG5_159875	aory|AO090003000760	8	-33	45	89
g110.t1	OG5_165578	pfal|PFD0320c	8	-29	27	93
g112.t1	OG5_130174	gzea|FGST_05900	0	-181	66	100
g113.t1	OG5_128121	gzea|FGST_05901	2	-95	68	90
g114.t1	OG5_129902	gzea|FGST_09821	0	-181	80	100
g115.t1	OG5_159118	gzea|FGST_09820	1	-64	76	88
g116.t1	OG5_131285	ncra|NCU07894T0	0	-181	65	96
g117.t1	OG5_126574	gzea|FGST_09878	0	-181	75	99
g118.t1	OG5_152811	gzea|FGST_05962	1	-138	44	100
g119.t1	OG5_130723	gzea|FGST_05961	1	-109	68	100
g120.t1	OG5_128848	gzea|FGST_05958	0	-181	72	100
g121.t1	OG5_150113	gzea|FGST_05957	3	-60	52	94
g122.t1	OG5_146812	gzea|FGST_05956	0	-181	67	99
g123.t1	OG5_127728	gzea|FGST_05954	3	-71	47	95
g124.t1	OG5_140004	gzea|FGST_05953	1	-107	65	100
g126.t1	OG5_128008	gzea|FGST_05951	0	-181	87	100
g127.t1	OG5_128904	gzea|FGST_05950	0	-181	72	99
g128.t1	OG5_146813	gzea|FGST_07135	2	-46	42	100
g129.t1	OG5_126796	gzea|FGST_07137	0	-181	70	98
g131.t1	OG5_159467	gzea|FGST_07138	4	-73	61	100
g132.t1	OG5_127118	gzea|FGST_07139	1	-71	78	100
g133.t1	OG5_126788	gzea|FGST_07140	0	-181	90	97
g135.t1	OG5_172010	gzea|FGST_07142	3	-25	53	73
g136.t1	OG5_166535	gzea|FGST_07143	2	-29	62	79
g137.t1	OG5_166535	gzea|FGST_07144	7	-27	69	52
g138.t1	OG5_159074	gzea|FGST_07145	3	-25	40	66
g140.t1	OG5_156174	gzea|FGST_07147	6	-6	37	56
g141.t1	OG5_156174	gzea|FGST_07148	7	-21	46	60
g142.t1	OG5_127577	gzea|FGST_07149	0	-181	81	100
g143.t1	OG5_129490	gzea|FGST_07150	1	-134	60	99
g144.t1	OG5_126628	ncra|NCU01528T0	1	-171	86	99
g145.t1	OG5_149750	gzea|FGST_07154	1	-121	40	98
g149.t1	OG5_128002	gzea|FGST_07156	0	-181	92	100
g150.t1	OG5_138420	gzea|FGST_07158	2	-99	50	99
g151.t1	OG5_146752	gzea|FGST_07159	1	-159	57	98
g152.t1	OG5_159434	gzea|FGST_07160	2	-69	47	93
g153.t1	OG5_127506	gzea|FGST_07161	0	-181	67	100
g154.t1	OG5_129285	gzea|FGST_07162	2	-50	73	99
g155.t1	OG5_169742	gzea|FGST_07163	9	-22	79	70
g156.t1	OG5_128087	ncra|NCU11339T0	4	-42	96	93
g157.t1	OG5_127137	cimm|CIMG_01699T0	2	-75	86	100
g158.t1	OG5_233177	gzea|FGST_07167	2	-45	35	94
g159.t1	OG5_127640	gzea|FGST_07168	0	-181	58	93
g160.t1	OG5_146850	gzea|FGST_07169	1	-56	59	100
g161.t1	OG5_152874	gzea|FGST_07170	0	-181	64	99
g162.t1	OG5_128609	ncra|NCU01670T0	2	-24	50	90
g163.t1	OG5_164130	gzea|FGST_07172	7	-45	49	97
g164.t1	OG5_127387	gzea|FGST_07173	1	-136	83	100
g165.t1	OG5_126718	anid|AN7884	0	-181	33	99
g166.t1	OG5_126752	gzea|FGST_07507	0	-181	61	100
g167.t1	OG5_135115	gzea|FGST_07174	0	-181	64	100
g168.t1	OG5_128840	gzea|FGST_07175	0	-181	62	100
g169.t1	OG5_144598	gzea|FGST_07176	0	-181	52	98
g170.t1	OG5_131679	gzea|FGST_07179	1	-122	59	86
g171.t1	OG5_130075	gzea|FGST_07180	1	-118	71	92
g172.t1	OG5_126793	gzea|FGST_05904	1	-168	76	100
g173.t1	OG5_152794	gzea|FGST_07181	0	-181	75	100
g174.t1	OG5_209340	gzea|FGST_07182	0	-181	54	100
g175.t1	OG5_133248	gzea|FGST_07183	1	-179	63	88
g176.t1	OG5_128544	afum|Afu6g12580	0	-181	70	98
g177.t1	OG5_155718	gzea|FGST_07185	1	-51	62	100
g178.t1	OG5_126874	gzea|FGST_07186	0	-181	93	100
g179.t1	OG5_129345	gzea|FGST_07178	1	-141	78	100
g180.t1	OG5_127715	gzea|FGST_07177	1	-152	73	100
g181.t1	OG5_128428	ncra|NCU06842T0	0	-181	55	100
g182.t1	OG5_129657	gzea|FGST_00411	1	-155	77	99
g183.t1	OG5_159588	gzea|FGST_00410	0	-181	65	94
g184.t1	OG5_232949	gzea|FGST_00409	4	-12	37	66
g185.t1	OG5_139930	gzea|FGST_00408	0	-181	56	100
g186.t1	OG5_126680	gzea|FGST_00407	0	-181	81	97
g187.t1	OG5_127765	gzea|FGST_00406	0	-181	89	100
g188.t1	OG5_127517	gzea|FGST_00405	5	-95	81	100
g189.t1	OG5_127465	gzea|FGST_00404	0	-181	73	95
g191.t1	OG5_126978	gzea|FGST_00381	1	-85	64	100
g192.t1	OG5_127922	gzea|FGST_00382	0	-181	91	100
g194.t1	OG5_129788	gzea|FGST_00384	1	-125	76	97
g195.t1	OG5_129283	gzea|FGST_00385	0	-181	62	96
g196.t1	OG5_129865	afum|Afu2g09310	6	-24	73	99
g197.t1	OG5_163711	gzea|FGST_00388	1	-62	46	90
g198.t1	OG5_163484	gzea|FGST_00389	1	-169	60	96
g199.t1	OG5_135789	gzea|FGST_00391	1	-56	39	80
g200.t1	OG5_142743	gzea|FGST_00393	1	-124	51	100
g1.t1	OG5_136470	gzea|FGST_02982	8	-83	62	98
g2.t1	OG5_137448	gzea|FGST_02980	0	-181	51	100
g3.t1	OG5_127531	gzea|FGST_02981	1	-132	65	97
g4.t1	OG5_129102	ncra|NCU09320T0	1	-117	63	99
g5.t1	OG5_127029	gzea|FGST_12883	2	-78	99	100
g6.t1	OG5_149856	gzea|FGST_12885	0	-181	75	92
g7.t1	OG5_135974	gzea|FGST_12890	7	-89	65	94
g8.t1	OG5_127069	gzea|FGST_12895	1	-175	66	100
g9.t1	OG5_128076	gzea|FGST_12896	0	-181	87	100
g10.t1	OG5_142542	ncra|NCU02788T0	1	-144	55	97
g12.t1	OG5_127130	gzea|FGST_01753	2	-87	84	99
g13.t1	OG5_128308	gzea|FGST_01756	0	-181	75	100
g14.t1	OG5_127611	ncra|NCU08385T0	1	-148	69	99
g15.t1	OG5_126726	gzea|FGST_01764	0	-181	87	99
g16.t1	OG5_127933	gzea|FGST_12878	1	-167	89	99
g17.t1	OG5_128228	gzea|FGST_12876	0	-181	74	100
g18.t1	OG5_126969	gzea|FGST_12875	1	-63	98	100
g19.t1	OG5_136560	gzea|FGST_12873	0	-181	63	100
g20.t1	OG5_128016	gzea|FGST_12872	0	-181	82	100
g21.t1	OG5_133694	gzea|FGST_12871	7	-96	68	98
g22.t1	OG5_159431	gzea|FGST_12870	6	-56	43	99
g23.t1	OG5_126737	gzea|FGST_12869	0	-181	82	100
g24.t1	OG5_130472	gzea|FGST_12867	0	-181	79	96
g25.t1	OG5_163597	gzea|FGST_12863	1	-159	42	90
g26.t1	OG5_209517	gzea|FGST_12861	1	-109	39	99
g27.t1	OG5_159111	gzea|FGST_12860	1	-136	58	97
g28.t1	OG5_149906	gzea|FGST_12857	2	-49	67	100
g29.t1	OG5_149506	gzea|FGST_04631	0	-181	70	95
g30.t1	OG5_144596	gzea|FGST_12704	0	-181	66	100
g31.t1	OG5_131735	gzea|FGST_12701	0	-181	71	99
g32.t1	OG5_127222	gzea|FGST_12706	2	-68	58	98
g33.t1	OG5_127355	gzea|FGST_12707	1	-45	71	97
g34.t1	OG5_126862	gzea|FGST_12708	0	-181	87	100
g35.t1	OG5_129335	gzea|FGST_12735	0	-181	73	98
g36.t1	OG5_126903	gzea|FGST_12736	0	-181	71	99
g37.t1	OG5_129960	gzea|FGST_03809	0	-181	71	100
g38.t1	OG5_131682	gzea|FGST_03810	1	-135	63	100
g39.t1	OG5_135766	gzea|FGST_03811	0	-181	77	94
g40.t1	OG5_127414	gzea|FGST_02839	1	-122	74	100
g41.t1	OG5_138618	gzea|FGST_03659	0	-181	83	88
g42.t1	OG5_127920	ncra|NCU06194T0	1	-158	56	96
g44.t1	OG5_129544	gzea|FGST_03663	1	-113	55	100
g45.t1	OG5_127936	gzea|FGST_03664	3	-64	81	97
g46.t1	OG5_130336	gzea|FGST_03665	1	-125	63	98
g47.t1	OG5_129748	gzea|FGST_03666	4	-75	75	98
g48.t1	OG5_130333	gzea|FGST_03667	0	-181	62	98
g49.t1	OG5_130113	gzea|FGST_09116	0	-181	71	97
g50.t1	OG5_127891	gzea|FGST_09117	0	-181	80	100
g51.t1	OG5_128491	gzea|FGST_09118	0	-181	84	100
g52.t1	OG5_129584	gzea|FGST_09119	3	-61	48	98
g53.t1	OG5_129126	gzea|FGST_09120	0	-181	85	100
g54.t1	OG5_130504	gzea|FGST_06205	0	-181	54	100
g55.t1	OG5_127779	gzea|FGST_06206	1	-174	76	97
g57.t1	OG5_168917	gzea|FGST_06207	1	-167	57	100
g58.t1	OG5_155951	gzea|FGST_06209	1	-165	50	75
g59.t1	OG5_127488	gzea|FGST_06210	1	-130	90	100
g61.t1	OG5_127690	gzea|FGST_06219	0	-181	79	100
g62.t1	OG5_154926	gzea|FGST_06220	1	-94	55	99
g63.t1	OG5_128325	gzea|FGST_06221	0	-181	85	99
g64.t1	NO_GROUP	gzea|FGST_06224	6	-64	55	92
g65.t1	OG5_146860	gzea|FGST_06225	0	-181	52	97
g66.t1	OG5_132795	gzea|FGST_06226	0	-181	61	100
g67.t1	OG5_136117	gzea|FGST_06227	0	-181	78	100
g68.t1	OG5_126756	ncra|NCU06457T0	0	-181	69	100
g69.t1	OG5_127636	gzea|FGST_06229	1	-159	71	93
g70.t1	OG5_129885	gzea|FGST_06230	1	-110	96	100
g71.t1	OG5_131683	gzea|FGST_06232	4	-23	44	94
g72.t1	OG5_203333	gzea|FGST_06235	0	-181	60	100
g73.t1	OG5_126837	gzea|FGST_06234	0	-181	66	100
g74.t1	OG5_127375	gzea|FGST_06236	0	-181	75	100
g75.t1	OG5_127216	gzea|FGST_06237	0	-181	87	100
g76.t1	OG5_129129	gzea|FGST_06238	0	-181	82	100
g77.t1	OG5_130597	gzea|FGST_06239	1	-123	56	100
g78.t1	OG5_159255	gzea|FGST_06240	2	-77	63	76
g79.t1	OG5_150095	ncra|NCU00322T0	7	-6	45	56
g80.t1	OG5_142752	gzea|FGST_06243	0	-181	67	100
g81.t1	OG5_144549	gzea|FGST_06244	7	-98	52	100
g82.t1	OG5_155696	gzea|FGST_06246	0	-181	43	100
g83.t1	OG5_147578	gzea|FGST_06247	2	-13	52	73
g85.t1	OG5_128754	gzea|FGST_06249	0	-181	68	100
g86.t1	OG5_128253	gzea|FGST_06250	1	-171	73	100
g87.t1	OG5_127949	gzea|FGST_06251	1	-163	68	97
g88.t1	OG5_146552	gzea|FGST_02964	1	-129	52	78
g89.t1	OG5_131555	gzea|FGST_12241	8	-85	60	96
g90.t1	OG5_159820	gzea|FGST_09902	1	-60	57	85
g91.t1	OG5_163976	ncra|NCU07822T0	2	-34	33	90
g92.t1	OG5_131439	gzea|FGST_09908	0	-181	51	83
g93.t1	NO_GROUP	gzea|FGST_09907	3	-16	51	52
g94.t1	OG5_155809	gzea|FGST_09906	1	-139	53	96
g95.t1	OG5_128333	gzea|FGST_09905	0	-181	74	99
g96.t1	OG5_147691	gzea|FGST_09924	0	-181	53	95
g97.t1	OG5_159245	gzea|FGST_09863	1	-156	41	88
g98.t1	OG5_187897	anid|AN11713	3	-57	33	99
g99.t1	OG5_155709	gzea|FGST_09874	0	-181	66	93
g100.t1	OG5_211041	gzea|FGST_09875	1	-160	43	100
g501.t1	OG5_127220	gzea|FGST_01433	1	-171	77	100
g502.t1	OG5_127134	gzea|FGST_01441	3	-45	81	100
g503.t1	OG5_131086	gzea|FGST_01440	1	-156	57	100
g504.t1	OG5_127761	ncra|NCU03304T0	1	-112	93	100
g505.t1	OG5_126674	gzea|FGST_01473	0	-181	81	100
g506.t1	OG5_127315	gzea|FGST_01443	1	-131	62	90
g507.t1	OG5_126706	anid|AN5744	1	-133	85	99
g508.t1	NO_GROUP	gzea|FGST_01445	5	-6	36	88
g509.t1	OG5_128608	gzea|FGST_01446	0	-181	67	99
g510.t1	OG5_129904	gzea|FGST_01447	0	-181	63	100
g511.t1	OG5_128717	gzea|FGST_01448	1	-166	77	100
g512.t1	OG5_233263	gzea|FGST_10503	1	-19	41	83
g513.t1	OG5_127951	gzea|FGST_01622	3	-72	93	100
g514.t1	OG5_128322	gzea|FGST_01623	0	-181	78	100
g515.t1	OG5_232985	gzea|FGST_01624	9	-36	42	86
g516.t1	OG5_232986	gzea|FGST_01625	1	-39	56	82
g517.t1	OG5_128118	gzea|FGST_01633	2	-48	68	84
g518.t1	OG5_127964	anid|AN0297	4	-90	77	99
g521.t1	OG5_131229	gzea|FGST_01635	2	-30	61	86
g522.t1	OG5_126721	gzea|FGST_01621	0	-181	81	95
g523.t1	OG5_127393	gzea|FGST_01631	0	-181	65	99
g524.t1	OG5_138565	ncra|NCU02097T0	3	-55	60	75
g525.t1	OG5_159417	gzea|FGST_01607	4	-31	44	94
g526.t1	OG5_149931	cimm|CIMG_11593T0	1	-134	56	86
g527.t1	OG5_223256	cpos|CPAG_08568	4	-25	52	86
g528.t1	OG5_126898	gzea|FGST_03637	0	-181	52	99
g529.t1	OG5_136579	gzea|FGST_01618	1	-55	75	100
g530.t1	OG5_128258	gzea|FGST_12753	1	-111	74	99
g531.t1	OG5_126931	gzea|FGST_12754	1	-65	86	100
g532.t1	OG5_233316	gzea|FGST_12755	2	-86	33	97
g533.t1	OG5_133346	gzea|FGST_12756	4	-82	55	100
g534.t1	OG5_155837	gzea|FGST_12757	1	-169	47	97
g535.t1	OG5_138641	gzea|FGST_12759	0	-181	74	100
g536.t1	OG5_130474	gzea|FGST_12761	1	-55	71	98
g537.t1	OG5_169159	gzea|FGST_12762	3	-70	61	100
g538.t1	OG5_126786	gzea|FGST_12763	0	-181	58	99
g539.t1	OG5_132901	gzea|FGST_12764	5	-47	55	100
g540.t1	OG5_154986	gzea|FGST_12765	0	-181	63	99
g542.t1	OG5_159524	gzea|FGST_12767	6	-24	54	97
g544.t1	OG5_129145	gzea|FGST_12769	1	-80	65	100
g545.t1	OG5_127481	gzea|FGST_12770	3	-61	72	82
g546.t1	OG5_127829	gzea|FGST_12771	1	-69	70	89
g547.t1	OG5_187983	afum|Afu6g11240	1	-9	57	64
g548.t1	OG5_128184	ncra|NCU01795T0	1	-144	77	95
g549.t1	OG5_140273	gzea|FGST_12774	5	-27	53	78
g550.t1	OG5_140273	gzea|FGST_12774	1	-123	78	99
g551.t1	OG5_128662	ncra|NCU03425T0	0	-181	72	99
g553.t1	OG5_128513	gzea|FGST_12780	5	-53	76	99
g555.t1	OG5_168934	gzea|FGST_12781	2	-28	71	100
g556.t1	OG5_155621	gzea|FGST_12782	1	-120	64	84
g557.t1	OG5_128359	gzea|FGST_12783	0	-181	55	94
g558.t1	OG5_155723	gzea|FGST_12785	9	-39	59	100
g559.t1	OG5_142495	ncra|NCU02191T0	1	-116	48	82
g561.t1	OG5_128318	gzea|FGST_12787	2	-88	51	94
g562.t1	OG5_126714	gzea|FGST_12678	1	-157	76	100
g563.t1	OG5_127592	gzea|FGST_12679	0	-181	75	100
g564.t1	OG5_127683	gzea|FGST_12680	0	-181	89	100
g565.t1	OG5_127663	gzea|FGST_12681	1	-107	63	100
g566.t1	OG5_127014	gzea|FGST_12682	1	-132	82	100
g567.t1	OG5_159367	gzea|FGST_12683	0	-181	50	97
g568.t1	OG5_127665	gzea|FGST_12684	0	-181	79	92
g569.t1	OG5_132013	anid|AN3097	2	-52	46	73
g570.t1	OG5_181228	gzea|FGST_12686	2	-63	60	100
g571.t1	OG5_180108	gzea|FGST_12687	2	-16	32	91
g572.t1	OG5_155123	gzea|FGST_12688	3	-76	75	99
g573.t1	OG5_133529	gzea|FGST_12690	1	-164	70	100
g574.t1	OG5_128567	gzea|FGST_12691	0	-181	74	99
g575.t1	OG5_127698	gzea|FGST_12693	0	-181	89	100
g576.t1	OG5_127282	gzea|FGST_12694	1	-178	77	99
g577.t1	OG5_128174	gzea|FGST_12856	0	-181	72	99
g578.t1	OG5_126599	gzea|FGST_12855	0	-181	89	99
g579.t1	OG5_136319	gzea|FGST_12852	0	-181	55	99
g581.t1	OG5_155722	ncra|NCU06791T0	8	-46	40	58
g582.t1	OG5_159429	gzea|FGST_06909	4	-81	59	98
g583.t1	OG5_152808	gzea|FGST_06908	5	-62	60	100
g584.t1	OG5_128923	gzea|FGST_06905	4	-89	73	62
g585.t1	OG5_136490	gzea|FGST_06904	3	-38	87	100
g586.t1	OG5_129655	ncra|NCU06785T0	0	-181	91	100
g587.t1	OG5_133655	gzea|FGST_06902	0	-181	91	100
g590.t1	OG5_137019	gzea|FGST_06900	1	-176	59	100
g591.t1	OG5_126916	ncra|NCU06300T0	1	-73	69	98
g592.t1	OG5_130720	gzea|FGST_06898	0	-181	92	100
g593.t1	OG5_131018	gzea|FGST_06897	4	-38	80	64
g594.t1	OG5_131018	gzea|FGST_06897	1	-141	75	98
g595.t1	OG5_132598	gzea|FGST_06896	3	-41	54	91
g596.t1	OG5_130329	gzea|FGST_06895	1	-138	65	100
g597.t1	OG5_127838	ncra|NCU03526T0	0	-181	68	100
g598.t1	OG5_152694	gzea|FGST_06893	3	-59	50	81
g599.t1	OG5_128824	gzea|FGST_06892	0	-181	72	99
g600.t1	OG5_126717	gzea|FGST_04706	0	-181	76	99
g701.t1	OG5_137014	gzea|FGST_09783	1	-120	61	100
g702.t1	OG5_155936	gzea|FGST_09784	0	-181	59	99
g703.t1	OG5_149902	gzea|FGST_09785	4	-99	62	99
g704.t1	OG5_128883	gzea|FGST_09786	0	-181	74	96
g705.t1	OG5_126846	gzea|FGST_09541	1	-146	76	100
g706.t1	OG5_142410	gzea|FGST_09542	9	-64	53	97
g707.t1	OG5_138606	gzea|FGST_09544	1	-161	52	99
g708.t1	OG5_127225	gzea|FGST_09545	0	-181	82	78
g709.t1	OG5_128435	gzea|FGST_09547	0	-181	90	100
g710.t1	OG5_138328	gzea|FGST_12485	0	-181	77	98
g711.t1	OG5_169310	gzea|FGST_12484	1	-80	49	96
g712.t1	OG5_126938	gzea|FGST_09685	1	-138	90	100
g713.t1	OG5_127415	gzea|FGST_09684	0	-181	81	100
g714.t1	OG5_126735	gzea|FGST_09682	0	-181	56	96
g715.t1	OG5_128218	gzea|FGST_09677	0	-181	68	100
g716.t1	OG5_129380	gzea|FGST_09676	7	-81	66	100
g717.t1	OG5_127364	gzea|FGST_09675	0	-181	54	99
g718.t1	OG5_137161	gzea|FGST_09678	6	-65	67	88
g719.t1	OG5_129713	gzea|FGST_09669	0	-181	67	100
g720.t1	OG5_134799	gzea|FGST_09670	0	-181	60	100
g722.t1	OG5_130862	gzea|FGST_09672	1	-134	74	99
g723.t1	OG5_131256	gzea|FGST_09671	0	-181	56	96
g724.t1	OG5_158621	gzea|FGST_09548	0	-181	60	100
g725.t1	OG5_127878	gzea|FGST_09686	3	-47	67	100
g726.t1	OG5_159357	gzea|FGST_09687	0	-181	70	100
g727.t1	OG5_131198	gzea|FGST_09688	1	-108	53	100
g728.t1	OG5_131943	anid|AN4963	0	-181	51	100
g729.t1	OG5_128127	gzea|FGST_09690	0	-181	69	100
g730.t1	OG5_138306	ncra|NCU07060T0	2	-59	59	92
g731.t1	OG5_155893	aory|AO090010000537	2	-33	34	78
g732.t1	OG5_159342	gzea|FGST_09693	1	-119	57	100
g733.t1	OG5_130299	gzea|FGST_09694	1	-130	64	94
g734.t1	OG5_163530	gzea|FGST_09695	0	-181	63	99
g735.t1	OG5_126712	gzea|FGST_09696	1	-172	86	100
g737.t1	OG5_136100	gzea|FGST_09697	1	-133	67	99
g738.t1	OG5_138545	gzea|FGST_09698	0	-181	62	100
g739.t1	OG5_135272	gzea|FGST_09703	0	-181	71	99
g740.t1	NO_GROUP	gzea|FGST_09704	0	-181	69	100
g741.t1	OG5_233166	gzea|FGST_09705	9	-40	36	99
g743.t1	NO_GROUP	gzea|FGST_09706	1	-165	51	78
g744.t1	OG5_130034	gzea|FGST_09707	1	-99	52	100
g745.t1	OG5_128424	gzea|FGST_09709	1	-156	84	100
g746.t1	OG5_159567	gzea|FGST_09710	0	-181	78	50
g747.t1	OG5_127275	gzea|FGST_09715	3	-94	70	100
g748.t1	OG5_127670	gzea|FGST_09714	1	-110	71	85
g749.t1	OG5_136989	gzea|FGST_10645	1	-142	84	100
g750.t1	OG5_130339	gzea|FGST_10646	0	-181	60	100
g751.t1	OG5_128024	gzea|FGST_10647	0	-181	75	100
g752.t1	OG5_128041	gzea|FGST_10648	1	-173	85	100
g753.t1	OG5_135599	gzea|FGST_10657	0	-181	69	99
g754.t1	OG5_127971	ncra|NCU07069T0	1	-103	70	95
g755.t1	OG5_130893	ncra|NCU04802T0	4	-94	68	100
g756.t1	OG5_127400	gzea|FGST_10654	1	-176	85	99
g757.t1	OG5_159465	afum|Afu5g01380	2	-49	53	94
g758.t1	OG5_233304	ncra|NCU04262T0	1	-161	60	98
g759.t1	OG5_127207	gzea|FGST_02527	1	-159	52	93
g761.t1	OG5_137388	gzea|FGST_07502	0	-181	41	97
g763.t1	OG5_155813	gzea|FGST_10650	2	-77	57	100
g768.t1	OG5_127179	gzea|FGST_10658	1	-115	72	98
g770.t1	OG5_128063	gzea|FGST_10659	1	-177	84	100
g771.t1	OG5_130708	gzea|FGST_10660	1	-105	65	100
g772.t1	OG5_139094	gzea|FGST_10661	2	-68	62	99
g773.t1	OG5_175288	gzea|FGST_12063	3	-77	45	97
g774.t1	OG5_159312	cpos|CPAG_01488	1	-20	40	76
g775.t1	OG5_137456	gzea|FGST_10680	6	-60	57	96
g776.t1	OG5_127766	gzea|FGST_10679	1	-162	75	100
g777.t1	OG5_129596	gzea|FGST_10678	0	-181	60	100
g778.t1	OG5_126730	gzea|FGST_10677	1	-180	94	100
g779.t1	OG5_152869	gzea|FGST_10676	0	-181	78	100
g781.t1	OG5_127771	gzea|FGST_10672	1	-72	91	99
g782.t1	OG5_126714	gzea|FGST_10671	1	-176	77	100
g783.t1	OG5_138799	gzea|FGST_10668	1	-126	55	96
g784.t1	OG5_170649	gzea|FGST_10665	4	-92	52	85
g785.t1	OG5_127825	gzea|FGST_10695	1	-117	67	100
g786.t1	OG5_131646	afum|Afu7g04720	0	-181	67	98
g787.t1	OG5_129622	gzea|FGST_10694	1	-116	60	100
g788.t1	OG5_128230	gzea|FGST_10693	3	-81	81	88
g792.t1	OG5_129046	gzea|FGST_10692	1	-151	83	98
g793.t1	OG5_130185	gzea|FGST_10691	8	-49	72	82
g794.t1	OG5_128666	gzea|FGST_10690	0	-181	69	99
g795.t1	OG5_136582	gzea|FGST_10689	0	-181	65	100
g796.t1	OG5_126673	gzea|FGST_10688	0	-181	70	100
g797.t1	OG5_208290	gzea|FGST_10687	1	-75	41	86
g800.t1	OG5_152823	gzea|FGST_08978	3	-79	49	97
g801.t1	OG5_159566	anid|AN1906	6	-16	31	53
g802.t1	OG5_128919	ncra|NCU04080T0	1	-118	50	95
g803.t1	OG5_128037	gzea|FGST_10959	1	-159	80	100
g804.t1	OG5_163595	gzea|FGST_10958	0	-181	56	100
g805.t1	OG5_129356	gzea|FGST_10956	1	-162	80	100
g806.t1	OG5_129287	gzea|FGST_10955	1	-105	73	100
g807.t1	OG5_126611	gzea|FGST_10954	0	-181	99	99
g808.t1	OG5_126934	gzea|FGST_10952	0	-181	86	100
g809.t1	OG5_159401	gzea|FGST_10951	0	-181	49	100
g810.t1	OG5_154301	nvec|e_gw.305.12.1	4	-15	40	88
g811.t1	OG5_144652	gzea|FGST_10292	9	-86	53	97
g812.t1	OG5_142810	gzea|FGST_10949	0	-181	55	100
g813.t1	OG5_139358	ncra|NCU05994T0	0	-181	58	91
g814.t1	OG5_130087	gzea|FGST_10943	0	-181	55	99
g815.t1	OG5_158896	gzea|FGST_10942	1	-104	50	100
g816.t1	OG5_138635	gzea|FGST_10941	1	-35	56	65
g817.t1	OG5_159343	gzea|FGST_10940	1	-81	45	100
g818.t1	OG5_135234	gzea|FGST_10939	0	-181	64	95
g819.t1	OG5_126645	gzea|FGST_10938	0	-181	74	99
g820.t1	OG5_129944	ncra|NCU04737T0	1	-167	60	92
g821.t1	OG5_129163	gzea|FGST_10936	0	-181	69	100
g822.t1	OG5_126731	gzea|FGST_10935	0	-181	82	99
g823.t1	OG5_136150	gzea|FGST_10934	4	-28	69	100
g824.t1	OG5_165425	gzea|FGST_10933	0	-181	55	92
g825.t1	OG5_129631	gzea|FGST_10932	0	-181	70	100
g826.t1	OG5_159526	gzea|FGST_10931	4	-52	37	96
g827.t1	OG5_159348	gzea|FGST_10930	0	-181	52	88
g828.t1	OG5_139368	gzea|FGST_10927	3	-59	78	100
g829.t1	OG5_233238	ncra|NCU04083T0	4	-56	33	56
g830.t1	OG5_168918	gzea|FGST_10926	1	-164	62	100
g831.t1	OG5_128333	gzea|FGST_10925	0	-181	83	100
g832.t1	OG5_127019	gzea|FGST_10922	2	-74	86	100
g833.t1	OG5_127190	gzea|FGST_10921	1	-171	65	100
g834.t1	OG5_139478	gzea|FGST_10920	2	-43	85	100
g835.t1	OG5_130285	gzea|FGST_10919	1	-157	71	100
g836.t1	OG5_176755	gzea|FGST_11969	3	-48	34	95
g837.t1	OG5_131509	gzea|FGST_11973	4	-79	48	99
g838.t1	OG5_136580	gzea|FGST_10917	0	-181	69	100
g839.t1	OG5_163861	gzea|FGST_10914	1	-171	79	100
g840.t1	OG5_127124	gzea|FGST_10912	0	-181	66	97
g841.t1	OG5_130001	gzea|FGST_10910	0	-181	75	99
g842.t1	OG5_132307	ncra|NCU05991T0	1	-119	47	97
g843.t1	OG5_127527	ncra|NCU05990T0	1	-153	59	92
g844.t1	OG5_128457	gzea|FGST_10907	3	-40	78	100
g845.t1	OG5_144089	gzea|FGST_10906	1	-114	83	100
g846.t1	OG5_130545	gzea|FGST_10905	2	-78	64	94
g847.t1	OG5_144606	gzea|FGST_10904	0	-181	56	98
g848.t1	OG5_126632	gzea|FGST_10902	0	-181	68	97
g849.t1	OG5_127006	gzea|FGST_10901	0	-181	74	100
g850.t1	OG5_127627	ncra|NCU04815T0	1	-150	78	97
g851.t1	OG5_159815	gzea|FGST_10899	0	-181	61	97
g852.t1	OG5_233272	gzea|FGST_10898	4	-55	52	94
g853.t1	OG5_159635	ncra|NCU05138T0	7	-63	41	88
g854.t1	OG5_233271	gzea|FGST_10897	6	-81	37	97
g855.t1	OG5_136115	gzea|FGST_10896	1	-135	66	81
g856.t1	OG5_141434	gzea|FGST_10895	0	-181	57	100
g857.t1	OG5_128044	gzea|FGST_10894	1	-102	78	100
g858.t1	OG5_136984	gzea|FGST_10893	0	-181	63	97
g859.t1	OG5_138668	gzea|FGST_10892	1	-115	58	95
g860.t1	OG5_126588	gzea|FGST_10889	0	-181	86	100
g861.t1	OG5_128812	gzea|FGST_10882	0	-181	62	96
g862.t1	OG5_127343	gzea|FGST_10881	0	-181	92	100
g864.t1	OG5_132161	gzea|FGST_10877	0	-181	59	98
g866.t1	OG5_152705	gzea|FGST_10872	1	-179	65	100
g870.t1	OG5_126601	gzea|FGST_09611	0	-181	70	100
g871.t1	OG5_127431	gzea|FGST_09610	0	-181	51	97
g872.t1	OG5_130171	gzea|FGST_09609	0	-181	71	100
g873.t1	OG5_152707	gzea|FGST_09608	3	-78	56	99
g874.t1	OG5_127109	gzea|FGST_09348	0	-181	88	100
g875.t1	OG5_159427	gzea|FGST_09349	3	-52	89	85
g877.t1	OG5_128081	gzea|FGST_09350	0	-181	74	96
g878.t1	OG5_159428	gzea|FGST_09352	0	-181	76	100
g879.t1	OG5_145156	pcha|PCHAS_133260	2	-7	34	52
g880.t1	OG5_127207	ncra|NCU09992T0	1	-114	42	89
g881.t1	OG5_126703	psti|XP_001386375	1	-173	100	100
g882.t1	OG5_128831	gzea|FGST_09354	0	-181	64	100
g883.t1	OG5_130377	gzea|FGST_09355	0	-181	75	96
g884.t1	OG5_136546	gzea|FGST_09356	1	-136	64	96
g887.t1	OG5_168210	gzea|FGST_09360	5	-69	67	69
g888.t1	OG5_152865	gzea|FGST_09362	1	-166	52	100
g889.t1	OG5_128426	gzea|FGST_09364	0	-181	67	99
g890.t1	OG5_127996	gzea|FGST_09365	0	-181	65	100
g891.t1	OG5_128780	gzea|FGST_09366	1	-173	74	98
g894.t1	OG5_163673	gzea|FGST_02038	6	-95	57	95
g895.t1	OG5_156008	pber|PBANKA_051900	2	-17	41	100
g896.t1	OG5_130747	gzea|FGST_09367	0	-181	52	98
g897.t1	OG5_155726	gzea|FGST_09368	2	-63	49	100
g898.t1	OG5_128469	gzea|FGST_09369	1	-112	70	100
g899.t1	OG5_149799	gzea|FGST_09370	1	-63	69	95
g601.t1	OG5_127045	gzea|FGST_06891	0	-181	86	100
g603.t1	OG5_139327	gzea|FGST_06890	1	-147	56	97
g604.t1	OG5_159164	gzea|FGST_06889	1	-170	55	99
g605.t1	OG5_136885	gzea|FGST_06888	4	-77	54	100
g606.t1	OG5_149952	gzea|FGST_06887	8	-42	54	67
g607.t1	OG5_140227	gzea|FGST_06886	2	-32	56	100
g608.t1	OG5_126841	gzea|FGST_06885	1	-162	88	99
g609.t1	OG5_126998	gzea|FGST_06884	1	-33	80	97
g610.t1	OG5_127064	gzea|FGST_06883	1	-117	92	100
g611.t1	OG5_131389	gzea|FGST_06882	1	-104	65	99
g612.t1	OG5_127712	gzea|FGST_06880	0	-181	66	100
g613.t1	OG5_126726	gzea|FGST_06876	0	-181	87	100
g614.t1	OG5_128596	gzea|FGST_06875	9	-28	77	84
g616.t1	OG5_127407	gzea|FGST_06873	0	-181	77	100
g617.t1	OG5_163593	gzea|FGST_06872	6	-42	64	93
g618.t1	OG5_128281	gzea|FGST_06871	2	-99	91	100
g619.t1	OG5_128372	gzea|FGST_06870	8	-55	53	97
g620.t1	OG5_172012	gzea|FGST_06869	2	-36	58	96
g621.t1	OG5_136953	gzea|FGST_06868	0	-181	83	100
g622.t1	OG5_149747	gzea|FGST_06867	1	-136	78	100
g623.t1	OG5_127799	gzea|FGST_06866	0	-181	73	99
g624.t1	OG5_129448	gzea|FGST_06865	0	-181	76	100
g625.t1	OG5_154977	gzea|FGST_06864	2	-96	64	98
g626.t1	OG5_127262	gzea|FGST_06863	9	-72	93	100
g627.t1	OG5_132427	gzea|FGST_06862	0	-181	80	99
g628.t1	OG5_133772	gzea|FGST_06861	0	-181	85	100
g629.t1	OG5_127065	gzea|FGST_06859	0	-181	69	97
g630.t1	OG5_159368	gzea|FGST_06858	3	-76	52	80
g632.t1	OG5_129443	ncra|NCU10309T0	1	-164	53	99
g633.t1	OG5_136139	gzea|FGST_06855	0	-181	78	100
g634.t1	OG5_130881	ncra|NCU01816T0	1	-153	71	99
g635.t1	OG5_155382	gzea|FGST_06853	3	-59	57	94
g636.t1	OG5_128715	gzea|FGST_12777	0	-181	87	100
g638.t1	OG5_180730	gzea|FGST_05938	8	-19	47	100
g639.t1	OG5_127483	gzea|FGST_06845	0	-181	92	99
g640.t1	OG5_129635	gzea|FGST_06846	3	-49	53	100
g641.t1	OG5_131274	gzea|FGST_06847	1	-142	53	100
g642.t1	OG5_152528	gzea|FGST_06850	0	-181	64	96
g643.t1	OG5_126785	gzea|FGST_05934	0	-181	81	96
g644.t1	OG5_128866	gzea|FGST_05933	0	-181	58	98
g645.t1	OG5_129499	gzea|FGST_05932	0	-181	80	100
g646.t1	OG5_128706	ncra|NCU03365T0	9	-49	31	70
g647.t1	OG5_149915	gzea|FGST_05929	0	-181	82	100
g655.t1	OG5_149953	pfal|PFC0325c	2	-17	31	75
g656.t1	OG5_137925	ncra|NCU07200T0	6	-23	31	87
g657.t1	OG5_180753	cimm|CIMG_12580T0	4	-36	37	96
g662.t1	OG5_159110	gzea|FGST_05927	3	-66	62	98
g663.t1	OG5_128233	gzea|FGST_05917	1	-140	76	85
g664.t1	OG5_136163	gzea|FGST_00703	4	-8	38	54
g665.t1	OG5_126839	gzea|FGST_05923	0	-181	83	100
g666.t1	OG5_126665	gzea|FGST_05922	1	-128	68	99
g667.t1	OG5_139385	gzea|FGST_05921	1	-154	57	100
g668.t1	OG5_137809	gzea|FGST_05920	4	-85	60	95
g669.t1	OG5_144595	afum|Afu4g06220	6	-24	50	83
g670.t1	OG5_140159	gzea|FGST_05918	0	-181	89	100
g671.t1	OG5_138595	gzea|FGST_05916	5	-65	44	96
g672.t1	OG5_233145	gzea|FGST_05915	1	-145	41	100
g673.t1	OG5_128375	gzea|FGST_05914	1	-165	69	74
g674.t1	OG5_129723	gzea|FGST_05913	1	-168	71	98
g675.t1	OG5_142759	gzea|FGST_05912	0	-181	68	97
g676.t1	OG5_136525	gzea|FGST_05911	0	-181	66	89
g677.t1	OG5_131520	gzea|FGST_05909	1	-142	66	100
g678.t1	OG5_127196	gzea|FGST_05907	0	-181	69	93
g679.t1	OG5_127888	gzea|FGST_05902	1	-119	71	92
g681.t1	OG5_180719	gzea|FGST_09809	4	-88	52	90
g682.t1	OG5_132162	gzea|FGST_09810	1	-105	74	88
g683.t1	OG5_128761	ncra|NCU07623T0	1	-162	59	98
g684.t1	OG5_144534	gzea|FGST_09807	1	-179	57	93
g685.t1	NO_GROUP	gzea|FGST_09802	2	-16	30	77
g686.t1	OG5_159402	gzea|FGST_09796	0	-181	64	100
g687.t1	OG5_129449	gzea|FGST_09795	1	-155	58	100
g688.t1	OG5_126620	gzea|FGST_09794	1	-153	86	99
g689.t1	OG5_130055	gzea|FGST_09793	2	-86	67	100
g690.t1	OG5_159216	gzea|FGST_09792	1	-101	47	100
g691.t1	OG5_128411	gzea|FGST_09791	0	-181	77	99
g692.t1	OG5_127581	gzea|FGST_09790	1	-146	75	100
g693.t1	OG5_155985	anid|AN1421	4	-66	35	97
g694.t1	OG5_176330	aory|AO090003001534	1	-131	59	97
g695.t1	NO_GROUP	gzea|FGST_09787	3	-15	23	87
g696.t1	OG5_134186	gzea|FGST_09800	1	-110	53	100
g697.t1	OG5_127710	gzea|FGST_09801	1	-162	83	100
g698.t1	OG5_128561	gzea|FGST_09804	0	-181	61	98
g699.t1	OG5_126568	gzea|FGST_09803	0	-181	59	99
g700.t1	OG5_144414	gzea|FGST_09540	0	-181	63	94
g901.t1	OG5_139305	ncra|NCU03925T0	1	-101	48	99
g902.t1	OG5_126875	aory|AO090012000766	1	-116	42	98
g903.t1	OG5_163596	gzea|FGST_09375	3	-75	47	100
g904.t1	OG5_129797	ncra|NCU07062T0	0	-181	78	90
g905.t1	OG5_136112	gzea|FGST_09318	0	-181	64	100
g906.t1	OG5_129634	gzea|FGST_09381	1	-125	59	96
g907.t1	OG5_129326	gzea|FGST_09380	7	-68	65	100
g908.t1	OG5_141437	gzea|FGST_09379	0	-181	64	92
g909.t1	OG5_137921	gzea|FGST_09378	1	-51	90	100
g910.t1	OG5_146290	gzea|FGST_09377	0	-181	57	99
g911.t1	OG5_129406	gzea|FGST_09514	1	-86	64	94
g912.t1	OG5_127161	gzea|FGST_09515	6	-72	68	90
g913.t1	OG5_136969	gzea|FGST_09516	0	-181	63	100
g914.t1	OG5_137016	gzea|FGST_09520	0	-181	62	100
g915.t1	OG5_128323	gzea|FGST_09521	0	-181	79	99
g916.t1	OG5_128707	gzea|FGST_09522	1	-126	75	100
g917.t1	OG5_126967	ncra|NCU03910T0	2	-53	70	96
g918.t1	OG5_129561	gzea|FGST_09524	1	-125	70	100
g919.t1	OG5_127892	gzea|FGST_09527	1	-150	69	100
g920.t1	OG5_136165	ncra|NCU04724T0	1	-120	64	87
g921.t1	OG5_127097	ncra|NCU07530T0	0	-181	71	92
g922.t1	OG5_131276	gzea|FGST_09533	3	-74	65	97
g923.t1	OG5_155626	gzea|FGST_09534	1	-148	56	77
g924.t1	OG5_130549	gzea|FGST_09780	0	-181	78	99
g925.t1	OG5_128970	gzea|FGST_09779	1	-179	71	93
g926.t1	OG5_152636	gzea|FGST_09778	1	-173	59	100
g927.t1	OG5_128189	gzea|FGST_09777	1	-161	70	98
g928.t1	OG5_155965	gzea|FGST_09776	1	-158	53	97
g929.t1	OG5_136151	gzea|FGST_09775	0	-181	65	99
g930.t1	OG5_129536	ncra|NCU03898T0	2	-56	61	89
g931.t1	OG5_136163	ncra|NCU07776T0	1	-14	47	62
g932.t1	OG5_140120	ncra|NCU04731T0	0	-181	53	86
g933.t1	OG5_159089	gzea|FGST_09771	4	-29	47	55
g934.t1	OG5_127542	gzea|FGST_09770	0	-181	65	100
g935.t1	OG5_129670	ncra|NCU04721T0	0	-181	65	95
g936.t1	OG5_163998	ncra|NCU04805T0	7	-20	55	90
g938.t1	OG5_203320	lbic|estExt_fgenesh2_pg.C_30233	8	-64	44	91
g940.t1	OG5_177061	gzea|FGST_03109	2	-89	58	98
g941.t1	OG5_127427	gzea|FGST_05980	0	-181	70	96
g942.t1	OG5_233147	gzea|FGST_05981	1	-100	53	100
g943.t1	OG5_128390	gzea|FGST_05982	1	-102	80	100
g944.t1	OG5_138670	gzea|FGST_05983	1	-111	63	96
g945.t1	OG5_169329	gzea|FGST_07125	1	-38	58	86
g946.t1	OG5_159560	gzea|FGST_07127	1	-63	69	76
g947.t1	OG5_159560	gzea|FGST_07127	2	-94	69	100
g948.t1	OG5_159560	gzea|FGST_07127	1	-35	70	100
g950.t1	OG5_136161	gzea|FGST_07133	0	-181	63	100
g951.t1	OG5_131264	gzea|FGST_05948	0	-181	54	99
g952.t1	OG5_128756	gzea|FGST_05947	3	-61	87	99
g953.t1	OG5_128004	cimm|CIMG_10174T0	1	-112	79	76
g954.t1	OG5_164055	gzea|FGST_05945	3	-42	47	100
g955.t1	OG5_127637	gzea|FGST_05944	0	-181	71	98
g957.t1	OG5_233273	gzea|FGST_10946	1	-113	41	86
g958.t1	OG5_209566	gzea|FGST_05941	0	-181	42	94
g959.t1	OG5_233171	gzea|FGST_06834	5	-41	59	66
g960.t1	OG5_126880	gzea|FGST_06831	0	-181	72	100
g962.t1	OG5_131150	cimm|CIMG_01903T0	2	-97	41	92
g964.t1	NO_GROUP	vcho|NP_231100	7	-9	33	66
g965.t1	OG5_149506	ncra|NCU03509T0	0	-181	68	94
g966.t1	OG5_211168	aory|AO090113000061	0	-181	53	99
g967.t1	OG5_163673	gzea|FGST_02038	2	-45	50	71
g968.t1	OG5_188924	gzea|FGST_02039	1	-17	36	77
g969.t1	OG5_155890	gzea|FGST_06842	3	-52	59	99
g970.t1	OG5_152843	gzea|FGST_06841	6	-92	58	100
g972.t1	OG5_137956	gzea|FGST_06839	1	-162	53	89
g973.t1	OG5_137005	gzea|FGST_06838	0	-181	56	100
g974.t1	OG5_127012	gzea|FGST_06837	2	-92	95	100
g975.t1	OG5_126755	gzea|FGST_06820	0	-181	76	100
g977.t1	OG5_126708	gzea|FGST_06830	1	-70	78	99
g978.t1	OG5_209400	gzea|FGST_06828	1	-132	58	99
g979.t1	OG5_152830	gzea|FGST_06827	1	-125	60	100
g980.t1	OG5_152842	gzea|FGST_06824	1	-147	49	98
g981.t1	OG5_127840	gzea|FGST_06823	3	-50	86	91
g982.t1	OG5_127534	gzea|FGST_06821	1	-169	61	98
g983.t1	OG5_129351	gzea|FGST_06792	0	-181	60	100
g985.t1	OG5_135794	ncra|NCU01122T0	1	-157	43	99
g986.t1	OG5_129798	ncra|NCU01121T0	9	-62	65	91
g987.t1	OG5_127274	gzea|FGST_06805	3	-75	41	97
g988.t1	OG5_127966	gzea|FGST_06806	0	-181	74	100
g989.t1	OG5_127963	gzea|FGST_06808	1	-119	49	100
g990.t1	OG5_129640	gzea|FGST_06809	1	-106	45	80
g991.t1	OG5_128736	gzea|FGST_06810	1	-133	54	100
g992.t1	OG5_129848	ncra|NCU01116T0	1	-168	58	94
g993.t1	OG5_137965	gzea|FGST_06603	1	-119	59	88
g994.t1	OG5_129900	gzea|FGST_06607	1	-102	72	100
g995.t1	OG5_128373	gzea|FGST_06608	0	-181	67	100
g996.t1	OG5_128843	gzea|FGST_06609	0	-181	61	100
g997.t1	OG5_128215	gzea|FGST_06611	0	-181	84	97
g998.t1	OG5_127730	gzea|FGST_06612	0	-181	92	100
g999.t1	OG5_130069	gzea|FGST_06615	0	-181	61	98
g1000.t1	NO_GROUP	gzea|FGST_06616	1	-147	66	100
g1001.t1	OG5_129048	gzea|FGST_06620	0	-181	78	100
g1003.t1	OG5_129090	gzea|FGST_06699	1	-123	74	100
g1004.t1	OG5_127370	gzea|FGST_06701	0	-181	68	100
g1006.t1	OG5_128732	gzea|FGST_06702	1	-62	54	90
g1007.t1	OG5_128096	gzea|FGST_06703	0	-181	70	100
g1008.t1	OG5_127927	gzea|FGST_06704	0	-181	99	100
g1009.t1	OG5_233079	gzea|FGST_04108	1	-36	36	76
g1010.t1	OG5_131285	ncra|NCU12019T0	0	-181	75	99
g1011.t1	OG5_129134	afum|Afu2g09450	0	-181	77	99
g1012.t1	OG5_137006	gzea|FGST_06708	0	-181	77	100
g1013.t1	OG5_128453	gzea|FGST_06709	1	-123	46	99
g1014.t1	OG5_139395	gzea|FGST_06710	1	-44	76	68
g1015.t1	OG5_127612	gzea|FGST_06711	1	-138	62	100
g1016.t1	OG5_128588	gzea|FGST_06712	1	-176	89	94
g1018.t1	OG5_127570	gzea|FGST_01652	0	-181	92	100
g1019.t1	OG5_137722	gzea|FGST_01653	0	-181	64	100
g1022.t1	OG5_127253	gzea|FGST_01656	0	-181	90	100
g1023.t1	OG5_152645	gzea|FGST_01657	0	-181	64	100
g1024.t1	NO_GROUP	gzea|FGST_03754	9	-27	32	90
g1025.t1	OG5_126718	aory|AO090103000355	0	-181	37	93
g1026.t1	NO_GROUP	gzea|FGST_08987	1	-76	40	69
g1027.t1	OG5_130311	aory|AO090120000448	1	-112	40	90
g1028.t1	OG5_140291	aory|AO090026000561	1	-118	56	98
g1029.t1	OG5_126718	aory|AO090020000380	1	-162	32	97
g1030.t1	OG5_176482	cimm|CIMG_06187T0	1	-90	37	93
g1031.t1	OG5_126601	gzea|FGST_01649	0	-181	69	100
g1033.t1	OG5_232989	gzea|FGST_01647	5	-29	43	97
g1035.t1	OG5_130839	cpos|CPAG_03667	0	-181	82	99
g1036.t1	OG5_129250	gzea|FGST_01642	9	-71	55	90
g1037.t1	OG5_133615	gzea|FGST_01643	3	-38	54	53
g1038.t1	OG5_142398	gzea|FGST_01771	0	-181	71	99
g1039.t1	OG5_128031	gzea|FGST_01772	1	-129	85	100
g1040.t1	OG5_129282	gzea|FGST_01773	0	-181	76	99
g1041.t1	OG5_128327	gzea|FGST_01774	0	-181	57	100
g1042.t1	OG5_130445	gzea|FGST_01775	3	-24	76	100
g1043.t1	OG5_137499	gzea|FGST_01776	1	-118	77	100
g1044.t1	OG5_209225	gzea|FGST_01777	0	-181	41	100
g1045.t1	OG5_128642	gzea|FGST_01778	5	-85	75	85
g1046.t1	OG5_127133	gzea|FGST_01779	1	-148	76	98
g1047.t1	OG5_136556	gzea|FGST_01780	3	-72	63	95
g1048.t1	OG5_165515	gzea|FGST_01781	6	-54	48	100
g1049.t1	OG5_136903	gzea|FGST_01782	0	-181	81	99
g1050.t1	OG5_136957	ncra|NCU11427T0	2	-87	49	95
g1051.t1	OG5_130943	ncra|NCU06735T0	0	-181	76	99
g1052.t1	OG5_155812	anid|AN4312	4	-82	36	90
g1053.t1	OG5_146790	gzea|FGST_01787	5	-86	69	51
g1054.t1	OG5_186020	ncra|NCU01839T0	1	-89	35	98
g1055.t1	OG5_180731	gzea|FGST_01788	2	-48	45	87
g1056.t1	OG5_139486	gzea|FGST_01789	2	-39	72	89
g1057.t1	OG5_164006	gzea|FGST_01790	1	-161	52	93
g1058.t1	OG5_127553	gzea|FGST_01791	1	-101	88	100
g1059.t1	OG5_129095	gzea|FGST_01792	0	-181	79	100
g1060.t1	OG5_159832	gzea|FGST_01793	1	-85	37	85
g1061.t1	OG5_158601	gzea|FGST_01795	0	-181	67	99
g1062.t1	OG5_159512	gzea|FGST_01797	1	-107	38	99
g1064.t1	OG5_128955	gzea|FGST_06311	0	-181	66	100
g1065.t1	OG5_128955	gzea|FGST_06311	1	-154	55	68
g1066.t1	OG5_139242	gzea|FGST_06310	0	-181	70	100
g1067.t1	OG5_135286	cimm|CIMG_09311T0	8	-11	32	60
g1068.t1	OG5_130544	gzea|FGST_06308	0	-181	71	100
g1069.t1	OG5_159293	gzea|FGST_06307	0	-181	61	100
g1070.t1	OG5_128871	gzea|FGST_06306	0	-181	62	84
g1071.t1	OG5_130356	gzea|FGST_06305	4	-92	60	85
g1072.t1	OG5_136146	gzea|FGST_06304	0	-181	51	87
g1073.t1	OG5_126729	gzea|FGST_06303	0	-181	77	100
g1074.t1	OG5_129820	gzea|FGST_06302	1	-109	86	100
g1075.t1	OG5_126882	gzea|FGST_06301	1	-141	77	100
g1077.t1	OG5_128660	cpos|CPAG_02072	7	-68	64	100
g1078.t1	OG5_129818	gzea|FGST_06299	0	-181	69	94
g1079.t1	OG5_128726	gzea|FGST_06297	1	-142	75	85
g1080.t1	OG5_129725	gzea|FGST_06296	1	-165	70	100
g1081.t1	OG5_159501	gzea|FGST_06295	2	-47	50	100
g1082.t1	OG5_129440	ncra|NCU00205T0	0	-181	39	100
g1083.t1	OG5_152660	gzea|FGST_06292	0	-181	46	98
g1084.t1	OG5_128130	gzea|FGST_06291	1	-174	63	89
g1085.t1	OG5_180070	wsuc|NP_907751	3	-23	38	91
g1086.t1	OG5_126724	ncra|NCU06410T0	1	-115	86	100
g1087.t1	OG5_138390	cpos|CPAG_07235	5	-56	36	54
g1088.t1	OG5_127682	ncra|NCU10397T0	0	-181	66	100
g1089.t1	OG5_129557	aory|AO090023000106	8	-32	53	54
g1091.t1	OG5_137407	ncra|NCU11352T0	3	-97	48	100
g1092.t1	OG5_149801	gzea|FGST_06285	2	-78	67	97
g1093.t1	OG5_129673	gzea|FGST_06284	1	-48	66	100
g1094.t1	OG5_128514	gzea|FGST_06282	0	-181	66	100
g1095.t1	OG5_126573	ncra|NCU00212T0	1	-52	100	100
g1096.t1	OG5_128381	gzea|FGST_06280	3	-84	87	100
g1097.t1	OG5_136626	gzea|FGST_06279	6	-57	92	100
g1098.t1	OG5_127988	gzea|FGST_06278	1	-76	86	95
g1099.t1	OG5_144545	gzea|FGST_06277	0	-181	75	100
g1201.t1	OG5_129893	gzea|FGST_02874	0	-181	75	100
g1202.t1	OG5_130048	gzea|FGST_02873	0	-181	57	97
g1203.t1	OG5_163677	gzea|FGST_02872	2	-22	53	89
g1204.t1	OG5_128433	ncra|NCU06213T0	1	-122	47	97
g1205.t1	OG5_129131	ncra|NCU06212T0	8	-62	50	100
g1206.t1	OG5_127145	gzea|FGST_02868	1	-174	92	100
g1207.t1	OG5_127995	gzea|FGST_02867	5	-52	68	90
g1208.t1	OG5_137011	aory|AO090701000015	3	-37	56	98
g1209.t1	OG5_129040	gzea|FGST_02865	1	-149	72	100
g1210.t1	OG5_163501	gzea|FGST_05207	2	-12	32	99
g1212.t1	OG5_127986	gzea|FGST_02859	5	-19	80	60
g1213.t1	OG5_129978	gzea|FGST_02857	0	-181	68	100
g1214.t1	OG5_128624	gzea|FGST_02856	6	-37	71	99
g1215.t1	OG5_126659	cimm|CIMG_06370T0	1	-63	77	99
g1216.t1	OG5_134527	gzea|FGST_02854	2	-99	61	100
g1217.t1	OG5_131070	gzea|FGST_02853	4	-81	63	93
g1218.t1	OG5_137984	ncra|NCU06230T0	0	-181	61	100
g1219.t1	OG5_128762	gzea|FGST_02861	0	-181	58	92
g1220.t1	OG5_139410	gzea|FGST_02862	9	-15	41	74
g1221.t1	OG5_131310	gzea|FGST_02863	0	-181	83	100
g1222.t1	OG5_127775	gzea|FGST_02968	0	-181	75	98
g1223.t1	OG5_127373	gzea|FGST_02967	1	-95	75	78
g1224.t1	OG5_135268	cimm|CIMG_02671T0	7	-68	57	56
g1225.t1	OG5_159483	gzea|FGST_02860	2	-55	45	90
g1226.t1	OG5_127272	afum|Afu5g05920	1	-24	75	78
g1227.t1	OG5_128945	gzea|FGST_03658	0	-181	69	98
g1228.t1	OG5_129169	gzea|FGST_02971	1	-109	66	97
g1229.t1	OG5_136160	gzea|FGST_02970	1	-176	74	99
g1230.t1	OG5_127632	gzea|FGST_02969	0	-181	78	100
g1231.t1	OG5_128217	gzea|FGST_03657	0	-181	77	97
g1232.t1	OG5_131521	gzea|FGST_02067	7	-99	70	93
g1234.t1	OG5_139136	gzea|FGST_04033	1	-150	71	97
g1235.t1	OG5_152778	gzea|FGST_03719	1	-105	49	95
g1236.t1	OG5_131637	gzea|FGST_03722	1	-110	81	99
g1237.t1	OG5_130880	gzea|FGST_03723	0	-181	68	99
g1238.t1	OG5_136594	gzea|FGST_03724	0	-181	76	98
g1240.t1	OG5_159631	gzea|FGST_03725	1	-69	39	97
g1241.t1	OG5_128992	gzea|FGST_03726	1	-65	67	97
g1242.t1	OG5_137240	gzea|FGST_03727	0	-181	66	99
g1243.t1	NO_GROUP	gzea|FGST_05762	4	-7	26	50
g1244.t1	OG5_134096	gzea|FGST_02455	0	-181	67	98
g1245.t1	OG5_204886	ncra|NCU01063T0	5	-38	45	80
g1246.t1	OG5_128827	cimm|CIMG_03447T0	6	-58	45	97
g1247.t1	OG5_169920	cimm|CIMG_11548T0	2	-16	43	93
g1251.t1	OG5_233018	gzea|FGST_02415	2	-26	44	100
g1253.t1	OG5_140625	cimm|CIMG_05059T0	1	-167	44	97
g1254.t1	OG5_152635	afum|Afu1g00230	2	-14	30	53
g1258.t1	OG5_126567	anid|AN10846	5	-29	36	82
g1262.t1	OG5_159625	cimm|CIMG_02469T0	2	-21	66	88
g1263.t1	OG5_152750	ncra|NCU07061T0	1	-14	44	75
g1264.t1	OG5_136541	gzea|FGST_07479	2	-93	69	93
g1265.t1	OG5_129432	ncra|NCU05041T0	1	-90	52	95
g1268.t1	OG5_168972	ncra|NCU03847T0	8	-15	51	77
g1269.t1	OG5_126596	gzea|FGST_07735	1	-80	69	80
g1270.t1	OG5_144502	gzea|FGST_07736	2	-68	45	77
g1271.t1	OG5_210948	gzea|FGST_07739	1	-85	63	51
g1272.t1	OG5_233191	gzea|FGST_07740	1	-138	53	95
g1273.t1	OG5_128631	gzea|FGST_07741	0	-181	64	91
g1274.t1	OG5_136523	ncra|NCU00306T0	0	-181	69	91
g1275.t1	OG5_159450	gzea|FGST_08038	0	-181	60	97
g1276.t1	OG5_131013	gzea|FGST_08037	3	-55	54	100
g1277.t1	OG5_128739	gzea|FGST_08036	0	-181	62	100
g1278.t1	OG5_163358	gzea|FGST_08035	0	-181	72	100
g1279.t1	OG5_127501	gzea|FGST_08034	1	-113	78	100
g1280.t1	OG5_163970	gzea|FGST_08033	5	-85	48	82
g1281.t1	OG5_222985	cimm|CIMG_02228T0	7	-13	35	78
g1282.t1	OG5_128791	gzea|FGST_07976	0	-181	56	98
g1283.t1	OG5_155676	gzea|FGST_07975	4	-66	38	78
g1284.t1	OG5_127937	gzea|FGST_07973	0	-181	90	100
g1285.t1	OG5_127044	gzea|FGST_07972	1	-178	76	100
g1286.t1	OG5_137817	gzea|FGST_07971	0	-181	57	100
g1287.t1	OG5_152703	gzea|FGST_07969	1	-149	46	77
g1288.t1	OG5_127645	gzea|FGST_07968	4	-78	60	80
g1290.t1	OG5_132586	ncra|NCU00092T0	2	-48	52	72
g1292.t1	OG5_130593	gzea|FGST_07965	0	-181	67	100
g1293.t1	OG5_131169	gzea|FGST_07964	0	-181	65	100
g1294.t1	OG5_146816	gzea|FGST_07916	1	-174	39	100
g1295.t1	OG5_128398	gzea|FGST_07915	0	-181	88	100
g1296.t1	OG5_127678	gzea|FGST_07963	0	-181	68	99
g1297.t1	OG5_136002	gzea|FGST_07961	2	-75	53	100
g1298.t1	OG5_159224	gzea|FGST_07960	2	-69	76	81
g1299.t1	OG5_210811	gzea|FGST_07959	4	-72	42	91
g1300.t1	NO_GROUP	gzea|FGST_07958	2	-40	34	93
g1101.t1	OG5_134258	ncra|NCU00346T0	1	-51	43	93
g1102.t1	OG5_168613	anid|AN5051	2	-14	29	90
g1103.t1	OG5_233225	gzea|FGST_11981	6	-11	42	63
g1105.t1	OG5_132456	cimm|CIMG_03304T0	1	-180	50	98
g1106.t1	OG5_139407	gzea|FGST_06274	1	-129	61	91
g1107.t1	OG5_174543	gzea|FGST_06273	1	-59	58	93
g1108.t1	OG5_128416	gzea|FGST_06272	0	-181	70	100
g1109.t1	OG5_140223	gzea|FGST_06269	1	-106	62	95
g1110.t1	OG5_155910	gzea|FGST_06268	6	-91	63	99
g1111.t1	OG5_126636	gzea|FGST_06267	0	-181	84	100
g1112.t1	OG5_137447	gzea|FGST_06265	1	-145	52	100
g1113.t1	OG5_136901	gzea|FGST_06261	3	-77	45	100
g1114.t1	OG5_233158	gzea|FGST_06258	0	-181	48	98
g1115.t1	OG5_130378	gzea|FGST_06255	1	-127	51	92
g1116.t1	NO_GROUP	gzea|FGST_06254	4	-58	65	98
g1117.t1	OG5_128477	gzea|FGST_06253	0	-181	78	100
g1118.t1	OG5_169850	gzea|FGST_06252	1	-126	54	91
g1119.t1	OG5_155844	gzea|FGST_11651	0	-181	57	100
g1121.t1	OG5_127793	gzea|FGST_11650	1	-106	55	92
g1122.t1	OG5_233288	gzea|FGST_11414	5	-37	51	80
g1123.t1	OG5_176149	gzea|FGST_11413	0	-181	60	92
g1124.t1	OG5_140989	gzea|FGST_11412	5	-94	41	91
g1125.t1	OG5_128871	gzea|FGST_02108	0	-181	59	99
g1126.t1	OG5_128316	gzea|FGST_11411	0	-181	84	100
g1127.t1	OG5_136312	gzea|FGST_11410	0	-181	54	98
g1128.t1	OG5_211184	gzea|FGST_13061	1	-112	60	93
g1130.t1	OG5_127441	gzea|FGST_03705	0	-181	77	99
g1132.t1	OG5_155617	gzea|FGST_03704	0	-181	53	100
g1133.t1	OG5_146783	afum|Afu4g00670	3	-83	61	100
g1134.t1	NO_GROUP	gzea|FGST_03711	3	-25	32	83
g1135.t1	OG5_126979	gzea|FGST_03710	0	-181	80	100
g1136.t1	OG5_180725	gzea|FGST_03708	2	-79	54	81
g1138.t1	OG5_127756	gzea|FGST_09029	0	-181	65	95
g1139.t1	OG5_127246	gzea|FGST_03707	0	-181	64	100
g1140.t1	OG5_149847	gzea|FGST_03712	5	-78	55	78
g1142.t1	OG5_137229	pchr|e_gww2.6.212.1	0	-181	65	97
g1144.t1	OG5_136550	gzea|FGST_02897	0	-181	62	94
g1145.t1	OG5_129687	gzea|FGST_02899	1	-135	54	92
g1146.t1	OG5_128834	gzea|FGST_02900	1	-140	75	100
g1147.t1	OG5_130274	gzea|FGST_02901	1	-28	53	86
g1148.t1	OG5_156142	cimm|CIMG_11035T0	2	-19	61	93
g1149.t1	OG5_127578	cneg|CNAG_00147T0	0	-181	69	97
g1150.t1	OG5_155677	gzea|FGST_02906	2	-78	63	94
g1151.t1	OG5_130208	gzea|FGST_02907	1	-112	49	97
g1152.t1	NO_GROUP	gzea|FGST_02929	4	-26	47	86
g1154.t1	OG5_128835	gzea|FGST_02921	0	-181	62	100
g1155.t1	OG5_128099	calb|CAWT_01622	9	-57	57	90
g1156.t1	OG5_176757	gzea|FGST_02923	1	-143	44	94
g1157.t1	OG5_127853	gzea|FGST_05095	1	-121	49	100
g1158.t1	OG5_126915	gzea|FGST_02930	0	-181	68	98
g1159.t1	OG5_137008	gzea|FGST_02931	0	-181	55	88
g1160.t1	OG5_127941	gzea|FGST_02932	0	-181	73	99
g1161.t1	OG5_135784	gzea|FGST_02933	1	-165	57	98
g1162.t1	OG5_128221	gzea|FGST_02934	0	-181	78	100
g1163.t1	OG5_139165	gzea|FGST_02935	6	-68	64	98
g1164.t1	OG5_130680	gzea|FGST_02936	0	-181	73	100
g1165.t1	OG5_163654	gzea|FGST_02950	1	-103	54	95
g1167.t1	OG5_134264	gzea|FGST_02946	0	-181	64	99
g1168.t1	OG5_163469	gzea|FGST_02945	1	-54	49	98
g1169.t1	OG5_130578	gzea|FGST_02944	1	-147	60	99
g1170.t1	OG5_129901	gzea|FGST_02942	0	-181	64	100
g1172.t1	OG5_241991	nvec|e_gw.88.15.1	5	-7	30	81
g1174.t1	OG5_138612	gzea|FGST_02941	1	-130	69	95
g1175.t1	OG5_126679	gzea|FGST_07188	0	-181	89	100
g1176.t1	OG5_128650	gzea|FGST_02940	0	-181	93	100
g1177.t1	OG5_128278	gzea|FGST_02939	0	-181	78	100
g1178.t1	OG5_159875	aory|AO090003000760	3	-21	31	89
g1180.t1	OG5_149808	gzea|FGST_02895	1	-116	48	93
g1181.t1	OG5_129590	gzea|FGST_02894	0	-181	79	100
g1182.t1	OG5_136976	gzea|FGST_02893	0	-181	64	97
g1183.t1	OG5_134430	gzea|FGST_02892	5	-88	59	97
g1184.t1	OG5_152932	gzea|FGST_02891	1	-152	50	97
g1185.t1	OG5_136527	gzea|FGST_02890	1	-120	65	100
g1186.t1	OG5_158365	gzea|FGST_02889	4	-56	45	82
g1187.t1	OG5_127617	ncra|NCU06464T0	1	-71	74	100
g1188.t1	OG5_133261	gzea|FGST_02887	1	-150	69	97
g1189.t1	OG5_159167	gzea|FGST_02886	5	-82	43	100
g1190.t1	OG5_129966	cpos|CPAG_02112	7	-56	44	67
g1191.t1	OG5_135118	gzea|FGST_02884	0	-181	72	74
g1192.t1	OG5_127386	gzea|FGST_02883	0	-181	81	100
g1193.t1	OG5_159484	gzea|FGST_02880	2	-83	37	100
g1194.t1	OG5_133406	gzea|FGST_02877	0	-181	58	94
g1195.t1	OG5_176841	ncra|NCU04947T0	0	-181	62	99
g1196.t1	OG5_194768	ncra|NCU04948T0	7	-78	54	52
g1197.t1	OG5_241498	ncra|NCU05903T0	2	-61	46	99
g1198.t1	NO_GROUP	gzea|FGST_02876	3	-57	41	94
g1199.t1	OG5_128178	gzea|FGST_02875	0	-181	59	100
g1301.t1	OG5_136971	gzea|FGST_07957	0	-181	73	100
g1302.t1	OG5_163435	gzea|FGST_07956	1	-114	50	94
g1303.t1	OG5_129691	gzea|FGST_07955	1	-125	72	98
g1304.t1	OG5_127024	gzea|FGST_07951	0	-181	80	99
g1305.t1	OG5_128965	gzea|FGST_07952	1	-105	65	100
g1306.t1	OG5_129344	gzea|FGST_07953	1	-166	72	98
g1307.t1	OG5_127869	gzea|FGST_07954	9	-99	87	99
g1308.t1	OG5_127272	gzea|FGST_07950	0	-181	83	100
g1309.t1	OG5_127124	gzea|FGST_07949	0	-181	81	99
g1310.t1	OG5_135398	ncra|NCU06199T0	0	-181	60	100
g1311.t1	OG5_134802	gzea|FGST_07946	1	-132	58	100
g1313.t1	OG5_128136	gzea|FGST_07944	0	-181	80	96
g1314.t1	OG5_129866	gzea|FGST_07943	0	-181	68	100
g1315.t1	OG5_128901	gzea|FGST_07942	0	-181	66	97
g1316.t1	OG5_128005	gzea|FGST_07940	1	-168	70	98
g1318.t1	OG5_135120	gzea|FGST_07939	0	-181	76	100
g1320.t1	OG5_128845	gzea|FGST_07936	0	-181	73	100
g1321.t1	OG5_126955	gzea|FGST_07935	1	-155	82	98
g1323.t1	OG5_159549	gzea|FGST_07932	0	-181	51	99
g1324.t1	OG5_135253	gzea|FGST_07931	0	-181	72	91
g1326.t1	OG5_135559	gzea|FGST_07929	0	-181	54	100
g1327.t1	OG5_130082	gzea|FGST_07928	5	-64	67	80
g1328.t1	OG5_129751	gzea|FGST_07927	0	-181	65	99
g1329.t1	OG5_128429	gzea|FGST_07926	3	-71	81	100
g1330.t1	OG5_127880	gzea|FGST_07925	1	-169	59	77
g1331.t1	OG5_135414	gzea|FGST_07923	0	-181	75	83
g1332.t1	OG5_159547	gzea|FGST_07922	1	-143	70	100
g1333.t1	OG5_131079	gzea|FGST_07917	8	-67	49	100
g1334.t1	OG5_128043	gzea|FGST_07918	2	-78	89	100
g1335.t1	OG5_129478	gzea|FGST_07919	1	-56	72	100
g1336.t1	OG5_128425	gzea|FGST_07920	7	-55	69	96
g1337.t1	OG5_136511	gzea|FGST_07909	0	-181	62	99
g1338.t1	OG5_127250	gzea|FGST_07910	0	-181	94	100
g1339.t1	OG5_133017	gzea|FGST_05301	1	-117	70	99
g1340.t1	OG5_152832	gzea|FGST_07912	1	-49	64	99
g1341.t1	OG5_155869	gzea|FGST_07913	1	-180	59	93
g1343.t1	OG5_126641	gzea|FGST_07914	1	-141	96	100
g1344.t1	OG5_159101	gzea|FGST_07908	1	-175	52	97
g1345.t1	OG5_129392	gzea|FGST_07907	0	-181	54	99
g1346.t1	OG5_127114	gzea|FGST_07906	1	-110	94	100
g1347.t1	OG5_131560	ncra|NCU11399T0	0	-181	77	100
g1348.t1	OG5_127430	gzea|FGST_07904	2	-75	79	100
g1349.t1	OG5_127376	anid|AN2301	2	-23	94	100
g1350.t1	OG5_128805	gzea|FGST_07902	2	-97	96	100
g1352.t1	OG5_159100	gzea|FGST_07899	1	-101	64	100
g1353.t1	OG5_133541	gzea|FGST_07900	0	-181	56	100
g1354.t1	OG5_128242	gzea|FGST_07896	0	-181	53	99
g1355.t1	OG5_127522	gzea|FGST_07893	0	-181	57	98
g1356.t1	OG5_126910	gzea|FGST_07892	0	-181	71	99
g1357.t1	OG5_159469	gzea|FGST_07891	2	-47	45	100
g1358.t1	OG5_129999	gzea|FGST_07890	1	-62	67	100
g1359.t1	OG5_128277	gzea|FGST_07889	3	-77	88	97
g1360.t1	OG5_128813	gzea|FGST_07888	1	-136	84	100
g1361.t1	OG5_233195	gzea|FGST_07887	1	-38	37	67
g1362.t1	OG5_137992	gzea|FGST_07886	3	-35	71	97
g1363.t1	OG5_128026	gzea|FGST_07885	1	-106	61	100
g1364.t1	OG5_129393	gzea|FGST_07884	0	-181	74	100
g1365.t1	OG5_131647	gzea|FGST_07882	8	-43	46	100
g1366.t1	OG5_131647	gzea|FGST_07882	1	-79	53	93
g1367.t1	OG5_128145	gzea|FGST_07881	0	-181	72	90
g1368.t1	OG5_138596	gzea|FGST_07878	5	-76	53	100
g1369.t1	OG5_146738	ncra|NCU08976T0	1	-140	58	97
g1370.t1	OG5_126663	gzea|FGST_07875	0	-181	72	100
g1371.t1	OG5_127096	ncra|NCU06722T0	0	-181	68	91
g1372.t1	OG5_127367	gzea|FGST_07874	1	-143	81	100
g1373.t1	OG5_126668	cpos|CPAG_00098	1	-85	94	67
g1374.t1	OG5_233194	ncra|NCU11885T0	7	-59	41	99
g1375.t1	NO_GROUP	gzea|FGST_07871	8	-19	42	84
g1376.t1	OG5_129015	gzea|FGST_07870	0	-181	60	97
g1378.t1	OG5_133128	aory|AO090003000825	1	-96	53	68
g1379.t1	OG5_137423	ncra|NCU03055T0	0	-181	66	100
g1380.t1	OG5_159275	gzea|FGST_07865	0	-181	47	99
g1381.t1	OG5_126710	gzea|FGST_07864	1	-146	60	94
g1382.t1	OG5_127100	gzea|FGST_07863	1	-150	88	100
g1383.t1	OG5_129223	gzea|FGST_07862	0	-181	71	100
g1384.t1	OG5_169753	gzea|FGST_07860	1	-118	62	55
g1385.t1	OG5_187546	anid|AN3398	1	-154	49	99
g1386.t1	OG5_159183	gzea|FGST_07858	0	-181	51	100
g1387.t1	OG5_142675	gzea|FGST_07857	1	-127	64	93
g1388.t1	OG5_126596	gzea|FGST_07856	0	-181	64	99
g1389.t1	OG5_159267	gzea|FGST_07854	7	-43	37	85
g1390.t1	OG5_126600	gzea|FGST_07853	1	-158	69	99
g1391.t1	OG5_128794	ncra|NCU09122T0	7	-66	74	100
g1392.t1	OG5_127780	gzea|FGST_07851	0	-181	78	100
g1393.t1	OG5_130448	ncra|NCU09120T0	0	-181	58	81
g1394.t1	OG5_127077	gzea|FGST_07848	1	-135	84	91
g1395.t1	OG5_127702	gzea|FGST_07847	0	-181	73	99
g1396.t1	OG5_133764	gzea|FGST_07846	1	-124	59	97
g1398.t1	OG5_146794	gzea|FGST_07843	1	-129	51	100
g1399.t1	OG5_127536	gzea|FGST_07842	0	-181	50	100
g1400.t1	OG5_135378	gzea|FGST_07840	1	-56	63	69
g1502.t1	OG5_129496	gzea|FGST_05628	9	-56	82	82
g1503.t1	OG5_159202	gzea|FGST_10489	0	-181	57	100
g1504.t1	OG5_131718	gzea|FGST_10540	0	-181	55	100
g1505.t1	OG5_163977	cpos|CPAG_05119	1	-106	69	93
g1506.t1	OG5_127747	gzea|FGST_05625	0	-181	65	100
g1507.t1	OG5_127469	gzea|FGST_05624	6	-54	90	92
g1508.t1	OG5_130688	gzea|FGST_05623	6	-88	53	96
g1509.t1	NO_GROUP	gzea|FGST_03314	4	-19	29	86
g1510.t1	OG5_164013	ncra|NCU08734T0	4	-28	29	64
g1511.t1	OG5_126566	tvag|TVAG_313850	4	-14	24	62
g1513.t1	OG5_169425	gzea|FGST_05622	2	-75	58	59
g1514.t1	OG5_129415	gzea|FGST_05621	0	-181	69	99
g1515.t1	OG5_132157	gzea|FGST_05620	0	-181	77	97
g1516.t1	OG5_135029	gzea|FGST_05619	2	-69	45	95
g1517.t1	OG5_129209	aory|AO090026000036	4	-83	52	96
g1518.t1	OG5_126798	gzea|FGST_03022	0	-181	76	97
g1519.t1	OG5_149362	gzea|FGST_03026	0	-181	67	70
g1520.t1	OG5_128115	gzea|FGST_03027	1	-101	85	100
g1521.t1	OG5_169746	ncra|NCU05798T0	2	-42	43	54
g1522.t1	OG5_129196	gzea|FGST_03030	1	-178	64	97
g1523.t1	OG5_128128	gzea|FGST_03031	1	-100	90	100
g1524.t1	OG5_137820	gzea|FGST_03032	0	-181	67	100
g1525.t1	OG5_155963	gzea|FGST_03034	9	-56	44	92
g1526.t1	OG5_138643	gzea|FGST_03037	1	-79	41	99
g1527.t1	OG5_128950	gzea|FGST_03038	1	-133	57	100
g1528.t1	OG5_130288	gzea|FGST_03039	0	-181	73	100
g1529.t1	OG5_159635	ncra|NCU09832T0	6	-96	49	91
g1530.t1	OG5_126694	gzea|FGST_03041	0	-181	87	100
g1531.t1	OG5_135309	ncra|NCU05119T0	7	-25	60	100
g1532.t1	OG5_127451	cimm|CIMG_07768T0	1	-29	50	95
g1533.t1	OG5_129481	gzea|FGST_03043	0	-181	64	100
g1536.t1	OG5_159227	gzea|FGST_03044	0	-181	48	83
g1537.t1	OG5_127284	gzea|FGST_03045	0	-181	82	98
g1538.t1	OG5_233045	gzea|FGST_03046	2	-33	35	97
g1539.t1	OG5_129357	afum|Afu4g13150	1	-107	63	66
g1540.t1	OG5_135452	ncra|NCU04575T0	1	-172	54	98
g1541.t1	OG5_134801	afum|Afu2g15490	0	-181	68	99
g1542.t1	OG5_159250	gzea|FGST_04341	0	-181	71	94
g1543.t1	OG5_188064	afum|Afu8g02020	1	-165	61	62
g1544.t1	OG5_147065	gzea|FGST_08736	4	-15	40	71
g1545.t1	OG5_147065	gzea|FGST_08736	2	-13	33	95
g1547.t1	OG5_136129	gzea|FGST_01811	7	-42	45	69
g1548.t1	OG5_129306	tthe|30.m00330	1	-17	30	83
g1549.t1	OG5_129929	aory|AO090003001036	1	-112	51	100
g1550.t1	OG5_144622	gzea|FGST_00307	3	-95	56	100
g1551.t1	OG5_182714	mgri|XP_001522817	9	-91	56	100
g1552.t1	OG5_128508	gzea|FGST_00315	0	-181	49	100
g1553.t1	NO_GROUP	gzea|FGST_00317	1	-151	54	98
g1554.t1	OG5_128370	gzea|FGST_00326	1	-158	68	95
g1555.t1	OG5_132456	gzea|FGST_00328	0	-181	64	99
g1556.t1	OG5_130538	ncra|NCU00606T0	9	-69	50	100
g1557.t1	OG5_129540	gzea|FGST_00330	0	-181	56	95
g1559.t1	OG5_129603	gzea|FGST_00333	6	-40	75	93
g1560.t1	OG5_128580	ncra|NCU00560T0	1	-121	56	96
g1562.t1	OG5_169858	lbic|eu2.Lbscf0038g01360	2	-17	28	72
g1563.t1	OG5_128331	gzea|FGST_06766	0	-181	81	97
g1564.t1	OG5_137925	cimm|CIMG_08674T0	8	-36	34	97
g1565.t1	NO_GROUP	gzea|FGST_06769	1	-26	35	82
g1566.t1	OG5_127448	ncra|NCU03635T0	8	-31	79	100
g1567.t1	OG5_159411	gzea|FGST_06772	1	-123	60	100
g1568.t1	OG5_129399	gzea|FGST_06773	1	-151	73	99
g1569.t1	OG5_128169	gzea|FGST_03579	0	-181	77	94
g1570.t1	OG5_169368	gzea|FGST_06776	0	-181	61	100
g1573.t1	OG5_211048	gzea|FGST_06780	0	-181	53	99
g1574.t1	OG5_153706	ncra|NCU09702T0	1	-137	52	95
g1575.t1	OG5_223256	cimm|CIMG_05692T0	1	-45	69	97
g1576.t1	OG5_149931	cimm|CIMG_11593T0	1	-129	55	91
g1577.t1	OG5_130724	aory|AO090010000135	1	-151	55	98
g1578.t1	OG5_152848	ncra|NCU09205T0	6	-34	32	78
g1579.t1	NO_GROUP	gzea|FGST_12038	8	-7	37	68
g1580.t1	NO_GROUP	ncra|NCU01074T0	5	-11	28	59
g1582.t1	OG5_180742	cpos|CPAG_07435	6	-33	35	86
g1583.t1	OG5_127644	gzea|FGST_08025	0	-181	61	100
g1584.t1	OG5_140297	cpos|CPAG_04399	5	-70	53	98
g1585.t1	OG5_211125	ncra|NCU01071T0	1	-123	64	80
g1586.t1	OG5_127052	ncra|NCU01072T0	1	-120	72	100
g1587.t1	OG5_126579	gzea|FGST_06442	1	-110	50	95
g1590.t1	OG5_127535	gzea|FGST_06440	3	-63	58	91
g1591.t1	OG5_127762	gzea|FGST_06439	1	-126	93	100
g1594.t1	OG5_138679	gzea|FGST_06438	1	-113	59	74
g1595.t1	OG5_164072	gzea|FGST_06437	7	-88	55	98
g1596.t1	OG5_138597	gzea|FGST_06436	1	-167	50	99
g1597.t1	OG5_128639	gzea|FGST_06430	1	-156	68	98
g1601.t1	OG5_130586	gzea|FGST_06431	1	-124	58	99
g1602.t1	OG5_127090	gzea|FGST_11498	1	-143	83	99
g1603.t1	OG5_155643	gzea|FGST_11499	1	-109	64	95
g1604.t1	OG5_159205	gzea|FGST_11503	1	-78	37	54
g1605.t1	OG5_137414	gzea|FGST_11504	0	-181	57	99
g1606.t1	OG5_159341	gzea|FGST_11505	0	-181	69	82
g1607.t1	OG5_169924	lbic|eu2.Lbscf0068g00620	8	-32	42	80
g1608.t1	OG5_136966	gzea|FGST_11506	1	-180	75	99
g1609.t1	OG5_135140	gzea|FGST_11508	1	-106	62	91
g1610.t1	OG5_144661	gzea|FGST_11509	0	-181	65	99
g1611.t1	OG5_127289	gzea|FGST_04230	1	-78	48	97
g1612.t1	OG5_159406	gzea|FGST_11516	0	-181	59	99
g1613.t1	OG5_127569	gzea|FGST_11781	1	-177	81	97
g1614.t1	OG5_127471	gzea|FGST_02924	0	-181	79	100
g1615.t1	OG5_163569	gzea|FGST_06120	1	-84	46	80
g1616.t1	OG5_163569	gzea|FGST_06120	1	-113	55	84
g1618.t1	OG5_126637	gzea|FGST_11325	0	-181	86	100
g1619.t1	OG5_132700	gzea|FGST_11326	0	-181	55	97
g1620.t1	OG5_127614	gzea|FGST_11328	0	-181	87	100
g1621.t1	OG5_128200	gzea|FGST_11329	0	-181	63	96
g1622.t1	OG5_135545	aory|AO090011000952	4	-32	63	55
g1623.t1	OG5_126987	gzea|FGST_11331	1	-163	87	98
g1624.t1	OG5_127236	gzea|FGST_11332	1	-88	90	100
g1625.t1	OG5_136442	gzea|FGST_11333	7	-76	54	96
g1626.t1	OG5_163992	gzea|FGST_11334	1	-81	39	100
g1627.t1	OG5_129190	ncra|NCU03995T0	1	-111	54	100
g1628.t1	OG5_127516	gzea|FGST_11336	1	-166	96	100
g1629.t1	OG5_130826	gzea|FGST_11337	1	-108	63	97
g1630.t1	OG5_152782	gzea|FGST_11338	0	-181	42	100
g1631.t1	OG5_126679	gzea|FGST_11339	0	-181	82	100
g1632.t1	OG5_128125	ncra|NCU05803T0	0	-181	66	99
g1633.t1	OG5_126805	gzea|FGST_11343	0	-181	67	100
g1634.t1	OG5_129455	gzea|FGST_11344	0	-181	59	97
g1636.t1	OG5_149293	gzea|FGST_11346	1	-133	67	100
g1637.t1	OG5_159382	gzea|FGST_11348	4	-35	52	99
g1638.t1	OG5_233284	gzea|FGST_11349	4	-36	61	85
g1639.t1	OG5_127847	gzea|FGST_11350	0	-181	81	89
g1640.t1	OG5_126618	gzea|FGST_11352	1	-117	80	100
g1641.t1	OG5_137231	ncra|NCU09034T0	0	-181	81	96
g1643.t1	OG5_146859	gzea|FGST_11354	0	-181	58	100
g1644.t1	OG5_152770	gzea|FGST_11357	4	-53	49	69
g1645.t1	OG5_127918	gzea|FGST_11358	0	-181	63	100
g1646.t1	OG5_127902	gzea|FGST_11523	0	-181	65	100
g1647.t1	OG5_129381	gzea|FGST_11522	1	-139	61	88
g1648.t1	OG5_145212	gsul|NP_951234	4	-8	34	94
g1649.t1	OG5_135125	gzea|FGST_10968	1	-127	56	91
g1650.t1	OG5_127363	ncra|NCU03177T0	1	-104	75	99
g1651.t1	OG5_127847	gzea|FGST_10966	1	-131	63	90
g1652.t1	OG5_127835	gzea|FGST_10964	0	-181	64	100
g1653.t1	OG5_131899	gzea|FGST_10963	0	-181	61	96
g1654.t1	OG5_129446	gzea|FGST_10805	0	-181	72	100
g1656.t1	OG5_155925	gzea|FGST_10806	4	-39	68	79
g1657.t1	OG5_131443	gzea|FGST_10864	1	-128	71	98
g1658.t1	OG5_139186	mgri|XP_001522713	3	-62	49	92
g1660.t1	OG5_128464	ncra|NCU00567T0	0	-181	70	96
g1661.t1	OG5_155156	ncra|NCU02031T0	1	-129	48	91
g1662.t1	OG5_163542	gzea|FGST_03058	1	-117	42	99
g1663.t1	OG5_140284	gzea|FGST_10812	1	-180	46	98
g1664.t1	OG5_159506	aory|AO090003001419	1	-141	64	98
g1665.t1	OG5_132427	gzea|FGST_06978	5	-95	51	84
g1666.t1	OG5_127570	mgri|XP_001522230	0	-181	88	98
g1667.t1	OG5_129572	gzea|FGST_00217	0	-181	81	100
g1668.t1	OG5_129138	mgri|XP_001522225	1	-137	84	99
g1670.t1	OG5_187749	gzea|FGST_13034	4	-9	33	51
g1671.t1	OG5_127086	gzea|FGST_00219	0	-181	80	100
g1672.t1	OG5_134959	gzea|FGST_00222	8	-66	37	82
g1674.t1	OG5_128982	ncra|NCU00595T0	3	-75	39	64
g1676.t1	OG5_128688	gzea|FGST_00226	0	-181	84	93
g1677.t1	OG5_144060	gzea|FGST_00227	1	-130	48	98
g1678.t1	OG5_163501	afum|Afu3g03780	3	-38	33	76
g1681.t1	OG5_211077	aory|AO090103000101	6	-79	46	100
g1682.t1	OG5_127024	afum|Afu2g07550	1	-127	62	98
g1683.t1	OG5_127505	aory|AO090701000748	2	-81	71	98
g1684.t1	OG5_144669	gzea|FGST_00229	1	-101	51	100
g1685.t1	OG5_131823	gzea|FGST_00230	0	-181	78	100
g1686.t1	OG5_155803	gzea|FGST_02617	0	-181	69	99
g1689.t1	OG5_176292	gzea|FGST_02949	1	-133	48	93
g1690.t1	OG5_129045	gzea|FGST_10568	1	-143	71	83
g1691.t1	OG5_136668	nvec|gw.385.26.1	2	-25	34	90
g1692.t1	OG5_128273	gzea|FGST_02761	3	-53	55	83
g1694.t1	OG5_129469	gzea|FGST_05524	0	-181	77	99
g1695.t1	OG5_130288	gzea|FGST_05523	1	-132	51	100
g1696.t1	OG5_144556	gzea|FGST_04738	0	-181	48	98
g1697.t1	OG5_188076	gzea|FGST_05525	0	-181	50	99
g1698.t1	OG5_127280	gzea|FGST_05602	0	-181	60	98
g1699.t1	OG5_129325	gzea|FGST_05601	5	-89	60	99
g1700.t1	OG5_225640	gzea|FGST_05600	0	-181	52	100
g1701.t1	OG5_130550	gzea|FGST_05599	2	-80	69	100
g1702.t1	OG5_127738	gzea|FGST_05598	1	-166	64	97
g1703.t1	OG5_139331	gzea|FGST_05597	1	-70	59	91
g1704.t1	OG5_233135	gzea|FGST_05596	4	-46	61	98
g1705.t1	OG5_137848	gzea|FGST_05595	1	-111	63	95
g1707.t1	OG5_128978	gzea|FGST_10755	0	-181	66	100
g1708.t1	OG5_169016	gzea|FGST_10756	1	-100	58	93
g1709.t1	OG5_129256	gzea|FGST_10757	4	-88	56	100
g1710.t1	OG5_129706	gzea|FGST_10758	1	-133	55	92
g1711.t1	OG5_127234	gzea|FGST_10759	1	-122	82	98
g1712.t1	OG5_126778	gzea|FGST_05604	1	-111	66	98
g1713.t1	OG5_130607	gzea|FGST_10567	0	-181	53	96
g1714.t1	OG5_126661	gzea|FGST_10760	1	-151	75	99
g1715.t1	OG5_177145	gzea|FGST_04004	3	-41	33	85
g1716.t1	OG5_169064	ncra|NCU09041T0	1	-131	82	98
g1717.t1	NO_GROUP	ncra|NCU02012T0	1	-91	63	79
g1718.t1	NO_GROUP	ncra|NCU02012T0	1	-96	51	67
g1720.t1	OG5_127843	gzea|FGST_10868	0	-181	87	100
g1721.t1	OG5_155889	gzea|FGST_10869	1	-115	52	98
g1722.t1	OG5_159542	gzea|FGST_06589	1	-85	58	99
g1723.t1	OG5_126758	gzea|FGST_10871	0	-181	84	100
g1724.t1	OG5_137971	gzea|FGST_09613	1	-166	51	99
g1725.t1	OG5_131845	gzea|FGST_09614	0	-181	48	99
g1726.t1	OG5_127260	gzea|FGST_09615	0	-181	59	99
g1727.t1	OG5_134804	ncra|NCU02032T0	1	-170	60	68
g1728.t1	OG5_126859	gzea|FGST_09620	2	-45	92	100
g1730.t1	OG5_129722	mgri|XP_001522188	2	-33	50	56
g1732.t1	OG5_233120	gzea|FGST_05072	3	-6	29	81
g1733.t1	OG5_156126	nvec|e_gw.9.133.1	3	-11	29	95
g1734.t1	OG5_141413	cimm|CIMG_02077T0	2	-9	25	71
g1735.t1	OG5_176087	cimm|CIMG_00465T0	5	-24	47	96
g1736.t1	OG5_152745	aory|AO090026000311	1	-50	59	71
g1737.t1	OG5_155919	ncra|NCU12012T0	3	-33	35	83
g1738.t1	OG5_134254	gzea|FGST_12582	0	-181	37	99
g1739.t1	OG5_139417	pram|fgenesh1_pg.C_scaffold_57000013	3	-30	34	55
g1744.t1	NO_GROUP	gzea|FGST_10091	1	-18	56	53
g1745.t1	OG5_134797	gzea|FGST_08711	1	-127	45	95
g1747.t1	OG5_155900	gzea|FGST_11263	0	-181	59	98
g1748.t1	OG5_134254	cpos|CPAG_02429	0	-181	40	99
g1749.t1	OG5_126929	gzea|FGST_04434	1	-121	55	92
g1750.t1	OG5_126929	gzea|FGST_04434	1	-133	56	100
g1751.t1	OG5_129625	gzea|FGST_05586	0	-181	69	100
g1752.t1	OG5_139064	ncra|NCU09653T0	2	-42	44	92
g1753.t1	OG5_169379	gzea|FGST_02750	1	-117	55	95
g1754.t1	OG5_136113	gzea|FGST_04178	0	-181	50	94
g1756.t1	OG5_163360	gzea|FGST_00509	1	-24	45	54
g1758.t1	OG5_126727	gzea|FGST_11127	6	-42	72	97
g1759.t1	OG5_152856	gzea|FGST_09573	1	-101	37	100
g1760.t1	OG5_135963	gzea|FGST_09572	1	-149	60	99
g1761.t1	OG5_126882	gzea|FGST_09571	1	-139	72	100
g1762.t1	NO_GROUP	gzea|FGST_09569	1	-45	57	95
g1763.t1	OG5_128296	gzea|FGST_09568	7	-67	81	93
g1764.t1	OG5_129135	gzea|FGST_09567	1	-178	47	98
g1765.t1	OG5_130378	gzea|FGST_09566	4	-80	39	89
g1768.t1	OG5_129049	gzea|FGST_09564	1	-141	70	98
g1769.t1	OG5_126646	gzea|FGST_09563	0	-181	71	100
g1770.t1	OG5_130746	gzea|FGST_09562	3	-87	37	80
g1772.t1	OG5_159327	gzea|FGST_09560	0	-181	46	100
g1773.t1	OG5_144574	gzea|FGST_09558	1	-172	60	83
g1774.t1	OG5_129861	gzea|FGST_09442	0	-181	74	100
g1775.t1	OG5_163474	anid|AN11114	1	-124	60	99
g1776.t1	OG5_127515	gzea|FGST_09443	5	-83	58	86
g1777.t1	OG5_136110	gzea|FGST_09444	3	-76	56	100
g1778.t1	OG5_127304	gzea|FGST_09445	0	-181	68	98
g1779.t1	OG5_132929	gzea|FGST_09446	0	-181	67	100
g1780.t1	OG5_137430	gzea|FGST_09447	2	-90	73	100
g1781.t1	OG5_126626	gzea|FGST_09448	0	-181	78	99
g1782.t1	OG5_176240	gzea|FGST_09449	1	-123	76	94
g1783.t1	OG5_132066	gzea|FGST_09450	8	-47	58	55
g1784.t1	NO_GROUP	gzea|FGST_09451	2	-42	50	96
g1785.t1	OG5_129911	gzea|FGST_09452	0	-181	68	99
g1786.t1	OG5_128386	gzea|FGST_09453	0	-181	63	100
g1787.t1	OG5_135342	gzea|FGST_09454	2	-60	54	75
g1788.t1	OG5_127717	gzea|FGST_10367	1	-100	76	100
g1789.t1	OG5_203297	ncra|NCU08192T0	2	-12	48	66
g1790.t1	OG5_126577	gzea|FGST_09411	0	-181	76	100
g1791.t1	OG5_149885	gzea|FGST_09410	1	-113	37	97
g1792.t1	OG5_193706	gzea|FGST_09579	1	-112	60	97
g1793.t1	OG5_126861	gzea|FGST_09578	0	-181	64	96
g1794.t1	OG5_130787	gzea|FGST_09405	3	-44	72	97
g1795.t1	OG5_169275	gzea|FGST_09406	7	-85	39	96
g1796.t1	OG5_127238	gzea|FGST_09407	1	-150	86	99
g1797.t1	OG5_128197	gzea|FGST_09408	0	-181	82	100
g1798.t1	OG5_127584	gzea|FGST_09409	3	-74	84	99
g1799.t1	OG5_146360	gzea|FGST_05854	1	-100	45	91
g1800.t1	OG5_129902	pchr|e_gwh2.7.294.1	1	-131	47	98
g1801.t1	OG5_135132	gzea|FGST_09581	0	-181	60	100
g1802.t1	OG5_127980	gzea|FGST_09582	6	-63	68	98
g1803.t1	OG5_130161	mgri|XP_001522295	2	-40	77	99
g1805.t1	NO_GROUP	gzea|FGST_09585	3	-73	41	76
g1806.t1	OG5_152855	gzea|FGST_09586	4	-50	71	98
g1807.t1	OG5_138622	gzea|FGST_04443	1	-148	55	100
g1808.t1	OG5_127132	gzea|FGST_09590	9	-67	80	100
g1809.t1	OG5_127180	gzea|FGST_09591	2	-72	76	100
g1810.t1	OG5_129868	gzea|FGST_09592	2	-89	89	100
g1811.t1	OG5_127739	ncra|NCU02113T0	1	-66	88	86
g1812.t1	OG5_130882	gzea|FGST_09595	0	-181	65	100
g1813.t1	OG5_129658	ncra|NCU05050T0	8	-87	46	95
g1814.t1	NO_GROUP	gzea|FGST_09596	5	-44	50	90
g1815.t1	OG5_130792	gzea|FGST_01912	1	-110	62	99
g1817.t1	OG5_128704	gzea|FGST_09597	1	-156	64	100
g1818.t1	OG5_155943	mgri|XP_001522775	2	-9	35	97
g1819.t1	OG5_128731	gzea|FGST_09600	3	-49	74	95
g1820.t1	OG5_127419	gzea|FGST_09601	4	-60	89	100
g1821.t1	OG5_133941	gzea|FGST_09602	2	-76	69	92
g1822.t1	OG5_131174	gzea|FGST_09603	1	-141	58	97
g1823.t1	OG5_129911	gzea|FGST_09604	0	-181	89	100
g1824.t1	OG5_126743	gzea|FGST_09347	0	-181	76	100
g1825.t1	OG5_128600	gzea|FGST_09346	6	-86	53	100
g1826.t1	OG5_155921	gzea|FGST_09345	1	-150	72	99
g1827.t1	OG5_127991	gzea|FGST_09344	3	-77	83	97
g1828.t1	OG5_128374	gzea|FGST_09343	1	-101	56	97
g1829.t1	OG5_128374	gzea|FGST_09343	4	-86	71	76
g1831.t1	OG5_131550	gzea|FGST_05233	1	-128	39	98
g1832.t1	OG5_129301	gzea|FGST_09342	2	-67	53	93
g1833.t1	OG5_136934	ncra|NCU02124T0	5	-99	65	100
g1834.t1	OG5_137424	ncra|NCU00633T0	1	-26	26	97
g1835.t1	NO_GROUP	gzea|FGST_02597	1	-113	61	100
g1836.t1	OG5_127346	gzea|FGST_09329	0	-181	49	99
g1837.t1	OG5_169332	gzea|FGST_09331	1	-20	29	82
g1838.t1	OG5_171999	cimm|CIMG_05736T0	1	-24	28	74
g1839.t1	OG5_152771	gzea|FGST_09333	5	-28	37	100
g1840.t1	OG5_155632	gzea|FGST_09335	0	-181	50	98
g1841.t1	OG5_126932	gzea|FGST_09336	0	-181	72	100
g1842.t1	OG5_127794	gzea|FGST_09337	1	-148	83	100
g1843.t1	OG5_169328	gzea|FGST_09338	5	-69	56	97
g1844.t1	NO_GROUP	gzea|FGST_09339	5	-11	51	52
g1845.t1	OG5_152807	gzea|FGST_09326	1	-35	59	96
g1846.t1	OG5_163492	gzea|FGST_09324	0	-181	68	99
g1847.t1	OG5_126633	gzea|FGST_09323	0	-181	55	100
g1848.t1	OG5_163500	ncra|NCU10490T0	1	-179	62	92
g1849.t1	OG5_126835	ncra|NCU08287T0	0	-181	80	100
g1850.t1	OG5_210625	gzea|FGST_09385	1	-153	67	81
g1851.t1	OG5_159323	gzea|FGST_09387	0	-181	59	80
g1852.t1	OG5_127300	gzea|FGST_09388	0	-181	66	97
g1853.t1	OG5_155074	mgri|XP_001522328	1	-104	55	95
g1854.t1	OG5_131476	gzea|FGST_09390	0	-181	69	100
g1855.t1	OG5_158583	gzea|FGST_09391	1	-151	49	89
g1859.t1	OG5_152841	ncra|NCU02644T0	0	-181	62	98
g1861.t1	OG5_126780	gzea|FGST_09398	0	-181	96	99
g1862.t1	OG5_132941	gzea|FGST_09399	1	-161	59	97
g1863.t1	OG5_126748	gzea|FGST_09400	1	-160	71	100
g1864.t1	OG5_127947	gzea|FGST_09401	0	-181	77	100
g1865.t1	OG5_126860	gzea|FGST_09402	3	-98	68	100
g1867.t1	OG5_136552	gzea|FGST_09403	1	-116	54	96
g1868.t1	OG5_203349	gzea|FGST_09404	2	-84	45	93
g1869.t1	OG5_130138	gzea|FGST_09577	0	-181	78	100
g1870.t1	OG5_126803	gzea|FGST_09576	4	-75	88	99
g1871.t1	OG5_172014	gzea|FGST_09575	4	-48	52	99
g1872.t1	OG5_134739	gzea|FGST_00511	1	-169	82	100
g1873.t1	OG5_127117	ncra|NCU03875T0	0	-181	84	99
g1874.t1	OG5_127718	gzea|FGST_11785	1	-175	88	95
g1875.t1	OG5_126671	gzea|FGST_11784	0	-181	82	100
g1876.t1	OG5_141143	gzea|FGST_11386	0	-181	53	98
g1877.t1	OG5_163751	gzea|FGST_11385	1	-107	58	98
g1878.t1	OG5_233287	gzea|FGST_11384	0	-181	59	97
g1879.t1	OG5_159339	gzea|FGST_11382	1	-119	49	100
g1883.t1	OG5_128216	gzea|FGST_11380	0	-181	74	100
g1884.t1	OG5_138608	gzea|FGST_11379	1	-180	65	99
g1885.t1	OG5_126950	gzea|FGST_11378	1	-170	73	99
g1886.t1	OG5_129447	gzea|FGST_11377	1	-46	54	93
g1887.t1	OG5_139490	gzea|FGST_11376	2	-36	68	93
g1888.t1	OG5_128378	gzea|FGST_11374	0	-181	81	100
g1889.t1	OG5_127304	gzea|FGST_11373	0	-181	80	96
g1890.t1	OG5_135380	gzea|FGST_11372	5	-85	60	95
g1892.t1	OG5_139334	gzea|FGST_11370	0	-181	57	98
g1893.t1	OG5_128285	gzea|FGST_11369	0	-181	73	100
g1894.t1	OG5_159449	gzea|FGST_11368	8	-59	56	87
g1895.t1	OG5_126655	gzea|FGST_11367	0	-181	75	100
g1896.t1	OG5_129572	gzea|FGST_11366	0	-181	83	100
g1897.t1	OG5_127877	gzea|FGST_11365	0	-181	76	100
g1898.t1	OG5_128598	gzea|FGST_07243	0	-181	61	100
g1899.t1	OG5_136544	gzea|FGST_07269	0	-181	71	99
g1900.t1	OG5_155756	anid|AN3453	2	-61	36	94
g1401.t1	OG5_128468	gzea|FGST_07839	0	-181	75	100
g1402.t1	OG5_159189	gzea|FGST_07838	3	-69	34	95
g1403.t1	OG5_128475	gzea|FGST_07837	0	-181	74	100
g1404.t1	OG5_137015	gzea|FGST_07836	4	-91	63	100
g1405.t1	OG5_128801	gzea|FGST_07835	1	-167	76	86
g1406.t1	OG5_163731	ncra|NCU03260T0	0	-181	43	99
g1407.t1	OG5_128753	gzea|FGST_07833	0	-181	69	96
g1408.t1	OG5_127450	gzea|FGST_07832	1	-118	95	100
g1410.t1	OG5_155568	gzea|FGST_00874	2	-64	50	96
g1413.t1	OG5_129010	gzea|FGST_07831	0	-181	69	100
g1414.t1	OG5_128897	gzea|FGST_07829	3	-80	78	100
g1416.t1	OG5_130212	gzea|FGST_07827	1	-69	70	97
g1417.t1	OG5_138601	gzea|FGST_07826	1	-165	73	98
g1418.t1	OG5_127829	gzea|FGST_07825	7	-65	49	100
g1419.t1	OG5_159365	gzea|FGST_07820	4	-50	42	96
g1420.t1	OG5_126723	gzea|FGST_07819	0	-181	79	100
g1421.t1	OG5_128627	gzea|FGST_07818	0	-181	77	100
g1422.t1	OG5_138651	gzea|FGST_07817	1	-69	77	100
g1423.t1	OG5_126706	gzea|FGST_07815	1	-140	97	90
g1424.t1	OG5_136967	gzea|FGST_07814	2	-28	74	100
g1425.t1	OG5_128763	gzea|FGST_07813	1	-148	50	100
g1426.t1	OG5_137940	cpos|CPAG_06330	3	-66	51	62
g1427.t1	OG5_127447	gzea|FGST_07811	0	-181	93	100
g1428.t1	OG5_159623	gzea|FGST_07810	1	-163	72	99
g1429.t1	OG5_126984	ncra|NCU07420T0	0	-181	97	100
g1430.t1	OG5_128489	gzea|FGST_07808	0	-181	66	96
g1431.t1	OG5_140997	gzea|FGST_07807	0	-181	66	98
g1432.t1	OG5_140997	gzea|FGST_07807	1	-120	58	93
g1433.t1	OG5_159617	gzea|FGST_07806	1	-153	57	100
g1434.t1	OG5_136533	gzea|FGST_07805	0	-181	66	100
g1435.t1	OG5_127591	gzea|FGST_07803	1	-130	74	100
g1436.t1	OG5_127591	gzea|FGST_07803	1	-157	60	98
g1437.t1	OG5_136949	gzea|FGST_07802	0	-181	58	100
g1438.t1	OG5_129834	gzea|FGST_07801	1	-179	76	99
g1439.t1	OG5_130172	gzea|FGST_07800	0	-181	74	100
g1441.t1	OG5_126895	aory|AO090005000695	0	-181	55	97
g1442.t1	OG5_127051	gzea|FGST_07796	1	-130	82	100
g1443.t1	OG5_129727	gzea|FGST_07795	1	-152	50	96
g1444.t1	OG5_126883	gzea|FGST_07794	1	-174	82	100
g1445.t1	OG5_139423	gzea|FGST_07792	0	-181	56	97
g1446.t1	OG5_159648	gzea|FGST_07978	1	-137	70	100
g1447.t1	OG5_129621	gzea|FGST_07979	0	-181	64	100
g1448.t1	OG5_130872	gzea|FGST_07980	1	-69	53	99
g1449.t1	NO_GROUP	gzea|FGST_08146	5	-10	23	58
g1450.t1	OG5_169831	ncra|NCU04396T0	8	-40	38	89
g1451.t1	OG5_169831	ncra|NCU04396T0	1	-51	33	94
g1452.t1	OG5_136802	gzea|FGST_08436	1	-145	62	100
g1453.t1	OG5_159555	gzea|FGST_08443	2	-45	76	58
g1454.t1	OG5_159155	gzea|FGST_08442	0	-181	52	92
g1455.t1	OG5_159645	gzea|FGST_08440	4	-46	42	78
g1456.t1	OG5_136133	gzea|FGST_08439	0	-181	77	100
g1458.t1	OG5_128209	gzea|FGST_08119	0	-181	76	87
g1459.t1	OG5_168234	gzea|FGST_08120	9	-84	53	94
g1460.t1	OG5_129179	gzea|FGST_08121	0	-181	69	100
g1461.t1	OG5_128241	gzea|FGST_08122	0	-181	81	100
g1462.t1	OG5_136407	gzea|FGST_08123	1	-138	71	100
g1463.t1	OG5_128225	gzea|FGST_08124	1	-82	82	97
g1464.t1	OG5_155968	gzea|FGST_08125	1	-177	57	85
g1466.t1	OG5_127744	ncra|NCU07509T0	1	-150	78	100
g1467.t1	NO_GROUP	gzea|FGST_08128	2	-85	38	94
g1468.t1	OG5_130351	gzea|FGST_08129	0	-181	73	100
g1469.t1	OG5_159554	ncra|NCU02794T0	0	-181	60	100
g1470.t1	OG5_127648	gzea|FGST_08131	1	-122	76	98
g1471.t1	OG5_127811	gzea|FGST_08132	0	-181	58	100
g1472.t1	OG5_129549	gzea|FGST_08133	0	-181	69	99
g1474.t1	OG5_129304	gzea|FGST_08137	0	-181	85	98
g1475.t1	OG5_135141	gzea|FGST_08140	0	-181	70	100
g1476.t1	OG5_127817	gzea|FGST_08141	0	-181	73	100
g1477.t1	OG5_128695	gzea|FGST_08142	0	-181	78	99
g1478.t1	OG5_129237	gzea|FGST_08143	0	-181	77	98
g1479.t1	OG5_126886	gzea|FGST_08145	1	-99	77	83
g1480.t1	OG5_135448	aory|AO090020000093	4	-31	54	100
g1481.t1	OG5_128249	gzea|FGST_05139	1	-114	54	95
g1482.t1	OG5_163980	gzea|FGST_08144	1	-66	43	89
g1483.t1	OG5_126927	gzea|FGST_08438	0	-181	91	100
g1484.t1	OG5_127149	gzea|FGST_08118	0	-181	91	100
g1485.t1	OG5_128479	gzea|FGST_08117	0	-181	54	99
g1486.t1	OG5_159131	gzea|FGST_08116	0	-181	57	100
g1487.t1	OG5_159135	gzea|FGST_08115	0	-181	51	100
g1488.t1	OG5_139057	bmor|BGIBMGA008456	2	-7	27	72
g1491.t1	OG5_130317	gzea|FGST_08112	1	-97	71	100
g1492.t1	OG5_128512	gzea|FGST_08111	2	-86	63	96
g1493.t1	OG5_129091	gzea|FGST_08109	0	-181	82	100
g1494.t1	OG5_128500	gzea|FGST_08108	1	-107	69	95
g1495.t1	OG5_128083	gzea|FGST_08107	1	-134	73	92
g1496.t1	OG5_129124	ncra|NCU09216T0	3	-36	72	59
g1497.t1	OG5_128377	ncra|NCU09251T0	5	-37	63	98
g1498.t1	OG5_131764	cimm|CIMG_04737T0	2	-19	55	99
g1499.t1	OG5_128303	gzea|FGST_08104	1	-53	80	100
g1500.t1	OG5_152884	ncra|NCU02099T0	6	-42	47	78
g2001.t1	OG5_180702	gzea|FGST_12845	0	-181	56	81
g2002.t1	OG5_159196	gzea|FGST_12842	1	-145	59	100
g2003.t1	OG5_127831	gzea|FGST_12841	0	-181	94	100
g2004.t1	OG5_233319	gzea|FGST_12840	4	-37	64	100
g2005.t1	OG5_127474	ncra|NCU09688T0	0	-181	97	100
g2006.t1	OG5_233257	ncra|NCU11614T0	4	-30	36	79
g2007.t1	OG5_131328	gzea|FGST_10315	1	-140	59	99
g2008.t1	OG5_137018	gzea|FGST_10316	0	-181	69	93
g2009.t1	OG5_128979	gzea|FGST_10318	0	-181	80	99
g2011.t1	OG5_176210	cimm|CIMG_02245T0	5	-58	28	95
g2012.t1	OG5_137003	anid|AN5421	0	-181	65	98
g2013.t1	OG5_137300	gzea|FGST_10319	2	-70	63	89
g2014.t1	OG5_137001	gzea|FGST_10320	2	-42	66	100
g2015.t1	OG5_127361	gzea|FGST_10321	1	-105	76	94
g2016.t1	NO_GROUP	gzea|FGST_10322	5	-64	34	64
g2017.t1	OG5_169037	gzea|FGST_10323	0	-181	62	97
g2018.t1	OG5_233258	gzea|FGST_10346	1	-97	51	98
g2019.t1	OG5_138664	ncra|NCU09826T0	7	-61	45	98
g2020.t1	OG5_149748	gzea|FGST_06193	1	-106	52	97
g2021.t1	OG5_144580	aory|AO090010000400	0	-181	68	100
g2022.t1	OG5_176861	gzea|FGST_04693	2	-24	43	55
g2023.t1	OG5_126863	gzea|FGST_10291	0	-181	89	95
g2024.t1	OG5_166105	gzea|FGST_04778	5	-47	64	98
g2025.t1	OG5_163521	ncra|NCU05137T0	0	-181	55	97
g2026.t1	OG5_136078	gzea|FGST_11355	1	-111	59	99
g2027.t1	OG5_209428	afum|Afu3g07900	8	-36	36	96
g2028.t1	OG5_126853	ncra|NCU05133T0	1	-144	59	96
g2029.t1	OG5_141309	ncra|NCU05132T0	0	-181	44	96
g2030.t1	OG5_136987	gzea|FGST_13240	0	-181	46	99
g2031.t1	OG5_163500	cimm|CIMG_04982T0	1	-178	64	99
g2033.t1	OG5_128249	gzea|FGST_05139	1	-128	60	95
g2034.t1	OG5_127207	gzea|FGST_02527	1	-158	52	92
g2035.t1	OG5_168989	ncra|NCU07923T0	1	-153	43	89
g2036.t1	OG5_149896	afum|Afu6g01830	4	-78	62	98
g2037.t1	OG5_144375	gzea|FGST_02183	1	-102	71	99
g2038.t1	OG5_152795	gzea|FGST_04988	1	-120	46	94
g2039.t1	OG5_156198	gzea|FGST_01644	2	-12	33	67
g2040.t1	OG5_169846	gzea|FGST_03075	4	-29	29	98
g2041.t1	OG5_163557	gzea|FGST_02654	0	-181	50	100
g2042.t1	OG5_127243	gzea|FGST_07454	0	-181	75	100
g2043.t1	OG5_161421	gzea|FGST_04104	5	-26	33	73
g2044.t1	OG5_139355	gzea|FGST_10013	1	-26	36	71
g2045.t1	OG5_127620	aory|AO090005000217	1	-139	47	95
g2046.t1	OG5_128163	mdom|ENSMODP00000013546	4	-96	38	94
g2047.t1	OG5_132799	gzea|FGST_05522	0	-181	74	98
g2048.t1	OG5_166045	nvec|fgenesh1_pg.scaffold_291000019	9	-43	32	94
g2049.t1	OG5_155993	gzea|FGST_10382	0	-181	69	100
g2051.t1	OG5_128403	gzea|FGST_10379	1	-153	61	98
g2052.t1	OG5_128279	gzea|FGST_10377	0	-181	75	99
g2053.t1	OG5_126620	gzea|FGST_10376	1	-138	81	98
g2054.t1	OG5_233260	ncra|NCU10595T0	1	-55	44	91
g2055.t1	OG5_131386	gzea|FGST_10301	1	-138	81	100
g2056.t1	OG5_149880	aory|AO090701000444	0	-181	59	100
g2060.t1	OG5_139334	ncra|NCU04614T0	0	-181	59	93
g2061.t1	OG5_126920	gzea|FGST_10300	2	-92	60	91
g2062.t1	OG5_127561	gzea|FGST_13152	1	-104	52	98
g2064.t1	OG5_149783	gzea|FGST_10331	3	-92	36	88
g2065.t1	OG5_140289	gzea|FGST_10332	4	-30	60	63
g2066.t1	OG5_149674	gzea|FGST_10333	8	-51	43	87
g2067.t1	OG5_152731	gzea|FGST_08768	1	-152	57	95
g2068.t1	OG5_195921	cpos|CPAG_06044	6	-75	51	92
g2069.t1	OG5_180714	cimm|CIMG_05334T0	1	-38	44	99
g2070.t1	OG5_128814	gzea|FGST_10334	3	-64	69	98
g2071.t1	OG5_130007	gzea|FGST_10335	0	-181	89	96
g2072.t1	OG5_187749	cpos|CPAG_06832	1	-158	52	99
g2073.t1	OG5_127241	gzea|FGST_10344	0	-181	77	100
g2074.t1	OG5_129850	gzea|FGST_10343	3	-57	65	99
g2075.t1	OG5_128543	gzea|FGST_10342	0	-181	78	100
g2076.t1	OG5_127316	gzea|FGST_10341	1	-127	69	99
g2077.t1	OG5_135348	gzea|FGST_10340	0	-181	71	100
g2078.t1	NO_GROUP	afum|Afu6g12150	1	-7	28	51
g2084.t1	OG5_164058	ncra|NCU01460T0	5	-36	64	100
g2085.t1	OG5_132369	ncra|NCU07536T0	1	-156	61	100
g2086.t1	OG5_128342	ncra|NCU01471T0	1	-150	65	97
g2087.t1	OG5_233256	gzea|FGST_10303	3	-29	55	81
g2088.t1	OG5_129215	afum|Afu1g14190	1	-6	29	89
g2090.t1	OG5_159472	gzea|FGST_10299	1	-89	51	98
g2093.t1	NO_GROUP	gzea|FGST_10308	1	-25	50	57
g2094.t1	OG5_127395	gzea|FGST_10307	1	-131	71	96
g2095.t1	OG5_127169	gzea|FGST_10306	6	-59	70	98
g2096.t1	OG5_132753	ncra|NCU08878T0	1	-115	72	92
g2099.t1	OG5_136567	gzea|FGST_10330	1	-163	57	84
g1901.t1	OG5_133557	gzea|FGST_07271	0	-181	49	100
g1902.t1	OG5_129782	gzea|FGST_11302	3	-42	63	90
g1903.t1	OG5_128158	anid|AN3739	1	-140	72	85
g1904.t1	OG5_126968	gzea|FGST_11304	0	-181	83	100
g1905.t1	OG5_128777	gzea|FGST_11303	0	-181	62	77
g1906.t1	OG5_128499	gzea|FGST_11306	0	-181	78	100
g1907.t1	OG5_159587	gzea|FGST_11307	3	-45	44	99
g1908.t1	OG5_131318	ncra|NCU02395T0	1	-96	58	98
g1909.t1	OG5_127978	gzea|FGST_07294	1	-79	53	100
g1910.t1	OG5_135269	gzea|FGST_07282	1	-172	65	99
g1911.t1	OG5_176302	gzea|FGST_11084	1	-8	31	56
g1912.t1	OG5_127207	ncra|NCU09992T0	1	-101	41	88
g1913.t1	OG5_130572	gzea|FGST_07247	4	-42	56	97
g1914.t1	OG5_129803	ncra|NCU06090T0	1	-106	49	92
g1915.t1	OG5_129663	gzea|FGST_07249	1	-172	89	92
g1916.t1	OG5_160066	atha|NP_001118348	3	-13	29	74
g1917.t1	OG5_128446	gzea|FGST_11305	0	-181	57	99
g1918.t1	OG5_129843	gzea|FGST_11297	2	-80	57	98
g1919.t1	OG5_127751	gzea|FGST_11296	0	-181	64	100
g1920.t1	OG5_130259	gzea|FGST_11295	1	-164	54	87
g1921.t1	OG5_129535	gzea|FGST_11293	1	-80	52	93
g1922.t1	OG5_159231	gzea|FGST_07274	1	-179	60	98
g1923.t1	OG5_236711	mgri|XP_001521928	1	-105	46	99
g1924.t1	OG5_131155	gzea|FGST_07283	0	-181	74	100
g1925.t1	OG5_129158	gzea|FGST_11292	0	-181	75	99
g1926.t1	OG5_127535	gzea|FGST_11291	9	-71	71	86
g1927.t1	OG5_146637	gzea|FGST_07272	0	-181	55	99
g1928.t1	OG5_129045	ncra|NCU02400T0	1	-174	74	100
g1930.t1	OG5_127748	gzea|FGST_11315	1	-137	91	100
g1931.t1	OG5_152471	gzea|FGST_07276	1	-125	71	100
g1932.t1	OG5_159354	gzea|FGST_07250	1	-106	56	100
g1933.t1	OG5_127126	gzea|FGST_07251	0	-181	66	78
g1934.t1	OG5_127734	gzea|FGST_07252	1	-139	64	100
g1935.t1	OG5_129012	ncra|NCU11302T0	0	-181	68	100
g1936.t1	OG5_138627	gzea|FGST_07254	1	-124	51	100
g1937.t1	OG5_131463	gzea|FGST_07255	1	-138	60	100
g1938.t1	OG5_128129	gzea|FGST_07257	0	-181	77	100
g1939.t1	OG5_128038	gzea|FGST_11309	1	-150	87	99
g1940.t1	OG5_128915	gzea|FGST_11308	0	-181	63	96
g1941.t1	OG5_139538	gzea|FGST_11318	1	-134	59	100
g1942.t1	OG5_134809	gzea|FGST_11317	0	-181	62	98
g1945.t1	OG5_137388	gzea|FGST_07502	0	-181	45	100
g1946.t1	OG5_137388	gzea|FGST_12951	2	-7	29	78
g1947.t1	NO_GROUP	anid|AN11820	7	-64	42	95
g1948.t1	OG5_128097	gzea|FGST_07284	1	-77	77	90
g1949.t1	OG5_129020	gzea|FGST_07286	1	-105	54	91
g1950.t1	OG5_126781	gzea|FGST_07293	0	-181	97	100
g1951.t1	OG5_168929	gzea|FGST_07258	0	-181	66	97
g1952.t1	OG5_131259	gzea|FGST_12788	1	-144	40	97
g1953.t1	OG5_139369	gzea|FGST_12789	0	-181	77	96
g1954.t1	OG5_128623	gzea|FGST_12814	0	-181	73	100
g1955.t1	OG5_142763	gzea|FGST_05403	1	-149	61	99
g1956.t1	OG5_129254	gzea|FGST_02433	1	-146	72	100
g1957.t1	OG5_129271	gzea|FGST_02434	6	-89	48	93
g1958.t1	NO_GROUP	gzea|FGST_02756	1	-130	58	85
g1960.t1	OG5_129756	gzea|FGST_12815	2	-64	57	98
g1961.t1	OG5_131522	gzea|FGST_12816	9	-51	73	100
g1962.t1	OG5_126948	ncra|NCU02295T0	0	-181	71	67
g1963.t1	OG5_126600	gzea|FGST_00415	0	-181	80	99
g1964.t1	OG5_133771	gzea|FGST_00416	1	-179	68	99
g1966.t1	OG5_128614	nvec|fgenesh1_pg.scaffold_5000107	3	-6	28	93
g1968.t1	OG5_129564	gzea|FGST_00420	0	-181	47	100
g1969.t1	OG5_176758	gzea|FGST_02797	1	-125	39	99
g1971.t1	OG5_127087	gzea|FGST_11928	0	-181	81	94
g1973.t1	NO_GROUP	ncra|NCU01425T0	3	-6	27	50
g1974.t1	OG5_135136	afum|Afu8g07100	3	-36	50	76
g1975.t1	OG5_152659	gzea|FGST_13146	0	-181	41	100
g1976.t1	OG5_159380	gzea|FGST_13145	2	-82	43	84
g1977.t1	OG5_135633	gzea|FGST_00427	0	-181	71	100
g1978.t1	OG5_187547	afum|Afu2g00260	3	-29	29	97
g1979.t1	OG5_159404	gzea|FGST_04989	1	-95	48	95
g1980.t1	OG5_137388	gzea|FGST_12951	0	-181	45	96
g1983.t1	OG5_127196	anid|AN7389	1	-150	47	97
g1984.t1	OG5_141179	anid|AN6658	0	-181	60	99
g1986.t1	NO_GROUP	gzea|FGST_02027	3	-7	28	80
g1987.t1	OG5_134796	afum|Afu3g07990	1	-154	70	97
g1989.t1	OG5_233229	gzea|FGST_09193	1	-159	50	100
g1990.t1	OG5_195850	gzea|FGST_09074	1	-70	60	93
g1991.t1	OG5_149820	ncra|NCU00715T0	0	-181	66	99
g1992.t1	OG5_129768	gzea|FGST_12619	0	-181	63	97
g1993.t1	OG5_130679	gzea|FGST_12618	1	-174	58	100
g1994.t1	OG5_127508	gzea|FGST_12615	0	-181	86	100
g1995.t1	OG5_159332	gzea|FGST_12614	1	-174	50	97
g1997.t1	OG5_137331	gzea|FGST_12613	0	-181	60	90
g1998.t1	OG5_155760	gzea|FGST_12848	3	-75	67	94
g1999.t1	OG5_142774	gzea|FGST_12847	2	-43	33	96
g2000.t1	OG5_159333	gzea|FGST_12846	1	-130	55	100
g2102.t1	OG5_154451	ncra|NCU11806T0	5	-16	37	53
g2104.t1	OG5_142806	afum|Afu5g06840	0	-181	38	94
g2106.t1	OG5_127315	gzea|FGST_06760	1	-54	39	79
g2107.t1	OG5_133021	mgri|XP_001522178	0	-181	64	100
g2109.t1	OG5_141871	mgri|XP_001522181	0	-181	79	100
g2110.t1	OG5_129819	gzea|FGST_09625	0	-181	85	99
g2111.t1	OG5_127158	gzea|FGST_09626	0	-181	56	99
g2115.t1	OG5_159321	gzea|FGST_09627	7	-51	70	100
g2116.t1	OG5_128110	gzea|FGST_09628	0	-181	70	100
g2117.t1	OG5_157847	gzea|FGST_05078	3	-47	29	90
g2118.t1	OG5_138644	aory|AO090010000493	8	-9	24	70
g2119.t1	OG5_132365	spom|NP_594852	7	-41	35	85
g2120.t1	OG5_129962	gzea|FGST_09629	1	-117	66	95
g2121.t1	OG5_129765	gzea|FGST_09630	8	-75	56	90
g2122.t1	OG5_137010	gzea|FGST_09631	3	-45	49	88
g2124.t1	OG5_152682	gzea|FGST_09632	0	-181	66	98
g2125.t1	OG5_128100	gzea|FGST_10858	0	-181	65	96
g2126.t1	OG5_137324	gzea|FGST_10857	0	-181	59	96
g2127.t1	OG5_149814	afum|Afu3g00840	0	-181	67	92
g2128.t1	OG5_137014	lbic|e_gww1.7.313.1	5	-18	48	84
g2129.t1	OG5_187981	afum|Afu6g10860	1	-22	31	83
g2130.t1	OG5_134783	ncra|NCU00721T0	0	-181	64	100
g2132.t1	OG5_127348	gzea|FGST_10853	0	-181	81	97
g2133.t1	OG5_128701	gzea|FGST_10855	1	-156	75	100
g2134.t1	OG5_126613	gzea|FGST_10856	4	-59	56	99
g2136.t1	OG5_128872	gzea|FGST_10843	2	-99	71	99
g2137.t1	OG5_127603	gzea|FGST_10842	2	-49	77	100
g2138.t1	OG5_129703	gzea|FGST_10841	0	-181	73	100
g2139.t1	OG5_155881	gzea|FGST_10840	5	-59	56	98
g2140.t1	NO_GROUP	gzea|FGST_09640	4	-98	56	99
g2141.t1	OG5_132685	afum|Afu4g09390	2	-99	41	88
g2142.t1	OG5_129413	gzea|FGST_10835	4	-87	62	100
g2143.t1	OG5_127889	gzea|FGST_10836	0	-181	87	100
g2145.t1	OG5_136530	gzea|FGST_10838	3	-53	68	88
g2146.t1	OG5_136154	gzea|FGST_10839	1	-117	68	100
g2147.t1	OG5_130298	gzea|FGST_10833	1	-155	73	98
g2148.t1	OG5_152700	gzea|FGST_10832	1	-106	61	97
g2149.t1	OG5_138602	gzea|FGST_10831	3	-45	57	100
g2150.t1	OG5_159538	gzea|FGST_10830	7	-27	72	93
g2151.t1	OG5_176302	gzea|FGST_11084	2	-10	34	86
g2153.t1	OG5_133268	gzea|FGST_10974	1	-54	39	100
g2155.t1	OG5_129973	gzea|FGST_10972	4	-87	84	100
g2156.t1	OG5_132851	gzea|FGST_10971	1	-142	72	99
g2157.t1	OG5_127334	ncra|NCU02475T0	0	-181	60	97
g2158.t1	OG5_128511	gzea|FGST_10969	0	-181	69	100
g2160.t1	OG5_128981	gzea|FGST_11782	1	-149	68	100
g2161.t1	OG5_129778	gzea|FGST_11778	1	-120	67	100
g2162.t1	OG5_152882	gzea|FGST_11777	1	-161	49	100
g2163.t1	OG5_133872	gzea|FGST_11540	0	-181	75	100
g2164.t1	OG5_126959	gzea|FGST_11541	0	-181	83	100
g2165.t1	OG5_152779	gzea|FGST_11542	2	-35	47	95
g2166.t1	OG5_155846	gzea|FGST_11538	0	-181	46	99
g2167.t1	OG5_159352	gzea|FGST_11770	7	-60	59	100
g2168.t1	OG5_130420	gzea|FGST_11769	2	-32	69	58
g2169.t1	OG5_129075	gzea|FGST_11767	1	-168	89	100
g2170.t1	OG5_127623	gzea|FGST_11771	1	-140	92	100
g2173.t1	OG5_128655	gzea|FGST_02817	0	-181	62	100
g2175.t1	OG5_131859	gzea|FGST_11772	2	-74	49	80
g2176.t1	OG5_129580	gzea|FGST_11773	1	-129	73	98
g2178.t1	OG5_129643	gzea|FGST_11775	1	-147	59	99
g2179.t1	OG5_130063	ncra|NCU01428T0	5	-52	68	98
g2180.t1	NO_GROUP	gzea|FGST_11359	2	-36	53	93
g2182.t1	OG5_127172	gzea|FGST_11532	1	-173	69	99
g2183.t1	OG5_128055	gzea|FGST_11531	0	-181	85	100
g2186.t1	OG5_204886	ncra|NCU01063T0	9	-9	28	74
g2189.t1	NO_GROUP	gzea|FGST_11529	4	-69	56	98
g2190.t1	OG5_127673	gzea|FGST_11528	1	-109	74	96
g2191.t1	OG5_132636	gzea|FGST_11527	1	-118	65	99
g2192.t1	OG5_127391	ncra|NCU10618T0	1	-80	82	100
g2193.t1	OG5_128643	gzea|FGST_11526	1	-139	73	99
g2194.t1	OG5_169820	gzea|FGST_02818	4	-83	47	91
g2195.t1	OG5_215441	gzea|FGST_02821	1	-162	49	100
g2196.t1	OG5_132841	ncra|NCU04859T0	1	-130	55	54
g2197.t1	OG5_129516	gzea|FGST_02824	1	-177	63	99
g2198.t1	OG5_163467	ncra|NCU04953T0	1	-128	52	100
g2199.t1	NO_GROUP	gzea|FGST_02825	1	-25	56	82
g2200.t1	OG5_210824	gzea|FGST_01994	1	-136	44	91
g2201.t1	OG5_131050	gzea|FGST_02826	1	-161	83	100
g2202.t1	OG5_127924	gzea|FGST_03645	0	-181	67	100
g2203.t1	OG5_169303	gzea|FGST_04941	3	-91	56	97
g2207.t1	OG5_139343	gzea|FGST_02828	0	-181	65	100
g2210.t1	OG5_127503	ncra|NCU08133T0	1	-105	73	98
g2211.t1	OG5_128979	gzea|FGST_03696	0	-181	82	98
g2212.t1	OG5_135789	gzea|FGST_03697	1	-105	61	85
g2213.t1	OG5_139322	ncra|NCU09646T0	0	-181	78	99
g2214.t1	OG5_126650	gzea|FGST_03699	0	-181	70	100
g2215.t1	OG5_136074	gzea|FGST_11397	4	-89	55	100
g2216.t1	OG5_130176	gzea|FGST_11398	0	-181	80	100
g2217.t1	OG5_126868	gzea|FGST_11399	1	-105	63	94
g2218.t1	OG5_127912	gzea|FGST_11400	1	-157	88	100
g2219.t1	OG5_128540	gzea|FGST_11401	0	-181	87	100
g2220.t1	NO_GROUP	gzea|FGST_11402	0	-181	58	100
g2221.t1	OG5_149549	gzea|FGST_11403	2	-78	54	100
g2222.t1	OG5_127746	gzea|FGST_11404	1	-117	85	100
g2223.t1	OG5_127204	gzea|FGST_11405	0	-181	86	100
g2224.t1	OG5_127729	gzea|FGST_11406	1	-83	92	100
g2225.t1	OG5_129494	gzea|FGST_11407	2	-86	65	77
g2226.t1	OG5_159350	gzea|FGST_11408	2	-59	55	98
g2227.t1	OG5_126973	gzea|FGST_11409	0	-181	74	99
g2228.t1	OG5_130225	ncra|NCU06659T0	0	-181	85	100
g2229.t1	OG5_144817	gzea|FGST_11396	3	-88	46	97
g2231.t1	OG5_152676	gzea|FGST_11394	1	-122	50	95
g2232.t1	OG5_155646	gzea|FGST_11391	0	-181	63	99
g2233.t1	OG5_127726	ncra|NCU11658T0	8	-71	42	82
g2234.t1	OG5_129541	gzea|FGST_11389	0	-181	66	100
g2235.t1	OG5_128899	ncra|NCU03957T0	1	-92	81	90
g2236.t1	OG5_128363	gzea|FGST_11387	0	-181	65	99
g2237.t1	OG5_132400	gzea|FGST_11488	0	-181	71	100
g2238.t1	OG5_126803	gzea|FGST_11487	2	-81	94	100
g2239.t1	OG5_131507	gzea|FGST_11485	0	-181	61	100
g2240.t1	OG5_233273	gzea|FGST_10946	1	-108	39	94
g2241.t1	NO_GROUP	gzea|FGST_11483	9	-36	47	93
g2242.t1	OG5_126720	gzea|FGST_11482	0	-181	84	100
g2243.t1	OG5_137935	gzea|FGST_11484	1	-102	55	91
g2245.t1	OG5_159316	gzea|FGST_11480	0	-181	60	100
g2246.t1	OG5_152758	gzea|FGST_11479	0	-181	45	100
g2247.t1	OG5_137716	gzea|FGST_11478	0	-181	49	99
g2248.t1	OG5_127652	gzea|FGST_11477	0	-181	95	100
g2249.t1	OG5_127677	gzea|FGST_11466	1	-158	76	99
g2250.t1	OG5_134428	gzea|FGST_11465	3	-51	79	84
g2251.t1	OG5_128698	gzea|FGST_11468	0	-181	79	94
g2252.t1	OG5_149843	ncra|NCU01154T0	1	-84	47	95
g2256.t1	OG5_159193	gzea|FGST_11774	4	-76	66	100
g2257.t1	OG5_126651	ncra|NCU06726T0	1	-126	69	99
g2258.t1	OG5_127074	ncra|NCU06727T0	1	-153	87	100
g2259.t1	OG5_127145	ncra|NCU04899T0	1	-160	83	99
g2260.t1	OG5_142777	gzea|FGST_11464	1	-171	79	100
g2262.t1	OG5_127785	gzea|FGST_02815	0	-181	81	100
g2264.t1	OG5_152890	gzea|FGST_03514	1	-95	62	85
g2265.t1	OG5_127791	gzea|FGST_03515	1	-147	90	100
g2266.t1	OG5_215711	gzea|FGST_03516	1	-63	44	92
g2267.t1	OG5_138649	gzea|FGST_03528	1	-128	48	95
g2268.t1	OG5_155814	gzea|FGST_03529	5	-88	49	97
g2269.t1	OG5_131578	gzea|FGST_03530	1	-76	66	93
g2270.t1	OG5_126683	gzea|FGST_03557	0	-181	69	100
g2271.t1	OG5_146798	gzea|FGST_03548	0	-181	71	100
g2272.t1	OG5_152871	gzea|FGST_03547	5	-48	41	87
g2273.t1	OG5_129514	gzea|FGST_03543	0	-181	79	98
g2274.t1	OG5_126677	gzea|FGST_03541	0	-181	74	98
g2275.t1	OG5_159375	gzea|FGST_03540	1	-172	55	100
g2276.t1	OG5_132593	ncra|NCU03564T0	1	-169	54	77
g2277.t1	OG5_128067	gzea|FGST_03538	0	-181	76	99
g2278.t1	OG5_140295	gzea|FGST_03524	1	-151	66	100
g2279.t1	OG5_128208	gzea|FGST_03521	0	-181	71	100
g2280.t1	OG5_127796	gzea|FGST_03520	0	-181	79	100
g2281.t1	OG5_127155	gzea|FGST_03519	4	-77	69	99
g2282.t1	OG5_129940	gzea|FGST_03518	1	-101	71	99
g2283.t1	OG5_128554	gzea|FGST_03517	0	-181	46	95
g2285.t1	OG5_128099	gzea|FGST_03525	1	-109	95	100
g2286.t1	OG5_128742	gzea|FGST_03527	0	-181	68	100
g2287.t1	OG5_180070	wsuc|NP_907751	2	-30	39	98
g2288.t1	OG5_156141	lbic|eu2.Lbscf0005g07220	4	-8	26	78
g2289.t1	OG5_140625	cimm|CIMG_08748T0	2	-89	43	98
g2290.t1	OG5_163877	gzea|FGST_03535	2	-72	54	82
[truncated: 5,093 more rows]

## Sheet: distribution in groups
Group name	Number	PFAM domain(s)
NO_GROUP	241
OG5_126718	20	AMP-binding enzyme; Phosphopantetheine attachment site; Condensation domain
OG5_134254	15	ABC transporter
OG5_137388	15	PA domain; Subtilase family
OG5_140625	12	Protein kinase domain
OG5_127207	9	Serine carboxypeptidase S28
OG5_138644	8	Deuterolysin metalloprotease (M35) family
OG5_140278	8	CFEM domain
OG5_126633	7	Beta-ketoacyl synthase, C-terminal domain; Beta-ketoacyl synthase, N-terminal domain
OG5_128249	7	Subtilase family
OG5_144556	7	Sulfatase
OG5_159635	7	Glycosyltransferase family 25 (LPS biosynthesis protein)
OG5_126554	6	Cytochrome P450
OG5_126579	6	n/a
OG5_126929	6	Glycosyl hydrolases family 18
OG5_127315	6	Lipase (class 3)
OG5_149879	6	Serine carboxypeptidase
OG5_175767	6	Endonuclease/Exonuclease/phosphatase family
OG5_126574	5	ABC-2 type transporter
OG5_126583	5	Aldo/keto reductase family
OG5_126596	5	ABC transporter transmembrane region
OG5_126909	5	2OG-Fe(II) oxygenase superfamily
OG5_127196	5	Multicopper oxidase
OG5_130746	5	Glycosyl hydrolases family 18
OG5_131285	5	OPT oligopeptide transporter protein
OG5_159875	5	n/a
OG5_168989	5	Peptidase family S41
OG5_126561	4	ABC transporter
OG5_126599	4	Helicase conserved C-terminal domain
OG5_126609	4	AMP-binding enzyme
OG5_126626	4	Biotin carboxylase C-terminal domain; Carbamoyl-phosphate synthase L chain, ATP binding domain
OG5_126645	4	Cation transporting ATPase, C-terminus; E1-E2 ATPase
OG5_126731	4	Aminotransferase class IV
OG5_126875	4	Carboxylesterase
OG5_127087	4	Amino acid permease
OG5_128113	4	Pyridine nucleotide-disulphide oxidoreductase; Pyridine nucleotide-disulphide oxidoreductase
OG5_128871	4	UDP-glucoronosyl and UDP-glucosyl transferase; Glycosyltransferase family 28 N-terminal domain
OG5_129104	4	n/a
OG5_129123	4	Acyl transferase domain
OG5_129217	4	OPT oligopeptide transporter protein
OG5_129624	4	Dienelactone hydrolase family
OG5_131550	4	Protein-arginine deiminase (PAD) middle domain; Protein-arginine deiminase (PAD)
OG5_137925	4	Pregnancy-associated plasma protein-A
OG5_139405	4	Beta-lactamase
OG5_144164	4	U1 zinc finger
OG5_152848	4	Fungal specific transcription factor domain
OG5_163500	4	O-methyltransferase
OG5_168972	4	n/a
OG5_176049	4	n/a
OG5_187749	4	n/a
OG5_188026	4	n/a
OG5_203297	4	Fungal hydrophobin
OG5_204886	4	n/a
OG5_126588	3
OG5_126600	3
OG5_126613	3
OG5_126620	3
OG5_126624	3
OG5_126638	3
OG5_126650	3
OG5_126661	3
OG5_126664	3
OG5_126673	3
OG5_126717	3
OG5_126733	3
OG5_126798	3
OG5_126837	3
OG5_126889	3
OG5_126945	3
OG5_126960	3
OG5_127124	3
OG5_127275	3
OG5_127701	3
OG5_127743	3
OG5_127864	3
OG5_127877	3
OG5_128200	3
OG5_128462	3
OG5_128603	3
OG5_128614	3
OG5_128633	3
OG5_128638	3
OG5_128979	3
OG5_129261	3
OG5_130472	3
OG5_131279	3
OG5_131865	3
OG5_132038	3
OG5_132427	3
OG5_133128	3
OG5_134003	3
OG5_135448	3
OG5_135789	3
OG5_136163	3
OG5_137391	3
OG5_137947	3
OG5_139418	3
OG5_141569	3
OG5_144060	3
OG5_149931	3
OG5_152753	3
OG5_152787	3
OG5_154358	3
OG5_155568	3
OG5_155828	3
OG5_155878	3
OG5_155919	3
OG5_159462	3
OG5_159541	3
OG5_159560	3
OG5_163501	3
OG5_163550	3
OG5_176302	3
OG5_176314	3
OG5_177145	3
OG5_180714	3
OG5_209004	3
OG5_209493	3
OG5_223713	3
OG5_223962	3
OG5_233273	3
OG5_233304	3
OG5_126538	2
OG5_126566	2
OG5_126567	2
OG5_126568	2
OG5_126573	2
OG5_126577	2
OG5_126590	2
OG5_126593	2
OG5_126601	2
OG5_126605	2
OG5_126610	2
OG5_126615	2
OG5_126616	2
OG5_126618	2
OG5_126636	2
OG5_126637	2
OG5_126641	2
OG5_126646	2
OG5_126649	2
OG5_126651	2
OG5_126655	2
OG5_126660	2
OG5_126663	2
OG5_126668	2
OG5_126674	2
OG5_126676	2
OG5_126677	2
OG5_126678	2
OG5_126679	2
OG5_126680	2
OG5_126684	2
OG5_126686	2
OG5_126687	2
OG5_126688	2
OG5_126691	2
OG5_126692	2
OG5_126694	2
OG5_126700	2
OG5_126701	2
OG5_126706	2
OG5_126709	2
OG5_126710	2
OG5_126712	2
OG5_126714	2
OG5_126724	2
OG5_126726	2
OG5_126728	2
OG5_126735	2
OG5_126737	2
OG5_126743	2
OG5_126748	2
OG5_126752	2
OG5_126753	2
OG5_126754	2
OG5_126756	2
OG5_126757	2
OG5_126759	2
OG5_126763	2
OG5_126765	2
OG5_126774	2
OG5_126775	2
OG5_126778	2
OG5_126781	2
OG5_126783	2
OG5_126792	2
OG5_126793	2
OG5_126802	2
OG5_126803	2
OG5_126805	2
OG5_126808	2
OG5_126828	2
OG5_126833	2
OG5_126835	2
OG5_126843	2
OG5_126846	2
OG5_126849	2
OG5_126850	2
OG5_126853	2
OG5_126860	2
OG5_126868	2
OG5_126870	2
OG5_126882	2
OG5_126895	2
OG5_126898	2
OG5_126942	2
OG5_126976	2
OG5_126979	2
OG5_126982	2
OG5_126987	2
OG5_126990	2
OG5_126991	2
OG5_127001	2
OG5_127006	2
OG5_127011	2
OG5_127012	2
OG5_127024	2
OG5_127035	2
OG5_127059	2
OG5_127081	2
OG5_127086	2
OG5_127110	2
OG5_127111	2
OG5_127135	2
OG5_127142	2
OG5_127144	2
OG5_127145	2
OG5_127177	2
OG5_127186	2
OG5_127204	2
OG5_127213	2
OG5_127215	2
OG5_127219	2
OG5_127220	2
OG5_127227	2
OG5_127272	2
OG5_127277	2
OG5_127279	2
OG5_127289	2
OG5_127290	2
OG5_127302	2
OG5_127304	2
OG5_127317	2
OG5_127346	2
OG5_127355	2
OG5_127371	2
OG5_127413	2
OG5_127446	2
OG5_127521	2
OG5_127535	2
OG5_127538	2
OG5_127559	2
OG5_127561	2
OG5_127570	2
OG5_127576	2
OG5_127580	2
OG5_127581	2
OG5_127591	2
OG5_127634	2
OG5_127644	2
OG5_127661	2
OG5_127668	2
OG5_127674	2
OG5_127678	2
OG5_127707	2
OG5_127738	2
OG5_127756	2
OG5_127807	2
OG5_127829	2
OG5_127837	2
OG5_127847	2
OG5_127874	2
OG5_127897	2
OG5_127915	2
OG5_127937	2
OG5_128099	2
OG5_128102	2
OG5_128115	2
OG5_128139	2
OG5_128161	2
OG5_128170	2
OG5_128273	2
OG5_128320	2
OG5_128333	2
OG5_128346	2
OG5_128374	2
OG5_128442	2
OG5_128446	2
OG5_128454	2
OG5_128466	2
OG5_128488	2
OG5_128554	2
OG5_128610	2
OG5_128612	2
OG5_128618	2
OG5_128629	2
OG5_128651	2
OG5_128683	2
OG5_128695	2
OG5_128717	2
OG5_128758	2
OG5_128792	2
OG5_128827	2
OG5_128851	2
OG5_128881	2
OG5_128928	2
OG5_128955	2
OG5_129003	2
OG5_129045	2
OG5_129083	2
OG5_129101	2
OG5_129103	2
OG5_129127	2
OG5_129129	2
OG5_129215	2
OG5_129300	2
OG5_129306	2
OG5_129349	2
OG5_129351	2
OG5_129386	2
OG5_129399	2
OG5_129404	2
OG5_129432	2
OG5_129571	2
OG5_129572	2
OG5_129625	2
OG5_129670	2
OG5_129819	2
OG5_129860	2
OG5_129901	2
OG5_129902	2
OG5_129909	2
OG5_129911	2
OG5_130034	2
OG5_130066	2
OG5_130135	2
OG5_130177	2
OG5_130279	2
OG5_130280	2
OG5_130288	2
OG5_130378	2
OG5_130469	2
OG5_130471	2
OG5_130586	2
OG5_130607	2
OG5_130665	2
OG5_130700	2
OG5_130792	2
OG5_130801	2
OG5_130805	2
OG5_130834	2
OG5_130890	2
OG5_130946	2
OG5_130971	2
OG5_130974	2
OG5_130993	2
OG5_131018	2
OG5_131083	2
OG5_131150	2
OG5_131521	2
OG5_131647	2
OG5_131649	2
OG5_131898	2
OG5_132166	2
OG5_132365	2
OG5_132456	2
OG5_132841	2
OG5_132880	2
OG5_132887	2
OG5_132930	2
OG5_133017	2
OG5_133021	2
OG5_133268	2
OG5_133329	2
OG5_133334	2
OG5_133349	2
OG5_133516	2
OG5_133536	2
OG5_133542	2
OG5_133679	2
OG5_133764	2
OG5_134124	2
OG5_134240	2
OG5_134258	2
OG5_134266	2
OG5_134271	2
OG5_134520	2
OG5_134687	2
OG5_134809	2
OG5_134987	2
OG5_135048	2
OG5_135066	2
OG5_135122	2
OG5_135401	2
OG5_135413	2
OG5_135752	2
OG5_135770	2
OG5_135798	2
OG5_136067	2
OG5_136106	2
OG5_136129	2
OG5_136132	2
OG5_136155	2
OG5_136541	2
OG5_136590	2
OG5_136901	2
OG5_136968	2
OG5_137014	2
OG5_137291	2
OG5_137318	2
OG5_137331	2
OG5_137427	2
OG5_137467	2
OG5_137847	2
OG5_137955	2
OG5_137956	2
OG5_138639	2
OG5_138667	2
OG5_139334	2
OG5_139348	2
OG5_139355	2
OG5_139362	2
OG5_139376	2
OG5_140273	2
OG5_140527	2
OG5_140997	2
OG5_141250	2
OG5_141413	2
OG5_141871	2
OG5_142675	2
OG5_142722	2
OG5_142790	2
OG5_142806	2
OG5_142837	2
OG5_144199	2
OG5_144500	2
OG5_144543	2
OG5_144568	2
OG5_144594	2
OG5_144644	2
OG5_144658	2
OG5_145086	2
OG5_146291	2
OG5_146617	2
OG5_146755	2
OG5_146783	2
OG5_146802	2
OG5_146859	2
OG5_147065	2
OG5_149506	2
OG5_149777	2
OG5_149788	2
OG5_149802	2
OG5_149842	2
OG5_149952	2
OG5_152745	2
OG5_152909	2
OG5_152943	2
OG5_154451	2
OG5_155650	2
OG5_155734	2
OG5_155793	2
OG5_155900	2
OG5_155988	2
OG5_156174	2
OG5_157847	2
OG5_158763	2
OG5_159097	2
OG5_159102	2
OG5_159168	2
OG5_159257	2
OG5_159308	2
OG5_159445	2
OG5_159656	2
OG5_159880	2
OG5_161421	2
OG5_163353	2
OG5_163360	2
OG5_163542	2
OG5_163564	2
OG5_163569	2
OG5_163635	2
OG5_163644	2
OG5_163668	2
OG5_163673	2
OG5_165097	2
OG5_166535	2
OG5_168915	2
OG5_168982	2
OG5_169242	2
OG5_169730	2
OG5_169732	2
OG5_169792	2
OG5_169831	2
OG5_175945	2
OG5_176758	2
OG5_177061	2
OG5_180070	2
OG5_180689	2
OG5_188719	2
OG5_189038	2
OG5_189091	2
OG5_195885	2
OG5_203288	2
OG5_209407	2
OG5_209764	2
OG5_210539	2
OG5_211048	2
OG5_211061	2
OG5_222950	2
OG5_223008	2
OG5_223256	2
OG5_226770	2
OG5_233018	2
OG5_233061	2
OG5_233070	2
OG5_233079	2
OG5_233105	2
OG5_233106	2
OG5_233120	2
OG5_233280	2
OG5_126558	1
OG5_126569	1
OG5_126570	1
OG5_126572	1
OG5_126582	1
OG5_126585	1
OG5_126592	1
OG5_126595	1
OG5_126611	1
OG5_126619	1
OG5_126623	1
OG5_126627	1
OG5_126628	1
OG5_126631	1
OG5_126632	1
OG5_126635	1
OG5_126639	1
OG5_126644	1
OG5_126647	1
OG5_126653	1
OG5_126654	1
OG5_126658	1
OG5_126659	1
OG5_126662	1
OG5_126665	1
OG5_126671	1
OG5_126672	1
OG5_126681	1
OG5_126683	1
OG5_126685	1
OG5_126690	1
OG5_126696	1
OG5_126697	1
OG5_126698	1
OG5_126703	1
OG5_126704	1
OG5_126705	1
OG5_126707	1
OG5_126708	1
OG5_126711	1
OG5_126713	1
OG5_126719	1
OG5_126720	1
OG5_126721	1
OG5_126722	1
OG5_126723	1
OG5_126727	1
OG5_126729	1
OG5_126730	1
OG5_126732	1
OG5_126734	1
OG5_126736	1
OG5_126740	1
OG5_126741	1
OG5_126742	1
OG5_126744	1
OG5_126745	1
OG5_126746	1
OG5_126747	1
OG5_126750	1
OG5_126755	1
OG5_126758	1
OG5_126760	1
OG5_126761	1
OG5_126762	1
OG5_126764	1
OG5_126766	1
OG5_126767	1
OG5_126768	1
OG5_126769	1
OG5_126772	1
OG5_126773	1
OG5_126777	1
OG5_126779	1
OG5_126780	1
OG5_126784	1
OG5_126785	1
OG5_126786	1
OG5_126787	1
OG5_126788	1
OG5_126794	1
OG5_126795	1
OG5_126796	1
OG5_126799	1
OG5_126800	1
OG5_126801	1
OG5_126806	1
OG5_126809	1
OG5_126810	1
OG5_126812	1
OG5_126813	1
OG5_126816	1
OG5_126817	1
OG5_126818	1
OG5_126820	1
OG5_126821	1
OG5_126822	1
OG5_126823	1
OG5_126826	1
OG5_126829	1
OG5_126830	1
OG5_126834	1
OG5_126838	1
OG5_126839	1
OG5_126840	1
OG5_126841	1
OG5_126842	1
OG5_126845	1
OG5_126847	1
OG5_126848	1
OG5_126851	1
OG5_126852	1
OG5_126855	1
OG5_126856	1
OG5_126857	1
OG5_126858	1
OG5_126859	1
OG5_126861	1
OG5_126862	1
OG5_126863	1
OG5_126864	1
OG5_126865	1
OG5_126867	1
OG5_126869	1
OG5_126871	1
OG5_126872	1
OG5_126873	1
OG5_126874	1
OG5_126877	1
OG5_126878	1
OG5_126879	1
OG5_126880	1
OG5_126883	1
OG5_126884	1
OG5_126885	1
OG5_126886	1
OG5_126887	1
OG5_126888	1
OG5_126890	1
OG5_126891	1
OG5_126892	1
OG5_126893	1
OG5_126894	1
OG5_126896	1
OG5_126897	1
OG5_126899	1
OG5_126900	1
OG5_126901	1
OG5_126903	1
OG5_126904	1
OG5_126907	1
OG5_126908	1
OG5_126910	1
OG5_126912	1
OG5_126913	1
OG5_126914	1
OG5_126915	1
OG5_126916	1
OG5_126918	1
OG5_126920	1
OG5_126921	1
OG5_126922	1
OG5_126923	1
OG5_126925	1
OG5_126926	1
OG5_126927	1
OG5_126928	1
OG5_126930	1
OG5_126931	1
OG5_126932	1
OG5_126934	1
OG5_126935	1
OG5_126936	1
OG5_126937	1
OG5_126938	1
OG5_126939	1
OG5_126941	1
OG5_126943	1
OG5_126946	1
OG5_126947	1
OG5_126948	1
OG5_126949	1
OG5_126950	1
OG5_126951	1
OG5_126952	1
OG5_126953	1
OG5_126954	1
OG5_126955	1
OG5_126956	1
OG5_126957	1
OG5_126959	1
OG5_126961	1
OG5_126964	1
OG5_126965	1
OG5_126966	1
OG5_126967	1
OG5_126968	1
OG5_126969	1
OG5_126970	1
OG5_126971	1
OG5_126972	1
OG5_126973	1
OG5_126975	1
OG5_126978	1
OG5_126980	1
OG5_126981	1
OG5_126983	1
OG5_126984	1
OG5_126985	1
OG5_126986	1
OG5_126988	1
OG5_126992	1
OG5_126993	1
OG5_126994	1
OG5_126995	1
OG5_126998	1
OG5_126999	1
OG5_127000	1
OG5_127002	1
OG5_127003	1
OG5_127004	1
OG5_127005	1
OG5_127007	1
OG5_127008	1
OG5_127013	1
OG5_127014	1
OG5_127015	1
OG5_127016	1
OG5_127019	1
OG5_127020	1
OG5_127021	1
OG5_127022	1
OG5_127023	1
OG5_127025	1
OG5_127027	1
OG5_127028	1
OG5_127029	1
OG5_127030	1
OG5_127031	1
OG5_127033	1
OG5_127036	1
OG5_127037	1
OG5_127039	1
OG5_127040	1
OG5_127041	1
OG5_127042	1
OG5_127043	1
OG5_127044	1
OG5_127045	1
OG5_127046	1
OG5_127047	1
OG5_127048	1
OG5_127049	1
OG5_127050	1
OG5_127051	1
OG5_127052	1
OG5_127053	1
OG5_127054	1
OG5_127055	1
OG5_127057	1
OG5_127058	1
OG5_127060	1
OG5_127061	1
OG5_127063	1
OG5_127064	1
OG5_127065	1
OG5_127067	1
OG5_127069	1
OG5_127070	1
OG5_127072	1
OG5_127073	1
OG5_127074	1
OG5_127075	1
OG5_127076	1
OG5_127077	1
OG5_127078	1
OG5_127079	1
OG5_127080	1
OG5_127088	1
OG5_127089	1
OG5_127090	1
OG5_127091	1
OG5_127092	1
OG5_127093	1
OG5_127094	1
OG5_127096	1
OG5_127097	1
OG5_127098	1
OG5_127099	1
OG5_127100	1
OG5_127101	1
OG5_127102	1
OG5_127103	1
OG5_127104	1
OG5_127105	1
OG5_127106	1
OG5_127107	1
OG5_127109	1
OG5_127112	1
OG5_127113	1
OG5_127114	1
OG5_127117	1
OG5_127118	1
OG5_127120	1
OG5_127121	1
OG5_127122	1
OG5_127125	1
OG5_127126	1
OG5_127127	1
OG5_127128	1
OG5_127129	1
OG5_127130	1
OG5_127131	1
OG5_127132	1
OG5_127133	1
OG5_127134	1
OG5_127137	1
OG5_127138	1
OG5_127140	1
OG5_127141	1
OG5_127146	1
OG5_127148	1
OG5_127149	1
OG5_127151	1
OG5_127152	1
OG5_127153	1
OG5_127154	1
OG5_127155	1
OG5_127156	1
OG5_127157	1
OG5_127158	1
OG5_127160	1
OG5_127161	1
OG5_127162	1
OG5_127163	1
OG5_127165	1
OG5_127166	1
OG5_127167	1
OG5_127169	1
OG5_127170	1
OG5_127171	1
OG5_127172	1
OG5_127174	1
OG5_127175	1
OG5_127176	1
OG5_127178	1
OG5_127179	1
OG5_127180	1
OG5_127181	1
OG5_127182	1
OG5_127183	1
OG5_127187	1
OG5_127188	1
OG5_127189	1
OG5_127190	1
OG5_127191	1
OG5_127195	1
OG5_127198	1
OG5_127201	1
OG5_127203	1
OG5_127205	1
OG5_127206	1
OG5_127208	1
OG5_127209	1
OG5_127211	1
OG5_127212	1
OG5_127214	1
OG5_127216	1
OG5_127221	1
OG5_127222	1
OG5_127223	1
OG5_127224	1
OG5_127225	1
OG5_127226	1
OG5_127228	1
OG5_127229	1
OG5_127230	1
OG5_127231	1
OG5_127233	1
OG5_127234	1
OG5_127236	1
OG5_127237	1
OG5_127238	1
OG5_127239	1
OG5_127240	1
OG5_127241	1
OG5_127242	1
OG5_127243	1
OG5_127246	1
OG5_127248	1
OG5_127249	1
OG5_127250	1
OG5_127251	1
OG5_127252	1
OG5_127253	1
OG5_127254	1
OG5_127255	1
OG5_127256	1
OG5_127257	1
OG5_127258	1
OG5_127259	1
OG5_127260	1
OG5_127261	1
OG5_127262	1
OG5_127263	1
OG5_127264	1
OG5_127265	1
OG5_127266	1
OG5_127267	1
OG5_127268	1
OG5_127270	1
OG5_127271	1
OG5_127273	1
OG5_127274	1
OG5_127278	1
OG5_127280	1
OG5_127281	1
OG5_127282	1
OG5_127283	1
OG5_127284	1
OG5_127285	1
OG5_127286	1
OG5_127287	1
OG5_127288	1
OG5_127291	1
OG5_127295	1
OG5_127296	1
OG5_127297	1
OG5_127299	1
OG5_127300	1
OG5_127301	1
OG5_127303	1
OG5_127308	1
OG5_127309	1
OG5_127310	1
OG5_127311	1
OG5_127312	1
OG5_127316	1
OG5_127319	1
OG5_127320	1
OG5_127321	1
OG5_127322	1
OG5_127323	1
OG5_127324	1
OG5_127325	1
OG5_127327	1
OG5_127328	1
OG5_127329	1
OG5_127330	1
OG5_127331	1
OG5_127332	1
OG5_127333	1
OG5_127334	1
OG5_127339	1
OG5_127342	1
OG5_127343	1
OG5_127345	1
OG5_127347	1
OG5_127348	1
OG5_127349	1
OG5_127351	1
OG5_127352	1
OG5_127353	1
OG5_127354	1
OG5_127356	1
OG5_127358	1
OG5_127359	1
OG5_127360	1
OG5_127361	1
OG5_127362	1
OG5_127363	1
OG5_127364	1
OG5_127365	1
OG5_127366	1
OG5_127367	1
OG5_127368	1
OG5_127369	1
OG5_127370	1
OG5_127373	1
OG5_127375	1
OG5_127376	1
OG5_127378	1
OG5_127379	1
OG5_127380	1
OG5_127381	1
OG5_127382	1
OG5_127384	1
OG5_127385	1
OG5_127386	1
OG5_127387	1
OG5_127389	1
OG5_127390	1
OG5_127391	1
OG5_127392	1
OG5_127393	1
OG5_127394	1
OG5_127395	1
OG5_127396	1
OG5_127397	1
OG5_127399	1
OG5_127400	1
OG5_127401	1
OG5_127402	1
OG5_127403	1
OG5_127404	1
OG5_127405	1
OG5_127406	1
OG5_127407	1
OG5_127409	1
OG5_127411	1
OG5_127412	1
OG5_127414	1
OG5_127415	1
OG5_127416	1
OG5_127417	1
OG5_127419	1
OG5_127420	1
OG5_127422	1
OG5_127423	1
OG5_127424	1
OG5_127425	1
OG5_127426	1
OG5_127427	1
OG5_127428	1
OG5_127429	1
OG5_127430	1
OG5_127431	1
OG5_127432	1
OG5_127433	1
OG5_127434	1
OG5_127436	1
OG5_127437	1
OG5_127438	1
OG5_127439	1
OG5_127440	1
OG5_127441	1
OG5_127442	1
OG5_127443	1
OG5_127447	1
OG5_127448	1
OG5_127449	1
OG5_127450	1
OG5_127451	1
OG5_127452	1
OG5_127453	1
OG5_127454	1
OG5_127455	1
OG5_127456	1
OG5_127457	1
OG5_127463	1
OG5_127464	1
OG5_127465	1
OG5_127466	1
OG5_127468	1
OG5_127469	1
OG5_127470	1
OG5_127471	1
OG5_127472	1
OG5_127473	1
OG5_127474	1
OG5_127476	1
OG5_127478	1
OG5_127479	1
OG5_127480	1
OG5_127481	1
OG5_127483	1
OG5_127484	1
OG5_127486	1
OG5_127487	1
OG5_127488	1
OG5_127489	1
OG5_127490	1
OG5_127493	1
OG5_127494	1
OG5_127495	1
OG5_127496	1
OG5_127497	1
OG5_127498	1
OG5_127499	1
OG5_127500	1
OG5_127501	1
OG5_127503	1
OG5_127505	1
OG5_127506	1
OG5_127507	1
OG5_127508	1
OG5_127509	1
OG5_127510	1
OG5_127511	1
OG5_127512	1
OG5_127513	1
OG5_127514	1
OG5_127515	1
OG5_127516	1
OG5_127517	1
OG5_127522	1
OG5_127523	1
OG5_127524	1
OG5_127525	1
OG5_127526	1
OG5_127527	1
OG5_127528	1
OG5_127529	1
OG5_127531	1
OG5_127532	1
OG5_127533	1
OG5_127534	1
OG5_127536	1
OG5_127537	1
OG5_127539	1
OG5_127540	1
OG5_127541	1
OG5_127542	1
OG5_127550	1
OG5_127551	1
OG5_127552	1
OG5_127553	1
OG5_127554	1
OG5_127555	1
OG5_127556	1
OG5_127557	1
OG5_127560	1
OG5_127562	1
OG5_127563	1
OG5_127564	1
OG5_127565	1
OG5_127567	1
OG5_127568	1
OG5_127569	1
OG5_127571	1
OG5_127572	1
OG5_127573	1
OG5_127574	1
OG5_127575	1
OG5_127577	1
OG5_127578	1
OG5_127579	1
OG5_127582	1
OG5_127583	1
OG5_127584	1
OG5_127585	1
OG5_127586	1
OG5_127587	1
OG5_127589	1
OG5_127590	1
OG5_127592	1
OG5_127593	1
OG5_127594	1
OG5_127595	1
OG5_127596	1
OG5_127597	1
OG5_127598	1
OG5_127600	1
OG5_127601	1
OG5_127602	1
OG5_127603	1
OG5_127604	1
OG5_127606	1
OG5_127608	1
OG5_127609	1
OG5_127611	1
OG5_127612	1
OG5_127614	1
OG5_127615	1
OG5_127616	1
OG5_127617	1
OG5_127618	1
OG5_127619	1
OG5_127620	1
OG5_127621	1
OG5_127622	1
OG5_127623	1
OG5_127625	1
OG5_127626	1
OG5_127627	1
OG5_127628	1
OG5_127629	1
OG5_127630	1
OG5_127631	1
OG5_127632	1
OG5_127633	1
OG5_127636	1
OG5_127637	1
OG5_127638	1
OG5_127640	1
OG5_127641	1
OG5_127642	1
OG5_127643	1
OG5_127645	1
OG5_127646	1
OG5_127647	1
OG5_127648	1
OG5_127649	1
OG5_127650	1
OG5_127651	1
OG5_127652	1
OG5_127653	1
OG5_127654	1
OG5_127656	1
OG5_127662	1
OG5_127663	1
OG5_127665	1
OG5_127666	1
OG5_127670	1
OG5_127671	1
OG5_127672	1
OG5_127673	1
OG5_127675	1
OG5_127676	1
OG5_127677	1
OG5_127679	1
OG5_127680	1
OG5_127681	1
OG5_127682	1
OG5_127683	1
OG5_127684	1
OG5_127685	1
OG5_127686	1
OG5_127687	1
OG5_127688	1
OG5_127689	1
OG5_127690	1
OG5_127691	1
OG5_127692	1
OG5_127693	1
OG5_127696	1
OG5_127697	1
OG5_127698	1
OG5_127700	1
OG5_127702	1
OG5_127703	1
OG5_127705	1
OG5_127706	1
OG5_127708	1
OG5_127709	1
OG5_127710	1
OG5_127711	1
OG5_127712	1
OG5_127713	1
OG5_127714	1
OG5_127715	1
OG5_127716	1
OG5_127717	1
OG5_127718	1
OG5_127721	1
OG5_127722	1
OG5_127723	1
OG5_127724	1
OG5_127725	1
OG5_127726	1
OG5_127728	1
OG5_127729	1
OG5_127730	1
OG5_127731	1
OG5_127732	1
OG5_127733	1
OG5_127734	1
OG5_127735	1
OG5_127737	1
OG5_127739	1
OG5_127740	1
OG5_127741	1
OG5_127742	1
OG5_127744	1
OG5_127745	1
OG5_127746	1
OG5_127747	1
OG5_127748	1
OG5_127749	1
OG5_127751	1
OG5_127752	1
OG5_127754	1
OG5_127755	1
OG5_127757	1
OG5_127758	1
OG5_127759	1
OG5_127760	1
OG5_127761	1
OG5_127762	1
OG5_127763	1
OG5_127764	1
OG5_127765	1
OG5_127766	1
OG5_127767	1
OG5_127768	1
OG5_127769	1
OG5_127770	1
OG5_127771	1
OG5_127772	1
OG5_127773	1
OG5_127774	1
OG5_127775	1
OG5_127778	1
OG5_127779	1
OG5_127780	1
OG5_127781	1
OG5_127782	1
OG5_127783	1
OG5_127784	1
OG5_127785	1
OG5_127786	1
OG5_127787	1
OG5_127788	1
OG5_127789	1
OG5_127790	1
OG5_127791	1
OG5_127792	1
OG5_127793	1
OG5_127794	1
OG5_127795	1
OG5_127796	1
OG5_127797	1
OG5_127799	1
OG5_127802	1
OG5_127803	1
OG5_127804	1
OG5_127805	1
OG5_127806	1
OG5_127808	1
OG5_127811	1
OG5_127812	1
OG5_127813	1
OG5_127814	1
OG5_127817	1
OG5_127819	1
OG5_127820	1
OG5_127821	1
OG5_127822	1
OG5_127823	1
OG5_127824	1
OG5_127825	1
OG5_127826	1
OG5_127827	1
OG5_127828	1
OG5_127830	1
OG5_127831	1
OG5_127832	1
OG5_127833	1
OG5_127834	1
OG5_127835	1
OG5_127836	1
OG5_127838	1
OG5_127839	1
OG5_127840	1
OG5_127842	1
OG5_127843	1
OG5_127844	1
OG5_127845	1
OG5_127846	1
OG5_127848	1
OG5_127853	1
OG5_127854	1
OG5_127855	1
OG5_127856	1
OG5_127857	1
OG5_127861	1
OG5_127862	1
OG5_127865	1
OG5_127866	1
OG5_127867	1
OG5_127868	1
OG5_127869	1
OG5_127870	1
OG5_127871	1
OG5_127875	1
OG5_127876	1
OG5_127878	1
OG5_127879	1
OG5_127880	1
OG5_127881	1
OG5_127883	1
OG5_127884	1
OG5_127885	1
OG5_127886	1
OG5_127887	1
OG5_127888	1
OG5_127889	1
OG5_127890	1
OG5_127891	1
OG5_127892	1
OG5_127894	1
OG5_127895	1
OG5_127896	1
OG5_127898	1
OG5_127900	1
OG5_127901	1
OG5_127902	1
OG5_127903	1
OG5_127904	1
OG5_127905	1
OG5_127906	1
OG5_127909	1
OG5_127910	1
OG5_127911	1
OG5_127912	1
OG5_127914	1
OG5_127916	1
OG5_127917	1
OG5_127918	1
OG5_127919	1
OG5_127920	1
OG5_127921	1
OG5_127922	1
OG5_127923	1
OG5_127924	1
OG5_127926	1
OG5_127927	1
OG5_127929	1
OG5_127933	1
OG5_127935	1
OG5_127936	1
OG5_127938	1
OG5_127941	1
OG5_127942	1
OG5_127943	1
OG5_127944	1
OG5_127945	1
OG5_127946	1
OG5_127947	1
OG5_127949	1
OG5_127950	1
OG5_127951	1
OG5_127953	1
OG5_127954	1
OG5_127955	1
OG5_127956	1
OG5_127957	1
OG5_127958	1
OG5_127960	1
OG5_127961	1
OG5_127962	1
OG5_127963	1
OG5_127964	1
OG5_127966	1
OG5_127969	1
OG5_127970	1
OG5_127971	1
OG5_127972	1
OG5_127973	1
OG5_127974	1
OG5_127975	1
OG5_127977	1
OG5_127978	1
OG5_127979	1
OG5_127980	1
OG5_127981	1
OG5_127982	1
OG5_127983	1
OG5_127984	1
OG5_127985	1
OG5_127986	1
OG5_127987	1
OG5_127988	1
OG5_127989	1
OG5_127990	1
OG5_127991	1
OG5_127992	1
OG5_127993	1
OG5_127994	1
OG5_127995	1
OG5_127996	1
OG5_127997	1
OG5_127998	1
OG5_127999	1
OG5_128000	1
OG5_128001	1
OG5_128002	1
OG5_128003	1
OG5_128004	1
OG5_128005	1
OG5_128006	1
OG5_128007	1
OG5_128008	1
OG5_128009	1
OG5_128010	1
OG5_128011	1
OG5_128015	1
OG5_128016	1
OG5_128018	1
OG5_128019	1
OG5_128020	1
OG5_128022	1
OG5_128023	1
OG5_128024	1
OG5_128025	1
OG5_128026	1
OG5_128027	1
OG5_128028	1
OG5_128029	1
OG5_128031	1
OG5_128032	1
OG5_128033	1
OG5_128034	1
OG5_128035	1
OG5_128036	1
OG5_128037	1
OG5_128038	1
OG5_128039	1
OG5_128040	1
OG5_128041	1
OG5_128042	1
OG5_128043	1
OG5_128044	1
OG5_128045	1
OG5_128046	1
OG5_128047	1
OG5_128048	1
OG5_128049	1
OG5_128050	1
OG5_128051	1
OG5_128052	1
OG5_128053	1
OG5_128055	1
OG5_128056	1
OG5_128057	1
OG5_128058	1
OG5_128059	1
OG5_128060	1
OG5_128061	1
OG5_128062	1
OG5_128063	1
OG5_128064	1
OG5_128065	1
OG5_128066	1
OG5_128067	1
OG5_128068	1
OG5_128069	1
OG5_128070	1
OG5_128072	1
OG5_128073	1
OG5_128074	1
OG5_128075	1
OG5_128076	1
OG5_128077	1
OG5_128078	1
OG5_128080	1
OG5_128081	1
OG5_128082	1
OG5_128083	1
OG5_128085	1
OG5_128086	1
OG5_128087	1
OG5_128088	1
OG5_128089	1
OG5_128090	1
OG5_128092	1
OG5_128093	1
OG5_128094	1
OG5_128095	1
OG5_128096	1
OG5_128097	1
OG5_128098	1
OG5_128100	1
OG5_128101	1
OG5_128104	1
OG5_128105	1
OG5_128106	1
OG5_128107	1
OG5_128108	1
OG5_128109	1
OG5_128110	1
OG5_128111	1
OG5_128116	1
OG5_128117	1
OG5_128118	1
OG5_128119	1
OG5_128120	1
OG5_128121	1
OG5_128124	1
OG5_128125	1
OG5_128126	1
OG5_128127	1
OG5_128128	1
OG5_128129	1
OG5_128130	1
OG5_128131	1
OG5_128132	1
OG5_128133	1
OG5_128134	1
OG5_128135	1
OG5_128136	1
OG5_128137	1
OG5_128138	1
OG5_128145	1
OG5_128147	1
OG5_128148	1
OG5_128149	1
OG5_128150	1
OG5_128151	1
OG5_128152	1
OG5_128153	1
OG5_128154	1
OG5_128155	1
OG5_128156	1
OG5_128158	1
OG5_128159	1
OG5_128162	1
OG5_128163	1
OG5_128164	1
OG5_128165	1
OG5_128167	1
OG5_128168	1
OG5_128169	1
OG5_128171	1
OG5_128172	1
OG5_128174	1
OG5_128175	1
OG5_128176	1
OG5_128177	1
OG5_128178	1
OG5_128179	1
OG5_128180	1
OG5_128181	1
OG5_128182	1
OG5_128183	1
OG5_128184	1
OG5_128185	1
OG5_128187	1
OG5_128188	1
OG5_128189	1
OG5_128192	1
OG5_128196	1
OG5_128197	1
OG5_128198	1
OG5_128201	1
OG5_128203	1
OG5_128204	1
OG5_128206	1
OG5_128207	1
OG5_128208	1
OG5_128209	1
OG5_128210	1
OG5_128211	1
OG5_128212	1
OG5_128213	1
OG5_128214	1
OG5_128215	1
OG5_128216	1
OG5_128217	1
OG5_128218	1
OG5_128219	1
OG5_128220	1
OG5_128221	1
OG5_128222	1
OG5_128223	1
OG5_128224	1
OG5_128225	1
OG5_128226	1
OG5_128227	1
OG5_128228	1
OG5_128229	1
OG5_128230	1
OG5_128231	1
OG5_128232	1
OG5_128233	1
OG5_128236	1
OG5_128238	1
OG5_128239	1
OG5_128240	1
OG5_128241	1
OG5_128242	1
OG5_128243	1
OG5_128245	1
OG5_128246	1
OG5_128247	1
OG5_128248	1
OG5_128250	1
OG5_128251	1
OG5_128252	1
OG5_128253	1
OG5_128254	1
OG5_128256	1
OG5_128257	1
OG5_128258	1
OG5_128259	1
OG5_128260	1
OG5_128261	1
OG5_128262	1
OG5_128263	1
OG5_128264	1
OG5_128265	1
OG5_128266	1
OG5_128267	1
OG5_128268	1
OG5_128269	1
OG5_128270	1
OG5_128271	1
OG5_128272	1
OG5_128277	1
OG5_128278	1
OG5_128279	1
OG5_128280	1
OG5_128281	1
OG5_128282	1
OG5_128283	1
OG5_128284	1
OG5_128285	1
OG5_128288	1
OG5_128289	1
OG5_128290	1
OG5_128291	1
OG5_128292	1
OG5_128294	1
OG5_128296	1
OG5_128297	1
OG5_128298	1
OG5_128299	1
OG5_128301	1
OG5_128302	1
OG5_128303	1
OG5_128304	1
OG5_128306	1
OG5_128307	1
OG5_128308	1
OG5_128309	1
OG5_128310	1
OG5_128311	1
OG5_128313	1
OG5_128315	1
OG5_128316	1
OG5_128317	1
OG5_128318	1
OG5_128319	1
OG5_128321	1
OG5_128322	1
OG5_128323	1
OG5_128324	1
OG5_128325	1
OG5_128327	1
OG5_128328	1
OG5_128329	1
OG5_128331	1
OG5_128332	1
OG5_128334	1
OG5_128335	1
OG5_128336	1
OG5_128337	1
OG5_128339	1
OG5_128340	1
OG5_128341	1
OG5_128342	1
OG5_128343	1
OG5_128345	1
OG5_128347	1
OG5_128348	1
OG5_128349	1
OG5_128350	1
OG5_128351	1
OG5_128353	1
OG5_128354	1
OG5_128357	1
OG5_128359	1
OG5_128360	1
OG5_128362	1
OG5_128363	1
OG5_128366	1
OG5_128367	1
OG5_128368	1
OG5_128369	1
OG5_128370	1
OG5_128371	1
OG5_128372	1
OG5_128373	1
OG5_128375	1
OG5_128377	1
OG5_128378	1
OG5_128379	1
OG5_128380	1
OG5_128381	1
OG5_128382	1
OG5_128383	1
OG5_128384	1
OG5_128386	1
OG5_128387	1
OG5_128388	1
OG5_128390	1
OG5_128391	1
OG5_128392	1
OG5_128393	1
OG5_128396	1
OG5_128397	1
OG5_128398	1
OG5_128399	1
OG5_128400	1
OG5_128401	1
OG5_128402	1
OG5_128403	1
OG5_128404	1
OG5_128405	1
OG5_128406	1
OG5_128407	1
OG5_128408	1
OG5_128410	1
OG5_128411	1
OG5_128412	1
OG5_128413	1
OG5_128414	1
OG5_128415	1
OG5_128416	1
OG5_128417	1
OG5_128418	1
OG5_128419	1
OG5_128420	1
OG5_128421	1
OG5_128422	1
OG5_128423	1
OG5_128424	1
OG5_128425	1
OG5_128426	1
OG5_128427	1
OG5_128428	1
OG5_128429	1
OG5_128430	1
OG5_128431	1
OG5_128432	1
OG5_128433	1
OG5_128434	1
OG5_128435	1
OG5_128438	1
OG5_128439	1
OG5_128440	1
OG5_128443	1
OG5_128444	1
OG5_128445	1
OG5_128447	1
OG5_128448	1
OG5_128449	1
OG5_128452	1
OG5_128453	1
OG5_128455	1
OG5_128456	1
OG5_128457	1
OG5_128458	1
OG5_128459	1
OG5_128460	1
OG5_128461	1
OG5_128463	1
OG5_128464	1
OG5_128465	1
OG5_128467	1
OG5_128468	1
OG5_128469	1
OG5_128470	1
OG5_128472	1
OG5_128473	1
OG5_128474	1
OG5_128475	1
OG5_128476	1
OG5_128477	1
OG5_128478	1
OG5_128479	1
OG5_128480	1
OG5_128481	1
OG5_128483	1
OG5_128484	1
OG5_128485	1
OG5_128486	1
OG5_128487	1
OG5_128489	1
OG5_128490	1
OG5_128491	1
OG5_128493	1
OG5_128494	1
OG5_128495	1
OG5_128496	1
OG5_128498	1
OG5_128499	1
OG5_128500	1
OG5_128501	1
OG5_128503	1
OG5_128507	1
OG5_128508	1
OG5_128509	1
OG5_128511	1
OG5_128512	1
OG5_128513	1
OG5_128514	1
OG5_128515	1
OG5_128517	1
OG5_128519	1
OG5_128520	1
OG5_128521	1
OG5_128522	1
OG5_128525	1
OG5_128526	1
OG5_128527	1
OG5_128529	1
OG5_128530	1
OG5_128534	1
OG5_128536	1
OG5_128537	1
OG5_128538	1
OG5_128540	1
OG5_128541	1
OG5_128543	1
OG5_128544	1
OG5_128545	1
OG5_128547	1
OG5_128548	1
OG5_128549	1
OG5_128551	1
OG5_128552	1
OG5_128555	1
OG5_128556	1
OG5_128557	1
OG5_128558	1
OG5_128560	1
OG5_128561	1
OG5_128562	1
OG5_128564	1
OG5_128565	1
OG5_128566	1
OG5_128567	1
OG5_128569	1
OG5_128571	1
OG5_128573	1
OG5_128574	1
OG5_128575	1
OG5_128576	1
OG5_128577	1
OG5_128580	1
OG5_128581	1
OG5_128586	1
OG5_128587	1
OG5_128588	1
OG5_128591	1
OG5_128593	1
OG5_128594	1
OG5_128596	1
OG5_128598	1
OG5_128599	1
OG5_128600	1
OG5_128601	1
OG5_128602	1
OG5_128605	1
OG5_128606	1
OG5_128608	1
OG5_128609	1
OG5_128611	1
OG5_128613	1
OG5_128615	1
OG5_128616	1
OG5_128617	1
OG5_128619	1
OG5_128620	1
OG5_128622	1
OG5_128623	1
OG5_128624	1
OG5_128625	1
OG5_128626	1
OG5_128627	1
OG5_128628	1
OG5_128630	1
OG5_128631	1
OG5_128632	1
OG5_128634	1
OG5_128636	1
OG5_128639	1
OG5_128642	1
OG5_128643	1
OG5_128644	1
OG5_128646	1
OG5_128648	1
OG5_128649	1
OG5_128650	1
OG5_128652	1
OG5_128655	1
OG5_128656	1
OG5_128657	1
OG5_128659	1
OG5_128660	1
OG5_128661	1
OG5_128662	1
OG5_128663	1
OG5_128664	1
OG5_128665	1
OG5_128666	1
[truncated: 4,067 more rows]

## Sheet: paralogGroups
	Group 1	Group 2	Group 3	Group 4	Group 5	Group 6	Group 7	Group 8	Group 9	Group 10	Group 11	Group 12	Group 13	Group 14	Group 15	Group 16	Group 17	Group 18	Group 19	Group 20	Group 21	Group 22	Group 23	Group 24	Group 25	Group 26	Group 27	Group 28	Group 29	Group 30	Group 31	Group 32	Group 33	Group 34	Group 35	Group 36	Group 37	Group 38	Group 39	Group 40	Group 41	Group 42	Group 43	Group 44	Group 45	Group 46	Group 47	Group 48	Group 49
	g1211.t1	g2684.t1	g1291.t1	g1409.t1	g4748.t1	g2507.t1	g7040.t1	g1076.t1	g2208.t1	g2730.t1	g4130.t1	g6844.t1	g649.t1	g1599.t1	g2092.t1	g3233.t1	g3502.t1	g4420.t1	g7941.t1	fg9079.t1	g1746.t1	g2114.t1	g2185.t1	g2512.t1	g2576.t1	g2728.t1	g5259.t1	g6859.t1	g7046.t1	fg1333.t1	g8084.t1	g8086.t1	fg9098.t1	g2083.t1	g2632.t1	g2724.t1	g602.t1	g3501.t1	g3916.t1	g4077.t1	g4120.t1	g5960.t1	g6153.t1	g6192.t1	g6292.t1	g6336.t1	g6362.t1	g6473.t1	g6500.t1
	g1741.t1	g2738.t1	g2058.t1	g1412.t1	g6318.t1	g2506.t1	g2105.t1	g227.t1	g4028.t1	g659.t1	g2063.t1	g1757.t1	g648.t1	g1598.t1	g2091.t1	g3131.t1	g949.t1	g789.t1	g7939.t1	fg9051.t1	g760.t1	g2112.t1	g2184.t1	g1200.t1	g1257.t1	g2789.t1	g4404.t1	g6857.t1	g7045.t1	g3876.t1	g6358.t1	g6344.t1	fg9056.t1	g2080.t1	g2318.t1	g2722.t1	g4108.t1	g1943.t1	g3493.t1	g5261.t1	g1581.t1	g4262.t1	g6152.t1	g4544.t1	g4547.t1	g1266.t1	g1252.t1	g3931.t1	g4103.t1
	g1742.t1	g4177.t1	g2059.t1	g3341.t1	g6531.t1	g2508.t1	g7041.t1	g1250.t1	g4843.t1	g3910.t1	g5270.t1	g6971.t1	g1411.t1	g1600.t1	g2101.t1	g4929.t1	g4068.t1	g5160.t1	fg1840.t1	fg9096.t1	g7671.t1	g3234.t1	g2187.t1	g6832.t1	g7502.t1	g2788.t1	g3758.t1	g8110.t1	g7047.t1	fg4332.t1	g8099.t1	g8092.t1	fg8010.t1
	g1743.t1	g4178.t1	g4088.t1	g4102.t1	g6533.t1	g2509.t1	g3241.t1	g147.t1	g5269.t1	g3911.t1	g6480.t1	g7230.t1	g5267.t1	g6863.t1	g2344.t1	g5296.t1	fg6363.t1	g5161.t1	g6697.t1	fg9099.t1
	g2685.t1	g4179.t1	g4567.t1	g5224.t1	g6626.t1	g2510.t1	g7042.t1	g4956.t1	g799.t1	g3912.t1	g6593.t1	g7715.t1
	g3232.t1	g4180.t1	g5226.t1	g658.t1	g6627.t1	g2511.t1	g7043.t1	g7937.t1	g6830.t1	g3913.t1
	g3909.t1	g4182.t1	g5294.t1	g6939.t1	g6628.t1	g2424.t1	g7044.t1
	g4071.t1	g4183.t1	g6003.t1	g6940.t1	g7769.t1
	g4604.t1	g5238.t1	g6004.t1
	g4964.t1	g8068.t1
	g6002.t1
	g6476.t1
	g7259.t1
	g7760.t1
	g7780.t1
Representative protein	g4071.t1	g4177.t1	g6003.t1	g1412.t1	g6533.t1	g2507.t1	g7041.t1	g1076.t1	g5269.t1	g3911.t1	g6480.t1	g1757.t1	g648.t1	g1598.t1	g2092.t1	g3233.t1	g4068.t1	g5160.t1	g7939.t1	fg9096.t1
BLASTP summary	Conserved in a few fungi	No hit	Conserved in a few fungi	Conserved in fungi	No significant hit	No hit	No significant hit	No significant hit	Conserved in fungi	No hit	Conserved in fungi	Conserved in a few fungi	Conserved in a few fungi	No significant hit	No significant hit	No hit	Conserved in fungi	Conserved in fungi	No significant hit	Conserved in fungi
Top hit (or highest hit with functional annotation)	heat-labile enterotoxin alpha chain [Metarhizium robertsii]		hypothetical protein HIM_09130 [Hirsutella minnesotensis 3608]	putative enterotoxin [Ophiocordyceps unilateralis]					heat-labile enterotoxin alpha chain [Metarhizium robertsii]		subtilisin-like serine protease [Metarhizium acridum CQMa 102]	hypothetical protein MBR_08116, partial [Metarhizium brunneum ARSEF 3297]	hypothetical protein HIM_11860 [Hirsutella minnesotensis 3608]				Heat-labile enterotoxin, A chain [Metarhizium robertsii ARSEF 23]	hypothetical protein TOPH_03160 [Tolypocladium ophioglossoides CBS 100239]		hypothetical protein BBA_09549 [Beauveria bassiana ARSEF 2860]
	gb|EXU96489.1|		gb|KJZ71491.1|	gb|KOM17891.1|					gb|EXU96489.1|		ref|XP_007814452.1|	gb|KID72714.1|	gb|KJZ68751.1|				ref|XP_007826560.1|	gb|KND92442.1|		ref|XP_008602868.1|
Note	The proteins in the group are more or less similar to each other (see sheet "group 1 alignment"). The same applies to other groups.			Similarity unmasked when BLASTP performed on the first 415 a.a.														N-terminal half only
[truncated: 24 more columns]

## Sheet: group 1 alignment
CLUSTAL O(1.2.1) multiple sequence alignment
g4964.t1 MRHWKFLLPCL--VAVTL--AADDNEASSTP---------AP------------VMQGAD
g1742.t1 MRLWKILLPCL--LGLAL--ANPP------------------------------------
g1741.t1 ------------------------------------------------------------
g1743.t1 MRLWKILLPCL--LGLTL--ADPP------------------------------------
g4071.t1 ------------------------------------------------------------
g6476.t1 ------------------------------------------------------------
g2685.t1 ------------------------------------------------------------
g6002.t1 ------------------------------------------------------------
g7259.t1 MRASSLALVAS--TVLGL-----QHVAAGKILLPAGGDP---------------------
g7760.t1 MRTSSLLLLGH--AILGI-----PHAAASVV---------RVPDGHT-------------
g3232.t1 ------------------------------------------------------------
g3909.t1 MRPSELVLLVHA-AALGL-----PWAGALGVPDSNAGAAARSGDGLAGMPIRSPRCQGTD
g1211.t1 MRLSSLALLLSSVLVLQ-------HAGASVIGHQGDPASPTVG-----------------
g4604.t1 MRPVSVAFLASSVLARGLQ-----HADAGAVEVLAANADEAD------------------
g7780.t1 MRPFSSALLVAFALVLGLERGNLPHAAAGDVGDQAPGSDPVP------------------
g4964.t1 L------PS--------TSQDHD-------------------------------------
g1742.t1 -------------------QPQK-------------------------------------
g1741.t1 ------------------------------------------------------------
g1743.t1 -------------------QAPK-------------------------------------
g4071.t1 ------------------------------------------------------------
g6476.t1 ------------------------------------------------------------
g2685.t1 ------------------------------------------------------------
g6002.t1 ------------------------------------------------------------
g7259.t1 ---TAVEMS------------------TDARVV--------RHGAAADGSNAVVLDDAAE
g7760.t1 ---PVVEKLPDVWALHDEAATSYDSAKVAAKVKPLHRRTH--------GADNDGFDHEEE
g3232.t1 ------------------------------------------------------------
g3909.t1 AHPGLVAPRHLGYPLVASHQRSHAYVGAAARVASIHGRSEHETDGDADGERDVGFDDTNY
g1211.t1 -------KR--------SSQNRH--------------------------------AAARR
g4604.t1 -------RS--------SAVPTR--------------------------------QGVIM
g7780.t1 -------PS--------SPPPSY--------------------------------EEAIE
g4964.t1 ------MDLRGTQY----HRVDLRATGITFWEEITW--------------GFPFGRRLAR
g1742.t1 ------TDLAGASR----APIDPAAAGFYRWLVIVR--------------HMLPGYRLVS
g1741.t1 ------------------------------------------------------------
g1743.t1 ------DDLPGSRG----RLLNPVEGGFYRWVVLDR--------------NLAPGHRLVS
g4071.t1 ------------------------------------------------------------
g6476.t1 ------------------------MEALTNLLTSTPVRADCIFVTVSHLLGTTPEEVSRR
g2685.t1 ------------------------------------------------------------
g6002.t1 ------------------------------------------------------------
g7259.t1 -------AKSLDRRD---KQDPLPPDELIKWMVENNVRNDCFFVTAAHLLDTTVEDISRR
g7760.t1 -------DTASTSTA---DQRWFPPVVLIDWLIENDAPADCFFVSCARLLNATVEEAAVA
g3232.t1 ------------------------------------------------------------
g3909.t1 VGTSGPTTSSGGSAG---RDQVVPSTDIFTWLYRMDYPADCFFVMTAALLGTSIAEIYEI
g1211.t1 FCNAKHKIKLNSRRSTESPLQPLEAYEIFCWLQDADEKAACFFVTVAHLLSTTPQALADR
g4604.t1 NGNHSTDFISVHRRATKDELKKLNQYEIYAWLRNMDLRTDCFFITVARLLGYTTSEALQA
g7780.t1 VSGSTPTTKSGHRHTTENPLRALEIHPIYRWLKDRDAPTNCFFVVVARLLRTTVAEIIRR
g4964.t1 ANLPMGPRGK-LAFSNALIVALYQRGIRQIIVDDPKALDAETIAAFELNGINVV-----V
g1742.t1 ANVPHSFGGN-IQVTEDTFAWFRQQGIGHVIFSDADGIAEHTLAAFRNHNMEVT-----I
g1741.t1 ------------------------------------------------------------
g1743.t1 SNAAFSYNNAVIHVTDLTFVVLLQQGIDHVVICGMVEVSEEIQAEFERNGIRLT-----M
g4071.t1 -----------------------------------------MLWTKALLPLLLGICHGGI
g6476.t1 SGVEIPAPG-----------------QGGS---------GHIFEVLARNGIAWR-----L
g2685.t1 ------------------------------------------------------------
g6002.t1 ------------------------------------------------------------
g7259.t1 AGVPLPRPG-----------------V-GGIS------LAEMFTALETLGLRFR-----A
g7760.t1 AGFPAPRRG------------------GPGMS------RDDVLLAIERLGLSLR-----I
g3232.t1 ------------------------------------------------------------
g3909.t1 TGMPEPRRG-----------------PGNGID------EADMHVAIERLGLSYR-----M
g1211.t1 IGIPLPRRG-----------------E-VGIS------KDTMFYALELLGVRFR-----I
g4604.t1 AGVPAPPRG-----------------ISHGVT------LAQMYLAMDRLGVRLR-----L
g7780.t1 SGLDLPPNG-----------------RGNGIT------LDDVFAAFERLGIRLR-----I
g4964.t1 VDPE--------DLDWRGLHGDLFTAFRA---HPDATLILESG-RFPGWVAGV-------
g1742.t1 VPRFGDD----MEQNWISLFA-VWLALRR---FHDGTAVLSDSDAAFGWGGVVIS-----
g1741.t1 ------------------------------------------------------------
g1743.t1 IRGFVND----PYENWILLFT-LWNIVRQ---HVDSTAIWSGIDTAWSEAGVVIS-----
g4071.t1 VPEDGLVRRNPPGANGG--------SFVF-RGDFRSPREIRADGGFQPRGDG--------
g6476.t1 WRLTHQGRP---------------EYLAF---PPGMPRIV--GVAYWPRGTGTRPDTRRV
g2685.t1 ------------------------------------------------------------
g6002.t1 ------------------------------------------------------------
g7259.t1 YTFQGTDETTGHGTPSA--MRCRPGRSAFAGPTGRRVDVM--GLAYTR-PDG--------
g7760.t1 YTIRGRGQVQAPGPDRF--PHCVWYGRAFPRGRRRLRRLV--AVTYLPRGSQ--------
g3232.t1 ---------------------------------------M--GVTYVTS-RG--------
g3909.t1 YTFRGIEEFQPSGPIRH--VHCRWNTVAFPRR--GLPRRL--AVTILTV-DG--------
g1211.t1 VALQGTLEQQRPGPMQN--IRCTGRGLRW-RHSHPPPAVM--GVGFFNRNRD--------
g4604.t1 LTFQGYTELNSAGPQRTANLRCAPTMYRQ-RWSTTPPRTM--GVAFR-RRGG--------
g7780.t1 LSFRGPVEPSAPGPIQH-LIYCRRTVRGR-RWRRLPPREI--GVVYV-RPTE--------
g4964.t1 -VQTQSMRATDTLP------------PLEFIYFWRNGVNSTI-------VASNLLEF---
g1742.t1 ALQMLCLNEMGLLH------------KFTKDDYSRNGINRVF-------MVQFANTF---
g1741.t1 ------------------------------------------------------------
g1743.t1 ALQILSLHSVGQLR------------LLSEEDYSRNDVNRME-------MIRFVWTF---
g4071.t1 ------WQNSNDAY-SISRHYRSGPSGCSLDGFWDDGFNYQTAFVSMARERTTSELYGEW
g6476.t1 PGHVVICRNPGTPY-RRYIDYQADPNGLDI-----------------THTMDHVQIFGYF
g2685.t1 ------------------------------------------------------------
g6002.t1 ------------------------------------------------------------
g7259.t1 SGHVVIIRNAGTPY-ARCLDFQAKPGGLDV-----------------TREVRRSNVCAYF
g7760.t1 TLHVVIGRNVGTPY-ATFTDFQADPNGVDV-----------------TREVTRSWICEYI
g3232.t1 TLHIVVARNPGTPY-ATFRDYLRDPNGLDV-----------------TREVLNSHICEYI
g3909.t1 LFHILLATNVGTPY-ARFTDLRPGRVGVDR-----------------TRLVRNSRVCEYI
g1211.t1 GGHVVIVRNAGNPLRIRYLDFQDDPRGTDM-----------------TVEAENSCHAFYF
g4604.t1 SSHIAIVRNAGRGPLTQYLDYQSNPFGQDI-----------------SADVESSNICFYF
g7780.t1 SIHAVVVRNAGRAG-TLYVDYQADPAGRDA-----------------WPDVRQSNICFYF
g4964.t1 -ALFTVS------------------------------------DEYT------VPGDVPH
g1742.t1 -LKHPAAAQGEK------------------QIRFGT---ATVL-----------------
g1741.t1 ------------------------------------------------------------
g1743.t1 -FDFVEANVRVVGQD-----------ASSPRQSPGT---AGAVAEND------VDAEDPG
g4071.t1 FYEIHAT-PNILDDGYPEGEVFALGGAHWRQIRRYGRMRNGRIDEADL---------MPN
g6476.t1 AVDLDAS-HGDLVTA------------QRPAIERMEVEEQRAHPDTAQA-----------
g2685.t1 ------------------------------------------------------------
g6002.t1 ----------------------------------MIIRRAFACQVAALLGVAVLVAAQPL
g7259.t1 YVDFRTS-SGAYVTG------------RRESVEQMNQRARLDSAE-------------PM
g7760.t1 YVDWSSS-QGEFVRS------------RIQGVRQMLRAAREEARILALS----TTTHEPM
g3232.t1 YVDFGAS-SGSWVQS------------RRPQVQQMNREAQAETQR---------------
g3909.t1 FVDFDAS-AGSFVQA------------QRPRVRQMNRDAQVEAQHAEA------------
g1211.t1 YLDLEAS-SGDLMDE------------LRPSIDAMMATPSL-------------VPALPT
g4604.t1 YIDLDTS-TGTFISG------------RRRPIREMNRQAAIDASSARLP----AAATQPQ
g7780.t1 YVDEEAS-SANFAVA------------HRWRTVEASAQEAA------------AEAAQPN
g4964.t1 PP----------------------------------------------------------
g1742.t1 ------------------------------------------------------------
g1741.t1 ------------------------------------------------------------
g1743.t1 PDPGRENGHDAEDTSPSSAHENDHGAEDSGSASSQESCATVIDLQRVTDDSREQSCSGHS
g4071.t1 PEYDRERY------------------ERSA-------WASRCYV--STD-----------
g6476.t1 ------------------------------------------------------------
g2685.t1 -------------------------------------------M-ADTDR----------
g6002.t1 PDGESLSE------------------EQAGNGGLQQLRRVRKYM-AHTDR----------
g7259.t1 DYEPSGDE------------------PGPSSAG---------------------------
g7760.t1 DTHEA----------------------NHGHAE---------------------------
g3232.t1 ------------------------------------------------------------
g3909.t1 ------------------------------------------------------------
g1211.t1 SLFPPALP------------------LPSDTADRFLEEDAVEFINSLNDF----------
g4604.t1 QPAPTAQR------------------TQSDPLEAPATDNHEVLVEDITDR----------
g7780.t1 SDDASALP--------------------------NSNDENVGFVEDITDA----------
g4964.t1 --LSRTQSEE------------------D-------------------------------
g1742.t1 ------------------------------------------------------------
g1741.t1 ------------------------------------------------------------
g1743.t1 PGLVRVVPDEDAGAEDPSAAAASGHEKTDGAEGSSSGSRHKSKDMSPPQHLPA-RLERES
g4071.t1 ------FPP----------------ELEDGE--------GEDGDVDAALHAAN-------
g6476.t1 -----QLSVD--------------AA----------------------------------
g2685.t1 --L---FASS--------------SPNYEGR--------D----STQ-------RITAET
g6002.t1 --L---FASS--------------SPNYDGR--------D----SSQ-------RITAGT
g7259.t1 ----EPMEV---------------------------------------------------
g7760.t1 ----EPMNTD--------------SG-------------ENRGDTDEPMDT---REA---
g3232.t1 ------------------------------------------------------------
g3909.t1 ------------------------------------------------------------
g1211.t1 --W-EPWSDD--------------DSTRSGQ--------SSDGDSDTSMEGPPTRERTST
g4604.t1 --LSR-------------------------I--------H----LS--------------
g7780.t1 --LNVPFEDP--------------TENTETV--------H----PDQQAQPPPEEVATTN
g4964.t1 ------------------------------------------GEIWCESLQPSRPRPPT-
g1742.t1 ------------------------------------------------------------
g1741.t1 ----------------------------------------------MANVP---PKAVVA
g1743.t1 RE-LRAS--LNSTISLELS-------------------RADVHAEVCARVSPAASEPVVV
g4071.t1 ----------------------------------EWMDSEEMHAILGTFPLAFESLPPRQ
g6476.t1 ------------------------------------------------------------
g2685.t1 IEFLRENDIT-NVISLNEE-----------------ADSDHIILALAAANIDYTPLPV--
g6002.t1 IEFLRVNGIT-NVISLNGE-----------------ANSDHIIRALAAANIAYTPLPV--
g7259.t1 ----------------DEPPGD-----------------GSDAVAVTEEPNSSLLPP---
g7760.t1 -----SHGRTEEAMEINAEHGGRT---DEP-----METDGGGHGQTSTPTEGPMDIP---
g3232.t1 ----------------------------------------------PPPAQPYEPVP---
g3909.t1 -------------------------------------------AARISPPVQYEPVP---
g1211.t1 LARLRYHQQQQQGTTTEGHSEGAATQLQAPTRHDPDAPGPSRIDA--ADPETQLQAP---
g4604.t1 -----EGDAG--N---------SANTVDDF-----DDISDDISDLSDSNEESTRDEPDGS
g7780.t1 TP--NTGDGPQDTMETNAESMGDATAVEDIAMPNTSNTGGDVQDTVDNTPVPLQQTP-TE
g4964.t1 ------------------------------------------------------------
g1742.t1 ------------------------------------------------------------
g1741.t1 PIPFAQER--ALATSPPAAAVATPRWRP--RPRPITNLEPQQLENALPRQSGYSGRQQTD
g1743.t1 LVPWEQPT--TAAGG--AGALAAP------GEQA--------STNP--------EPEQTG
g4071.t1 DIPGPSSGHGSADDSGESEAGDAIRYYMDLGPDLLDALYPEGH----------------R
g6476.t1 ------------------------------------------------------------
g2685.t1 --------------------------------TD--YQSPTLH----------------D
g6002.t1 --------------------------------KD--FLSPTLH----------------D
g7259.t1 ----------------------DVVRDASSGGVDLSALSPETS-----------------
g7760.t1 ----------------------GVAFDPDSGRVDLGSLDENTY-----------------
g3232.t1 ----------------------GMTVDPVSGGVDFSSLNPDLN-----------------
g3909.t1 ----------------------GMAVDPHDGTVNLASLPPQLT-----------------
g1211.t1 ----------------------SPHV---AGHPGPSRIDPAEV----------------D
g4604.t1 KT---------------AVAA-GPSVLIPSGALDLATIGPNTI-----------------
g7780.t1 QE---------------AEAA-ASSIPTPTAGVDLQTLNPSMV-----------------
g4964.t1 --TEAPTAPPSPGSGCLPLGCL-AV----------VSWI--RHRGNPPHDKRSEP-----
g1742.t1 ------------------------------------------------------------
g1741.t1 VLEDPDDEPDTVATSCVPAACF-DF----------LALF--FGRKPGS-TRRSESS-YAH
g1743.t1 QQEDAGAALEALDTTCIPAACA-AI----------LALA--LGRGQGH-SRRSLSR-YAY
g4071.t1 L-V-----QEIFQ-GINPGDCSLGF----------LSKR-------AGAGAKPTGR----
g6476.t1 --------------AFKGRDCDRAR---------------------------------EI
g2685.t1 L-------ERGWASFLHRRNGALIWCGYGHGRTGTMVTALQMYSQQQRSEFRPWTSDD--
g6002.t1 L-------ARGWASFLRRRNGTIIWCGYGHGRTGTMVTALQMYSQQQRSEFRPWTRDD--
g7259.t1 --------NRILTDQLSQSACA-AM----------ISLGIIYTWRHQQK--------RWI
g7760.t1 --------NRILRNSLSEFQCS-SL----------LSLGLGLAFQ-RRP--------RSI
g3232.t1 --------NRINTNSLTPSQCD-VL----------LLLGFAYSSSQLGR--------RSI
g3909.t1 --------SRIFADLLTPDQCA-IL----------LALGVTAASGPLGR--------RSI
g1211.t1 VAV-----DGIFH-LSVEEECA-RR----------LASNTVSFVIPDSNAARGGSRLGAS
g4604.t1 --------DSIFSNQLTSNECA-QF----------LASEAIFLRT--SGAARPP--PNES
g7780.t1 --------ARIFAGLLNRDMCI-RY----------LVLVA-------NARERFP--EKPH
g4964.t1 -----VTLPPTAEQNKTCEREMNLA-----------TRP-RRTCDRLELVKIGIKLAPGF
g1742.t1 ------------------------------------------------------------
g1741.t1 NDGNNPNKTAETEIRQLCETAIDLA-----------AKKNHTWCESLDEVEVGFEMSPEF
g1743.t1 SNDNHPFEPKEAEMK-QCESQMYFA-----------AKKKQPWCESLDEVEVGFVMSPEL
g4071.t1 -------NKGRAKTGRCCKKLAAFRK-K----IQTLPGVLPRECTHFDELKLGVQLGDGA
g6476.t1 AMR----------------------------TPRPPMLAGIEDCRYFRKLSIHLHIGNGI
g2685.t1 YRSNFV--ESESQI-HTLNQLQSSIQLGSHHEPMDIDAAQQEVKSDK-DE--PMDVDDQH
g6002.t1 YLSNFV--ESESQT-HTLDRLQNILQRGSYHEPMDVDEESPSHCRKIKNLEFGLKLADED
g7259.t1 TEG----QKSTIHK-NNCKVLKSMVR---------PWSDRSARCSRMSNLEFGFALSNDR
g7760.t1 LGAPRPPDGGQKEV-HRCAQLQSIVK---------PFSDLSAICGKITTLDFDFALSNHW
g3232.t1 SSAPSQEEKQKVHA-DSCSKLRSLVK---------PYNEISSLCSKITSLDLYFELSTKF
g3909.t1 SGASLPEDGTKVHV-NGCARLRAIVM---------ESKDVSAVCGQVATLDFDFRLSHHW
g1211.t1 SMRKRAETVGDTTK-DSCSKLKHGV-------------ETLQTCRK--SPEIGITLSNDW
g4604.t1 NHER---RDNGPRK-SECLKLQAAV-------------ARSSPCRKIRSLEIGIVIPFED
g7780.t1 FHGK---RAEEVKD-TSCAELKYEV-------------ERSQACSQITSLEIGIFLSPDR
g4964.t1 LEGTWDCLGLSLPGLV-----GPYPQKIAWKPDSGTDNWATL--DLVRW-LGPGTASIAI
g1742.t1 ------------------------------------------------------------
g1741.t1 LAGTWDCLGIALNQTY-----GMFKQQIAVKPNAGSEAWSAL--DIQAW-LGKGTTSVSL
g1743.t1 LAGTWDCLGIALNQTY-----GMFKQQIANKPSAGSETWSTL--NLEAW-LGKGTTSVSL
g4071.t1 YQGTWDTLVLAFG--------DGEEHTIASSPDPGFHEWQDI--KLN---ETFGTGAVAV
g6476.t1 SGGSDDEIVMDI---------GKQTLLLATSPDRGFENVKSV--NIK---KAFGVRNVRV
g2685.t1 TAGGARPKPRPVDQPPTVRQAVYEPMDVDDQHTAGGARLEPRPVDQPPTVPQAADEPMEV
g6002.t1 GAGTYD-KIGAVIA-GKSGTATF---DIVDDPGRGFQKW--VSVDMK---SAFGSDTIDI
g7259.t1 FSGTYDALQATLEGPA-----GSVTVPIAEGPSAGFSTWIPV--DLK---SAFGSDTIDI
g7760.t1 AAGTWDYIQATLAGPA-----GSHTVPVTYNPDRNFSTSISI--DLK---SAFDSNAIDL
g3232.t1 GAGTYDYIQATLAGPA-----GKHTEPIAYDPDAGFTKTIPI--DLK---KAFGSAVIDL
g3909.t1 DAGTYDHIQATLSGPA-----GKITLPVAYAPDKGFHATLPV--DLQ---AAFGSNVTDL
g1211.t1 FAGTYDYIYGAIRGPA-----GNFTTELAPQPSAGYENSIAE--SVQ---SAFGLETMDI
g4604.t1 DAGTYDFILATI---------GNSTIRLGFNEMRGYKAWKPV--DLK---AAFGSDTVDI
g7780.t1 GSGTYDYILATI---------GNETVELGFNTNGGYDAWKQV--DLK---SAFSSDTIDI
g4964.t1 DKISRVNLTVENCG-DF--FGIHNDAFKVQEGYIKAKCVGSGRNATLVYPSIA--GEYHH
g1742.t1 ------------------------------------------------------------
g1741.t1 NKIRMVDLTVRECG-FPYPFAPHDDKFKIKAFKIRGRCAGTKVRATLDYHSGSTVQEHHH
g1743.t1 KKIRMVDLTVRECG-VNYPFAPHADKFKVKAFKMRGRCAGTKVNATLDYHSGSAVQEHHH
g4071.t1 DHIGKVEIKQKRD------STWGGDLWKLQGIKLKGRCAGSLTERVLDKFASEN-KEARH
g6476.t1 SDVKHFTLYSRSH------AGSNPDYWELGGVSFKGICSGSGRVAVIDKWSSLY-EWLDR
g2685.t1 DI----------------------------------------------------------
g6002.t1 DVISSVKLTAKGTFALFKPTFLMNDKWKVKGVMLRAKCSETGYEAYEDGFVTLD-SWFQH
g7259.t1 HAIKKISLSARGLFFKLL--GARNDWLKVQDIALRARCATPGFDVEYHRLTGLN-TWYQH
g7760.t1 DGIQYVTLAASGKFFKLF-GGQFNDAWEVQRITLRAQCITPGFEVRSDIL-FTN-TWYQH
g3232.t1 HGIHTVSLADSGAFWKAIPNGMFNDKWKVKDISLRAKCITPGFQVQNDIL-AKP-TWYQH
g3909.t1 NSIRTVTLAARGEFWKLL-AGTRNDGWQVQAISLQAKCITPGFKVQNDIL-TKP-TTYQH
g1211.t1 RSINTFDLISQGLKY--T--FIRNDQWKVKDIVLRANCDTPGLTVQYDKLRALD-AWYQH
g4604.t1 RSIQKMYLLAQGEKGAIW--FFRNDWWKVQGIAFRAKCETPGFLLRNDRLMTLN-RWYQH
g7780.t1 RRVQSLELVDKGRTWTIS--LFRNDEWKVKGKL---------------------------
g4964.t1 SRH----GPIREMGPAETFASLEVRPDAWVIT------------P-----RCQTVRTLEV
g1742.t1 ------------------------------------------------------------
g1741.t1 SLG----RVYWDAYHTETFASVPIASRDWKFH------------P-----ICQTIRELRY
g1743.t1 SVG----RYYWDAYHTETFASVPIASRDWKFL------------P-----GCQTIRELQY
g4071.t1 --SW----------------SGEVSAKDWKTS-----------------VECSHFKRLEV
g6476.t1 DMQATG---GKTP----TKLKKSIAPHDWQWETEDSKTKTLAVQPPGEPWACTRFKSLEV
g2685.t1 ------------------------------------------------------------
g6002.t1 TDSW-----IFGGFSTETVASWQIAPGDWKVT------------------PCETIDKLEY
g7259.t1 PGGW-----FLAPFEWKSLATFDVGPKDWSMT------------P-----PCDTIRSLHY
g7760.t1 PGGW-----GRAPFRWADVGTIPVNRTDWVMT------------------PCGTIDTLEY
g3232.t1 PTAW-----LWKPYTWADVATINVTQANWHMT------------P-----PCTTISKLEY
g3909.t1 PGGW-----FLEPFTWADVGTINVTQPGWYMT------------P-----PCTTIDRLEY
g1211.t1 PAAKRGREGGVQPYDPGVVATFNIRSSEWYTT------------------SCVMIKELRF
g4604.t1 PAAT---QKGILPYEPATVAKFYISTSDWYMT------------------PCAFIKELQF
g7780.t1 ------------------------------------------------------------
g4964.t1 ELRLGSNLL-----HTDGGTWDTIALSLGTFKT-------VSLVSRPSAASVITDDVDLV
g1742.t1 ------------------------------------------------------------
g1741.t1 EFQLEFQLVGSYGGLRDQGIFDTIRFDLGTEKS-------VFVAQAPLEGSLVSGTVNLI
g1743.t1 EF----QLVGSYWGWGDQGTFDTIRFDLGTEKS-------VFIARAPYEGTFVSGTVNLI
g4071.t1 DFTLSNS-I-------DAGTWDDLFVRFENEGKY----SDTMVAETPSRGTAHSPVVDLK
g6476.t1 RLELGSNIA-------GSGTYDNIVIDVGKST--------TSLAEAPSGGANERRMIDLK
g2685.t1 ------------------------------------------------------------
g6002.t1 EFKLVDG-L-------FAGTSDSISFTIGEEQGK-----KIKIGGNVNPGFNRTDTVNLT
g7259.t1 ELKVANK-A-------WAGTGDGLSFTLQGAKGR------IAFTGPIKAGYSTSGLVDMM
g7760.t1 EFKIANE-I-------LAGTGDALFFTFQKGNAKNKTKVALGEGESLDAGYVQRGTVNLK
g3232.t1 EFKIADK-M-------TAGTDDAISLAFQQGKRE------IALGENVSQGYTKKDTIPLV
g3909.t1 EFKIDDK-S-------RAGTDDALSFTFSQGKTK------IALGEDVPSGYAISDVVNLK
g1211.t1 TFKTARG-L-------FSGSYDQVSLTFGSGMQT------IFLVKEFYGGDKKSDTVDLR
g4604.t1 EFQISYV-P-------ASGSYDSLSLAFQDGKNS------TFLMQSFSRGARKLDTVDLA
g7780.t1 ------------------------------------------------------------
g4964.t1 TLFGSLEADIGDITSINLMSIPGN-----GDKWRFHGITFNARCADGSGKIQLTKYSNV-
g1742.t1 ------------------------------------------------------------
g1741.t1 DLFGTMEVHLNDIKSINLIDIPAHDEGDGNDRWHFQGIKFTAICTNDYRKLELTKFATV-
g1743.t1 DLFGTMEVHLNDIKAINLIDIPAEDEGDSKDRWHFQGIKFTATCADENRKLELTKFANK-
g4071.t1 KVFGEDPVPVRDIRFFDVHSHAHE-TGWAADWWKTAGIIIKGQCAGSGREAIFDRYEDV-
g6476.t1 KAFGSRAPEVSDITKFTLRSVEGW-EHPDADPWEVK---------------MLNKYANI-
g2685.t1 ------------------------------------------------------------
g6002.t1 HVFGSDTVKTHRLNKIRLLDDYGV-G--EGDKWHFQGITFTAWCAGLEQQMHMTKFASE-
g7259.t1 DMFGAKTVQISAVRQISLLEDFRG-F--VRDRWLLEGITLTAGCANLPKQAMAMKKFQTE
g7760.t1 DMFGTQTVDIRRMEEISILEEYRH-Y--RRDQWRFQGITFTATCAGTSTKMKLTKFEKVP
g3232.t1 DMFGTSRVQLRDIKEIQIMEEYRT-L-IFSDQWLFQGISLTATCADMPKQVKLAKFEHVN
g3909.t1 SMFGTERVDIRNITQVQILETYNT-Y-FFSDKWLFKGIRFTATCADMPTRMTMRKFEGVN
g1211.t1 AMFGTATVDLRHIQQMLLQDTYYY-K-TDTDKWMFAGIELEATCAYGSSKMYMSKFRTV-
g4604.t1 ANFGRRIVDLRQITKMSLRDRFAS-E-KKTDWWRFSTLSLTATCAHGPNKMKMNKFQDGG
g7780.t1 ------------------------------------------------------------
g4964.t1 DKWVEYN---EKEQFVWSGNVTAGDWENME------------------------------
g1742.t1 ------------------------------------------------------------
g1741.t1 KEQLRYS---SDRKYVWSRKLFAGDWKTVPLEKTLVGTVS--------------------
g1743.t1 KLAHD-------------------------------------------------------
g4071.t1 YEWFEREN----HPSDFKHTIQMRDWHWIDSKTGKEVKDAKE-----F------------
g6476.t1 YKWVNRP-------ETYERDLHIGDWKWA-------------------------------
g2685.t1 ------------------------------------------------------------
g6002.t1 DVWLGHD---RSKEVVWTGDIAATDWHAKEFIPGPPK-----------------------
g7259.t1 YRWLGGD---ASNGTVWTGDMGPEDWMAVSETETETETKEGERRETELQEAAMKDSHGPP
g7760.t1 YQWLGHD---KTMEVVWTGEVFVADWNNKAPTVSHSLFSKI-----------VYDVKSPM
g3232.t1 -KWLGDD---S-TKVVWTGKVLLEDWMTVRAT----------------------------
g3909.t1 -TWLGDG---YPNEIAWTGALAPDDWTAATGHED--------------------------
g1211.t1 HKWLANRRSEKETETVWTGGFTYEDWKSEPPKDEIWDALSLLG-----------------
g4604.t1 NKWLGTD---HSHATVWSGEFSFGD-----------------------------------
g7780.t1 ------------------------------------------------------------
g4964.t1 -----------------------------
g1742.t1 -----------------------------
g1741.t1 -----------------------------
g1743.t1 -----------------------------
g4071.t1 -----------------------------
g6476.t1 -----------------------------
g2685.t1 -----------------------------
g6002.t1 -----------------------------
g7259.t1 SADDGGKQEETEQPGHTWNCGLWCHTSHH
g7760.t1 ME----NIAPDMPTCRRWSCDPS----HH
g3232.t1 -----------------------------
g3909.t1 --------ESWQPTCRRWSCGPS----HH
g1211.t1 -----G-----------------------
g4604.t1 -----------------------------
g7780.t1 -----------------------------
