# Supplementary material for: Comparative Genomic Analysis of Drechmeria coniospora Reveals Core and Specific Genetic Requirements for Fungal Endoparasitism of Nematodes
Source: PLoS Genet. 2016 May 6;12(5):e1006017. doi: 10.1371/journal.pgen.1006017 (PMC4859500; doi:10.1371/journal.pgen.1006017)
Supplement: S7 Table — Only PFAM domains present in at least one species are shown. The first sheet shows all the data. The second and third, extracted from the first, shows PFAM domains absent and present in D. coniospora, respectively. (XLSX) [file pgen.1006017.s007.xlsx]

## Sheet: PFAM
PFAM ID	Title	Drechmeria coniospora	Arthrobotrys oligospora	Monacrosporium haptotylum	Pochonia chlamydosporia	Hirsutella minnesotensis	Fusarium graminearum	Fusarium oxysporum	Metarhizium acridum	Metarhizium anisopliae	Trichoderma reesei	Tolypocladium ophioglossoides	Ophiocordyceps sinensis	Number of species	Number of nematophagous species	Number of non-nematophagous species
PF00001	7 transmembrane receptor (rhodopsin family)	0	0	0	0	0	0	2	0	0	1	0	0	2	0	2
PF00002	7 transmembrane receptor (Secretin family)	2	1	1	1	3	1	4	3	2	2	3	2	12	5	7
PF00004	ATPase family associated with various cellular activities (AAA)	37	47	43	40	42	49	71	42	46	48	45	29	12	5	7
PF00005	ABC transporter	48	33	34	72	61	62	111	51	57	46	56	32	12	5	7
PF00006	ATP synthase alpha/beta family, nucleotide-binding domain	4	5	4	5	6	4	7	4	6	4	4	5	12	5	7
PF00009	Elongation factor Tu GTP binding domain	14	14	15	16	17	15	26	15	15	15	15	11	12	5	7
PF00010	Helix-loop-helix DNA-binding domain	10	9	10	14	10	16	100	12	11	9	8	8	12	5	7
PF00011	Hsp20/alpha crystallin family	4	3	3	5	2	3	16	5	4	3	3	1	12	5	7
PF00012	Hsp70 protein	9	16	15	12	12	12	28	9	13	12	12	9	12	5	7
PF00013	KH domain	7	8	7	6	8	7	21	7	7	6	7	6	12	5	7
PF00018	SH3 domain	13	17	18	17	12	16	35	14	14	15	12	8	12	5	7
PF00022	Actin	11	10	10	9	10	10	29	10	10	10	11	6	12	5	7
PF00023	Ankyrin repeat	3	19	15	22	5	14	23	4	15	2	7	4	12	5	7
PF00024	PAN domain	1	2	1	2	1	8	5	0	0	1	0	2	9	5	4
PF00025	ADP-ribosylation factor family	7	8	9	7	8	8	20	7	8	7	7	7	12	5	7
PF00026	Eukaryotic aspartyl protease	13	34	36	24	24	19	28	25	32	18	16	13	12	5	7
PF00027	Cyclic nucleotide-binding domain	4	4	4	4	4	5	18	4	4	4	4	3	12	5	7
PF00030	Beta/Gamma crystallin	0	0	0	0	1	0	0	0	0	0	0	1	2	1	1
PF00034	Cytochrome c	1	1	1	1	1	1	1	1	1	1	1	1	12	5	7
PF00035	Double-stranded RNA binding motif	1	3	3	0	2	2	1	0	0	0	0	0	6	4	2
PF00036	EF hand	4	2	3	3	2	2	4	3	2	2	2	0	11	5	6
PF00037	4Fe-4S binding domain	1	1	1	1	1	1	2	1	1	0	1	1	11	5	6
PF00041	Fibronectin type III domain	1	1	1	1	1	1	1	0	0	0	1	1	9	5	4
PF00042	Globin	1	1	1	3	1	2	5	4	4	2	2	1	12	5	7
PF00043	Glutathione S-transferase, C-terminal domain	5	7	7	16	6	11	14	9	14	10	6	5	12	5	7
PF00044	Glyceraldehyde 3-phosphate dehydrogenase, NAD binding domain	1	1	1	0	1	1	0	1	1	1	1	1	10	4	6
PF00046	Homeobox domain	5	4	4	4	4	5	11	5	7	4	5	4	12	5	7
PF00050	Kazal-type serine protease inhibitor domain	0	0	0	0	0	0	0	0	1	0	0	0	1	0	1
PF00056	lactate/malate dehydrogenase, NAD binding domain	2	3	3	2	3	3	35	3	3	2	2	2	12	5	7
PF00061	Lipocalin / cytosolic fatty-acid binding protein family	0	0	0	1	0	0	0	2	2	0	0	0	3	1	2
PF00063	Myosin head (motor domain)	5	5	5	5	5	5	8	5	5	4	5	3	12	5	7
PF00067	Cytochrome P450	37	36	47	106	144	112	220	89	116	72	69	51	12	5	7
PF00069	Protein kinase domain	111	117	119	146	221	114	363	167	144	119	158	108	12	5	7
PF00070	Pyridine nucleotide-disulphide oxidoreductase	0	0	0	0	0	0	0	1	0	0	0	0	1	0	1
PF00071	Ras family	27	29	27	25	29	30	54	25	23	26	24	19	12	5	7
PF00072	Response regulator receiver domain	11	20	21	20	19	18	42	12	13	13	9	10	12	5	7
PF00075	RNase H	3	6	5	3	51	1	2	4	12	2	2	3	12	5	7
PF00076	RNA recognition motif. (a.k.a. RRM, RBD, or RNP domain)	54	64	60	54	56	55	109	49	50	55	53	41	12	5	7
PF00078	Reverse transcriptase (RNA-dependent DNA polymerase)	3	6	5	1	172	1	3	5	16	0	1	2	11	5	6
PF00079	Serpin (serine protease inhibitor)	0	0	0	2	0	0	0	1	1	0	0	0	3	1	2
PF00080	Copper/zinc superoxide dismutase (SODC)	3	3	3	4	5	2	3	4	4	3	3	4	12	5	7
PF00081	Iron/manganese superoxide dismutases, alpha-hairpin domain	2	3	3	2	2	2	3	2	2	2	2	1	12	5	7
PF00082	Subtilase family	29	47	56	30	21	31	45	37	52	24	15	12	12	5	7
PF00083	Sugar (and other) transporter	30	41	44	114	43	113	250	62	61	64	58	26	12	5	7
PF00085	Thioredoxin	12	13	13	15	16	16	19	14	14	12	11	10	12	5	7
PF00089	Trypsin	1	1	0	6	4	2	2	14	34	1	1	0	10	4	6
PF00091	Tubulin/FtsZ family, GTPase domain	4	4	5	7	8	5	9	5	5	6	4	5	12	5	7
PF00092	von Willebrand factor type A domain	1	2	5	1	2	2	10	2	2	1	1	1	12	5	7
PF00094	von Willebrand factor type D domain	0	0	0	1	0	0	0	0	0	0	0	0	1	1	0
PF00096	Zinc finger, C2H2 type	10	7	6	7	10	10	22	9	9	9	9	8	12	5	7
PF00097	Zinc finger, C3HC4 type (RING finger)	7	8	8	6	8	8	11	8	5	7	5	4	12	5	7
PF00098	Zinc knuckle	5	5	7	2	48	6	15	8	6	1	2	6	12	5	7
PF00102	Protein-tyrosine phosphatase	2	2	2	2	2	2	4	2	1	2	2	2	12	5	7
PF00106	short chain dehydrogenase	47	66	75	135	98	145	293	87	98	124	70	39	12	5	7
PF00107	Zinc-binding dehydrogenase	18	22	25	63	32	57	134	43	42	42	30	20	12	5	7
PF00108	Thiolase, N-terminal domain	6	6	6	8	7	6	14	6	6	6	6	4	12	5	7
PF00109	Beta-ketoacyl synthase, N-terminal domain	13	6	7	28	37	18	20	22	35	17	22	9	12	5	7
PF00111	2Fe-2S iron-sulfur cluster binding domain	3	2	2	3	3	7	7	2	1	3	2	1	12	5	7
PF00113	Enolase, C-terminal TIM barrel domain	1	1	1	2	1	1	6	1	1	1	1	1	12	5	7
PF00117	Glutamine amidotransferase class-I	9	8	8	10	9	12	27	10	9	9	9	6	12	5	7
PF00118	TCP-1/cpn60 chaperonin family	10	10	10	10	10	10	15	10	10	10	10	9	12	5	7
PF00120	Glutamine synthetase, catalytic domain	3	3	4	4	5	4	8	4	4	2	3	5	12	5	7
PF00121	Triosephosphate isomerase	1	1	1	2	2	1	2	2	1	2	1	1	12	5	7
PF00122	E1-E2 ATPase	19	19	18	25	29	25	51	23	25	19	20	15	12	5	7
PF00125	Core histone H2A/H2B/H3/H4	4	5	5	4	6	5	4	4	4	5	5	4	12	5	7
PF00128	Alpha amylase, catalytic domain	1	5	4	6	4	7	14	5	5	4	4	3	12	5	7
PF00130	Phorbol esters/diacylglycerol binding domain (C1 domain)	2	2	2	2	2	2	3	2	2	2	2	2	12	5	7
PF00132	Bacterial transferase hexapeptide (six repeats)	9	8	8	9	6	6	11	8	8	7	8	3	12	5	7
PF00133	tRNA synthetases class I (I, L, M and V)	5	6	5	10	5	5	11	7	6	5	7	3	12	5	7
PF00134	Cyclin, N-terminal domain	7	11	10	7	7	7	28	6	7	7	9	6	12	5	7
PF00135	Carboxylesterase family	7	16	21	33	21	26	58	12	14	13	6	3	12	5	7
PF00136	DNA polymerase family B	5	4	4	4	3	4	6	4	4	4	4	4	12	5	7
PF00137	ATP synthase subunit C	5	3	3	6	4	6	5	6	6	4	5	4	12	5	7
PF00141	Peroxidase	3	1	1	8	7	6	12	4	4	6	3	3	12	5	7
PF00144	Beta-lactamase	6	3	6	30	11	17	24	20	18	9	11	7	12	5	7
PF00145	C-5 cytosine-specific DNA methylase	2	3	3	1	2	2	2	2	2	1	2	1	12	5	7
PF00149	Calcineurin-like phosphoesterase	24	21	19	38	22	26	54	31	32	24	26	14	12	5	7
PF00150	Cellulase (glycosyl hydrolase family 5)	4	21	21	10	5	14	19	8	8	8	5	2	12	5	7
PF00152	tRNA synthetases class II (D, K and N)	7	7	7	7	9	7	13	9	9	8	7	7	12	5	7
PF00153	Mitochondrial carrier protein	34	37	37	42	38	42	100	41	44	36	39	25	12	5	7
PF00154	recA bacterial DNA recombination protein	0	1	1	0	0	0	0	0	0	0	0	0	2	2	0
PF00155	Aminotransferase class I and II	14	15	16	26	19	21	45	20	22	19	18	13	12	5	7
PF00156	Phosphoribosyl transferase domain	4	4	4	4	4	5	5	4	4	5	4	4	12	5	7
PF00160	Cyclophilin type peptidyl-prolyl cis-trans isomerase/CLD	11	12	12	10	11	10	16	10	10	10	10	9	12	5	7
PF00161	Ribosome inactivating protein	1	1	2	1	1	0	0	0	0	0	0	0	5	5	0
PF00162	Phosphoglycerate kinase	1	1	1	1	1	1	2	1	1	1	1	1	12	5	7
PF00163	Ribosomal protein S4/S9 N-terminal domain	2	2	2	2	2	2	2	2	2	2	2	2	12	5	7
PF00164	Ribosomal protein S12/S23	2	2	2	3	2	2	2	3	3	2	2	1	12	5	7
PF00165	Bacterial regulatory helix-turn-helix proteins, AraC family	1	0	0	0	1	1	0	0	1	0	0	0	4	2	2
PF00166	Chaperonin 10 Kd subunit	1	1	1	1	1	1	1	1	1	1	0	1	11	5	6
PF00168	C2 domain	11	14	15	10	11	13	21	12	9	10	9	8	12	5	7
PF00169	PH domain	9	13	13	9	8	11	17	9	10	9	8	7	12	5	7
PF00170	bZIP transcription factor	5	8	10	14	13	12	78	9	7	8	8	10	12	5	7
PF00171	Aldehyde dehydrogenase family	13	13	12	33	17	32	63	23	25	21	20	7	12	5	7
PF00172	Fungal Zn(2)-Cys(6) binuclear cluster domain	89	82	75	183	131	229	778	118	146	173	152	40	12	5	7
PF00173	Cytochrome b5-like Heme/Steroid binding domain	18	19	18	26	21	25	45	20	23	21	19	18	12	5	7
PF00174	Oxidoreductase molybdopterin binding domain	1	3	2	5	2	3	14	3	4	4	2	0	11	5	6
PF00175	Oxidoreductase NAD-binding domain	10	11	12	17	15	18	42	17	17	15	12	8	12	5	7
PF00176	SNF2 family N-terminal domain	21	25	26	25	22	30	52	23	23	25	23	16	12	5	7
PF00177	Ribosomal protein S7p/S5e	2	2	2	2	2	2	3	2	2	2	2	2	12	5	7
PF00179	Ubiquitin-conjugating enzyme	19	26	27	19	20	20	43	20	18	20	18	16	12	5	7
PF00180	Isocitrate/isopropylmalate dehydrogenase	5	6	6	8	5	8	19	6	6	7	9	2	12	5	7
PF00181	Ribosomal Proteins L2, RNA binding domain	2	2	2	2	2	2	3	2	2	2	1	2	12	5	7
PF00183	Hsp90 protein	1	1	1	1	1	1	3	1	1	1	1	1	12	5	7
PF00185	Aspartate/ornithine carbamoyltransferase, Asp/Orn binding domain	2	2	2	2	2	2	3	2	2	2	2	2	12	5	7
PF00186	Dihydrofolate reductase	1	1	1	2	1	1	1	2	2	1	1	1	12	5	7
PF00187	Chitin recognition protein	1	7	3	4	4	6	14	1	4	3	4	3	12	5	7
PF00188	Cysteine-rich secretory protein family	5	9	11	8	5	5	17	3	8	3	3	6	12	5	7
PF00189	Ribosomal protein S3, C-terminal domain	1	1	1	1	1	1	1	1	1	1	1	1	12	5	7
PF00190	Cupin	1	3	4	5	3	9	10	3	4	3	4	2	12	5	7
PF00191	Annexin	2	4	4	3	2	2	2	2	2	3	2	2	12	5	7
PF00194	Eukaryotic-type carbonic anhydrase	1	2	3	2	1	3	4	0	1	1	0	1	10	5	5
PF00195	Chalcone and stilbene synthases, N-terminal domain	0	1	1	0	3	1	2	0	0	0	0	0	5	3	2
PF00196	Bacterial regulatory proteins, luxR family	0	0	0	0	1	0	0	0	0	0	0	0	1	1	0
PF00198	2-oxoacid dehydrogenases acyltransferase (catalytic domain)	3	3	3	4	3	4	5	3	3	3	3	3	12	5	7
PF00199	Catalase	1	4	4	6	2	6	7	8	7	7	3	3	12	5	7
PF00200	Disintegrin	1	1	1	2	1	2	1	2	2	1	1	1	12	5	7
PF00201	UDP-glucoronosyl and UDP-glucosyl transferase	3	3	3	6	7	11	14	8	10	5	4	1	12	5	7
PF00202	Aminotransferase class-III	6	9	6	12	6	16	19	8	10	8	8	5	12	5	7
PF00203	Ribosomal protein S19	2	2	2	1	2	2	4	2	2	2	2	1	12	5	7
PF00204	DNA gyrase B	1	1	1	1	1	1	2	1	1	1	2	1	12	5	7
PF00205	Thiamine pyrophosphate enzyme, central domain	4	7	3	9	3	7	22	5	8	5	5	2	12	5	7
PF00206	Lyase	3	5	3	5	3	3	15	3	4	3	3	4	12	5	7
PF00208	Glutamate/Leucine/Phenylalanine/Valine dehydrogenase	2	2	2	2	2	2	6	2	2	2	2	1	12	5	7
PF00209	Sodium:neurotransmitter symporter family	0	0	0	2	0	3	6	1	2	0	1	0	6	1	5
PF00210	Ferritin-like domain	0	0	0	0	0	0	2	0	0	0	0	0	1	0	1
PF00211	Adenylate and Guanylate cyclase catalytic domain	1	1	1	1	1	1	1	1	1	1	1	1	12	5	7
PF00213	ATP synthase delta (OSCP) subunit	1	1	1	1	1	1	1	1	1	1	1	1	12	5	7
PF00215	Orotidine 5'-phosphate decarboxylase / HUMPS family	1	1	1	1	1	1	1	2	3	1	1	1	12	5	7
PF00218	Indole-3-glycerol phosphate synthase	1	1	1	1	1	1	1	1	1	1	1	1	12	5	7
PF00221	Aromatic amino acid lyase	1	1	1	1	2	1	2	1	3	0	1	1	11	5	6
PF00224	Pyruvate kinase, barrel domain	1	1	1	2	1	1	3	1	1	1	1	1	12	5	7
PF00225	Kinesin motor domain	10	10	10	13	13	11	18	12	12	11	11	7	12	5	7
PF00226	DnaJ domain	23	28	28	20	24	25	41	24	22	25	23	19	12	5	7
PF00227	Proteasome subunit	14	14	14	14	14	14	22	14	14	14	15	12	12	5	7
PF00230	Major intrinsic protein	2	2	2	7	4	5	11	4	4	7	3	2	12	5	7
PF00231	ATP synthase	1	1	1	1	1	1	3	1	1	1	1	0	11	5	6
PF00232	Glycosyl hydrolase family 1	1	2	3	3	2	3	6	3	3	2	2	0	11	5	6
PF00233	3'5'-cyclic nucleotide phosphodiesterase	1	1	1	1	1	1	5	1	1	1	1	0	11	5	6
PF00235	Profilin	1	1	1	1	1	1	1	1	1	1	1	1	12	5	7
PF00237	Ribosomal protein L22p/L17e	2	2	2	2	2	2	3	2	2	2	1	1	12	5	7
PF00238	Ribosomal protein L14p/L23e	2	2	2	2	2	2	2	2	2	2	2	1	12	5	7
PF00240	Ubiquitin family	10	11	15	5	10	10	15	10	10	9	6	7	12	5	7
PF00241	Cofilin/tropomyosin-type actin-binding protein	5	5	6	4	5	5	5	5	5	5	5	5	12	5	7
PF00244	14-3-3 protein	3	3	3	4	3	3	11	3	3	3	3	3	12	5	7
PF00245	Alkaline phosphatase	2	2	2	3	2	2	3	3	3	2	2	2	12	5	7
PF00246	Zinc carboxypeptidase	3	3	4	3	3	8	9	4	3	4	3	1	12	5	7
PF00248	Aldo/keto reductase family	10	21	23	28	18	32	49	27	26	28	16	8	12	5	7
PF00249	Myb-like DNA-binding domain	5	7	7	6	6	10	16	5	5	8	8	4	12	5	7
PF00250	Forkhead domain	4	4	4	5	4	4	10	4	3	4	4	1	12	5	7
PF00251	Glycosyl hydrolases family 32 N-terminal domain	0	0	0	3	1	6	17	2	1	0	0	1	7	2	5
PF00252	Ribosomal protein L16p/L10e	2	2	2	2	2	2	4	2	2	2	2	2	12	5	7
PF00253	Ribosomal protein S14p/S29e	2	1	2	1	2	2	2	2	1	2	2	2	12	5	7
PF00254	FKBP-type peptidyl-prolyl cis-trans isomerase	3	5	5	3	4	3	4	3	3	3	3	3	12	5	7
PF00255	Glutathione peroxidase	1	1	1	1	1	1	1	1	1	1	1	1	12	5	7
PF00258	Flavodoxin	4	4	5	6	8	7	25	6	7	6	4	4	12	5	7
PF00262	Calreticulin family	1	1	1	1	1	1	1	1	1	1	1	1	12	5	7
PF00264	Common central domain of tyrosinase	4	16	29	3	22	15	15	5	8	3	4	8	12	5	7
PF00266	Aminotransferase class-V	6	8	8	11	10	11	11	10	8	8	7	5	12	5	7
PF00268	Ribonucleotide reductase, small chain	1	1	1	1	1	1	2	1	1	1	1	1	12	5	7
PF00270	DEAD/DEAH box helicase	40	43	41	39	53	43	70	40	47	41	43	38	12	5	7
PF00271	Helicase conserved C-terminal domain	69	71	73	72	84	69	126	70	74	73	72	61	12	5	7
PF00275	EPSP synthase (3-phosphoshikimate 1-carboxyvinyltransferase)	0	2	1	1	3	1	1	1	1	1	1	1	11	4	7
PF00276	Ribosomal protein L23	2	2	2	2	2	2	3	2	2	2	2	2	12	5	7
PF00278	Pyridoxal-dependent decarboxylase, C-terminal sheet domain	1	2	2	1	1	1	3	1	1	1	1	1	12	5	7
PF00281	Ribosomal protein L5	2	2	2	2	2	2	2	2	2	2	2	2	12	5	7
PF00282	Pyridoxal-dependent decarboxylase conserved domain	6	6	7	9	7	11	15	7	9	6	6	1	12	5	7
PF00285	Citrate synthase	3	3	4	4	4	4	4	4	4	3	3	3	12	5	7
PF00288	GHMP kinases N terminal domain	5	5	5	5	4	5	9	6	6	5	6	3	12	5	7
PF00289	Carbamoyl-phosphate synthase L chain, N-terminal domain	5	3	3	6	6	4	7	5	6	3	5	1	12	5	7
PF00290	Tryptophan synthase alpha chain	1	1	1	1	1	1	1	1	1	1	1	1	12	5	7
PF00291	Pyridoxal-phosphate dependent enzyme	10	10	9	20	13	15	23	16	15	12	11	8	12	5	7
PF00293	NUDIX domain	11	15	17	20	11	16	25	20	20	16	14	6	12	5	7
PF00294	pfkB family carbohydrate kinase	4	9	7	5	5	8	8	6	4	5	5	1	12	5	7
PF00295	Glycosyl hydrolases family 28	1	7	19	3	1	6	17	1	1	4	1	0	11	5	6
PF00296	Luciferase-like monooxygenase	0	0	0	1	0	2	5	1	1	4	2	0	7	1	6
PF00297	Ribosomal protein L3	2	2	2	2	2	2	5	1	2	2	2	1	12	5	7
PF00298	Ribosomal protein L11, RNA binding domain	2	2	2	2	2	2	2	2	2	2	2	1	12	5	7
PF00300	Histidine phosphatase superfamily (branch 1)	10	14	15	13	7	12	37	9	10	10	8	5	12	5	7
PF00303	Thymidylate synthase	1	1	1	1	1	1	3	1	1	1	1	1	12	5	7
PF00305	Lipoxygenase	0	3	3	1	0	1	2	2	2	0	0	0	7	3	4
PF00306	ATP synthase alpha/beta chain, C terminal domain	4	5	4	3	6	3	7	4	6	4	4	4	12	5	7
PF00307	Calponin homology (CH) domain	4	4	4	4	4	4	5	4	4	4	4	2	12	5	7
PF00310	Glutamine amidotransferases class-II	1	1	1	1	1	1	2	1	1	1	1	0	11	5	6
PF00312	Ribosomal protein S15	2	2	2	2	2	2	2	2	2	2	2	2	12	5	7
PF00313	'Cold-shock' DNA-binding domain	0	0	0	0	0	1	0	1	1	0	1	0	4	0	4
PF00314	Thaumatin family	1	1	1	1	1	1	1	1	2	1	1	2	12	5	7
PF00316	Fructose-1-6-bisphosphatase	1	1	1	1	2	2	3	2	2	2	1	1	12	5	7
PF00317	Ribonucleotide reductase, all-alpha domain	1	1	1	1	1	1	1	1	1	1	1	1	12	5	7
PF00318	Ribosomal protein S2	2	2	2	2	2	2	2	2	2	2	2	2	12	5	7
PF00319	SRF-type transcription factor (DNA-binding and dimerisation domain)	2	3	2	1	2	2	6	2	3	2	2	1	12	5	7
PF00320	GATA zinc finger	5	6	7	9	6	6	26	5	6	7	4	6	12	5	7
PF00324	Amino acid permease	12	14	14	31	14	26	56	19	18	17	18	10	12	5	7
PF00326	Prolyl oligopeptidase family	5	4	5	8	4	9	12	6	6	6	6	2	12	5	7
PF00327	Ribosomal protein L30p/L7e	2	2	2	1	2	2	2	2	2	2	2	1	12	5	7
PF00328	Histidine phosphatase superfamily (branch 2)	6	3	5	8	5	10	21	9	8	5	5	4	12	5	7
PF00329	Respiratory-chain NADH dehydrogenase, 30 Kd subunit	1	1	1	1	1	1	1	1	1	1	1	1	12	5	7
PF00330	Aconitase family (aconitate hydratase)	4	4	5	4	5	5	9	5	6	4	5	2	12	5	7
PF00331	Glycosyl hydrolase family 10	0	4	5	1	0	5	5	0	0	1	0	0	6	3	3
PF00332	Glycosyl hydrolases family 17	1	4	4	1	1	4	4	1	1	1	1	2	12	5	7
PF00333	Ribosomal protein S5, N-terminal domain	2	2	2	2	2	2	2	2	2	2	2	2	12	5	7
PF00334	Nucleoside diphosphate kinase	1	1	1	1	1	1	1	1	1	1	1	1	12	5	7
PF00338	Ribosomal protein S10p/S20e	2	2	2	1	2	2	2	2	2	2	1	2	12	5	7
PF00339	Arrestin (or S-antigen), N-terminal domain	3	4	4	2	3	4	7	3	5	3	4	2	12	5	7
PF00342	Phosphoglucose isomerase	1	1	1	2	1	1	2	2	1	1	1	1	12	5	7
PF00343	Carbohydrate phosphorylase	1	1	1	1	1	1	2	1	1	1	0	0	10	5	5
PF00344	SecY translocase	1	1	1	1	1	1	2	1	1	1	1	1	12	5	7
PF00346	Respiratory-chain NADH dehydrogenase, 49 Kd subunit	1	1	1	1	1	1	1	1	1	1	1	2	12	5	7
PF00347	Ribosomal protein L6	2	2	2	2	3	2	2	2	2	2	2	1	12	5	7
PF00348	Polyprenyl synthetase	4	7	8	7	9	5	6	7	7	3	5	3	12	5	7
PF00349	Hexokinase	4	3	3	5	4	6	16	4	4	4	3	2	12	5	7
PF00350	Dynamin family	7	14	11	16	14	10	33	12	11	10	13	10	12	5	7
PF00352	Transcription factor TFIID (or TATA-binding protein, TBP)	1	1	1	1	1	1	1	1	1	1	1	0	11	5	6
PF00355	Rieske [2Fe-2S] domain	4	3	5	5	3	5	14	6	6	4	4	1	12	5	7
PF00360	Phytochrome region	1	1	1	1	1	1	2	1	1	1	1	1	12	5	7
PF00364	Biotin-requiring enzyme	9	7	7	11	9	9	13	7	9	6	10	5	12	5	7
PF00365	Phosphofructokinase	1	1	1	1	2	1	2	1	1	1	1	1	12	5	7
PF00366	Ribosomal protein S17	2	2	2	2	2	2	2	1	2	2	2	2	12	5	7
PF00368	Hydroxymethylglutaryl-coenzyme A reductase	1	1	1	1	1	1	8	1	2	1	1	1	12	5	7
PF00370	FGGY family of carbohydrate kinases, N-terminal domain	3	3	3	4	4	4	12	4	4	3	2	4	12	5	7
PF00375	Sodium:dicarboxylate symporter family	0	0	0	1	1	1	1	0	0	0	0	0	4	2	2
PF00378	Enoyl-CoA hydratase/isomerase	11	8	9	14	12	16	21	13	16	11	10	5	12	5	7
PF00380	Ribosomal protein S9/S16	2	2	2	2	2	2	2	2	2	2	2	2	12	5	7
PF00382	Transcription factor TFIIB repeat	4	2	2	2	2	2	2	2	2	2	2	1	12	5	7
PF00383	Cytidine and deoxycytidylate deaminase zinc-binding region	6	7	7	6	9	8	9	7	7	6	4	4	12	5	7
PF00384	Molybdopterin oxidoreductase	1	1	1	2	1	1	1	2	2	1	1	1	12	5	7
PF00385	Chromo (CHRromatin Organisation MOdifier) domain	7	7	5	4	22	6	45	5	6	2	5	2	12	5	7
PF00387	Phosphatidylinositol-specific phospholipase C, Y domain	4	2	2	5	4	6	13	4	4	4	4	3	12	5	7
PF00388	Phosphatidylinositol-specific phospholipase C, X domain	5	3	2	7	5	8	16	7	7	5	7	3	12	5	7
PF00389	D-isomer specific 2-hydroxyacid dehydrogenase, catalytic domain	5	4	5	8	6	12	31	10	11	6	7	3	12	5	7
PF00390	Malic enzyme, N-terminal domain	2	3	3	2	2	2	2	2	2	2	2	1	12	5	7
PF00391	PEP-utilising enzyme, mobile domain	0	1	1	1	3	1	11	0	1	0	0	0	7	4	3
PF00393	6-phosphogluconate dehydrogenase, C-terminal domain	1	1	1	2	2	1	4	3	2	1	1	1	12	5	7
PF00394	Multicopper oxidase	5	4	5	12	16	14	29	11	18	8	7	10	12	5	7
PF00397	WW domain	9	9	9	9	8	9	11	9	9	9	8	7	12	5	7
PF00398	Ribosomal RNA adenine dimethylase	2	2	2	2	2	2	2	2	1	2	3	2	12	5	7
PF00399	Yeast PIR protein repeat	0	0	0	0	1	0	0	1	1	1	1	0	5	1	4
PF00400	WD domain, G-beta repeat	75	104	96	89	91	81	154	82	86	87	78	66	12	5	7
PF00403	Heavy-metal-associated domain	5	4	5	5	7	6	9	5	7	4	5	3	12	5	7
PF00406	Adenylate kinase	3	6	4	3	3	3	4	3	3	4	3	3	12	5	7
PF00408	Phosphoglucomutase/phosphomannomutase, C-terminal domain	2	3	3	2	2	2	2	2	2	2	2	0	11	5	6
PF00410	Ribosomal protein S8	2	2	2	1	2	3	3	2	2	2	2	2	12	5	7
PF00411	Ribosomal protein S11	2	2	2	2	2	2	3	2	2	2	1	2	12	5	7
PF00412	LIM domain	4	3	3	4	4	4	5	3	3	4	4	1	12	5	7
PF00413	Matrixin	0	5	8	1	0	0	1	0	2	0	0	0	5	3	2
PF00415	Regulator of chromosome condensation (RCC1) repeat	4	3	3	6	6	3	4	4	3	2	4	4	12	5	7
PF00416	Ribosomal protein S13/S18	2	2	2	1	2	2	2	2	2	2	2	1	12	5	7
PF00425	chorismate binding enzyme	2	2	2	3	6	2	4	3	4	2	2	1	12	5	7
PF00428	60s Acidic ribosomal protein	3	3	3	1	3	3	4	3	3	3	3	3	12	5	7
PF00432	Prenyltransferase and squalene oxidase repeat	3	3	3	3	3	3	4	3	3	3	3	2	12	5	7
PF00433	Protein kinase C terminal domain	5	4	4	2	5	5	10	5	6	6	2	4	12	5	7
PF00436	Single-strand binding protein family	1	1	1	1	1	1	1	1	1	1	1	1	12	5	7
PF00437	Type II/IV secretion system protein	0	0	0	0	0	0	0	0	1	0	0	0	1	0	1
PF00438	S-adenosylmethionine synthetase, N-terminal domain	1	1	1	1	1	1	2	1	1	1	1	1	12	5	7
PF00439	Bromodomain	8	7	7	8	8	8	16	9	8	8	8	7	12	5	7
PF00441	Acyl-CoA dehydrogenase, C-terminal domain	9	7	9	14	12	10	19	12	14	8	10	8	12	5	7
PF00443	Ubiquitin carboxyl-terminal hydrolase	13	16	17	13	13	13	33	13	13	13	13	12	12	5	7
PF00444	Ribosomal protein L36	1	1	1	0	0	1	1	1	1	1	1	0	9	3	6
PF00445	Ribonuclease T2 family	1	2	2	2	2	3	3	1	2	3	2	0	11	5	6
PF00447	HSF-type DNA-binding	3	3	3	3	3	3	14	1	3	3	3	2	12	5	7
PF00448	SRP54-type protein, GTPase domain	2	2	2	3	3	2	2	2	3	2	2	2	12	5	7
PF00449	Urease alpha-subunit, N-terminal domain	0	1	1	1	1	2	6	1	1	1	1	0	10	4	6
PF00450	Serine carboxypeptidase	12	4	13	14	16	9	13	12	11	5	10	8	12	5	7
PF00454	Phosphatidylinositol 3- and 4-kinase	8	8	8	8	8	7	17	7	8	8	8	7	12	5	7
PF00456	Transketolase, thiamine diphosphate binding domain	1	1	1	2	2	2	10	1	1	2	1	1	12	5	7
PF00457	Glycosyl hydrolases family 11	0	3	5	1	0	3	4	0	0	3	0	0	6	3	3
PF00459	Inositol monophosphatase family	3	3	4	5	3	5	5	4	4	4	5	1	12	5	7
PF00462	Glutaredoxin	4	4	4	4	4	5	7	4	4	4	3	3	12	5	7
PF00463	Isocitrate lyase family	2	2	2	4	3	2	2	1	2	2	3	0	11	5	6
PF00464	Serine hydroxymethyltransferase	2	2	2	3	2	3	4	3	2	2	2	1	12	5	7
PF00465	Iron-containing alcohol dehydrogenase	1	2	2	5	3	4	10	4	2	2	1	2	12	5	7
PF00466	Ribosomal protein L10	2	2	2	1	2	2	3	2	2	2	2	2	12	5	7
PF00467	KOW motif	2	3	3	2	2	2	2	2	2	2	1	2	12	5	7
PF00468	Ribosomal protein L34	1	1	1	0	1	1	2	0	0	1	1	1	9	4	5
PF00471	Ribosomal protein L33	0	0	0	0	1	1	1	0	0	1	0	0	4	1	3
PF00472	RF-1 domain	3	3	2	1	3	3	6	3	3	3	2	3	12	5	7
PF00474	Sodium:solute symporter family	0	2	3	3	1	1	12	2	3	5	2	1	11	4	7
PF00475	Imidazoleglycerol-phosphate dehydratase	1	1	1	1	1	1	1	1	1	1	1	0	11	5	6
PF00476	DNA polymerase family A	1	1	1	1	1	1	1	1	1	1	1	0	11	5	6
PF00478	IMP dehydrogenase / GMP reductase domain	1	1	1	2	1	1	2	1	1	1	1	1	12	5	7
PF00479	Glucose-6-phosphate dehydrogenase, NAD binding domain	1	1	1	1	1	1	5	1	1	1	1	1	12	5	7
PF00481	Protein phosphatase 2C	6	6	6	6	5	6	13	7	7	6	6	5	12	5	7
PF00483	Nucleotidyl transferase	2	4	3	3	3	2	4	3	4	3	2	0	11	5	6
PF00484	Carbonic anhydrase	2	2	2	2	2	4	8	2	2	4	2	1	12	5	7
PF00485	Phosphoribulokinase / Uridine kinase family	1	3	2	3	1	2	4	1	0	1	1	1	11	5	6
PF00487	Fatty acid desaturase	6	5	5	10	7	8	16	7	9	7	8	7	12	5	7
PF00488	MutS domain V	4	6	6	5	6	5	6	6	6	6	6	5	12	5	7
PF00490	Delta-aminolevulinic acid dehydratase	1	1	1	1	1	1	1	1	1	1	1	1	12	5	7
PF00491	Arginase family	2	2	3	7	4	5	9	4	5	3	4	1	12	5	7
PF00493	MCM2/3/5 family	6	6	6	9	6	6	6	6	6	6	6	3	12	5	7
PF00494	Squalene/phytoene synthase	2	3	3	3	4	3	5	2	3	1	2	2	12	5	7
PF00496	Bacterial extracellular solute-binding proteins, family 5 Middle	0	0	0	0	0	1	1	0	0	0	0	0	2	0	2
PF00498	FHA domain	9	7	7	11	17	8	20	9	9	10	12	9	12	5	7
PF00501	AMP-binding enzyme	38	23	23	65	79	60	94	53	66	38	47	26	12	5	7
PF00503	G-protein alpha subunit	3	3	3	6	3	3	6	4	4	3	3	4	12	5	7
PF00505	HMG (high mobility group) box	5	8	10	6	7	9	38	7	5	6	8	7	12	5	7
PF00512	His Kinase A (phospho-acceptor) domain	9	15	15	14	15	14	35	9	9	10	6	7	12	5	7
PF00514	Armadillo/beta-catenin-like repeat	2	2	2	2	2	2	7	2	2	2	2	2	12	5	7
PF00515	Tetratricopeptide repeat	9	16	15	14	13	15	22	14	13	11	12	9	12	5	7
PF00520	Ion transport protein	4	2	2	3	1	2	5	3	2	3	3	2	12	5	7
PF00521	DNA gyrase/topoisomerase IV, subunit A	1	1	1	1	1	1	2	1	1	1	2	1	12	5	7
PF00533	BRCA1 C Terminus (BRCT) domain	3	4	5	3	5	4	11	6	5	6	7	2	12	5	7
PF00534	Glycosyl transferases group 1	4	5	5	6	5	5	16	6	7	5	4	2	12	5	7
PF00535	Glycosyl transferase family 2	2	2	2	1	2	2	3	2	2	2	2	0	11	5	6
PF00536	SAM domain (Sterile alpha motif)	0	3	1	1	1	2	2	0	0	0	2	2	8	4	4
PF00538	linker histone H1 and H5 family	1	1	1	0	1	1	5	1	1	1	1	0	10	4	6
PF00542	Ribosomal protein L7/L12 C-terminal domain	1	1	1	1	1	1	1	1	1	1	1	1	12	5	7
PF00544	Pectate lyase	0	7	10	0	0	9	9	0	0	0	0	0	4	2	2
PF00545	ribonuclease	1	1	1	2	1	1	1	1	1	1	1	0	11	5	6
PF00547	Urease, gamma subunit	0	1	1	1	1	2	6	1	1	1	1	1	11	4	7
PF00549	CoA-ligase	5	3	3	5	6	5	21	5	5	5	5	4	12	5	7
PF00550	Phosphopantetheine attachment site	28	10	10	40	80	36	37	38	59	28	35	24	12	5	7
PF00551	Formyl transferase	3	2	2	2	3	4	3	3	3	3	4	2	12	5	7
PF00557	Metallopeptidase family M24	9	9	10	14	9	10	23	10	12	10	10	9	12	5	7
PF00560	Leucine Rich Repeat	0	0	0	1	0	1	0	1	1	0	0	0	4	1	3
PF00561	alpha/beta hydrolase fold	14	17	18	39	29	34	53	22	25	26	18	12	12	5	7
PF00562	RNA polymerase Rpb2, domain 6	3	3	3	3	4	3	3	3	3	3	3	3	12	5	7
PF00564	PB1 domain	4	6	5	4	4	4	10	4	4	4	2	3	12	5	7
PF00565	Staphylococcal nuclease homologue	2	2	2	2	2	2	2	2	2	2	2	1	12	5	7
PF00566	Rab-GTPase-TBC domain	12	11	11	12	12	12	22	12	12	12	12	9	12	5	7
PF00567	Tudor domain	1	1	1	1	1	1	1	1	1	1	1	0	11	5	6
PF00568	WH1 domain	1	1	2	1	1	1	3	1	1	1	1	0	11	5	6
PF00569	Zinc finger, ZZ type	3	5	6	3	2	4	8	4	2	3	3	3	12	5	7
PF00570	HRDC domain	1	2	1	1	2	1	4	1	1	2	1	2	12	5	7
PF00571	CBS domain	7	6	6	7	6	7	13	7	7	6	6	5	12	5	7
PF00572	Ribosomal protein L13	2	2	2	2	2	2	2	2	2	2	2	2	12	5	7
PF00573	Ribosomal protein L4/L1 family	2	2	2	2	2	2	3	2	2	2	2	1	12	5	7
PF00574	Clp protease	1	1	1	1	1	1	3	1	1	1	1	1	12	5	7
PF00575	S1 RNA binding domain	5	4	4	4	4	5	8	5	4	5	6	5	12	5	7
PF00576	HIUase/Transthyretin family	1	1	1	1	1	1	2	1	2	1	1	0	11	5	6
PF00578	AhpC/TSA family	3	4	4	3	3	3	7	2	3	3	2	2	12	5	7
PF00579	tRNA synthetases class I (W and Y)	5	6	4	5	5	5	6	6	5	4	4	5	12	5	7
PF00580	UvrD/REP helicase N-terminal domain	1	3	3	1	1	2	0	1	1	1	1	1	11	5	6
PF00581	Rhodanese-like domain	8	8	9	11	10	11	25	8	10	11	10	7	12	5	7
PF00582	Universal stress protein family	2	2	2	2	2	2	7	2	2	2	2	2	12	5	7
PF00583	Acetyltransferase (GNAT) family	15	19	20	39	24	36	62	23	27	27	27	9	12	5	7
PF00584	SecE/Sec61-gamma subunits of protein translocation complex	1	1	1	1	1	1	1	1	1	1	1	0	11	5	6
PF00585	C-terminal regulatory domain of Threonine dehydratase	1	1	1	1	1	1	2	1	1	1	1	1	12	5	7
PF00586	AIR synthase related protein, N-terminal domain	1	1	1	1	1	1	1	1	1	1	1	1	12	5	7
PF00587	tRNA synthetase class II core domain (G, H, P, S and T)	7	7	7	9	8	7	14	8	8	7	8	6	12	5	7
PF00588	SpoU rRNA Methylase family	1	2	2	1	1	1	1	1	1	1	1	0	11	5	6
PF00590	Tetrapyrrole (Corrin/Porphyrin) Methylases	2	3	2	2	2	2	2	2	1	2	2	1	12	5	7
PF00591	Glycosyl transferase family, a/b domain	1	1	1	1	1	1	1	1	1	1	1	1	12	5	7
PF00596	Class II Aldolase and Adducin N-terminal domain	2	2	2	4	1	3	11	1	2	3	2	2	12	5	7
PF00610	Domain found in Dishevelled, Egl-10, and Pleckstrin (DEP)	4	4	4	3	4	5	17	4	4	4	4	3	12	5	7
PF00611	Fes/CIP4, and EFC/F-BAR homology domain	5	4	3	5	5	4	6	4	4	5	3	3	12	5	7
PF00612	IQ calmodulin-binding motif	2	2	1	2	2	3	3	3	3	2	4	2	12	5	7
PF00613	Phosphoinositide 3-kinase family, accessory domain (PIK domain)	2	2	2	2	2	2	8	2	2	2	2	2	12	5	7
PF00614	Phospholipase D Active site motif	2	2	3	2	2	3	3	2	2	3	3	2	12	5	7
PF00615	Regulator of G protein signaling domain	5	7	6	7	5	6	17	8	7	6	4	4	12	5	7
PF00616	GTPase-activator protein for Ras-like GTPase	4	4	4	4	4	4	8	4	3	4	4	3	12	5	7
PF00617	RasGEF domain	4	6	6	4	4	4	15	4	4	4	4	4	12	5	7
PF00618	RasGEF N-terminal motif	4	4	4	4	4	4	15	4	4	4	4	3	12	5	7
PF00620	RhoGAP domain	7	9	9	8	8	8	15	8	7	8	8	6	12	5	7
PF00621	RhoGEF domain	6	6	6	7	6	6	12	5	6	6	5	4	12	5	7
PF00622	SPRY domain	2	12	16	3	2	3	3	4	7	2	2	0	11	5	6
PF00623	RNA polymerase Rpb1, domain 2	3	3	3	5	4	3	4	4	4	3	4	2	12	5	7
PF00625	Guanylate kinase	2	1	2	2	2	4	5	4	2	3	2	2	12	5	7
PF00626	Gelsolin repeat	4	3	4	3	4	4	6	4	4	3	4	2	12	5	7
PF00627	UBA/TS-N domain	6	7	8	6	6	5	8	4	4	4	4	3	12	5	7
PF00628	PHD-finger	9	10	9	9	9	7	20	6	8	7	11	6	12	5	7
PF00631	GGL domain	1	0	1	1	1	1	1	1	1	1	1	1	11	4	7
PF00632	HECT-domain (ubiquitin-transferase)	6	6	6	6	6	6	9	6	6	6	6	6	12	5	7
PF00633	Helix-hairpin-helix motif	1	0	0	0	1	1	1	1	1	1	1	0	8	2	6
PF00635	MSP (Major sperm protein) domain	1	1	1	1	1	1	1	0	1	1	1	1	11	5	6
PF00636	Ribonuclease III domain	3	2	2	3	3	3	3	3	3	3	3	3	12	5	7
PF00637	Region in Clathrin and VPS	4	4	4	4	4	4	6	4	4	4	4	4	12	5	7
PF00638	RanBP1 domain	3	3	3	2	3	3	3	2	2	2	4	2	12	5	7
PF00639	PPIC-type PPIASE domain	1	1	1	1	1	1	1	1	1	1	1	1	12	5	7
PF00641	Zn-finger in Ran binding protein and others	1	2	2	1	1	2	5	1	1	2	1	0	11	5	6
PF00642	Zinc finger C-x8-C-x5-C-x3-H type (and similar)	6	8	7	9	8	11	25	7	9	8	9	8	12	5	7
PF00644	Poly(ADP-ribose) polymerase catalytic domain	1	3	4	3	3	4	8	1	2	2	2	0	11	5	6
PF00645	Poly(ADP-ribose) polymerase and DNA-Ligase Zn-finger region	1	1	1	1	1	1	1	1	1	1	1	1	12	5	7
PF00646	F-box domain	8	68	63	9	9	12	21	10	11	8	5	11	12	5	7
PF00647	Elongation factor 1 gamma, conserved domain	1	1	1	1	1	1	1	1	1	1	1	1	12	5	7
PF00648	Calpain family cysteine protease	2	2	2	3	3	3	29	0	0	3	3	1	10	5	5
PF00649	Copper fist DNA binding domain	2	2	2	0	2	2	4	0	0	2	3	1	9	4	5
PF00650	CRAL/TRIO domain	6	8	9	9	5	7	7	8	9	5	5	5	12	5	7
PF00651	BTB/POZ domain	5	44	28	13	13	16	39	15	13	12	12	11	12	5	7
PF00652	Ricin-type beta-trefoil lectin domain	1	1	3	1	1	0	0	1	1	0	1	1	9	5	4
PF00653	Inhibitor of Apoptosis domain	1	1	1	0	1	1	3	1	1	1	1	1	11	4	7
PF00654	Voltage gated chloride channel	3	3	4	4	4	4	7	4	4	3	3	3	12	5	7
PF00656	Caspase domain	3	8	4	6	7	5	10	3	3	2	2	2	12	5	7
PF00657	GDSL-like Lipase/Acylhydrolase	2	8	7	4	3	6	7	5	3	4	4	1	12	5	7
PF00658	Poly-adenylate binding protein, unique domain	1	1	1	1	1	1	1	1	1	1	1	1	12	5	7
PF00659	POLO box duplicated region	0	1	1	0	0	0	0	0	0	0	0	0	2	2	0
PF00664	ABC transporter transmembrane region	25	15	14	41	31	32	62	27	33	25	29	21	12	5	7
PF00665	Integrase core domain	0	2	1	1	107	0	0	1	8	0	0	1	7	4	3
PF00667	FAD binding domain	4	5	5	7	7	8	25	7	7	6	5	2	12	5	7
PF00668	Condensation domain	14	2	3	21	29	14	21	18	22	10	14	7	12	5	7
PF00670	S-adenosyl-L-homocysteine hydrolase, NAD binding domain	1	1	1	1	1	1	1	1	1	1	1	1	12	5	7
PF00672	HAMP domain	1	0	0	1	1	0	1	0	0	1	1	0	6	3	3
PF00673	ribosomal L5P family C-terminus	2	2	2	2	2	2	2	2	2	2	2	2	12	5	7
PF00675	Insulinase (Peptidase family M16)	6	6	6	5	6	6	27	6	7	6	6	6	12	5	7
PF00676	Dehydrogenase E1 component	3	3	3	4	3	3	5	3	3	3	3	3	12	5	7
PF00677	Lumazine binding domain	1	1	1	1	1	1	1	1	1	1	1	1	12	5	7
PF00679	Elongation factor G C-terminus	6	7	7	7	6	6	10	6	6	6	6	4	12	5	7
PF00682	HMGL-like	4	5	4	6	5	5	7	5	7	4	6	4	12	5	7
PF00684	DnaJ central domain	4	4	4	4	4	4	17	4	4	4	4	3	12	5	7
PF00685	Sulfotransferase domain	0	0	0	0	1	1	1	0	0	0	0	0	3	1	2
PF00686	Starch binding domain	1	1	0	1	1	2	2	1	1	1	1	4	11	4	7
PF00687	Ribosomal protein L1p/L10e family	3	3	3	3	3	3	4	3	3	3	3	3	12	5	7
PF00689	Cation transporting ATPase, C-terminus	9	8	8	13	14	14	23	13	15	9	11	10	12	5	7
PF00690	Cation transporter/ATPase, N-terminus	10	10	10	12	17	15	27	14	15	11	11	9	12	5	7
PF00692	dUTPase	1	1	1	0	1	1	1	1	1	1	0	1	10	4	6
PF00694	Aconitase C-terminal domain	4	4	4	4	4	5	9	5	5	4	4	3	12	5	7
PF00696	Amino acid kinase family	3	3	3	2	3	3	12	4	6	3	3	1	12	5	7
PF00697	N-(5'phosphoribosyl)anthranilate (PRA) isomerase	1	1	1	1	1	1	1	1	1	1	1	1	12	5	7
PF00698	Acyl transferase domain	11	5	7	26	42	18	20	21	33	17	22	9	12	5	7
PF00699	Urease beta subunit	0	1	1	1	1	2	6	1	1	1	0	0	9	4	5
PF00701	Dihydrodipicolinate synthetase family	2	4	5	10	2	10	12	4	6	6	8	0	11	5	6
PF00702	haloacid dehalogenase-like hydrolase	14	13	10	18	14	18	33	18	18	14	12	13	12	5	7
PF00703	Glycosyl hydrolases family 2	5	1	3	8	5	10	8	6	6	7	6	3	12	5	7
PF00704	Glycosyl hydrolases family 18	16	15	9	21	23	18	33	17	27	20	25	13	12	5	7
PF00705	Proliferating cell nuclear antigen, N-terminal domain	1	1	1	1	1	1	2	1	1	1	1	1	12	5	7
PF00707	Translation initiation factor IF-3, C-terminal domain	1	1	1	1	1	1	1	1	1	1	1	1	12	5	7
PF00708	Acylphosphatase	1	1	1	0	0	1	2	0	0	1	1	0	7	3	4
PF00709	Adenylosuccinate synthetase	2	1	1	1	1	1	4	2	2	1	1	1	12	5	7
PF00710	Asparaginase	2	1	1	2	2	4	6	1	3	1	2	2	12	5	7
PF00717	Peptidase S24-like	2	3	3	2	2	2	3	2	2	2	2	2	12	5	7
PF00719	Inorganic pyrophosphatase	1	1	1	2	1	2	2	2	2	2	1	1	12	5	7
PF00722	Glycosyl hydrolases family 16	13	14	15	18	18	21	39	16	18	16	14	10	12	5	7
PF00723	Glycosyl hydrolases family 15	1	4	4	2	1	3	4	2	2	2	2	1	12	5	7
PF00724	NADH:flavin oxidoreductase / NADH oxidase family	1	1	1	11	4	15	29	7	9	8	2	1	12	5	7
PF00725	3-hydroxyacyl-CoA dehydrogenase, C-terminal domain	1	1	1	3	3	6	6	3	3	2	2	2	12	5	7
PF00728	Glycosyl hydrolase family 20, catalytic domain	1	1	1	8	1	3	7	2	2	3	1	2	12	5	7
PF00730	HhH-GPD superfamily base excision DNA repair protein	6	5	4	4	6	6	6	5	5	5	4	2	12	5	7
PF00731	AIR carboxylase	1	1	1	1	1	1	1	1	1	1	1	1	12	5	7
PF00732	GMC oxidoreductase	7	12	12	19	20	21	39	15	19	15	12	6	12	5	7
PF00733	Asparagine synthase	3	2	2	2	5	3	5	2	3	2	2	2	12	5	7
PF00734	Fungal cellulose binding domain	0	81	106	9	0	12	15	2	4	14	2	0	9	3	6
PF00735	Septin	5	6	6	5	6	6	10	6	6	6	6	5	12	5	7
PF00736	EF-1 guanine nucleotide exchange domain	1	1	1	1	1	1	1	1	1	1	1	0	11	5	6
PF00742	Homoserine dehydrogenase	1	1	1	1	1	1	1	1	1	1	1	1	12	5	7
PF00743	Flavin-binding monooxygenase-like	6	1	4	13	7	19	35	7	10	9	7	6	12	5	7
PF00749	tRNA synthetases class I (E and Q), catalytic domain	3	3	3	4	4	3	3	6	5	3	4	5	12	5	7
PF00750	tRNA synthetases class I (R)	2	1	1	2	1	2	2	3	2	1	2	2	12	5	7
PF00752	XPG N-terminal domain	5	4	4	5	5	5	6	4	4	4	5	3	12	5	7
PF00753	Metallo-beta-lactamase superfamily	2	2	3	13	6	5	20	9	12	7	5	2	12	5	7
PF00754	F5/8 type C domain	0	0	0	4	0	4	3	1	1	0	0	0	5	1	4
PF00755	Choline/Carnitine o-acyltransferase	2	2	2	2	3	3	3	2	3	2	2	2	12	5	7
PF00756	Putative esterase	1	2	1	3	1	3	3	2	1	1	1	1	12	5	7
PF00762	Ferrochelatase	1	1	1	1	3	1	1	1	1	1	1	1	12	5	7
PF00763	Tetrahydrofolate dehydrogenase/cyclohydrolase, catalytic domain	2	2	2	3	2	3	7	3	3	2	2	2	12	5	7
PF00764	Arginosuccinate synthase	2	1	1	2	1	2	3	2	3	2	1	2	12	5	7
PF00766	Electron transfer flavoprotein FAD-binding domain	1	1	1	1	1	1	1	1	1	1	1	1	12	5	7
PF00773	RNB domain	3	3	3	3	3	3	6	3	3	3	3	3	12	5	7
PF00775	Dioxygenase	2	2	2	6	3	6	8	7	7	4	2	2	12	5	7
PF00780	CNH domain	3	3	3	3	3	3	1	3	3	3	3	3	12	5	7
PF00781	Diacylglycerol kinase catalytic domain	1	2	2	2	2	2	13	3	2	2	2	1	12	5	7
PF00782	Dual specificity phosphatase, catalytic domain	7	8	13	8	7	7	12	5	6	7	6	3	12	5	7
PF00786	P21-Rho-binding domain	3	3	3	3	2	2	17	3	3	2	3	1	12	5	7
PF00787	PX domain	13	13	12	12	13	12	21	13	13	13	12	12	12	5	7
PF00788	Ras association (RalGDS/AF-6) domain	1	1	2	1	1	1	1	1	1	1	1	1	12	5	7
PF00789	UBX domain	5	5	5	5	5	5	5	5	5	4	5	3	12	5	7
PF00790	VHS domain	4	3	5	4	4	4	6	4	4	4	4	2	12	5	7
PF00792	Phosphoinositide 3-kinase C2	1	1	1	1	1	1	1	1	1	1	1	1	12	5	7
PF00793	DAHP synthetase I family	2	2	2	2	2	2	4	2	2	2	2	2	12	5	7
PF00795	Carbon-nitrogen hydrolase	9	5	4	11	11	11	23	8	9	12	9	4	12	5	7
PF00797	N-acetyltransferase	0	1	1	4	0	3	4	1	1	1	1	1	10	3	7
PF00799	Geminivirus Rep catalytic domain	0	0	0	0	5	0	0	0	0	0	0	0	1	1	0
PF00800	Prephenate dehydratase	1	1	1	1	1	1	1	1	1	1	1	1	12	5	7
PF00804	Syntaxin	2	2	2	2	2	2	7	2	2	2	2	2	12	5	7
PF00806	Pumilio-family RNA binding repeat	4	4	4	4	4	4	9	4	4	4	5	3	12	5	7
PF00808	Histone-like transcription factor (CBF/NF-Y) and archaeal histone	7	6	6	6	7	7	23	6	7	7	7	4	12	5	7
PF00809	Pterin binding enzyme	1	1	1	1	1	1	1	1	1	1	1	0	11	5	6
PF00810	ER lumen protein retaining receptor	2	2	1	2	2	2	3	2	2	2	1	1	12	5	7
PF00814	Glycoprotease family	2	2	2	1	2	2	2	2	2	2	2	0	11	5	6
PF00815	Histidinol dehydrogenase	1	1	1	1	1	1	2	1	1	1	1	1	12	5	7
PF00817	impB/mucB/samB family	4	3	4	4	4	4	7	4	3	4	4	4	12	5	7
PF00827	Ribosomal L15	1	1	1	1	1	1	1	1	1	1	1	1	12	5	7
PF00828	Ribosomal protein L18e/L15	2	3	2	2	2	2	2	2	3	2	2	2	12	5	7
PF00829	Ribosomal prokaryotic L21 protein	1	1	0	1	1	1	1	1	1	1	1	1	11	4	7
PF00830	Ribosomal L28 family	1	1	1	1	1	1	1	1	1	1	1	1	12	5	7
PF00831	Ribosomal L29 protein	1	1	1	1	1	1	1	1	1	1	1	0	11	5	6
PF00832	Ribosomal L39 protein	1	1	0	0	1	1	0	0	1	1	0	0	6	3	3
PF00833	Ribosomal S17	1	1	1	1	1	1	1	1	1	1	1	1	12	5	7
PF00834	Ribulose-phosphate 3 epimerase family	1	1	1	1	1	1	1	1	1	1	1	0	11	5	6
PF00838	Translationally controlled tumour protein	1	1	1	1	1	2	1	1	1	1	1	1	12	5	7
PF00840	Glycosyl hydrolase family 7	0	6	5	1	0	2	3	0	0	2	0	0	6	3	3
PF00848	Ring hydroxylating alpha subunit (catalytic domain)	1	0	0	2	0	2	8	2	3	0	1	0	7	2	5
PF00849	RNA pseudouridylate synthase	1	1	1	1	1	1	1	1	1	1	1	0	11	5	6
PF00850	Histone deacetylase domain	4	4	4	4	4	4	8	4	4	4	5	4	12	5	7
PF00854	POT family	3	3	3	7	1	4	6	5	4	3	3	1	12	5	7
PF00855	PWWP domain	1	1	1	1	1	1	1	1	1	1	1	1	12	5	7
PF00856	SET domain	14	20	17	21	15	18	29	19	15	15	13	14	12	5	7
PF00857	Isochorismatase family	3	6	5	10	5	5	28	7	7	7	5	1	12	5	7
PF00860	Permease family	3	2	2	3	3	4	11	3	3	3	3	1	12	5	7
PF00861	Ribosomal L18p/L5e family	1	1	1	1	1	1	1	1	1	1	1	1	12	5	7
PF00867	XPG I-region	4	5	6	4	4	4	5	3	4	4	4	3	12	5	7
PF00871	Acetokinase family	1	1	0	1	2	2	1	1	1	1	1	0	10	4	6
PF00875	DNA photolyase	3	2	3	3	3	3	3	3	3	3	2	2	12	5	7
PF00877	NlpC/P60 family	0	0	0	4	0	0	0	1	1	0	1	0	4	1	3
PF00881	Nitroreductase family	1	1	1	1	3	1	5	2	4	2	1	0	11	5	6
PF00882	Zinc dependent phospholipase C	0	1	1	0	0	0	0	0	0	0	0	0	2	2	0
PF00884	Sulfatase	7	1	1	19	5	14	27	7	8	5	9	5	12	5	7
PF00885	6,7-dimethyl-8-ribityllumazine synthase	1	1	1	1	1	1	1	1	1	1	0	1	11	5	6
PF00886	Ribosomal protein S16	1	1	1	1	1	1	1	1	1	1	1	1	12	5	7
PF00887	Acyl CoA binding protein	2	3	2	2	3	2	2	2	2	2	2	2	12	5	7
PF00888	Cullin family	4	4	4	4	4	5	6	5	5	4	4	3	12	5	7
PF00890	FAD binding domain	4	3	3	5	13	6	16	4	5	3	7	3	12	5	7
PF00891	O-methyltransferase	6	4	6	11	18	8	20	7	10	3	12	7	12	5	7
PF00892	EamA-like transporter family	1	4	2	4	2	3	7	3	3	3	3	1	12	5	7
PF00899	ThiF family	8	8	8	8	8	8	16	8	8	8	9	8	12	5	7
PF00900	Ribosomal family S4e	1	1	1	1	1	1	1	1	1	1	1	1	12	5	7
PF00903	Glyoxalase/Bleomycin resistance protein/Dioxygenase superfamily	2	4	6	10	2	3	13	3	7	2	4	1	12	5	7
PF00909	Ammonium Transporter Family	2	3	3	3	2	4	9	2	2	2	2	1	12	5	7
PF00916	Sulfate permease family	4	3	3	7	6	6	10	6	6	5	6	4	12	5	7
PF00917	MATH domain	1	1	0	1	1	1	5	1	1	1	1	1	11	4	7
PF00920	Dehydratase family	2	2	2	4	1	3	9	2	2	3	3	1	12	5	7
PF00923	Transaldolase	1	1	1	4	2	2	5	2	2	2	4	2	12	5	7
PF00924	Mechanosensitive ion channel	1	1	2	3	2	2	2	2	2	2	2	2	12	5	7
PF00925	GTP cyclohydrolase II	2	2	2	2	2	2	2	1	1	2	2	1	12	5	7
PF00926	3,4-dihydroxy-2-butanone 4-phosphate synthase	2	1	1	1	1	1	0	1	1	1	1	1	11	5	6
PF00928	Adaptor complexes medium subunit family	4	4	4	4	4	4	4	4	4	4	4	4	12	5	7
PF00929	Exonuclease	5	5	5	3	5	5	7	5	4	6	5	3	12	5	7
PF00930	Dipeptidyl peptidase IV (DPP IV) N-terminal region	3	2	2	3	2	3	3	1	2	1	2	0	11	5	6
PF00931	NB-ARC domain	0	9	8	10	15	8	22	2	6	2	4	1	11	4	7
PF00932	Lamin Tail Domain	0	0	0	0	0	0	2	0	0	0	0	0	1	0	1
PF00933	Glycosyl hydrolase family 3 N terminal domain	3	9	11	15	7	21	42	7	9	13	6	4	12	5	7
PF00935	Ribosomal protein L44	1	1	1	1	1	1	1	1	1	1	1	1	12	5	7
PF00939	Sodium:sulfate symporter transmembrane region	1	1	1	1	1	1	1	1	1	1	1	1	12	5	7
PF00940	DNA-dependent RNA polymerase	1	1	1	1	1	1	1	1	1	1	1	1	12	5	7
PF00941	FAD binding domain in molybdopterin dehydrogenase	1	1	1	1	1	1	4	1	1	1	1	1	12	5	7
PF00953	Glycosyl transferase family 4	1	1	1	1	1	1	1	1	1	1	1	0	11	5	6
PF00955	HCO3- transporter family	2	2	2	2	2	3	3	2	2	1	3	1	12	5	7
PF00956	Nucleosome assembly protein (NAP)	2	2	2	2	2	2	5	2	2	2	2	2	12	5	7
PF00957	Synaptobrevin	4	4	4	3	4	4	6	3	3	4	4	3	12	5	7
PF00958	GMP synthase C terminal domain	1	1	1	1	1	1	2	2	1	1	1	1	12	5	7
PF00959	Phage lysozyme	0	0	0	4	0	0	1	1	2	1	0	0	5	1	4
PF00962	Adenosine/AMP deaminase	3	3	3	5	3	6	7	5	5	8	6	3	12	5	7
PF00970	Oxidoreductase FAD-binding domain	5	6	6	10	5	10	19	9	8	5	5	3	12	5	7
PF00975	Thioesterase domain	2	0	1	7	12	6	2	6	9	3	4	2	11	4	7
PF00977	Histidine biosynthesis protein	2	2	2	2	2	2	2	2	2	2	2	1	12	5	7
PF00982	Glycosyltransferase family 20	4	3	3	4	7	3	11	4	4	4	3	2	12	5	7
PF00984	UDP-glucose/GDP-mannose dehydrogenase family, central domain	2	1	1	2	3	6	6	3	3	2	2	2	12	5	7
PF00988	Carbamoyl-phosphate synthase small chain, CPSase domain	2	2	2	2	2	2	7	2	2	2	2	1	12	5	7
PF00989	PAS fold	0	0	0	0	0	1	2	0	0	1	0	0	3	0	3
PF00994	Probable molybdopterin binding domain	3	2	2	3	2	2	4	2	2	2	2	2	12	5	7
PF00995	Sec1 family	4	4	4	4	4	4	11	4	4	4	4	3	12	5	7
PF00996	GDP dissociation inhibitor	2	2	2	2	2	2	2	2	2	2	1	1	12	5	7
PF00999	Sodium/hydrogen exchanger family	4	6	4	5	6	7	20	4	5	5	6	4	12	5	7
PF01000	RNA polymerase Rpb3/RpoA insert domain	2	2	2	2	2	2	3	2	2	2	2	1	12	5	7
PF01008	Initiation factor 2 subunit family	5	5	5	5	4	5	11	5	5	5	5	2	12	5	7
PF01012	Electron transfer flavoprotein domain	2	2	2	2	2	2	4	2	2	2	2	2	12	5	7
PF01014	Uricase	1	1	1	1	1	1	1	1	1	1	1	1	12	5	7
PF01015	Ribosomal S3Ae family	1	1	1	1	1	1	1	1	1	1	1	1	12	5	7
PF01016	Ribosomal L27 protein	1	1	1	1	1	1	1	1	1	1	1	0	11	5	6
PF01018	GTP1/OBG	1	1	1	1	1	1	1	1	1	1	1	0	11	5	6
PF01019	Gamma-glutamyltranspeptidase	2	3	3	4	3	3	5	3	5	4	3	2	12	5	7
PF01020	Ribosomal L40e family	1	1	1	0	1	1	1	1	1	0	0	1	9	4	5
PF01025	GrpE	1	1	1	1	1	1	1	1	1	1	1	1	12	5	7
PF01026	TatD related DNase	2	2	2	2	2	4	5	2	2	2	1	2	12	5	7
PF01027	Inhibitor of apoptosis-promoting Bax1	2	2	2	2	2	2	2	2	2	2	1	2	12	5	7
PF01028	Eukaryotic DNA topoisomerase I, catalytic core	1	1	1	1	1	1	9	1	1	1	1	1	12	5	7
PF01031	Dynamin central region	5	8	8	12	8	7	15	10	9	8	10	5	12	5	7
PF01035	6-O-methylguanine DNA methyltransferase, DNA binding domain	2	2	2	2	1	2	2	2	1	2	2	2	12	5	7
PF01036	Bacteriorhodopsin-like protein	0	1	1	1	2	3	6	0	0	0	0	0	6	4	2
PF01039	Carboxyl transferase domain	2	2	2	3	2	2	2	2	4	2	3	1	12	5	7
PF01040	UbiA prenyltransferase family	2	3	2	2	4	5	4	3	4	5	3	3	12	5	7
PF01041	DegT/DnrJ/EryC1/StrS aminotransferase family	0	0	0	0	2	1	0	1	0	0	0	0	3	1	2
PF01042	Endoribonuclease L-PSP	2	2	2	8	4	10	24	3	6	4	4	1	12	5	7
PF01048	Phosphorylase superfamily	1	62	36	23	6	9	42	12	23	24	6	6	12	5	7
PF01050	Mannose-6-phosphate isomerase	0	0	0	1	0	0	0	0	0	0	0	0	1	1	0
PF01053	Cys/Met metabolism PLP-dependent enzyme	7	5	5	7	9	7	29	7	8	7	5	4	12	5	7
PF01055	Glycosyl hydrolases family 31	2	3	5	8	3	8	10	6	6	4	5	2	12	5	7
PF01058	NADH ubiquinone oxidoreductase, 20 Kd subunit	1	1	1	2	1	2	3	1	1	1	2	1	12	5	7
PF01061	ABC-2 type transporter	7	6	8	15	13	19	30	12	11	10	10	4	12	5	7
PF01062	Bestrophin, RFP-TM, chloride channel	1	4	4	2	1	2	4	2	2	1	1	1	12	5	7
PF01063	Amino-transferase class IV	6	4	4	8	2	7	9	7	6	5	5	4	12	5	7
PF01066	CDP-alcohol phosphatidyltransferase	5	5	5	5	5	5	14	4	5	5	3	4	12	5	7
PF01067	Calpain large subunit, domain III	1	1	0	0	1	1	9	1	1	1	1	0	9	3	6
PF01068	ATP dependent DNA ligase domain	4	5	5	4	4	4	7	4	4	4	4	3	12	5	7
PF01070	FMN-dependent dehydrogenase	5	4	4	6	5	10	28	5	6	6	4	4	12	5	7
PF01071	Phosphoribosylglycinamide synthetase, ATP-grasp (A) domain	1	1	1	1	1	2	6	2	2	1	1	1	12	5	7
PF01073	3-beta hydroxysteroid dehydrogenase/isomerase family	1	1	0	6	3	2	7	3	4	3	1	0	10	4	6
PF01074	Glycosyl hydrolases family 38 N-terminal domain	1	1	1	1	1	1	1	1	1	1	1	1	12	5	7
PF01077	Nitrite and sulphite reductase 4Fe-4S domain	1	2	2	2	2	2	4	2	2	2	2	1	12	5	7
PF01082	Copper type II ascorbate-dependent monooxygenase, N-terminal domain	0	0	0	1	0	0	0	0	0	0	0	0	1	1	0
PF01083	Cutinase	2	4	10	7	3	12	11	2	2	4	2	2	12	5	7
PF01084	Ribosomal protein S18	1	1	1	1	1	1	1	1	1	1	1	1	12	5	7
PF01086	Clathrin light chain	1	1	1	1	1	1	1	1	1	1	1	1	12	5	7
PF01087	Galactose-1-phosphate uridyl transferase, N-terminal domain	1	1	1	1	1	1	1	1	1	1	1	1	12	5	7
PF01088	Ubiquitin carboxyl-terminal hydrolase, family 1	3	4	2	4	4	4	8	4	4	4	4	3	12	5	7
PF01090	Ribosomal protein S19e	1	1	1	1	1	1	1	1	1	1	1	1	12	5	7
PF01092	Ribosomal protein S6e	1	1	1	1	1	1	2	1	1	1	1	2	12	5	7
PF01095	Pectinesterase	0	5	7	0	0	3	5	0	0	0	0	0	4	2	2
PF01096	Transcription factor S-II (TFIIS)	3	3	4	2	3	2	5	1	2	4	4	1	12	5	7
PF01103	Surface antigen	1	1	1	1	1	1	1	1	1	1	1	1	12	5	7
PF01105	emp24/gp25L/p24 family/GOLD	4	4	4	5	4	4	4	4	4	4	4	4	12	5	7
PF01106	NifU-like domain	1	1	1	1	1	1	1	1	1	1	1	1	12	5	7
PF01111	Cyclin-dependent kinase regulatory subunit	1	1	1	1	1	1	2	1	1	1	0	0	10	5	5
PF01112	Asparaginase	2	2	2	3	2	3	3	4	4	3	2	1	12	5	7
PF01115	F-actin capping protein, beta subunit	1	1	1	1	1	1	1	1	1	1	1	1	12	5	7
PF01116	Fructose-bisphosphate aldolase class-II	1	2	2	3	1	2	11	1	1	2	2	2	12	5	7
PF01117	Aerolysin toxin	0	0	0	0	0	0	0	0	0	1	0	0	1	0	1
PF01118	Semialdehyde dehydrogenase, NAD binding domain	2	2	4	3	2	5	6	3	2	2	1	1	12	5	7
PF01119	DNA mismatch repair protein, C-terminal domain	2	3	3	2	3	3	2	2	2	2	3	3	12	5	7
PF01120	Alpha-L-fucosidase	0	0	0	4	0	1	2	2	1	0	0	0	5	1	4
PF01121	Dephospho-CoA kinase	1	1	1	1	1	1	2	1	1	1	0	1	11	5	6
PF01124	MAPEG family	1	4	3	3	2	3	5	3	3	1	0	2	11	5	6
PF01125	G10 protein	1	1	1	0	1	1	4	1	1	1	1	1	11	4	7
PF01126	Heme oxygenase	1	1	1	1	1	1	1	2	2	1	1	0	11	5	6
PF01127	Succinate dehydrogenase/Fumarate reductase transmembrane subunit	1	1	1	2	2	2	2	1	1	1	1	0	11	5	6
PF01131	DNA topoisomerase	1	1	1	1	1	1	3	1	1	1	1	1	12	5	7
PF01134	Glucose inhibited division protein A	1	1	1	1	1	1	1	1	1	1	1	1	12	5	7
PF01135	Protein-L-isoaspartate(D-aspartate) O-methyltransferase (PCMT)	1	1	1	1	0	1	2	2	1	1	1	1	11	4	7
PF01137	RNA 3'-terminal phosphate cyclase	1	2	2	2	2	2	2	1	2	2	2	1	12	5	7
PF01138	3' exoribonuclease family, domain 1	6	6	6	6	6	6	7	6	6	6	6	4	12	5	7
PF01142	tRNA pseudouridine synthase D (TruD)	1	1	1	1	1	1	1	1	1	1	1	0	11	5	6
PF01144	Coenzyme A transferase	2	1	1	2	2	2	5	2	2	2	1	2	12	5	7
PF01145	SPFH domain / Band 7 family	5	5	5	5	4	5	12	5	5	4	5	4	12	5	7
PF01148	Cytidylyltransferase family	1	1	1	1	1	1	2	1	1	1	1	0	11	5	6
PF01149	Formamidopyrimidine-DNA glycosylase N-terminal domain	1	1	1	1	1	1	1	1	1	1	1	1	12	5	7
PF01150	GDA1/CD39 (nucleoside phosphatase) family	2	2	2	2	2	2	1	2	2	2	3	2	12	5	7
PF01151	GNS1/SUR4 family	2	2	2	2	2	2	2	3	2	3	2	2	12	5	7
PF01154	Hydroxymethylglutaryl-coenzyme A synthase N terminal	1	1	1	1	1	1	3	1	2	1	1	1	12	5	7
PF01156	Inosine-uridine preferring nucleoside hydrolase	2	2	2	4	4	2	5	3	3	3	2	0	11	5	6
PF01157	Ribosomal protein L21e	1	1	1	1	1	1	2	1	1	1	1	1	12	5	7
PF01158	Ribosomal protein L36e	1	1	1	1	1	1	1	1	1	1	0	1	11	5	6
PF01159	Ribosomal protein L6e	1	1	1	1	1	1	3	1	1	1	1	1	12	5	7
PF01161	Phosphatidylethanolamine-binding protein	2	3	4	3	2	4	4	1	1	3	2	0	11	5	6
PF01163	RIO1 family	2	2	2	2	3	2	2	2	2	2	3	3	12	5	7
PF01165	Ribosomal protein S21	1	1	1	1	1	1	1	1	1	1	1	1	12	5	7
PF01168	Alanine racemase, N-terminal domain	2	2	2	2	2	4	4	2	2	2	2	1	12	5	7
PF01169	Uncharacterized protein family UPF0016	1	1	1	1	1	1	1	1	1	1	1	1	12	5	7
PF01170	Putative RNA methylase family UPF0020	1	1	1	1	0	1	5	1	1	1	0	1	10	4	6
PF01171	PP-loop family	2	2	2	2	2	2	3	2	2	2	2	2	12	5	7
PF01172	Shwachman-Bodian-Diamond syndrome (SBDS) protein	2	2	2	3	2	2	3	2	3	2	2	1	12	5	7
PF01174	SNO glutamine amidotransferase family	1	1	1	1	1	1	3	1	1	1	1	1	12	5	7
PF01176	Translation initiation factor 1A / IF-1	2	1	1	2	2	2	2	2	2	2	2	2	12	5	7
PF01177	Asp/Glu/Hydantoin racemase	0	1	1	5	1	1	4	2	0	1	1	1	10	4	6
PF01179	Copper amine oxidase, enzyme domain	2	3	3	7	3	8	13	5	5	2	3	2	12	5	7
PF01180	Dihydroorotate dehydrogenase	2	2	2	2	1	2	2	2	2	2	2	1	12	5	7
PF01182	Glucosamine-6-phosphate isomerases/6-phosphogluconolactonase	2	2	2	2	2	3	6	2	2	2	2	1	12	5	7
PF01183	Glycosyl hydrolases family 25	0	0	0	3	0	0	0	2	2	1	0	0	4	1	3
PF01184	GPR1/FUN34/yaaH family	2	2	2	5	3	6	10	3	2	3	3	3	12	5	7
PF01185	Fungal hydrophobin	0	1	0	1	2	1	0	2	2	0	0	1	7	3	4
PF01187	Macrophage migration inhibitory factor (MIF)	0	0	0	0	0	1	0	0	1	0	0	0	2	0	2
PF01189	16S rRNA methyltransferase RsmF	3	3	3	2	3	3	3	3	3	3	3	3	12	5	7
PF01191	RNA polymerase Rpb5, C-terminal domain	1	1	1	1	1	1	1	1	1	1	1	1	12	5	7
PF01192	RNA polymerase Rpb6	1	1	1	1	1	1	3	1	1	1	1	1	12	5	7
PF01193	RNA polymerase Rpb3/Rpb11 dimerisation domain	2	2	2	2	3	2	3	2	2	2	2	2	12	5	7
PF01194	RNA polymerases N / 8 kDa subunit	1	0	1	1	1	1	2	1	1	1	1	1	11	4	7
PF01195	Peptidyl-tRNA hydrolase	1	1	1	1	1	1	2	1	1	1	1	1	12	5	7
PF01196	Ribosomal protein L17	1	1	1	1	1	1	1	1	1	1	1	1	12	5	7
PF01198	Ribosomal protein L31e	1	1	1	1	1	1	2	1	1	1	1	1	12	5	7
PF01199	Ribosomal protein L34e	1	1	1	1	1	1	1	1	1	1	0	1	11	5	6
PF01200	Ribosomal protein S28e	1	1	1	1	1	1	1	1	1	1	0	0	10	5	5
PF01201	Ribosomal protein S8e	2	2	2	2	2	2	3	2	3	2	1	2	12	5	7
PF01202	Shikimate kinase	1	2	2	4	2	5	7	3	3	3	2	2	12	5	7
PF01204	Trehalase	3	1	1	2	3	2	2	2	2	2	1	2	12	5	7
PF01205	Uncharacterized protein family UPF0029	2	2	2	1	1	3	3	2	2	2	2	1	12	5	7
PF01207	Dihydrouridine synthase (Dus)	4	3	3	4	4	4	4	4	4	4	4	4	12	5	7
PF01208	Uroporphyrinogen decarboxylase (URO-D)	1	1	1	1	1	1	2	1	1	1	1	0	11	5	6
PF01209	ubiE/COQ5 methyltransferase family	1	4	3	2	1	1	2	1	1	1	1	2	12	5	7
PF01210	NAD-dependent glycerol-3-phosphate dehydrogenase N-terminus	1	1	1	1	1	1	1	1	2	1	1	1	12	5	7
PF01212	Beta-eliminating lyase	2	1	1	5	8	3	6	4	3	2	2	1	12	5	7
PF01213	Adenylate cyclase associated (CAP) N terminal	1	1	1	2	1	1	1	1	2	1	1	1	12	5	7
PF01214	Casein kinase II regulatory subunit	2	2	2	2	2	2	3	2	2	2	2	1	12	5	7
PF01215	Cytochrome c oxidase subunit Vb	1	1	1	1	1	1	1	1	1	1	1	1	12	5	7
PF01217	Clathrin adaptor complex small chain	7	6	5	6	7	6	6	6	6	7	7	6	12	5	7
PF01218	Coproporphyrinogen III oxidase	1	1	1	1	1	1	1	1	1	1	1	0	11	5	6
PF01220	Dehydroquinase class II	0	0	0	1	0	1	1	1	1	1	0	0	6	1	5
PF01221	Dynein light chain type 1	1	1	1	1	1	1	18	0	1	1	0	0	9	5	4
PF01222	Ergosterol biosynthesis ERG4/ERG24 family	3	3	3	5	5	4	7	4	4	3	3	2	12	5	7
PF01223	DNA/RNA non-specific endonuclease	1	1	1	1	1	1	1	1	1	1	1	1	12	5	7
PF01225	Mur ligase family, catalytic domain	0	1	0	0	0	0	0	0	0	0	0	0	1	1	0
PF01226	Formate/nitrite transporter	0	0	0	0	0	2	6	0	1	0	0	0	3	0	3
PF01227	GTP cyclohydrolase I	1	1	1	1	1	1	2	1	2	1	1	2	12	5	7
PF01229	Glycosyl hydrolases family 39	0	0	0	0	1	1	2	0	0	0	0	0	3	1	2
PF01230	HIT domain	4	4	3	3	3	3	6	4	3	4	3	3	12	5	7
PF01231	Indoleamine 2,3-dioxygenase	3	2	2	10	5	4	4	4	4	3	4	3	12	5	7
PF01232	Mannitol dehydrogenase Rossmann domain	1	1	1	1	1	1	2	1	1	1	1	1	12	5	7
PF01233	Myristoyl-CoA:protein N-myristoyltransferase, N-terminal domain	1	1	1	1	1	1	1	1	1	1	1	1	12	5	7
PF01237	Oxysterol-binding protein	5	6	6	5	5	7	17	5	5	5	5	4	12	5	7
PF01238	Phosphomannose isomerase type I	1	1	2	2	1	2	2	3	1	2	1	1	12	5	7
PF01239	Protein prenyltransferase alpha subunit repeat	2	3	2	2	2	2	2	3	2	2	3	1	12	5	7
PF01243	Pyridoxamine 5'-phosphate oxidase	4	3	2	2	1	3	7	1	1	2	2	1	12	5	7
PF01244	Membrane dipeptidase (Peptidase family M19)	1	1	1	2	0	2	3	0	0	2	1	0	8	4	4
PF01245	Ribosomal protein L19	1	1	1	1	1	1	1	1	1	1	1	1	12	5	7
PF01246	Ribosomal protein L24e	2	2	1	2	2	2	3	2	2	2	2	2	12	5	7
PF01247	Ribosomal protein L35Ae	1	1	1	1	1	1	1	1	1	1	1	1	12	5	7
PF01248	Ribosomal protein L7Ae/L30e/S12e/Gadd45 family	5	5	5	5	5	5	7	5	6	5	5	5	12	5	7
PF01249	Ribosomal protein S21e	1	1	1	1	1	1	1	1	1	1	1	1	12	5	7
PF01250	Ribosomal protein S6	1	1	1	1	1	1	1	1	1	1	1	1	12	5	7
PF01251	Ribosomal protein S7e	1	1	1	1	1	1	1	1	1	1	1	1	12	5	7
PF01253	Translation initiation factor SUI1	2	3	3	2	2	3	5	2	2	2	2	0	11	5	6
PF01255	Putative undecaprenyl diphosphate synthase	2	3	2	3	2	1	1	3	2	2	2	2	12	5	7
PF01256	Carbohydrate kinase	1	1	1	1	1	1	1	1	1	1	1	1	12	5	7
PF01257	Thioredoxin-like [2Fe-2S] ferredoxin	1	1	1	1	1	1	1	1	1	1	1	0	11	5	6
PF01259	SAICAR synthetase	1	1	1	1	1	1	1	1	1	1	1	1	12	5	7
PF01261	Xylose isomerase-like TIM barrel	1	2	2	5	1	4	5	4	4	3	2	0	11	5	6
PF01262	Alanine dehydrogenase/PNT, C-terminal domain	1	1	1	1	1	1	2	1	1	1	1	1	12	5	7
PF01263	Aldose 1-epimerase	3	2	3	3	3	4	3	3	4	3	3	3	12	5	7
PF01264	Chorismate synthase	1	1	1	1	1	1	1	2	2	1	1	0	11	5	6
PF01265	Cytochrome c/c1 heme lyase	2	2	2	2	2	2	4	2	2	2	2	2	12	5	7
PF01266	FAD dependent oxidoreductase	14	12	12	31	16	30	61	21	21	12	22	8	12	5	7
PF01267	F-actin capping protein alpha subunit	1	1	1	1	1	1	1	1	1	1	1	0	11	5	6
PF01268	Formate--tetrahydrofolate ligase	1	1	1	1	1	1	2	1	1	1	1	1	12	5	7
PF01269	Fibrillarin	1	1	1	1	1	1	1	1	1	1	0	1	11	5	6
PF01274	Malate synthase	1	1	1	2	1	1	1	1	1	1	1	1	12	5	7
PF01280	Ribosomal protein L19e	1	1	1	1	1	1	1	1	1	3	1	1	12	5	7
PF01281	Ribosomal protein L9, N-terminal domain	0	1	1	0	0	0	0	0	0	0	0	0	2	2	0
PF01282	Ribosomal protein S24e	1	1	1	1	1	1	1	1	1	1	1	1	12	5	7
PF01283	Ribosomal protein S26e	1	1	1	1	1	1	2	1	1	1	1	1	12	5	7
PF01284	Membrane-associating domain	5	7	6	6	7	6	19	5	7	7	2	5	12	5	7
PF01285	TEA/ATTS domain family	1	1	1	1	1	1	1	1	1	1	1	1	12	5	7
PF01287	Eukaryotic elongation factor 5A hypusine, DNA-binding OB fold	2	1	1	1	1	1	2	2	1	2	1	1	12	5	7
PF01288	7,8-dihydro-6-hydroxymethylpterin-pyrophosphokinase (HPPK)	1	1	1	1	1	1	1	1	1	1	1	0	11	5	6
PF01293	Phosphoenolpyruvate carboxykinase	1	1	1	2	1	1	1	1	1	1	1	1	12	5	7
PF01294	Ribosomal protein L13e	1	1	1	1	1	1	1	1	1	0	1	1	11	5	6
PF01300	Telomere recombination	1	1	1	1	1	1	2	1	1	1	1	0	11	5	6
PF01301	Glycosyl hydrolases family 35	1	2	4	4	1	2	4	3	3	1	1	1	12	5	7
PF01302	CAP-Gly domain	4	4	4	4	4	4	4	4	4	4	4	1	12	5	7
PF01315	Aldehyde oxidase and xanthine dehydrogenase, a/b hammerhead domain	1	1	1	1	1	1	4	1	1	1	1	1	12	5	7
PF01321	Creatinase/Prolidase N-terminal domain	1	1	1	2	1	1	8	1	1	2	1	0	11	5	6
PF01323	DSBA-like thioredoxin domain	2	1	2	7	5	4	8	5	3	4	3	2	12	5	7
PF01326	Pyruvate phosphate dikinase, PEP/pyruvate binding domain	0	1	1	1	4	1	12	0	1	0	0	0	7	4	3
PF01328	Peroxidase, family 2	0	2	4	1	12	3	11	2	3	4	0	7	10	4	6
PF01329	Pterin 4 alpha carbinolamine dehydratase	1	1	1	0	1	1	1	1	1	1	1	0	10	4	6
PF01331	mRNA capping enzyme, catalytic domain	1	1	1	1	1	1	1	1	1	1	1	1	12	5	7
PF01336	OB-fold nucleic acid binding domain	6	6	5	5	6	4	10	6	6	6	6	4	12	5	7
PF01338	Bacillus thuringiensis toxin	0	0	0	0	0	1	0	0	0	0	0	0	1	0	1
PF01341	Glycosyl hydrolases family 6	0	2	2	1	0	1	1	0	0	1	0	0	6	3	3
PF01344	Kelch motif	4	2	2	3	4	7	8	4	3	2	1	1	12	5	7
PF01347	Lipoprotein amino terminal region	0	0	0	2	0	0	0	0	0	0	0	0	1	1	0
PF01351	Ribonuclease HII	1	1	1	1	1	1	1	1	0	1	1	0	10	5	5
PF01357	Pollen allergen	0	0	0	0	0	2	5	0	0	1	0	0	3	0	3
PF01363	FYVE zinc finger	5	5	5	3	5	5	10	5	4	5	5	4	12	5	7
PF01368	DHH family	1	1	1	1	2	1	1	1	1	1	1	0	11	5	6
PF01369	Sec7 domain	3	4	4	4	4	4	4	4	4	4	4	3	12	5	7
PF01370	NAD dependent epimerase/dehydratase family	10	9	11	24	18	21	43	12	17	18	16	5	12	5	7
PF01375	Heat-labile enterotoxin alpha chain	19	0	2	2	19	0	0	7	16	0	0	8	7	4	3
PF01379	Porphobilinogen deaminase, dipyromethane cofactor binding domain	1	1	1	2	1	1	1	2	1	2	2	1	12	5	7
PF01380	SIS domain	2	2	2	2	2	2	3	2	2	2	2	1	12	5	7
PF01381	Helix-turn-helix	1	1	1	1	1	1	1	1	1	1	1	1	12	5	7
PF01384	Phosphate transporter family	2	2	2	4	5	4	4	4	4	1	2	1	12	5	7
PF01388	ARID/BRIGHT DNA binding domain	4	3	3	4	3	3	7	4	4	3	4	1	12	5	7
PF01391	Collagen triple helix repeat (20 copies)	1	0	0	0	0	1	0	1	1	1	0	4	6	1	5
PF01393	Chromo shadow domain	1	1	1	2	5	1	28	1	1	1	1	0	11	5	6
PF01394	Clathrin propeller repeat	1	1	1	1	1	1	2	1	1	1	1	1	12	5	7
PF01398	JAB1/Mov34/MPN/PAD-1 ubiquitin protease	7	7	6	4	7	7	11	7	7	7	7	6	12	5	7
PF01399	PCI domain	14	15	15	13	14	14	22	14	13	13	14	13	12	5	7
PF01400	Astacin (Peptidase family M12A)	0	1	1	0	0	1	0	0	0	1	0	0	4	2	2
PF01406	tRNA synthetases class I (C) catalytic domain	1	1	1	1	1	1	3	1	1	1	2	1	12	5	7
PF01408	Oxidoreductase family, NAD-binding Rossmann fold	4	8	7	12	9	17	21	8	7	11	5	3	12	5	7
PF01409	tRNA synthetases class II core domain (F)	2	2	2	2	2	2	2	2	2	2	2	1	12	5	7
PF01411	tRNA synthetases class II (A)	3	1	1	1	1	3	5	2	1	2	3	2	12	5	7
PF01412	Putative GTPase activating protein for Arf	5	5	4	5	5	5	8	4	5	5	5	5	12	5	7
PF01416	tRNA pseudouridine synthase	2	2	2	2	2	2	2	2	2	2	2	1	12	5	7
PF01417	ENTH domain	2	2	2	2	2	2	4	2	2	2	2	0	11	5	6
PF01419	Jacalin-like lectin domain	1	0	2	1	0	1	2	1	1	0	0	0	7	3	4
PF01422	NF-X1 type zinc finger	0	0	0	0	1	1	3	1	0	0	0	0	4	1	3
PF01423	LSM domain	15	16	15	14	15	16	29	13	10	16	12	13	12	5	7
PF01424	R3H domain	3	3	3	4	4	4	8	4	4	4	4	2	12	5	7
PF01425	Amidase	8	10	12	33	14	24	63	24	23	14	15	10	12	5	7
PF01426	BAH domain	4	3	2	4	5	4	11	2	2	4	3	3	12	5	7
PF01428	AN1-like Zinc finger	2	2	1	2	2	2	1	2	2	2	2	1	12	5	7
PF01431	Peptidase family M13	0	0	1	0	1	1	2	0	0	0	0	1	5	2	3
PF01432	Peptidase family M3	2	2	3	7	3	4	6	2	5	2	3	1	12	5	7
PF01433	Peptidase family M1	3	3	4	5	3	3	6	3	3	3	3	2	12	5	7
PF01434	Peptidase family M41	2	2	2	2	2	2	2	2	2	2	2	2	12	5	7
PF01435	Peptidase family M48	2	2	2	2	2	2	3	2	2	2	2	1	12	5	7
PF01443	Viral (Superfamily 1) RNA helicase	0	0	0	0	0	0	1	0	0	0	0	0	1	0	1
PF01447	Thermolysin metallopeptidase, catalytic domain	1	2	0	1	1	2	1	1	1	2	1	0	10	4	6
PF01450	Acetohydroxy acid isomeroreductase, catalytic domain	1	1	1	1	1	1	1	1	1	1	1	1	12	5	7
PF01451	Low molecular weight phosphotyrosine protein phosphatase	1	1	1	1	1	1	1	1	1	1	1	1	12	5	7
PF01453	D-mannose binding lectin	0	1	1	0	0	3	2	0	0	0	0	0	4	2	2
PF01454	MAGE family	1	1	1	1	1	1	1	1	1	1	1	1	12	5	7
PF01459	Eukaryotic porin	2	2	2	2	2	2	2	2	2	2	2	2	12	5	7
PF01464	Transglycosylase SLT domain	0	1	1	1	0	0	0	1	1	0	0	0	5	3	2
PF01465	GRIP domain	1	1	1	1	1	1	1	1	1	1	1	1	12	5	7
PF01466	Skp1 family, dimerisation domain	1	1	1	1	1	1	2	1	2	1	1	1	12	5	7
PF01467	Cytidylyltransferase-like	4	5	5	5	6	6	12	5	5	4	4	1	12	5	7
PF01469	Pentapeptide repeats (8 copies)	0	1	0	0	0	0	0	0	0	0	0	0	1	1	0
PF01470	Pyroglutamyl peptidase	1	0	0	0	1	0	2	0	0	1	1	1	6	2	4
PF01471	Putative peptidoglycan binding domain	0	0	0	1	0	0	0	0	1	0	0	0	2	1	1
PF01472	PUA domain	2	3	3	2	3	3	11	2	2	3	2	2	12	5	7
PF01474	Class-II DAHP synthetase family	1	1	1	1	1	1	2	2	1	2	1	1	12	5	7
PF01476	LysM domain	5	12	13	8	9	9	18	4	14	8	8	8	12	5	7
PF01479	S4 domain	4	4	4	4	4	4	5	4	4	3	3	4	12	5	7
PF01480	PWI domain	3	3	3	3	3	3	4	3	3	3	2	3	12	5	7
PF01483	Proprotein convertase P-domain	1	1	1	1	1	1	1	1	1	1	1	1	12	5	7
PF01485	IBR domain, a half RING-finger domain	4	10	9	7	8	9	17	6	6	10	6	6	12	5	7
PF01487	Type I 3-dehydroquinase	0	2	2	3	2	4	9	3	3	3	3	1	11	4	7
PF01488	Shikimate / quinate 5-dehydrogenase	0	1	1	2	0	3	7	2	2	2	0	0	8	3	5
PF01490	Transmembrane amino acid transporter protein	7	5	5	17	12	27	37	15	15	10	11	8	12	5	7
PF01491	Frataxin-like domain	1	1	1	1	1	1	1	1	1	1	1	1	12	5	7
PF01493	GXGXG motif	1	1	1	1	1	1	2	1	1	1	1	1	12	5	7
PF01494	FAD binding domain	15	13	15	57	43	44	86	37	44	29	25	15	12	5	7
PF01496	V-type ATPase 116kDa subunit family	1	1	1	1	1	1	4	1	1	1	1	1	12	5	7
PF01498	Transposase	1	0	4	0	30	1	1	1	1	1	0	0	8	3	5
PF01501	Glycosyl transferase family 8	2	3	2	4	2	4	5	4	3	2	2	0	11	5	6
PF01502	Phosphoribosyl-AMP cyclohydrolase	1	1	1	1	1	1	1	1	1	1	1	1	12	5	7
PF01503	Phosphoribosyl-ATP pyrophosphohydrolase	1	1	1	1	1	1	1	1	1	1	1	1	12	5	7
PF01504	Phosphatidylinositol-4-phosphate 5-Kinase	2	3	3	3	3	3	3	2	2	3	2	3	12	5	7
PF01505	Major Vault Protein repeat	0	0	0	0	0	1	0	0	0	0	0	0	1	0	1
PF01507	Phosphoadenosine phosphosulfate reductase family	2	2	2	2	2	2	3	2	2	2	1	2	12	5	7
PF01509	TruB family pseudouridylate synthase (N terminal domain)	2	2	2	2	2	2	2	2	2	2	2	2	12	5	7
PF01512	Respiratory-chain NADH dehydrogenase 51 Kd subunit	1	1	1	1	1	1	2	1	1	1	1	1	12	5	7
PF01513	ATP-NAD kinase	3	3	3	3	3	3	4	3	3	3	3	3	12	5	7
PF01521	Iron-sulphur cluster biosynthesis	2	2	2	2	2	2	2	2	2	2	2	2	12	5	7
PF01522	Polysaccharide deacetylase	3	0	2	4	6	9	13	3	4	4	3	5	11	4	7
PF01529	DHHC palmitoyltransferase	6	6	6	5	6	5	7	5	3	6	6	4	12	5	7
PF01532	Glycosyl hydrolase family 47	7	5	5	11	7	10	11	9	8	8	7	6	12	5	7
PF01535	PPR repeat	5	1	2	4	2	4	3	2	3	3	4	4	12	5	7
PF01536	Adenosylmethionine decarboxylase	1	1	1	1	1	1	1	1	1	1	1	1	12	5	7
PF01541	GIY-YIG catalytic domain	0	0	0	1	1	1	1	0	1	1	1	0	7	2	5
PF01544	CorA-like Mg2+ transporter protein	8	16	13	11	10	13	19	9	8	10	5	2	12	5	7
PF01545	Cation efflux family	7	7	7	8	8	8	19	7	7	6	8	3	12	5	7
PF01546	Peptidase family M20/M25/M40	6	5	4	14	6	13	14	6	8	8	8	4	12	5	7
PF01553	Acyltransferase	5	4	5	5	7	5	7	6	6	5	6	4	12	5	7
PF01554	MatE	1	2	2	2	3	5	7	3	3	2	2	2	12	5	7
PF01556	DnaJ C terminal domain	5	6	6	5	5	5	18	5	5	5	4	5	12	5	7
PF01557	Fumarylacetoacetate (FAA) hydrolase family	3	4	3	12	3	10	18	5	6	5	5	3	12	5	7
PF01558	Pyruvate ferredoxin/flavodoxin oxidoreductase	1	1	1	1	1	1	1	1	1	1	1	0	11	5	6
PF01564	Spermine/spermidine synthase	2	2	2	2	3	2	4	2	2	2	2	4	12	5	7
PF01565	FAD binding domain	13	26	25	41	30	44	83	23	28	27	21	15	12	5	7
PF01566	Natural resistance-associated macrophage protein	1	2	2	1	1	1	2	1	1	1	2	0	11	5	6
PF01568	Molydopterin dinucleotide binding domain	0	0	0	1	0	0	1	1	0	0	0	0	3	1	2
PF01569	PAP2 superfamily	6	6	7	6	7	7	18	6	6	5	6	5	12	5	7
PF01571	Aminomethyltransferase folate-binding domain	3	2	2	3	2	3	3	3	3	2	3	1	12	5	7
PF01575	MaoC like domain	5	5	4	3	3	5	8	4	4	3	4	2	12	5	7
PF01576	Myosin tail	1	1	1	1	1	0	0	1	1	0	0	1	8	5	3
PF01583	Adenylylsulphate kinase	2	2	2	2	2	2	3	1	2	2	2	2	12	5	7
PF01585	G-patch domain	7	8	7	8	7	8	10	8	8	8	8	6	12	5	7
PF01588	Putative tRNA binding domain	1	1	1	1	1	1	1	1	1	1	0	0	10	5	5
PF01590	GAF domain	1	2	2	1	1	2	4	1	1	1	1	1	12	5	7
PF01591	6-phosphofructo-2-kinase	3	3	3	3	3	3	7	3	3	3	3	2	12	5	7
PF01592	NifU-like N terminal domain	1	1	1	1	1	1	1	1	1	1	1	1	12	5	7
PF01593	Flavin containing amine oxidoreductase	8	5	5	18	11	15	33	9	14	6	10	5	12	5	7
PF01595	Domain of unknown function DUF21	1	2	2	1	1	1	2	1	1	1	1	1	12	5	7
PF01596	O-methyltransferase	0	4	1	4	3	1	4	2	3	1	5	1	11	4	7
PF01597	Glycine cleavage H-protein	1	1	1	1	1	2	2	1	1	1	1	1	12	5	7
PF01599	Ribosomal protein S27a	1	1	1	0	1	1	3	1	1	1	1	1	11	4	7
PF01602	Adaptin N terminal region	8	8	8	8	8	8	15	8	8	8	7	7	12	5	7
PF01603	Protein phosphatase 2A regulatory B subunit (B56 family)	1	1	1	1	1	1	1	2	2	1	1	1	12	5	7
PF01608	I/LWEQ domain	1	1	1	1	1	1	1	1	1	1	1	0	11	5	6
PF01612	3'-5' exonuclease	2	6	3	2	2	2	8	2	4	2	4	3	12	5	7
PF01613	Flavin reductase like domain	2	1	2	3	2	3	4	2	4	3	2	2	12	5	7
PF01619	Proline dehydrogenase	2	1	1	3	3	3	4	2	2	1	1	1	12	5	7
PF01624	MutS domain I	4	3	4	4	4	3	4	4	4	4	4	2	12	5	7
PF01625	Peptide methionine sulfoxide reductase	1	1	1	1	1	1	1	1	1	1	1	0	11	5	6
PF01627	Hpt domain	1	1	1	1	1	1	1	1	1	1	1	1	12	5	7
PF01633	Choline/ethanolamine kinase	2	3	3	5	7	3	8	3	5	2	2	1	12	5	7
PF01634	ATP phosphoribosyltransferase	1	1	1	1	1	1	1	1	1	1	2	0	11	5	6
PF01636	Phosphotransferase enzyme family	19	13	22	56	60	15	37	63	68	9	81	35	12	5	7
PF01637	Archaeal ATPase	0	1	0	0	1	1	0	1	1	1	0	0	6	2	4
PF01641	SelR domain	1	2	2	1	1	1	1	1	1	1	0	1	11	5	6
PF01644	Chitin synthase	3	3	3	2	3	4	8	3	3	3	3	3	12	5	7
PF01645	Conserved region in glutamate synthase	1	1	1	1	1	1	2	1	1	1	1	1	12	5	7
PF01648	4'-phosphopantetheinyl transferase superfamily	3	3	3	1	2	2	2	3	2	3	3	1	12	5	7
PF01650	Peptidase C13 family	1	1	1	1	1	1	2	1	1	1	1	1	12	5	7
PF01652	Eukaryotic initiation factor 4E	3	3	3	3	3	3	4	3	3	3	3	2	12	5	7
PF01655	Ribosomal protein L32	1	1	1	1	1	1	2	1	1	1	1	1	12	5	7
PF01658	Myo-inositol-1-phosphate synthase	1	1	1	1	1	1	3	1	1	1	1	1	12	5	7
PF01661	Macro domain	1	2	2	2	1	3	5	1	1	1	1	1	12	5	7
PF01663	Type I phosphodiesterase / nucleotide pyrophosphatase	4	4	4	3	4	3	6	5	5	4	4	2	12	5	7
PF01667	Ribosomal protein S27	1	1	1	1	1	1	1	1	1	1	1	1	12	5	7
PF01670	Glycosyl hydrolase family 12	1	1	1	2	1	4	5	1	1	2	1	1	12	5	7
PF01674	Lipase (class 2)	0	0	0	1	2	0	0	1	1	0	0	1	5	2	3
PF01676	Metalloenzyme superfamily	1	1	1	2	1	1	1	1	1	1	1	1	12	5	7
PF01679	Proteolipid membrane potential modulator	2	3	3	2	5	2	7	2	2	3	3	2	12	5	7
PF01680	SOR/SNZ family	1	1	1	1	1	1	1	1	1	1	1	1	12	5	7
PF01687	Riboflavin kinase	2	1	1	1	2	2	2	2	2	2	2	1	12	5	7
PF01693	Caulimovirus viroplasmin	1	3	3	1	1	1	2	1	1	1	1	1	12	5	7
PF01694	Rhomboid family	2	3	4	2	3	3	8	2	2	3	2	2	12	5	7
PF01697	Glycosyltransferase family 92	0	1	2	0	0	0	0	0	0	0	0	0	2	2	0
PF01699	Sodium/calcium exchanger protein	6	9	11	10	8	9	22	10	10	10	9	5	12	5	7
PF01702	Queuine tRNA-ribosyltransferase	2	2	2	2	2	2	3	2	1	2	2	2	12	5	7
PF01704	UTP--glucose-1-phosphate uridylyltransferase	2	2	2	3	2	2	9	2	2	2	2	2	12	5	7
PF01709	Transcriptional regulator	1	1	1	1	1	1	1	1	1	1	1	1	12	5	7
PF01713	Smr domain	2	3	3	2	2	3	3	2	2	2	2	1	12	5	7
PF01715	IPP transferase	1	1	1	1	1	1	3	1	1	1	1	0	11	5	6
PF01717	Cobalamin-independent synthase, Catalytic domain	1	2	2	2	1	3	4	2	2	3	2	1	12	5	7
PF01722	BolA-like protein	3	3	2	3	3	3	3	3	3	3	2	3	12	5	7
PF01725	Ham1 family	1	1	1	0	2	1	7	1	1	1	2	0	10	4	6
PF01728	FtsJ-like methyltransferase	3	3	3	4	4	4	16	3	4	4	4	3	12	5	7
PF01729	Quinolinate phosphoribosyl transferase, C-terminal domain	1	1	1	1	1	1	1	1	0	1	1	0	10	5	5
PF01730	UreF	0	1	1	1	1	1	1	1	1	1	0	0	9	4	5
PF01731	Arylesterase	1	1	0	1	0	1	2	1	1	1	1	2	10	3	7
PF01733	Nucleoside transporter	1	1	1	1	1	1	1	1	1	1	1	1	12	5	7
PF01734	Patatin-like phospholipase	8	15	9	7	20	10	27	5	6	7	8	3	12	5	7
PF01735	Lysophospholipase catalytic domain	3	3	3	5	5	7	15	4	4	3	2	1	12	5	7
PF01738	Dienelactone hydrolase family	7	7	8	5	4	9	11	4	6	5	4	4	12	5	7
PF01740	STAS domain	4	3	3	6	6	6	10	6	6	5	6	4	12	5	7
PF01741	Large-conductance mechanosensitive channel, MscL	1	1	1	1	0	1	2	1	1	1	0	0	9	4	5
PF01743	Poly A polymerase head domain	1	1	1	2	1	1	1	2	1	1	1	2	12	5	7
PF01746	tRNA (Guanine-1)-methyltransferase	1	1	1	1	1	1	1	1	1	1	1	0	11	5	6
PF01747	ATP-sulfurylase	1	1	1	1	1	1	2	1	1	1	1	1	12	5	7
PF01749	Importin beta binding domain	1	1	1	1	1	1	1	1	1	1	1	1	12	5	7
PF01751	Toprim domain	2	2	2	2	2	2	5	2	2	2	3	2	12	5	7
PF01753	MYND finger	6	11	7	6	10	5	8	8	7	10	6	7	12	5	7
PF01755	Glycosyltransferase family 25 (LPS biosynthesis protein)	5	1	1	1	4	0	0	2	4	0	1	2	9	5	4
PF01756	Acyl-CoA oxidase	0	0	0	1	0	1	1	1	1	0	0	0	5	1	4
PF01757	Acyltransferase family	3	5	5	5	1	3	5	4	6	3	0	1	11	5	6
PF01758	Sodium Bile acid symporter family	1	2	1	1	1	1	3	1	1	1	4	1	12	5	7
PF01761	3-dehydroquinate synthase	1	1	1	1	1	2	1	3	1	1	1	2	12	5	7
PF01762	Galactosyltransferase	0	0	0	1	0	0	0	1	1	0	0	0	3	1	2
PF01764	Lipase (class 3)	8	3	2	11	17	6	10	10	12	4	6	3	12	5	7
PF01765	Ribosome recycling factor	1	1	1	1	0	1	1	1	1	1	0	0	9	4	5
PF01773	Na+ dependent nucleoside transporter N-terminus	1	1	1	1	1	1	0	1	1	1	1	1	11	5	6
PF01774	UreD urease accessory protein	0	1	1	1	1	1	1	1	1	1	1	0	10	4	6
PF01775	Ribosomal L18ae/LX protein domain	1	1	1	1	1	1	4	1	1	1	1	1	12	5	7
PF01776	Ribosomal L22e protein family	1	1	1	1	1	1	1	1	1	1	1	1	12	5	7
PF01777	Ribosomal L27e protein family	1	1	1	1	1	1	1	1	1	1	1	1	12	5	7
PF01778	Ribosomal L28e protein family	2	2	2	2	2	2	2	2	2	2	2	2	12	5	7
PF01779	Ribosomal L29e protein family	0	1	0	0	1	1	1	1	1	1	1	0	8	2	6
PF01780	Ribosomal L37ae protein family	1	1	1	1	1	1	1	1	1	1	1	1	12	5	7
PF01781	Ribosomal L38e protein family	1	1	1	1	1	1	1	1	1	1	1	1	12	5	7
PF01783	Ribosomal L32p protein family	1	1	0	1	1	1	1	0	1	1	0	1	9	4	5
PF01784	NIF3 (NGG1p interacting factor 3)	1	1	1	1	1	1	3	0	1	1	1	1	11	5	6
PF01786	Alternative oxidase	1	1	1	1	1	1	3	1	1	1	1	1	12	5	7
PF01791	DeoC/LacD family aldolase	1	2	2	1	0	0	0	1	2	0	0	0	6	4	2
PF01793	Glycolipid 2-alpha-mannosyltransferase	4	5	5	5	5	4	4	4	4	4	3	6	12	5	7
PF01794	Ferric reductase like transmembrane component	7	11	13	13	15	19	24	12	10	12	10	7	12	5	7
PF01798	snoRNA binding domain, fibrillarin	3	3	3	3	3	3	3	3	3	3	3	3	12	5	7
PF01799	[2Fe-2S] binding domain	1	1	1	1	1	1	4	1	1	1	1	0	11	5	6
PF01803	LIM-domain binding protein	1	1	1	1	1	1	1	1	1	1	1	1	12	5	7
PF01805	Surp module	2	2	2	2	2	2	3	2	2	2	2	1	12	5	7
PF01808	AICARFT/IMPCHase bienzyme	1	1	1	1	1	1	1	1	1	1	1	1	12	5	7
PF01812	5-formyltetrahydrofolate cyclo-ligase family	1	1	1	1	1	1	1	1	1	1	1	0	11	5	6
PF01813	ATP synthase subunit D	1	1	1	1	1	1	1	1	1	1	1	0	11	5	6
PF01814	Hemerythrin HHE cation binding domain	2	3	2	6	2	3	6	4	3	3	1	0	11	5	6
PF01817	Chorismate mutase type II	0	0	0	0	0	1	0	0	0	0	0	0	1	0	1
PF01822	WSC domain	9	16	33	16	12	15	20	13	15	9	12	8	12	5	7
PF01823	MAC/Perforin domain	0	2	0	1	1	5	1	2	1	0	0	0	7	3	4
PF01826	Trypsin Inhibitor like cysteine rich domain	0	0	0	0	0	0	1	0	0	0	0	0	1	0	1
PF01828	Peptidase A4 family	2	1	0	8	0	1	3	5	4	4	2	0	9	3	6
PF01833	IPT/TIG domain	1	1	2	1	1	1	5	2	2	1	1	0	11	5	6
PF01839	FG-GAP repeat	0	1	1	0	0	0	0	0	0	0	0	0	2	2	0
PF01841	Transglutaminase-like superfamily	2	2	2	2	2	2	1	2	2	2	2	1	12	5	7
PF01842	ACT domain	2	3	2	2	2	2	1	2	2	2	2	1	12	5	7
PF01843	DIL domain	2	2	2	1	2	2	3	2	2	2	2	2	12	5	7
PF01846	FF domain	2	2	2	2	2	2	3	2	2	2	2	1	12	5	7
PF01847	von Hippel-Lindau disease tumour suppressor protein	1	1	1	0	1	1	1	0	0	0	0	0	6	4	2
PF01849	NAC domain	2	2	2	2	2	2	3	2	2	2	2	2	12	5	7
PF01851	Proteasome/cyclosome repeat	2	2	2	2	2	2	3	2	2	2	2	2	12	5	7
PF01852	START domain	0	1	1	0	0	0	0	0	0	0	0	0	2	2	0
PF01853	MOZ/SAS family	3	3	2	3	5	3	4	3	3	3	3	2	12	5	7
PF01855	Pyruvate flavodoxin/ferredoxin oxidoreductase, thiamine diP-bdg	1	1	1	0	1	1	2	1	1	1	1	1	11	4	7
PF01866	Putative diphthamide synthesis protein	2	2	2	1	2	2	2	2	2	2	2	2	12	5	7
PF01868	Domain of unknown function UPF0086	1	1	1	1	1	1	1	1	1	1	1	1	12	5	7
PF01869	BadF/BadG/BcrA/BcrD ATPase family	0	0	0	2	0	0	0	1	2	0	1	0	4	1	3
PF01871	AMMECR1	1	1	1	1	1	1	1	1	1	1	1	1	12	5	7
PF01872	RibD C-terminal domain	1	1	1	3	2	1	2	0	3	1	1	1	11	5	6
PF01873	Domain found in IF2B/IF5	2	2	2	2	2	2	7	2	2	2	2	2	12	5	7
PF01875	Memo-like protein	1	1	1	1	1	1	1	1	1	1	1	1	12	5	7
PF01876	RNase P subunit p30	1	1	1	1	1	1	1	1	1	1	1	1	12	5	7
PF01878	EVE domain	1	1	1	1	1	1	1	1	1	1	1	1	12	5	7
PF01883	Domain of unknown function DUF59	0	1	1	0	1	1	1	1	1	1	1	1	10	3	7
PF01885	RNA 2'-phosphotransferase, Tpt1 / KptA family	1	1	1	1	1	1	1	1	1	1	1	1	12	5	7
PF01894	Uncharacterised protein family UPF0047	1	1	1	1	1	1	5	1	1	1	1	1	12	5	7
PF01896	Eukaryotic and archaeal DNA primase small subunit	1	1	1	1	1	1	1	1	1	1	1	1	12	5	7
PF01900	Rpp14/Pop5 family	1	1	1	0	1	0	1	1	1	1	1	1	10	4	6
PF01902	Diphthamide synthase	1	1	1	1	1	1	1	1	1	1	1	0	11	5	6
PF01906	Putative heavy-metal-binding	1	0	1	1	1	1	2	1	1	1	1	0	10	4	6
PF01907	Ribosomal protein L37e	1	1	1	1	1	1	1	1	1	1	0	0	10	5	5
PF01909	Nucleotidyltransferase domain	3	4	5	3	3	4	10	3	3	3	2	1	12	5	7
PF01910	Thiamine-binding protein	1	1	0	1	1	1	6	2	1	1	0	1	10	4	6
PF01912	eIF-6 family	1	1	1	1	1	1	1	1	1	1	1	0	11	5	6
PF01915	Glycosyl hydrolase family 3 C-terminal domain	2	8	9	12	6	19	40	5	5	12	4	2	12	5	7
PF01916	Deoxyhypusine synthase	1	1	1	1	1	1	1	1	1	1	1	1	12	5	7
PF01918	Alba	1	0	0	0	0	0	0	0	0	0	0	0	1	1	0
PF01920	Prefoldin subunit	4	4	4	4	4	4	4	4	3	4	3	3	12	5	7
PF01921	tRNA synthetases class I (K)	0	1	0	0	0	0	0	0	0	0	0	0	1	1	0
PF01922	SRP19 protein	1	1	1	1	0	1	1	1	1	1	0	0	9	4	5
PF01926	50S ribosome-binding GTPase	11	15	19	13	14	12	15	11	10	13	11	8	12	5	7
PF01928	CYTH domain	0	0	0	0	1	0	0	0	0	1	0	0	2	1	1
PF01929	Ribosomal protein L14	1	1	1	1	1	1	2	1	1	1	1	1	12	5	7
PF01930	Domain of unknown function DUF83	1	0	1	1	0	1	1	1	0	0	1	1	8	3	5
PF01931	Protein of unknown function DUF84	1	0	0	1	0	1	1	1	1	0	0	0	6	2	4
PF01933	Uncharacterised protein family UPF0052	1	1	1	1	1	1	1	1	1	1	1	1	12	5	7
PF01936	NYN domain	0	1	0	1	1	1	1	1	1	0	1	1	9	3	6
PF01937	Protein of unknown function DUF89	1	1	1	1	1	1	3	1	1	1	1	1	12	5	7
PF01938	TRAM domain	1	0	0	1	0	0	0	1	1	0	1	0	5	2	3
PF01940	Integral membrane protein DUF92	1	1	1	1	1	1	3	1	1	1	1	1	12	5	7
PF01946	Thi4 family	1	0	0	1	1	1	9	1	1	1	1	1	10	3	7
PF01956	Integral membrane protein DUF106	1	1	1	1	1	1	2	1	1	1	1	1	12	5	7
PF01960	ArgJ family	1	1	1	1	1	1	1	1	1	1	1	0	11	5	6
PF01965	DJ-1/PfpI family	3	3	8	9	6	7	12	9	11	6	4	4	12	5	7
PF01966	HD domain	0	1	1	4	4	2	6	4	6	2	2	2	11	4	7
PF01967	MoaC family	1	1	1	1	1	1	1	1	1	1	1	0	11	5	6
PF01968	Hydantoinase/oxoprolinase	2	1	1	5	3	4	7	5	5	3	7	0	11	5	6
PF01974	tRNA intron endonuclease, catalytic C-terminal domain	2	2	2	2	2	2	2	2	2	2	2	2	12	5	7
PF01975	Survival protein SurE	2	2	2	4	2	3	5	3	3	2	2	1	12	5	7
PF01977	3-octaprenyl-4-hydroxybenzoate carboxy-lyase	0	0	0	1	0	2	5	1	2	0	0	0	5	1	4
PF01979	Amidohydrolase family	5	7	7	17	7	13	27	13	15	11	12	4	12	5	7
PF01981	Peptidyl-tRNA hydrolase PTH2	1	1	1	1	1	1	1	1	1	1	1	1	12	5	7
PF01984	Double-stranded DNA-binding domain	1	1	1	1	1	1	1	1	1	1	1	0	11	5	6
PF01987	Mitochondrial biogenesis AIM24	3	2	2	3	3	3	3	2	3	2	1	2	12	5	7
PF01988	VIT family	2	0	0	2	2	2	6	3	2	2	2	2	10	3	7
PF01989	Protein of unknown function DUF126	0	0	0	0	0	1	1	0	0	1	0	0	3	0	3
PF01990	ATP synthase (F/14-kDa) subunit	1	1	1	1	1	1	1	1	1	1	0	1	11	5	6
PF01991	ATP synthase (E/31 kDa) subunit	1	1	1	1	1	1	3	1	1	1	1	1	12	5	7
PF01992	ATP synthase (C/AC39) subunit	1	1	1	1	1	1	1	1	1	1	1	1	12	5	7
PF01997	Translin family	2	2	2	2	2	2	2	2	2	2	2	2	12	5	7
PF02002	TFIIE alpha subunit	1	0	1	0	2	1	1	1	0	1	1	1	9	3	6
PF02005	N2,N2-dimethylguanosine tRNA methyltransferase	1	1	1	1	1	1	1	1	1	1	1	0	11	5	6
PF02015	Glycosyl hydrolase family 45	0	4	4	1	0	1	2	0	0	0	0	0	5	3	2
PF02016	LD-carboxypeptidase	0	0	0	3	1	1	1	1	0	0	0	0	5	2	3
PF02018	Carbohydrate binding domain	0	0	0	0	0	1	5	0	0	0	0	0	2	0	2
PF02020	eIF4-gamma/eIF5/eIF2-epsilon	2	2	2	2	1	2	3	2	2	2	2	1	12	5	7
PF02026	RyR domain	0	2	1	0	0	0	0	0	0	0	0	0	2	2	0
PF02036	SCP-2 sterol transfer family	1	1	1	1	1	1	2	1	1	1	1	1	12	5	7
PF02037	SAP domain	3	3	3	3	3	3	6	3	3	2	2	3	12	5	7
PF02040	Arsenical pump membrane protein	0	0	0	1	0	0	1	0	0	1	0	0	3	1	2
PF02045	CCAAT-binding transcription factor (CBF-B/NF-YA) subunit B	1	1	1	1	1	1	7	1	1	1	1	0	11	5	6
PF02046	Cytochrome c oxidase subunit VIa	1	1	1	1	1	1	2	1	1	1	1	1	12	5	7
PF02055	O-Glycosyl hydrolase family 30	0	1	1	2	2	0	2	0	0	4	1	0	7	4	3
PF02064	MAS20 protein import receptor	1	1	1	1	1	1	2	1	1	1	1	1	12	5	7
PF02065	Melibiase	0	0	0	2	1	2	2	1	1	1	1	1	9	2	7
PF02076	Pheromone A receptor	1	1	1	1	1	1	1	1	1	1	1	1	12	5	7
PF02077	SURF4 family	1	1	1	1	1	1	3	1	1	1	1	1	12	5	7
PF02089	Palmitoyl protein thioesterase	1	1	1	1	1	1	1	1	1	1	1	1	12	5	7
PF02096	60Kd inner membrane protein	1	2	2	1	1	1	1	1	1	1	1	1	12	5	7
PF02100	Ornithine decarboxylase antizyme	1	1	1	1	1	1	2	1	1	1	1	1	12	5	7
PF02102	Deuterolysin metalloprotease (M35) family	10	0	0	6	4	1	2	4	5	1	3	4	10	3	7
PF02104	SURF1 family	1	1	1	1	1	1	4	1	1	1	1	1	12	5	7
PF02109	DAD family	1	1	1	1	1	1	1	1	1	1	1	1	12	5	7
PF02110	Hydroxyethylthiazole kinase family	1	1	1	1	1	1	1	1	1	1	1	0	11	5	6
PF02112	cAMP phosphodiesterases class-II	1	1	1	1	1	1	1	1	1	1	1	0	11	5	6
PF02114	Phosducin	2	2	2	2	2	2	2	2	2	2	2	2	12	5	7
PF02115	RHO protein GDP dissociation inhibitor	1	1	1	1	1	1	2	1	1	1	1	1	12	5	7
PF02116	Fungal pheromone mating factor STE2 GPCR	1	1	1	1	1	1	1	1	1	1	1	1	12	5	7
PF02127	Aminopeptidase I zinc metalloprotease (M18)	2	2	2	2	2	2	2	2	2	2	2	2	12	5	7
PF02128	Fungalysin metallopeptidase (M36)	0	0	1	3	0	1	1	1	2	1	0	3	8	2	6
PF02129	X-Pro dipeptidyl-peptidase (S15 family)	0	0	0	2	0	4	10	0	1	0	2	0	5	1	4
PF02133	Permease for cytosine/purines, uracil, thiamine, allantoin	3	5	5	13	4	7	14	7	8	4	7	3	12	5	7
PF02136	Nuclear transport factor 2 (NTF2) domain	2	4	3	3	2	2	7	3	3	2	3	1	12	5	7
PF02137	Adenosine-deaminase (editase) domain	1	1	1	1	1	1	1	1	1	1	1	0	11	5	6
PF02138	Beige/BEACH domain	1	1	1	1	1	1	4	1	1	1	1	1	12	5	7
PF02141	DENN (AEX-3) domain	2	2	2	2	2	2	4	2	2	2	3	1	12	5	7
PF02142	MGS-like domain	2	2	2	2	2	2	2	2	2	2	2	2	12	5	7
PF02144	Repair protein Rad1/Rec1/Rad17	1	1	1	1	1	1	1	1	1	1	1	1	12	5	7
PF02145	Rap/ran-GAP	1	1	1	1	1	1	1	1	1	1	1	1	12	5	7
PF02146	Sir2 family	6	7	6	7	6	5	11	6	6	6	7	5	12	5	7
PF02148	Zn-finger in ubiquitin-hydrolases and other protein	4	3	3	4	4	3	4	4	3	3	3	4	12	5	7
PF02149	Kinase associated domain 1	1	1	1	1	1	1	2	1	1	1	1	1	12	5	7
PF02150	RNA polymerases M/15 Kd subunit	1	1	2	2	2	2	3	1	2	2	1	1	12	5	7
PF02152	Dihydroneopterin aldolase	1	1	1	1	1	1	1	1	1	1	1	1	12	5	7
PF02153	Prephenate dehydrogenase	1	1	1	1	1	1	1	1	1	1	1	0	11	5	6
PF02156	Glycosyl hydrolase family 26	0	1	1	0	0	0	0	0	0	0	0	0	2	2	0
PF02157	Mannose-6-phosphate receptor	1	0	1	1	1	1	4	1	1	1	0	1	10	4	6
PF02167	Cytochrome C1 family	1	1	1	1	1	1	2	1	1	1	1	1	12	5	7
PF02170	PAZ domain	1	3	2	3	5	1	5	2	3	3	3	2	12	5	7
PF02171	Piwi domain	1	4	3	3	7	2	5	2	3	3	3	2	12	5	7
PF02176	TRAF-type zinc finger	1	0	1	1	1	1	2	1	1	1	1	1	11	4	7
PF02178	AT hook motif	0	1	1	2	1	2	5	1	2	1	1	1	11	4	7
PF02179	BAG domain	1	1	1	1	1	2	1	1	1	1	1	1	12	5	7
PF02181	Formin Homology 2 Domain	1	1	1	1	1	1	1	1	1	1	1	0	11	5	6
PF02182	SAD/SRA domain	1	1	1	0	1	0	3	0	0	0	1	1	7	4	3
PF02184	HAT (Half-A-TPR) repeat	1	1	1	1	1	1	1	1	1	1	1	0	11	5	6
PF02185	Hr1 repeat	2	2	2	2	2	2	2	2	2	2	2	2	12	5	7
PF02186	TFIIE beta subunit core domain	1	1	1	1	1	1	1	1	1	1	1	1	12	5	7
PF02187	Growth-Arrest-Specific Protein 2 Domain	1	1	1	1	1	1	1	1	1	1	1	0	11	5	6
PF02190	ATP-dependent protease La (LON) substrate-binding domain	3	3	3	3	3	3	4	3	3	2	3	2	12	5	7
PF02194	PXA domain	3	3	3	3	3	2	4	3	3	3	3	2	12	5	7
PF02197	Regulatory subunit of type II PKA R-subunit	0	1	1	0	0	0	0	0	0	1	0	0	3	2	1
PF02199	Saposin A-type domain	2	0	0	0	0	0	0	0	0	0	0	0	1	1	0
PF02200	STE like transcription factor	1	1	1	1	1	1	1	1	1	1	1	1	12	5	7
PF02201	SWIB/MDM2 domain	2	2	2	2	2	2	3	2	2	1	2	2	12	5	7
PF02204	Vacuolar sorting protein 9 (VPS9) domain	3	3	3	3	3	3	6	3	3	3	3	2	12	5	7
PF02205	WH2 motif	1	2	3	1	1	1	1	3	3	2	1	2	12	5	7
PF02207	Putative zinc finger in N-recognin (UBR box)	2	1	1	2	2	1	2	2	2	1	2	2	12	5	7
PF02212	Dynamin GTPase effector domain	3	2	2	6	3	3	5	4	2	4	3	2	12	5	7
PF02213	GYF domain	2	2	2	2	2	2	2	2	2	2	2	2	12	5	7
PF02214	BTB/POZ domain	0	0	0	1	0	1	1	0	0	1	0	0	4	1	3
PF02219	Methylenetetrahydrofolate reductase	2	2	2	2	2	2	2	2	2	2	2	2	12	5	7
PF02221	ML domain	1	1	1	2	1	1	1	3	3	1	1	1	12	5	7
PF02222	ATP-grasp domain	1	1	1	1	1	1	1	1	1	1	1	1	12	5	7
PF02223	Thymidylate kinase	1	1	1	1	1	1	1	1	1	1	1	1	12	5	7
PF02225	PA domain	13	9	9	8	8	12	14	9	9	6	7	4	12	5	7
PF02229	Transcriptional Coactivator p15 (PC4)	1	1	1	1	1	1	1	1	1	1	1	1	12	5	7
PF02230	Phospholipase/Carboxylesterase	3	6	6	7	5	5	4	5	6	4	8	2	12	5	7
PF02233	NAD(P) transhydrogenase beta subunit	1	1	1	1	1	1	2	1	1	1	1	1	12	5	7
PF02237	Biotin protein ligase C terminal domain	0	0	1	0	0	0	0	0	0	0	0	0	1	1	0
PF02238	Cytochrome c oxidase subunit VIIa	1	0	1	1	1	1	1	1	1	1	1	0	10	4	6
PF02239	Cytochrome D1 heme domain	0	0	0	0	0	0	0	0	0	1	1	0	2	0	2
PF02244	Carboxypeptidase activation peptide	1	1	1	2	1	0	0	2	2	1	0	0	8	5	3
PF02257	RFX DNA-binding domain	1	1	1	1	1	1	2	1	1	1	1	1	12	5	7
PF02259	FAT domain	4	3	4	4	4	3	7	3	4	4	4	3	12	5	7
PF02260	FATC domain	4	3	3	4	3	4	6	3	4	4	4	2	12	5	7
PF02263	Guanylate-binding protein, N-terminal domain	0	0	0	0	0	0	0	0	0	1	0	0	1	0	1
PF02265	S1/P1 Nuclease	1	2	2	2	1	1	3	3	3	2	2	0	11	5	6
PF02268	Transcription initiation factor IIA, gamma subunit, helical domain	1	1	1	1	1	1	2	1	1	1	1	0	11	5	6
PF02269	Transcription initiation factor IID, 18kD subunit	2	2	1	2	2	3	3	3	3	2	2	2	12	5	7
PF02270	Transcription initiation factor IIF, beta subunit	1	1	1	1	1	1	1	1	1	1	1	1	12	5	7
PF02271	Ubiquinol-cytochrome C reductase complex 14kD subunit	1	1	1	1	1	1	1	1	1	1	1	0	11	5	6
PF02272	DHHA1 domain	0	0	0	0	0	0	0	1	0	0	0	0	1	0	1
PF02274	Amidinotransferase	0	0	1	0	0	0	0	1	1	0	1	0	4	1	3
PF02275	Linear amide C-N hydrolases, choloylglycine hydrolase family	0	0	0	0	0	1	0	0	0	0	0	0	1	0	1
PF02278	Polysaccharide lyase family 8, super-sandwich domain	0	2	2	1	1	0	0	1	1	1	1	0	8	4	4
PF02284	Cytochrome c oxidase subunit Va	1	1	1	1	1	1	3	1	1	1	1	0	11	5	6
PF02290	Signal recognition particle 14kD protein	1	1	1	0	1	1	1	1	1	1	1	0	10	4	6
PF02291	Transcription initiation factor IID, 31kD subunit	1	1	1	1	1	1	1	1	1	1	1	1	12	5	7
PF02296	Alpha adaptin AP2, C-terminal domain	1	1	1	1	1	1	1	1	1	1	1	1	12	5	7
PF02297	Cytochrome oxidase c subunit VIb	2	2	2	2	1	2	2	2	2	2	2	0	11	5	6
PF02298	Plastocyanin-like domain	0	1	2	1	0	1	1	0	1	0	0	0	6	3	3
PF02301	HORMA domain	2	3	3	2	1	2	2	2	2	2	2	1	12	5	7
PF02317	NAD/NADP octopine/nopaline dehydrogenase, alpha-helical domain	0	0	0	0	0	0	0	0	1	0	0	0	1	0	1
PF02320	Ubiquinol-cytochrome C reductase hinge protein	1	1	1	0	1	1	1	1	1	1	1	1	11	4	7
PF02330	Mitochondrial glycoprotein	1	1	1	1	1	1	1	1	1	1	1	1	12	5	7
PF02333	Phytase	0	1	1	0	0	1	1	0	0	0	0	0	4	2	2
PF02338	OTU-like cysteine protease	1	3	3	1	2	1	2	1	2	1	2	1	12	5	7
PF02342	TerD domain	0	1	0	0	0	0	0	0	0	0	0	0	1	1	0
PF02347	Glycine cleavage system P-protein	1	1	2	1	1	1	1	1	1	1	1	1	12	5	7
PF02353	Mycolic acid cyclopropane synthetase	1	2	2	5	3	2	4	4	5	3	2	3	12	5	7
PF02358	Trehalose-phosphatase	2	2	2	2	2	2	6	2	2	2	2	2	12	5	7
PF02359	Cell division protein 48 (CDC48), N-terminal domain	1	1	1	1	1	1	4	1	1	1	1	1	12	5	7
PF02364	1,3-beta-glucan synthase component	1	1	1	2	1	1	1	1	1	1	1	1	12	5	7
PF02366	Dolichyl-phosphate-mannose-protein mannosyltransferase	3	3	3	4	3	3	4	3	3	3	3	3	12	5	7
PF02373	JmjC domain, hydroxylase	5	4	4	5	4	4	17	4	5	4	4	1	12	5	7
PF02374	Anion-transporting ATPase	1	1	1	1	1	1	2	1	1	1	1	1	12	5	7
PF02375	jmjN domain	2	2	2	2	2	2	3	2	2	2	2	1	12	5	7
PF02383	SacI homology domain	4	4	4	4	4	4	5	4	4	4	4	3	12	5	7
PF02386	Cation transport protein	1	2	1	5	6	4	21	4	4	1	2	2	12	5	7
PF02389	Cornifin (SPRR) family	1	0	0	0	0	0	0	0	0	0	0	0	1	1	0
PF02390	Putative methyltransferase	1	1	1	1	1	1	2	1	1	1	1	1	12	5	7
PF02391	MoaE protein	1	0	1	1	1	1	1	1	1	1	1	1	11	4	7
PF02403	Seryl-tRNA synthetase N-terminal domain	2	2	2	2	2	2	4	2	2	2	2	2	12	5	7
PF02410	Ribosomal silencing factor during starvation	1	1	1	1	1	1	2	1	1	1	1	0	11	5	6
PF02417	Chromate transporter	0	2	1	2	0	1	12	1	1	1	1	0	9	3	6
PF02423	Ornithine cyclodeaminase/mu-crystallin family	1	0	0	1	1	2	3	1	2	1	1	1	10	3	7
PF02434	Fringe-like	2	0	0	6	3	1	2	4	5	4	3	2	10	3	7
PF02436	Conserved carboxylase domain	1	1	1	1	2	1	2	1	1	1	1	1	12	5	7
PF02441	Flavoprotein	2	1	1	3	2	4	7	3	4	3	2	2	12	5	7
PF02449	Beta-galactosidase	0	0	0	0	0	1	2	0	0	0	0	0	2	0	2
PF02450	Lecithin:cholesterol acyltransferase	1	1	1	1	1	1	2	1	1	1	1	1	12	5	7
PF02453	Reticulon	1	1	1	1	1	2	2	1	1	1	1	2	12	5	7
PF02458	Transferase family	0	1	3	7	5	7	16	4	11	6	0	2	10	4	6
PF02460	Patched family	1	1	1	2	1	1	1	2	1	1	1	1	12	5	7
PF02463	RecF/RecN/SMC N terminal domain	6	6	5	5	6	6	9	6	5	5	6	5	12	5	7
PF02464	Competence-damaged protein	0	0	0	0	1	0	1	0	0	0	1	1	4	1	3
PF02466	Tim17/Tim22/Tim23/Pmp24 family	4	5	5	5	4	4	6	5	5	4	4	4	12	5	7
PF02469	Fasciclin domain	1	3	3	2	4	7	8	2	2	3	2	2	12	5	7
PF02475	Met-10+ like-protein	2	1	1	2	2	2	6	2	2	2	2	2	12	5	7
PF02487	CLN3 protein	1	1	1	0	3	2	2	1	2	2	1	1	11	4	7
PF02492	CobW/HypB/UreG, nucleotide-binding domain	2	3	3	4	4	4	5	4	4	4	4	3	12	5	7
PF02493	MORN repeat	2	0	0	0	0	0	0	0	0	0	0	0	1	1	0
PF02502	Ribose/Galactose Isomerase	0	1	1	2	1	1	1	1	1	1	0	1	10	4	6
PF02515	CoA-transferase family III	3	4	4	6	4	6	15	4	7	4	5	2	12	5	7
PF02516	Oligosaccharyl transferase STT3 subunit	1	1	1	1	1	1	1	1	1	1	1	1	12	5	7
PF02517	CAAX protease self-immunity	1	1	1	0	0	1	2	1	0	1	1	1	9	3	6
PF02518	Histidine kinase-, DNA gyrase B-, and HSP90-like ATPase	15	22	23	20	21	21	46	14	14	15	13	11	12	5	7
PF02522	Aminoglycoside 3-N-acetyltransferase	0	0	0	1	0	1	1	1	0	1	0	0	5	1	4
PF02525	Flavodoxin-like fold	0	0	0	0	0	0	1	0	0	0	0	0	1	0	1
PF02535	ZIP Zinc transporter	7	8	7	10	8	9	26	9	9	6	7	8	12	5	7
PF02537	CrcB-like protein, Camphor Resistance (CrcB)	1	1	1	1	1	1	5	1	1	1	1	0	11	5	6
PF02538	Hydantoinase B/oxoprolinase	1	1	1	3	3	2	5	3	2	2	3	0	11	5	6
PF02540	NAD synthase	1	3	2	2	2	2	3	3	2	2	2	2	12	5	7
PF02541	Ppx/GppA phosphatase family	1	2	1	2	1	3	4	2	1	2	1	0	11	5	6
PF02544	3-oxo-5-alpha-steroid 4-dehydrogenase	3	2	3	3	3	3	2	3	3	3	3	1	12	5	7
PF02545	Maf-like protein	1	1	1	1	1	1	1	1	1	1	1	1	12	5	7
PF02547	Queuosine biosynthesis protein	0	0	0	1	1	0	0	1	1	0	0	0	4	2	2
PF02548	Ketopantoate hydroxymethyltransferase	1	1	1	1	1	1	1	1	1	1	1	1	12	5	7
PF02550	Acetyl-CoA hydrolase/transferase N-terminal domain	0	0	0	0	0	1	1	0	0	0	0	0	2	0	2
PF02551	Acyl-CoA thioesterase	0	0	0	0	1	0	0	0	0	0	0	1	2	1	1
PF02558	Ketopantoate reductase PanE/ApbA	3	3	3	5	4	6	31	3	3	3	1	2	12	5	7
PF02560	Cyanate lyase C-terminal domain	1	1	1	1	2	1	4	1	1	0	1	0	10	5	5
PF02566	OsmC-like protein	0	0	0	1	0	1	3	0	0	0	0	0	3	1	2
PF02567	Phenazine biosynthesis-like protein	1	1	1	2	1	4	4	1	1	1	1	1	12	5	7
PF02569	Pantoate-beta-alanine ligase	1	1	1	1	1	1	1	1	1	1	1	1	12	5	7
PF02574	Homocysteine S-methyltransferase	0	1	1	1	1	1	1	1	1	1	1	0	10	4	6
PF02580	D-Tyr-tRNA(Tyr) deacylase	1	1	1	1	1	1	1	1	1	1	0	1	11	5	6
PF02581	Thiamine monophosphate synthase/TENI	1	1	1	1	1	1	1	1	1	1	1	0	11	5	6
PF02582	Uncharacterised ACR, YagE family COG1723	3	3	3	3	3	3	10	3	3	3	3	3	12	5	7
PF02585	GlcNAc-PI de-N-acetylase	2	1	1	2	1	0	1	2	2	2	2	0	10	5	5
PF02586	SOS response associated peptidase (SRAP)	1	1	1	1	1	0	0	1	1	1	2	1	10	5	5
PF02594	Uncharacterised ACR, YggU family COG1872	0	0	0	0	1	1	1	1	1	1	1	1	8	1	7
PF02595	Glycerate kinase family	0	0	0	1	1	1	1	0	1	0	0	0	5	2	3
PF02597	ThiS family	1	1	1	1	1	1	1	1	1	1	1	1	12	5	7
PF02598	Putative RNA methyltransferase	1	0	0	1	1	1	1	1	1	1	1	0	9	3	6
PF02602	Uroporphyrinogen-III synthase HemD	1	1	1	1	1	1	1	1	1	1	1	0	11	5	6
PF02609	Exonuclease VII small subunit	1	0	0	0	0	0	0	0	0	0	0	0	1	1	0
PF02615	Malate/L-lactate dehydrogenase	0	0	0	1	1	1	1	1	1	1	3	0	8	2	6
PF02617	ATP-dependent Clp protease adaptor protein ClpS	1	0	0	1	1	1	1	1	1	1	1	1	10	3	7
PF02626	Allophanate hydrolase subunit 2	2	0	0	2	2	1	3	1	1	0	2	0	8	3	5
PF02627	Carboxymuconolactone decarboxylase family	0	1	1	2	4	3	6	2	2	1	1	2	11	4	7
PF02628	Cytochrome oxidase assembly protein	1	1	1	1	1	1	1	1	1	1	1	1	12	5	7
PF02629	CoA binding domain	3	2	2	2	3	4	6	3	3	3	3	3	12	5	7
PF02630	SCO1/SenC	1	1	1	1	1	1	1	1	1	1	1	1	12	5	7
PF02636	Putative S-adenosyl-L-methionine-dependent methyltransferase	2	2	2	2	2	2	4	2	2	2	2	1	12	5	7
PF02637	GatB domain	1	1	1	1	1	1	1	1	1	1	1	1	12	5	7
PF02655	ATP-grasp domain	0	0	0	0	2	0	0	0	0	0	0	0	1	1	0
PF02656	Domain of unknown function (DUF202)	6	7	5	4	6	6	15	4	5	5	6	2	12	5	7
PF02661	Fic/DOC family	0	4	4	1	0	3	6	3	1	0	4	2	9	3	6
PF02666	Phosphatidylserine decarboxylase	4	4	3	4	4	5	11	9	9	5	5	3	12	5	7
PF02668	Taurine catabolism dioxygenase TauD, TfdA family	7	12	12	14	10	15	21	11	11	14	10	7	12	5	7
PF02671	Paired amphipathic helix repeat	1	2	1	0	1	2	5	1	1	2	1	1	11	4	7
PF02676	Methyltransferase TYW3	1	1	0	1	1	1	1	1	1	1	1	1	11	4	7
PF02678	Pirin	1	2	2	2	2	2	4	2	2	2	2	1	12	5	7
PF02679	(2R)-phospho-3-sulfolactate synthase (ComA)	0	0	0	1	0	0	1	1	1	0	0	0	4	1	3
PF02682	Allophanate hydrolase subunit 1	2	0	0	2	1	1	3	1	1	0	2	0	8	3	5
PF02686	Glu-tRNAGln amidotransferase C subunit	1	1	1	1	0	1	1	1	0	1	1	1	10	4	6
PF02689	Helicase	0	0	0	0	0	0	0	1	2	0	0	0	2	0	2
PF02696	Uncharacterized ACR, YdiU/UPF0061 family	1	1	1	0	1	1	1	1	1	1	1	0	10	4	6
PF02698	DUF218 domain	1	0	0	2	0	1	2	2	1	1	1	0	8	2	6
PF02705	K+ potassium transporter	0	1	1	1	0	1	14	0	0	0	1	0	6	3	3
PF02714	Calcium-dependent channel, 7TM region, putative phosphate	5	4	4	5	5	4	11	5	7	5	5	4	12	5	7
PF02724	CDC45-like protein	1	1	1	1	1	1	2	1	1	1	1	1	12	5	7
PF02727	Copper amine oxidase, N2 domain	1	3	3	5	1	4	11	2	5	1	2	0	11	5	6
PF02728	Copper amine oxidase, N3 domain	1	2	3	4	2	2	6	3	3	1	3	1	12	5	7
PF02729	Aspartate/ornithine carbamoyltransferase, carbamoyl-P binding domain	2	2	2	2	2	2	3	2	2	2	2	1	12	5	7
PF02731	SKIP/SNW domain	1	1	1	1	1	1	1	1	1	1	1	1	12	5	7
PF02732	ERCC4 domain	3	3	3	3	3	3	3	3	3	3	3	3	12	5	7
PF02733	Dak1 domain	1	2	2	4	2	2	4	2	2	3	2	2	12	5	7
PF02734	DAK2 domain	1	2	2	4	2	2	4	2	2	3	3	2	12	5	7
PF02735	Ku70/Ku80 beta-barrel domain	2	2	2	2	2	2	3	2	2	2	2	2	12	5	7
PF02736	Myosin N-terminal SH3-like domain	1	2	2	1	1	1	1	1	1	0	1	1	11	5	6
PF02737	3-hydroxyacyl-CoA dehydrogenase, NAD binding domain	1	1	1	3	3	5	6	3	4	2	2	2	12	5	7
PF02738	Molybdopterin-binding domain of aldehyde dehydrogenase	1	1	1	1	1	1	4	1	1	1	1	1	12	5	7
PF02744	Galactose-1-phosphate uridyl transferase, C-terminal domain	1	1	1	1	1	1	1	1	1	1	1	1	12	5	7
PF02746	Mandelate racemase / muconate lactonizing enzyme, N-terminal domain	1	2	2	3	1	2	6	1	1	2	1	0	11	5	6
PF02747	Proliferating cell nuclear antigen, C-terminal domain	1	1	1	1	1	1	2	1	1	1	1	1	12	5	7
PF02749	Quinolinate phosphoribosyl transferase, N-terminal domain	1	1	1	1	0	1	1	1	0	1	1	0	9	4	5
PF02751	Transcription initiation factor IIA, gamma subunit	1	1	1	1	2	1	2	1	0	1	1	0	10	5	5
PF02752	Arrestin (or S-antigen), C-terminal domain	3	4	4	3	3	5	18	3	4	3	3	3	12	5	7
PF02755	RPEL repeat	1	1	1	1	1	1	1	1	1	1	1	1	12	5	7
PF02765	Telomeric single stranded DNA binding POT1/CDC13	2	1	2	2	2	0	3	2	1	2	2	2	11	5	6
PF02769	AIR synthase related protein, C-terminal domain	2	2	2	2	2	2	2	2	2	2	2	2	12	5	7
PF02770	Acyl-CoA dehydrogenase, middle domain	9	7	9	12	12	10	18	12	14	8	10	7	12	5	7
PF02771	Acyl-CoA dehydrogenase, N-terminal domain	8	5	8	10	11	9	18	10	13	7	8	6	12	5	7
PF02772	S-adenosylmethionine synthetase, central domain	1	1	1	1	1	1	2	1	1	1	1	1	12	5	7
PF02773	S-adenosylmethionine synthetase, C-terminal domain	1	1	1	1	1	1	2	1	1	1	1	1	12	5	7
PF02774	Semialdehyde dehydrogenase, dimerisation domain	1	1	1	1	1	1	4	1	1	1	0	0	10	5	5
PF02775	Thiamine pyrophosphate enzyme, C-terminal TPP binding domain	4	7	3	10	5	7	22	6	9	5	5	3	12	5	7
PF02776	Thiamine pyrophosphate enzyme, N-terminal TPP binding domain	4	7	3	10	6	7	22	7	9	5	5	3	12	5	7
PF02777	Iron/manganese superoxide dismutases, C-terminal domain	3	4	4	3	3	3	4	3	3	3	3	2	12	5	7
PF02778	tRNA intron endonuclease, N-terminal domain	0	0	1	0	0	0	0	0	0	0	0	0	1	1	0
PF02779	Transketolase, pyrimidine binding domain	4	4	4	7	4	5	14	4	4	5	4	3	12	5	7
PF02780	Transketolase, C-terminal domain	3	3	3	5	3	3	6	3	3	4	3	3	12	5	7
PF02781	Glucose-6-phosphate dehydrogenase, C-terminal domain	1	1	1	1	1	1	5	1	1	1	1	1	12	5	7
PF02782	FGGY family of carbohydrate kinases, C-terminal domain	3	3	3	4	4	4	13	4	4	3	3	4	12	5	7
PF02784	Pyridoxal-dependent decarboxylase, pyridoxal binding domain	1	2	2	1	1	1	4	1	1	1	1	1	12	5	7
PF02785	Biotin carboxylase C-terminal domain	5	3	3	6	6	4	7	5	6	3	6	1	12	5	7
PF02786	Carbamoyl-phosphate synthase L chain, ATP binding domain	7	5	5	8	8	6	9	7	8	5	8	3	12	5	7
PF02787	Carbamoyl-phosphate synthetase large chain, oligomerisation domain	2	2	2	2	2	2	2	2	2	2	2	2	12	5	7
PF02791	DDT domain	1	1	1	0	1	1	1	1	1	1	1	0	10	4	6
PF02792	Mago nashi protein	1	1	1	0	1	1	9	1	1	1	1	0	10	4	6
PF02797	Chalcone and stilbene synthases, C-terminal domain	0	1	1	0	3	1	2	0	0	0	0	0	5	3	2
PF02798	Glutathione S-transferase, N-terminal domain	5	4	3	21	4	8	11	8	11	6	5	5	12	5	7
PF02799	Myristoyl-CoA:protein N-myristoyltransferase, C-terminal domain	1	1	1	1	1	1	1	1	1	1	1	1	12	5	7
PF02800	Glyceraldehyde 3-phosphate dehydrogenase, C-terminal domain	1	1	1	1	1	1	1	1	1	1	1	1	12	5	7
PF02801	Beta-ketoacyl synthase, C-terminal domain	11	6	7	24	35	18	16	20	33	15	21	8	12	5	7
PF02803	Thiolase, C-terminal domain	6	6	6	7	6	6	14	6	6	6	6	4	12	5	7
PF02805	Metal binding domain of Ada	1	0	0	0	1	1	1	1	1	1	1	0	8	2	6
PF02806	Alpha amylase, C-terminal all-beta domain	1	1	1	1	1	1	1	1	1	1	1	1	12	5	7
PF02809	Ubiquitin interaction motif	1	0	1	1	0	2	13	1	2	1	1	0	9	3	6
PF02811	PHP domain	1	1	1	1	1	1	1	1	1	1	1	0	11	5	6
PF02812	Glu/Leu/Phe/Val dehydrogenase, dimerisation domain	1	1	1	1	1	1	3	1	1	1	1	0	11	5	6
PF02815	MIR domain	3	3	3	3	3	3	4	3	3	3	3	3	12	5	7
PF02816	Alpha-kinase family	0	2	1	0	2	0	3	1	1	1	1	2	9	3	6
PF02817	e3 binding domain	3	3	3	4	3	3	5	3	3	3	3	2	12	5	7
PF02823	ATP synthase, Delta/Epsilon chain, beta-sandwich domain	1	1	1	1	1	1	1	1	1	1	1	1	12	5	7
PF02824	TGS domain	3	3	3	1	3	3	3	3	3	3	3	3	12	5	7
PF02826	D-isomer specific 2-hydroxyacid dehydrogenase, NAD binding domain	6	5	6	9	7	15	37	11	13	7	11	4	12	5	7
PF02833	DHHA2 domain	1	1	1	1	2	1	1	1	1	1	1	0	11	5	6
PF02836	Glycosyl hydrolases family 2, TIM barrel domain	1	0	2	4	2	5	4	2	3	1	2	1	11	4	7
PF02837	Glycosyl hydrolases family 2, sugar binding domain	5	1	3	9	4	11	10	6	6	5	5	3	12	5	7
PF02838	Glycosyl hydrolase family 20, domain 2	0	0	0	3	0	1	2	1	1	1	0	0	6	1	5
PF02840	Prp18 domain	1	1	1	0	1	1	1	1	1	1	1	1	11	4	7
PF02843	Phosphoribosylglycinamide synthetase, C domain	1	1	1	1	1	2	2	2	2	1	1	1	12	5	7
PF02844	Phosphoribosylglycinamide synthetase, N domain	1	1	1	0	1	2	5	1	2	1	1	1	11	4	7
PF02845	CUE domain	5	3	3	4	5	5	7	4	4	5	5	3	12	5	7
PF02847	MA3 domain	2	2	2	2	2	2	1	2	2	2	2	1	12	5	7
PF02852	Pyridine nucleotide-disulphide oxidoreductase, dimerisation domain	3	3	3	3	3	3	12	3	4	3	3	1	12	5	7
PF02854	MIF4G domain	4	5	5	3	3	4	15	4	4	4	3	4	12	5	7
PF02861	Clp amino terminal domain, pathogenicity island component	1	1	1	1	0	1	1	1	1	1	0	0	9	4	5
PF02862	DDHD domain	2	2	2	2	2	2	4	2	2	1	2	2	12	5	7
PF02866	lactate/malate dehydrogenase, alpha/beta C-terminal domain	2	3	3	2	3	3	34	3	3	2	2	2	12	5	7
PF02867	Ribonucleotide reductase, barrel domain	1	1	1	1	1	1	1	1	1	1	1	1	12	5	7
PF02868	Thermolysin metallopeptidase, alpha-helical domain	1	2	0	1	1	1	1	1	1	2	1	1	11	4	7
PF02872	5'-nucleotidase, C-terminal domain	1	1	1	2	3	2	5	2	2	2	2	1	12	5	7
PF02873	UDP-N-acetylenolpyruvoylglucosamine reductase, C-terminal domain	0	1	0	0	1	0	0	0	0	0	0	0	2	2	0
PF02874	ATP synthase alpha/beta family, beta-barrel domain	4	5	4	4	5	4	7	4	4	4	4	4	12	5	7
PF02875	Mur ligase family, glutamate ligase domain	0	3	1	0	0	0	0	0	0	0	0	0	2	2	0
PF02877	Poly(ADP-ribose) polymerase, regulatory domain	1	1	1	1	1	1	4	1	2	1	1	0	11	5	6
PF02878	Phosphoglucomutase/phosphomannomutase, alpha/beta/alpha domain I	2	3	3	2	2	2	2	2	2	2	2	1	12	5	7
PF02879	Phosphoglucomutase/phosphomannomutase, alpha/beta/alpha domain II	1	2	2	0	1	1	1	1	1	1	1	1	11	4	7
PF02880	Phosphoglucomutase/phosphomannomutase, alpha/beta/alpha domain III	1	3	3	1	1	1	1	1	1	1	1	1	12	5	7
PF02881	SRP54-type protein, helical bundle domain	2	2	2	2	2	2	2	2	2	2	1	2	12	5	7
PF02882	Tetrahydrofolate dehydrogenase/cyclohydrolase, NAD(P)-binding domain	2	2	2	3	2	3	6	3	3	2	2	2	12	5	7
PF02883	Adaptin C-terminal domain	3	3	3	3	3	3	6	3	3	3	3	2	12	5	7
PF02884	Polysaccharide lyase family 8, C-terminal beta-sandwich domain	0	2	2	0	0	0	0	0	0	0	0	0	2	2	0
PF02885	Glycosyl transferase family, helical bundle domain	1	0	0	1	1	1	1	1	1	1	1	1	10	3	7
PF02887	Pyruvate kinase, alpha/beta domain	1	1	1	1	1	1	3	1	1	1	1	1	12	5	7
PF02889	Sec63 Brl domain	3	4	4	4	4	4	4	4	4	4	4	4	12	5	7
PF02891	MIZ/SP-RING zinc finger	2	2	2	2	3	1	6	2	0	2	1	2	11	5	6
PF02892	BED zinc finger	0	0	0	1	0	0	6	0	2	0	0	0	3	1	2
PF02893	GRAM domain	2	3	3	2	2	1	5	2	2	2	2	1	12	5	7
PF02894	Oxidoreductase family, C-terminal alpha/beta domain	2	2	2	5	5	9	9	3	2	3	3	2	12	5	7
PF02896	PEP-utilising enzyme, TIM barrel domain	0	1	1	1	1	1	12	0	1	0	0	0	7	4	3
PF02898	Nitric oxide synthase, oxygenase domain	0	0	0	0	1	0	0	0	0	0	0	1	2	1	1
PF02900	Catalytic LigB subunit of aromatic ring-opening dioxygenase	1	1	0	1	2	3	6	2	2	1	1	2	11	4	7
PF02902	Ulp1 protease family, C-terminal catalytic domain	3	3	3	5	3	3	15	3	3	3	3	3	12	5	7
PF02906	Iron only hydrogenase large subunit, C-terminal domain	1	1	1	1	1	1	1	1	1	1	1	1	12	5	7
PF02910	Fumarate reductase flavoprotein C-term	1	1	1	1	1	1	1	1	1	1	1	1	12	5	7
PF02911	Formyl transferase, C-terminal domain	0	0	1	1	1	3	2	2	2	0	0	0	7	3	4
PF02913	FAD linked oxidases, C-terminal domain	2	5	4	3	5	6	12	3	4	4	3	4	12	5	7
PF02917	Pertussis toxin, subunit 1	1	0	0	1	2	0	0	1	3	0	0	0	5	3	2
PF02919	Eukaryotic DNA topoisomerase I, DNA binding fragment	1	1	1	1	1	1	9	1	1	1	1	1	12	5	7
PF02921	Ubiquinol cytochrome reductase transmembrane region	1	1	1	1	1	1	1	1	1	1	1	0	11	5	6
PF02922	Carbohydrate-binding module 48 (Isoamylase N-terminal domain)	1	1	1	1	1	1	0	1	1	1	1	1	11	5	6
PF02926	THUMP domain	1	1	1	0	1	1	2	0	1	1	1	0	9	4	5
PF02928	C5HC2 zinc finger	1	1	1	1	1	1	1	1	1	1	1	0	11	5	6
PF02929	Beta galactosidase small chain	1	0	1	2	1	3	2	1	1	0	1	0	9	4	5
PF02933	Cell division protein 48 (CDC48), domain 2	1	2	2	2	1	2	4	1	1	2	1	1	12	5	7
PF02934	GatB/GatE catalytic domain	1	1	1	1	1	1	1	1	1	1	1	1	12	5	7
PF02935	Cytochrome c oxidase subunit VIIc	1	1	0	1	1	1	0	1	1	1	0	1	9	4	5
PF02936	Cytochrome c oxidase subunit IV	1	1	1	1	1	1	1	1	1	1	1	1	12	5	7
PF02939	UcrQ family	1	1	1	1	1	1	2	1	1	1	1	1	12	5	7
PF02940	mRNA capping enzyme, beta chain	1	1	1	1	1	1	2	1	1	1	1	0	11	5	6
PF02953	Tim10/DDP family zinc finger	4	4	4	3	3	4	5	3	3	4	2	3	12	5	7
PF02955	Prokaryotic glutathione synthetase, ATP-grasp domain	0	1	0	0	0	0	0	0	0	0	0	0	1	1	0
PF02958	Ecdysteroid kinase	0	1	1	1	0	5	7	1	1	2	0	0	8	3	5
PF02966	Mitosis protein DIM1	1	1	1	1	1	1	2	1	1	1	0	1	11	5	6
PF02969	TATA box binding protein associated factor (TAF)	1	1	1	1	1	1	1	1	1	1	1	0	11	5	6
PF02970	Tubulin binding cofactor A	1	1	1	1	1	1	1	1	1	1	0	1	11	5	6
PF02978	Signal peptide binding domain	1	1	1	1	1	1	1	1	1	1	1	1	12	5	7
PF02982	Scytalone dehydratase	0	0	0	1	2	1	2	2	2	0	1	1	8	2	6
PF02983	Alpha-lytic protease prodomain	0	0	0	1	0	0	0	0	1	0	0	0	2	1	1
PF02984	Cyclin, C-terminal domain	3	3	3	4	3	3	19	3	3	3	3	2	12	5	7
PF02985	HEAT repeat	1	1	1	1	1	1	2	2	2	1	1	0	11	5	6
PF02990	Endomembrane protein 70	2	2	2	2	2	1	1	2	2	2	2	1	12	5	7
PF02991	Autophagy protein Atg8 ubiquitin like	1	1	1	1	1	1	1	1	1	1	1	1	12	5	7
PF02995	Protein of unknown function (DUF229)	0	0	0	1	1	0	0	0	0	0	0	0	2	2	0
PF02996	Prefoldin subunit	2	2	2	2	2	2	6	2	2	2	2	2	12	5	7
PF03006	Haemolysin-III related	2	3	4	5	5	2	14	3	4	5	3	2	12	5	7
PF03007	Wax ester synthase-like Acyl-CoA acyltransferase domain	0	0	1	0	0	0	0	0	0	0	0	0	1	1	0
PF03009	Glycerophosphoryl diester phosphodiesterase family	4	4	5	5	4	4	13	4	5	2	5	1	12	5	7
PF03022	Major royal jelly protein	0	0	0	0	0	0	0	0	2	0	0	0	1	0	1
PF03028	Dynein heavy chain and region D6 of dynein motor	1	1	1	1	1	1	1	1	1	1	1	1	12	5	7
PF03029	Conserved hypothetical ATP binding protein	3	3	3	3	3	3	4	3	3	3	3	3	12	5	7
PF03031	NLI interacting factor-like phosphatase	5	5	5	5	5	5	6	4	5	5	5	4	12	5	7
PF03033	Glycosyltransferase family 28 N-terminal domain	4	2	2	4	3	9	15	7	5	3	3	0	11	5	6
PF03051	Peptidase C1-like family	1	1	0	2	1	1	1	1	1	1	1	0	10	4	6
PF03055	Retinal pigment epithelial membrane protein	3	1	1	1	5	2	8	1	1	1	1	1	12	5	7
PF03059	Nicotianamine synthase protein	0	0	0	0	1	0	0	0	0	0	0	0	1	1	0
PF03060	Nitronate monooxygenase	4	5	5	7	5	5	8	5	6	5	5	3	12	5	7
PF03061	Thioesterase superfamily	4	3	3	7	7	5	9	5	7	6	5	5	12	5	7
PF03062	MBOAT, membrane-bound O-acyltransferase family	5	4	4	5	5	4	11	4	4	4	4	4	12	5	7
PF03067	Chitin binding domain	0	1	0	0	1	2	3	0	0	0	0	0	4	2	2
PF03068	Protein-arginine deiminase (PAD)	4	0	0	4	2	1	8	6	12	0	2	2	9	3	6
PF03069	Acetamidase/Formamidase family	2	1	1	2	1	1	1	2	2	3	2	2	12	5	7
PF03070	TENA/THI-4/PQQC family	2	2	2	1	1	1	5	0	1	1	1	0	10	5	5
PF03073	TspO/MBR family	1	1	1	1	1	1	1	1	1	1	1	1	12	5	7
PF03074	Glutamate-cysteine ligase	1	1	1	1	1	1	2	1	1	1	1	0	11	5	6
PF03079	ARD/ARD' family	1	1	1	1	1	1	1	1	1	1	1	1	12	5	7
PF03080	Domain of unknown function (DUF239)	1	0	0	3	1	0	0	2	1	0	1	1	7	3	4
PF03081	Exo70 exocyst complex subunit	0	1	1	1	1	1	1	1	1	1	0	1	10	4	6
PF03095	Phosphotyrosyl phosphate activator (PTPA) protein	2	2	2	2	2	2	2	2	2	2	1	2	12	5	7
PF03097	BRO1-like domain	2	2	3	3	2	3	4	3	3	2	3	2	12	5	7
PF03098	Animal haem peroxidase	1	4	6	2	4	4	10	3	5	1	2	3	12	5	7
PF03099	Biotin/lipoate A/B protein ligase family	2	2	3	3	2	3	3	3	2	3	2	1	12	5	7
PF03101	FAR1 DNA-binding domain	3	0	0	4	27	1	10	2	2	2	2	2	10	3	7
PF03104	DNA polymerase family B, exonuclease domain	4	4	4	4	4	4	6	4	4	4	4	3	12	5	7
PF03105	SPX domain	8	6	5	7	8	7	21	7	7	6	8	3	12	5	7
PF03107	C1 domain	0	1	0	0	0	0	0	0	0	0	0	0	1	1	0
PF03109	ABC1 family	5	4	4	4	4	4	6	4	4	5	5	1	12	5	7
PF03114	BAR domain	4	5	4	4	4	4	7	4	4	3	4	3	12	5	7
PF03124	EXS family	2	2	2	2	2	2	2	2	2	2	2	2	12	5	7
PF03126	Plus-3 domain	1	1	1	1	1	1	2	1	1	1	1	1	12	5	7
PF03127	GAT domain	5	5	5	5	5	5	14	5	4	5	5	3	12	5	7
PF03129	Anticodon binding domain	6	6	6	9	7	6	12	7	7	6	7	6	12	5	7
PF03130	PBS lyase HEAT-like repeat	0	0	1	0	0	0	0	0	0	0	0	0	1	1	0
PF03131	bZIP Maf transcription factor	0	1	0	0	0	0	0	0	0	0	0	0	1	1	0
PF03133	Tubulin-tyrosine ligase family	1	1	1	1	1	2	5	1	1	1	1	1	12	5	7
PF03134	TB2/DP1, HVA22 family	2	1	1	2	2	2	2	2	2	2	2	1	12	5	7
PF03142	Chitin synthase	5	4	4	5	7	8	13	4	4	5	5	4	12	5	7
PF03143	Elongation factor Tu C-terminal domain	4	5	5	5	5	4	8	5	5	5	5	2	12	5	7
PF03144	Elongation factor Tu domain 2	11	11	13	8	10	10	16	10	10	11	10	7	12	5	7
PF03147	Ferredoxin-fold anticodon binding domain	1	1	1	1	1	1	1	1	1	1	1	0	11	5	6
PF03151	Triose-phosphate Transporter family	6	4	4	6	6	7	14	6	5	6	6	5	12	5	7
PF03152	Ubiquitin fusion degradation protein UFD1	2	2	2	2	2	2	2	2	2	1	2	2	12	5	7
PF03153	Transcription factor IIA, alpha/beta subunit	1	1	1	1	1	1	3	1	1	1	1	2	12	5	7
PF03155	ALG6, ALG8 glycosyltransferase family	2	2	2	2	2	2	2	2	2	2	2	2	12	5	7
PF03159	XRN 5'-3' exonuclease N-terminus	2	2	2	2	1	2	2	2	2	1	2	1	12	5	7
PF03162	Tyrosine phosphatase family	1	3	3	1	1	1	1	1	1	1	1	1	12	5	7
PF03164	Trafficking protein Mon1	1	1	1	1	1	1	2	1	1	1	1	0	11	5	6
PF03167	Uracil DNA glycosylase superfamily	2	2	2	2	2	2	2	2	2	2	2	2	12	5	7
PF03169	OPT oligopeptide transporter protein	11	5	7	23	16	11	18	17	15	12	18	9	12	5	7
PF03171	2OG-Fe(II) oxygenase superfamily	8	12	11	13	14	10	15	15	14	9	14	8	12	5	7
PF03177	Non-repetitive/WGA-negative nucleoporin C-terminal	2	2	2	2	2	2	2	2	2	2	2	2	12	5	7
PF03178	CPSF A subunit region	3	3	4	4	3	3	8	4	5	3	3	2	12	5	7
PF03179	Vacuolar (H+)-ATPase G subunit	1	1	1	1	1	1	1	1	1	1	1	0	11	5	6
PF03184	DDE superfamily endonuclease	1	0	0	0	201	2	24	1	7	0	1	1	8	2	6
PF03188	Eukaryotic cytochrome b561	1	4	4	3	2	2	3	2	2	3	1	1	12	5	7
PF03190	Protein of unknown function, DUF255	1	1	1	1	1	1	2	1	1	1	1	1	12	5	7
PF03194	LUC7 N_terminus	1	1	1	1	1	1	1	1	1	1	0	1	11	5	6
PF03198	Glucanosyltransferase	5	5	6	6	6	3	3	5	5	5	5	6	12	5	7
PF03199	Eukaryotic glutathione synthase	1	1	1	1	1	1	4	1	1	1	1	1	12	5	7
PF03200	Glycosyl hydrolase family 63 C-terminal domain	2	2	2	2	2	2	3	2	2	2	2	2	12	5	7
PF03208	PRA1 family protein	1	1	1	1	1	1	1	1	1	1	1	1	12	5	7
PF03211	Pectate lyase	0	3	5	0	0	7	7	0	0	0	0	0	4	2	2
PF03215	Rad17 cell cycle checkpoint protein	1	1	1	1	1	1	1	1	1	1	1	0	11	5	6
PF03221	Tc5 transposase DNA-binding domain	3	2	1	7	194	5	27	4	4	3	4	3	12	5	7
PF03223	V-ATPase subunit C	1	1	1	1	1	1	1	1	1	1	1	1	12	5	7
PF03224	V-ATPase subunit H	1	1	1	1	1	1	2	1	1	1	1	1	12	5	7
PF03226	Yippee zinc-binding/DNA-binding /Mis18, centromere assembly	2	2	3	2	1	2	2	1	1	2	2	1	12	5	7
PF03227	Gamma interferon inducible lysosomal thiol reductase (GILT)	1	1	1	1	1	1	2	1	1	1	1	1	12	5	7
PF03229	Alphavirus glycoprotein J	0	0	0	0	0	1	0	0	0	0	0	0	1	0	1
PF03232	Ubiquinone biosynthesis protein COQ7	1	0	0	1	1	1	1	1	1	1	1	1	10	3	7
PF03234	Cdc37 N terminal kinase binding	1	1	1	2	1	1	3	1	1	1	3	1	12	5	7
PF03239	Iron permease FTR1 family	1	1	1	1	1	2	10	1	1	2	2	1	12	5	7
PF03243	Alkylmercury lyase	0	0	0	1	0	0	0	0	2	0	0	0	2	1	1
PF03248	Rer1 family	1	1	1	1	1	1	1	1	1	1	1	1	12	5	7
PF03256	Anaphase-promoting complex, subunit 10 (APC10)	1	1	1	1	1	1	2	1	1	1	1	1	12	5	7
PF03259	Roadblock/LC7 domain	1	1	1	1	1	1	1	0	0	0	1	1	9	5	4
PF03271	EB1-like C-terminal motif	1	1	1	1	1	1	1	1	1	1	1	1	12	5	7
PF03291	mRNA capping enzyme	1	1	1	1	1	1	1	1	1	1	1	0	11	5	6
PF03297	S25 ribosomal protein	1	1	1	1	1	1	1	1	1	1	1	1	12	5	7
PF03298	Stanniocalcin family	0	0	1	0	1	0	0	0	0	0	0	0	2	2	0
PF03306	Alpha-acetolactate decarboxylase	0	0	0	1	0	1	2	0	0	1	0	0	4	1	3
PF03311	Cornichon protein	1	1	1	0	1	1	2	1	1	1	1	1	11	4	7
PF03313	Serine dehydratase alpha chain	1	0	0	0	0	1	1	0	0	1	0	0	4	1	3
PF03315	Serine dehydratase beta chain	1	0	0	0	0	1	1	0	0	1	0	0	4	1	3
PF03318	Clostridium epsilon toxin ETX/Bacillus mosquitocidal toxin MTX2	0	0	1	1	0	0	0	0	0	0	0	0	2	2	0
PF03328	HpcH/HpaI aldolase/citrate lyase family	3	1	1	5	5	6	12	3	4	4	3	3	12	5	7
PF03330	Rare lipoprotein A (RlpA)-like double-psi beta-barrel	0	1	1	1	1	1	0	2	1	2	1	1	10	4	6
PF03332	Eukaryotic phosphomannomutase	1	1	1	1	0	2	1	1	1	1	1	0	10	4	6
PF03343	SART-1 family	1	1	1	1	1	1	1	1	1	1	1	1	12	5	7
PF03345	Oligosaccharyltransferase 48 kDa subunit beta	1	1	1	1	1	1	1	1	1	1	1	1	12	5	7
PF03348	Serine incorporator (Serinc)	1	1	1	1	1	1	1	1	1	1	1	1	12	5	7
PF03351	DOMON domain	0	0	0	1	0	0	0	0	0	0	0	0	1	1	0
PF03357	Snf7	7	7	8	7	7	7	8	9	7	7	6	7	12	5	7
PF03358	NADPH-dependent FMN reductase	1	2	2	3	3	3	5	3	3	2	3	0	11	5	6
PF03364	Polyketide cyclase / dehydrase and lipid transport	1	1	1	1	1	1	1	1	1	1	1	1	12	5	7
PF03366	YEATS family	2	3	3	3	2	2	8	1	2	1	2	2	12	5	7
PF03367	ZPR1 zinc-finger domain	1	1	1	1	1	1	1	1	1	1	1	0	11	5	6
PF03368	Dicer dimerisation domain	2	1	1	2	2	2	2	2	2	2	2	2	12	5	7
PF03370	Carbohydrate/starch-binding module (family 21)	1	3	3	2	2	2	42	2	2	1	1	1	12	5	7
PF03371	PRP38 family	1	1	1	1	1	1	1	1	1	1	1	1	12	5	7
PF03372	Endonuclease/Exonuclease/phosphatase family	10	12	13	14	11	14	25	12	13	10	12	5	12	5	7
PF03378	CAS/CSE protein, C-terminus	1	1	1	1	1	1	1	1	1	1	1	1	12	5	7
PF03381	LEM3 (ligand-effect modulator 3) family / CDC50 family	1	1	1	1	1	1	2	1	1	1	1	1	12	5	7
PF03388	Legume-like lectin family	2	2	2	2	2	2	2	2	2	2	2	2	12	5	7
PF03398	Regulator of Vps4 activity in the MVB pathway	1	1	1	1	1	1	1	1	1	1	1	0	11	5	6
PF03399	SAC3/GANP/Nin1/mts3/eIF-3 p25 family	2	2	2	2	2	2	2	2	2	2	2	2	12	5	7
PF03403	Platelet-activating factor acetylhydrolase, isoform II	2	2	3	4	1	2	2	3	3	3	3	1	12	5	7
PF03404	Mo-co oxidoreductase dimerisation domain	1	3	2	5	2	3	13	3	4	4	2	1	12	5	7
PF03407	Nucleotide-diphospho-sugar transferase	0	1	2	1	0	6	5	1	1	0	0	0	7	3	4
PF03416	Peptidase family C54	2	1	1	1	1	1	1	1	1	1	1	1	12	5	7
PF03417	Acyl-coenzyme A:6-aminopenicillanic acid acyl-transferase	0	1	1	2	0	1	2	0	0	0	1	0	6	3	3
PF03422	Carbohydrate binding module (family 6)	0	0	1	2	0	1	1	0	0	0	0	0	4	2	2
PF03435	Saccharopine dehydrogenase NADP binding domain	2	2	4	3	2	4	4	2	3	2	3	2	12	5	7
PF03439	Early transcription elongation factor of RNA pol II, NGN section	1	1	1	1	1	1	1	1	1	1	1	1	12	5	7
PF03441	FAD binding domain of DNA photolyase	3	3	3	3	3	3	3	3	3	3	2	2	12	5	7
PF03442	Carbohydrate binding domain X2	0	1	1	0	0	0	0	0	0	0	0	0	2	2	0
PF03443	Glycosyl hydrolase family 61	1	26	28	3	3	14	17	1	1	4	1	0	11	5	6
PF03446	NAD binding domain of 6-phosphogluconate dehydrogenase	2	3	4	10	3	5	14	9	7	4	6	1	12	5	7
PF03447	Homoserine dehydrogenase, NAD binding domain	1	1	1	1	1	1	1	1	1	1	1	0	11	5	6
PF03450	CO dehydrogenase flavoprotein C-terminal domain	1	1	1	1	1	1	4	1	1	1	1	1	12	5	7
PF03452	Anp1	3	4	7	3	3	3	6	3	3	3	3	2	12	5	7
PF03453	MoeA N-terminal region (domain I and II)	1	1	1	2	1	1	2	1	1	1	1	1	12	5	7
PF03454	MoeA C-terminal region (domain IV)	1	1	1	1	1	1	1	1	1	1	1	1	12	5	7
PF03455	dDENN domain	1	1	1	1	1	1	3	1	1	1	1	1	12	5	7
PF03456	uDENN domain	2	2	1	2	2	2	4	2	2	2	3	1	12	5	7
PF03460	Nitrite/Sulfite reductase ferredoxin-like half domain	1	2	2	2	2	2	4	2	2	2	2	1	12	5	7
PF03462	PCRF domain	1	1	1	1	1	1	1	1	1	1	1	1	12	5	7
PF03463	eRF1 domain 1	2	2	2	2	2	2	15	2	2	2	2	2	12	5	7
PF03464	eRF1 domain 2	2	2	2	2	2	2	15	2	2	2	2	2	12	5	7
PF03465	eRF1 domain 3	2	2	2	2	2	2	15	2	2	2	2	2	12	5	7
PF03467	Smg-4/UPF3 family	1	1	1	1	1	1	2	1	1	1	1	0	11	5	6
PF03470	XS zinc finger domain	0	0	0	0	0	1	0	0	0	0	0	0	1	0	1
PF03473	MOSC domain	2	3	3	4	6	7	10	3	3	4	2	2	12	5	7
PF03474	DMRTA motif	0	0	1	0	0	0	0	0	0	0	0	0	1	1	0
PF03475	3-alpha domain	1	0	0	1	1	1	1	0	0	1	1	0	7	3	4
PF03476	MOSC N-terminal beta barrel domain	2	2	3	3	4	4	8	4	4	3	2	2	12	5	7
PF03477	ATP cone domain	1	1	1	1	1	1	1	1	1	1	1	1	12	5	7
PF03481	Putative GTP-binding controlling metal-binding	1	1	1	1	1	1	1	1	1	1	1	0	11	5	6
PF03483	B3/4 domain	1	1	1	2	1	1	1	2	2	1	0	1	11	5	6
PF03484	tRNA synthetase B5 domain	1	1	1	1	1	1	1	1	1	1	0	1	11	5	6
PF03485	Arginyl tRNA synthetase N terminal domain	0	0	0	1	0	1	1	0	1	1	0	0	5	1	4
PF03490	Variant-surface-glycoprotein phospholipase C	0	0	0	0	0	1	3	0	0	0	0	0	2	0	2
PF03492	SAM dependent carboxyl methyltransferase	0	3	1	0	0	1	2	0	1	1	0	0	6	2	4
PF03501	Plectin/S10 domain	1	1	1	1	1	1	1	1	1	1	1	0	11	5	6
PF03517	Regulator of volume decrease after cellular swelling	1	1	1	1	1	1	1	1	1	1	1	1	12	5	7
PF03522	Solute carrier family 12	1	1	1	1	1	1	4	1	1	1	1	2	12	5	7
PF03531	Structure-specific recognition protein (SSRP1)	1	1	1	1	1	1	1	1	1	1	1	0	11	5	6
PF03534	Salmonella virulence plasmid 65kDa B protein	0	1	4	1	0	0	2	0	0	0	0	0	4	3	1
PF03537	Glycoside-hydrolase family GH114	1	2	2	2	1	2	3	1	1	0	3	0	10	5	5
PF03538	Salmonella virulence plasmid 28.1kDa A protein	0	1	0	0	0	0	0	0	0	0	0	0	1	1	0
PF03540	Transcription initiation factor TFIID 23-30kDa subunit	1	1	1	1	0	1	1	1	1	1	1	0	10	4	6
PF03542	Tuberin	1	1	1	1	1	1	1	1	1	1	1	1	12	5	7
PF03547	Membrane transport protein	1	1	1	1	1	2	3	1	1	1	1	1	12	5	7
PF03556	Cullin binding	1	2	2	1	1	1	4	1	1	1	1	1	12	5	7
PF03561	Allantoicase repeat	1	1	1	0	1	1	1	0	0	1	1	0	8	4	4
PF03568	Peptidase family C50	1	1	1	1	1	1	1	1	1	1	1	0	11	5	6
PF03571	Peptidase family M49	1	2	2	2	2	2	2	4	2	1	1	1	12	5	7
PF03572	Peptidase family S41	3	3	3	4	2	1	2	0	2	1	0	1	10	5	5
PF03575	Peptidase family S51	0	0	0	1	0	0	0	0	0	1	0	0	2	1	1
PF03576	Peptidase family S58	1	0	0	3	1	2	2	2	2	3	0	1	9	3	6
PF03577	Peptidase family C69	0	0	0	1	0	1	1	1	1	0	0	0	5	1	4
PF03583	Secretory lipase	2	0	0	9	13	3	2	5	11	1	1	2	10	3	7
PF03587	EMG1/NEP1 methyltransferase	1	1	1	1	1	1	1	1	1	1	1	1	12	5	7
PF03595	Voltage-dependent anion channel	3	4	3	6	6	9	10	2	3	4	3	2	12	5	7
PF03596	Cadmium resistance transporter	0	1	1	0	1	1	2	1	1	0	0	0	7	3	4
PF03600	Citrate transporter	0	0	0	0	0	1	0	1	1	0	0	0	3	0	3
PF03604	DNA directed RNA polymerase, 7 kDa subunit	1	1	1	1	0	1	1	1	1	1	1	1	11	4	7
PF03619	Organic solute transporter Ostalpha	2	2	2	1	2	2	3	2	2	2	2	2	12	5	7
PF03630	Fumble	1	1	1	1	1	2	2	1	1	1	1	1	12	5	7
PF03632	Glycosyl hydrolase family 65 central catalytic domain	1	1	1	1	0	0	2	1	1	2	1	0	9	4	5
PF03633	Glycosyl hydrolase family 65, C-terminal domain	0	0	0	0	0	0	0	1	0	0	0	0	1	0	1
PF03635	Vacuolar protein sorting-associated protein 35	1	1	1	1	1	1	1	1	1	1	1	1	12	5	7
PF03636	Glycosyl hydrolase family 65, N-terminal domain	1	1	1	1	0	0	0	1	1	2	1	0	8	4	4
PF03637	Mob1/phocein family	3	3	3	4	3	3	7	3	4	4	4	4	12	5	7
PF03639	Glycosyl hydrolase family 81	1	1	1	2	1	1	3	1	1	2	1	1	12	5	7
PF03641	Possible lysine decarboxylase	1	1	1	1	1	1	5	1	1	1	1	1	12	5	7
PF03643	Vacuolar protein sorting-associated protein 26	1	1	1	1	1	1	1	1	1	1	1	0	11	5	6
PF03644	Glycosyl hydrolase family 85	0	1	1	0	0	0	0	0	0	0	0	0	2	2	0
PF03645	Tctex-1 family	1	1	1	1	1	1	1	1	1	1	1	1	12	5	7
PF03647	Transmembrane proteins 14C	1	1	1	1	1	2	4	1	1	1	1	1	12	5	7
PF03648	Glycosyl hydrolase family 67 N-terminus	0	0	0	1	0	1	2	0	0	1	0	0	4	1	3
PF03650	Uncharacterised protein family (UPF0041)	2	2	2	2	2	2	5	2	2	2	2	2	12	5	7
PF03656	Pam16	1	1	2	1	1	1	1	1	1	1	1	1	12	5	7
PF03657	Uncharacterised protein family (UPF0113)	1	1	1	1	0	1	1	1	1	1	1	0	10	4	6
PF03659	Glycosyl hydrolase family 71	0	3	1	5	0	0	2	1	1	4	3	0	8	3	5
PF03660	PHF5-like protein	1	1	1	1	1	1	1	1	1	1	1	1	12	5	7
PF03661	Uncharacterised protein family (UPF0121)	1	1	1	1	1	1	2	1	1	1	1	1	12	5	7
PF03662	Glycosyl hydrolase family 79, N-terminal domain	0	1	0	0	0	0	0	0	0	0	0	0	1	1	0
PF03663	Glycosyl hydrolase family 76	9	8	7	17	9	8	16	13	14	8	7	6	12	5	7
PF03664	Glycosyl hydrolase family 62	0	1	2	0	0	1	1	0	0	1	0	0	5	2	3
PF03666	Nitrogen Permease regulator of amino acid transport activity 3	1	1	1	1	1	1	3	1	1	1	1	1	12	5	7
PF03669	Uncharacterised protein family (UPF0139)	1	1	0	0	1	0	1	1	0	1	1	0	7	3	4
PF03676	Uncharacterised protein family (UPF0183)	1	1	1	1	1	1	1	1	1	1	1	1	12	5	7
PF03690	Uncharacterised protein family (UPF0160)	1	1	1	1	1	1	1	1	1	1	1	0	11	5	6
PF03694	Erg28 like protein	1	1	1	1	1	1	1	1	1	1	1	1	12	5	7
PF03702	Uncharacterised protein family (UPF0075)	1	0	0	1	0	0	3	2	1	2	1	1	8	2	6
PF03707	Bacterial signalling protein N terminal repeat	1	2	2	1	3	2	7	1	1	0	1	2	11	5	6
PF03712	Copper type II ascorbate-dependent monooxygenase, C-terminal domain	0	0	0	1	0	0	0	0	0	0	0	0	1	1	0
PF03715	Noc2p family	1	1	1	1	1	1	1	1	1	1	1	1	12	5	7
PF03716	WCCH motif	0	0	0	0	0	0	2	0	0	0	0	0	1	0	1
PF03718	Glycosyl hydrolase family 49	0	0	0	1	0	0	1	0	0	0	1	0	3	1	2
PF03719	Ribosomal protein S5, C-terminal domain	2	2	1	2	2	2	2	2	2	2	2	2	12	5	7
PF03720	UDP-glucose/GDP-mannose dehydrogenase family, UDP binding domain	1	1	1	1	1	1	2	1	1	1	1	0	11	5	6
PF03721	UDP-glucose/GDP-mannose dehydrogenase family, NAD binding domain	2	1	1	2	3	6	6	3	3	2	2	1	12	5	7
PF03725	3' exoribonuclease family, domain 2	2	1	1	1	2	0	1	1	1	1	1	1	11	5	6
PF03727	Hexokinase	4	3	3	5	4	6	16	4	4	4	3	3	12	5	7
PF03730	Ku70/Ku80 C-terminal arm	1	1	1	1	1	1	1	1	1	1	1	1	12	5	7
PF03731	Ku70/Ku80 N-terminal alpha/beta domain	2	2	2	2	2	2	3	2	2	2	2	2	12	5	7
PF03732	Retrotransposon gag protein	0	1	0	0	9	0	0	1	1	0	1	0	5	2	3
PF03733	Inner membrane component domain	1	1	1	1	1	1	2	1	1	1	1	0	11	5	6
PF03737	Demethylmenaquinone methyltransferase	1	1	1	1	2	1	4	1	1	1	2	2	12	5	7
PF03738	Glutathionylspermidine synthase preATP-grasp	0	0	0	1	1	0	0	0	0	0	0	1	3	2	1
PF03746	LamB/YcsF family	1	0	0	2	2	0	3	1	1	0	2	0	7	3	4
PF03747	ADP-ribosylglycohydrolase	1	2	2	2	2	2	3	2	2	2	2	0	11	5	6
PF03764	Elongation factor G, domain IV	3	4	4	4	3	3	3	3	3	3	3	1	12	5	7
PF03765	CRAL/TRIO, N-terminal domain	6	6	7	8	5	5	7	7	9	5	5	5	12	5	7
PF03770	Inositol polyphosphate kinase	2	2	2	2	2	2	3	1	2	2	2	2	12	5	7
PF03781	Sulfatase-modifying factor enzyme 1	1	1	1	1	4	4	6	2	1	1	1	0	11	5	6
PF03795	YCII-related domain	2	2	2	2	1	1	5	3	3	1	1	1	12	5	7
PF03798	TLC domain	3	3	2	4	3	4	6	5	3	5	5	3	12	5	7
PF03800	Nuf2 family	1	1	1	1	1	1	4	1	1	1	1	1	12	5	7
PF03801	HEC/Ndc80p family	1	1	1	1	1	1	1	1	1	1	1	1	12	5	7
PF03807	NADP oxidoreductase coenzyme F420-dependent	1	1	1	2	3	3	5	2	2	2	2	1	12	5	7
PF03810	Importin-beta N-terminal domain	8	9	8	5	10	9	10	7	7	9	10	5	12	5	7
PF03813	Nrap protein	1	2	1	1	1	1	1	1	1	1	1	1	12	5	7
PF03815	LCCL domain	1	1	1	1	1	1	1	1	1	1	2	1	12	5	7
PF03820	Tricarboxylate carrier	1	1	1	1	1	1	6	1	1	1	1	1	12	5	7
PF03824	High-affinity nickel-transport protein	0	1	1	1	1	1	1	1	1	1	1	0	10	4	6
PF03828	Cid1 family poly A polymerase	2	3	3	2	3	3	3	3	2	3	3	2	12	5	7
PF03834	Binding domain of DNA repair protein Ercc1 (rad10/Swi10)	1	1	1	1	1	1	1	1	1	1	1	1	12	5	7
PF03835	Rad4 transglutaminase-like domain	3	3	3	2	3	4	4	3	2	3	3	2	12	5	7
PF03836	RasGAP C-terminus	2	2	2	2	2	2	5	2	2	2	2	2	12	5	7
PF03839	Translocation protein Sec62	1	1	1	1	1	1	1	1	1	1	1	1	12	5	7
PF03847	Transcription initiation factor TFIID subunit A	1	1	1	1	1	0	1	0	1	1	1	1	10	5	5
PF03849	Transcription factor Tfb2	1	1	1	1	1	1	2	1	1	1	1	1	12	5	7
PF03850	Transcription factor Tfb4	1	1	1	1	1	1	1	1	1	1	1	1	12	5	7
PF03851	UV-endonuclease UvdE	1	1	1	1	1	1	1	1	1	1	1	0	11	5	6
PF03853	YjeF-related protein N-terminus	2	2	2	2	2	2	3	2	2	2	2	2	12	5	7
PF03856	Beta-glucosidase (SUN family)	2	1	1	2	3	2	2	2	2	2	2	2	12	5	7
PF03870	RNA polymerase Rpb8	1	1	1	1	1	1	1	0	1	1	1	1	11	5	6
PF03871	RNA polymerase Rpb5, N-terminal domain	1	1	1	1	1	1	1	1	1	1	1	1	12	5	7
PF03874	RNA polymerase Rpb4	2	2	2	2	2	2	3	2	2	2	2	1	12	5	7
PF03876	SHS2 domain found in N terminus of Rpb7p/Rpc25p/MJ0397	2	3	3	1	2	2	4	1	1	2	2	2	12	5	7
PF03878	YIF1	1	1	1	1	1	1	1	1	1	1	1	1	12	5	7
PF03879	Cgr1 family	1	1	1	1	1	1	1	1	1	1	1	1	12	5	7
PF03881	Fructosamine kinase	0	1	1	7	1	2	2	4	4	1	3	0	10	4	6
PF03893	Lipase 3 N-terminal region	0	0	0	0	0	0	1	0	0	1	0	0	2	0	2
PF03894	D-xylulose 5-phosphate/D-fructose 6-phosphate phosphoketolase	0	1	0	2	2	2	2	2	1	2	1	0	9	3	6
PF03896	Translocon-associated protein (TRAP), alpha subunit	1	1	1	0	1	1	1	1	1	1	1	0	10	4	6
PF03900	Porphobilinogen deaminase, C-terminal domain	1	1	1	2	1	1	1	2	1	2	1	1	12	5	7
PF03901	Alg9-like mannosyltransferase family	4	4	4	4	4	4	12	4	4	4	4	2	12	5	7
PF03902	Gal4-like dimerisation domain	0	0	0	1	0	0	1	0	0	0	1	0	3	1	2
PF03907	Spo7-like protein	1	1	1	1	1	1	1	1	1	1	1	1	12	5	7
PF03908	Sec20	1	1	1	1	0	1	1	1	1	1	1	1	11	4	7
PF03909	BSD domain	2	2	2	2	2	2	3	2	2	2	2	2	12	5	7
PF03911	Sec61beta family	1	1	1	1	1	1	1	1	1	1	1	0	11	5	6
PF03914	CBF/Mak21 family	3	3	3	3	3	3	3	3	3	3	3	3	12	5	7
PF03915	Actin interacting protein 3	1	1	1	1	1	1	1	1	1	1	1	1	12	5	7
PF03917	Eukaryotic glutathione synthase, ATP binding domain	1	1	1	1	1	1	4	1	1	1	1	1	12	5	7
PF03919	mRNA capping enzyme, C-terminal domain	1	1	1	1	1	1	1	1	1	1	1	1	12	5	7
PF03928	Haem-degrading	1	0	0	1	0	1	1	1	1	1	1	0	8	2	6
PF03931	Skp1 family, tetramerisation domain	2	2	2	2	2	2	5	1	3	2	2	2	12	5	7
PF03932	CutC family	1	0	1	1	1	1	1	1	1	1	1	0	10	4	6
PF03935	Beta-glucan synthesis-associated protein (SKN1)	0	3	2	0	0	0	0	0	0	0	0	0	2	2	0
PF03936	Terpene synthase family, metal binding domain	1	5	3	4	9	5	12	1	2	4	1	1	12	5	7
PF03937	Flavinator of succinate dehydrogenase	1	1	1	1	1	1	1	1	1	1	1	1	12	5	7
PF03939	Ribosomal protein L23, N-terminal domain	1	1	1	1	1	1	2	1	1	1	1	1	12	5	7
PF03941	Inner centromere protein, ARK binding region	1	1	1	1	1	1	2	1	1	1	1	1	12	5	7
PF03943	TAP C-terminal domain	1	1	1	1	1	1	2	1	1	1	1	1	12	5	7
PF03945	delta endotoxin, N-terminal domain	0	0	0	0	0	0	1	1	0	0	0	0	2	0	2
PF03946	Ribosomal protein L11, N-terminal domain	2	2	2	1	2	2	2	2	2	2	2	1	12	5	7
PF03947	Ribosomal Proteins L2, C-terminal domain	2	2	2	2	2	2	5	2	2	2	2	2	12	5	7
PF03949	Malic enzyme, NAD binding domain	2	3	3	2	2	2	2	2	2	2	2	1	12	5	7
PF03950	tRNA synthetases class I (E and Q), anti-codon binding domain	4	2	2	3	3	2	2	4	5	2	3	4	12	5	7
PF03951	Glutamine synthetase, beta-Grasp domain	1	1	1	1	1	1	3	1	1	1	1	1	12	5	7
PF03952	Enolase, N-terminal domain	1	1	1	2	1	1	2	1	1	1	1	1	12	5	7
PF03953	Tubulin C-terminal domain	4	4	4	5	8	5	9	5	5	5	4	4	12	5	7
PF03959	Serine hydrolase (FSH1)	2	3	4	6	10	5	4	4	4	5	2	6	12	5	7
PF03962	Mnd1 family	0	1	1	0	0	0	0	0	0	0	0	0	2	2	0
PF03966	Trm112p-like protein	1	1	1	1	1	1	1	1	1	1	1	1	12	5	7
PF03969	AFG1-like ATPase	2	2	2	2	2	2	2	2	2	2	1	1	12	5	7
PF03972	MmgE/PrpD family	1	1	1	1	1	3	4	1	1	1	1	1	12	5	7
PF03980	Nnf1	1	1	1	1	1	1	1	1	1	1	1	0	11	5	6
PF03981	Ubiquinol-cytochrome C chaperone	1	1	1	1	1	1	1	1	1	1	1	1	12	5	7
PF03982	Diacylglycerol acyltransferase	1	1	1	1	2	1	1	1	1	1	1	0	11	5	6
PF03983	SLA1 homology domain 1, SHD1	1	1	1	1	1	1	1	1	1	1	1	1	12	5	7
PF03984	Repeat of unknown function (DUF346)	0	0	0	2	0	0	0	1	1	0	0	0	3	1	2
PF03985	Paf1	1	1	1	1	1	1	1	1	1	1	1	1	12	5	7
PF03986	Autophagocytosis associated protein (Atg3), N-terminal domain	1	1	1	1	1	1	2	1	1	1	1	0	11	5	6
PF03987	Autophagocytosis associated protein, active-site domain	2	2	2	2	2	1	3	2	2	2	2	2	12	5	7
PF03992	Antibiotic biosynthesis monooxygenase	0	0	0	1	0	1	6	1	1	0	0	0	5	1	4
PF03997	VPS28 protein	1	1	1	1	1	1	1	1	1	1	0	1	11	5	6
PF03998	Utp11 protein	1	1	1	1	1	1	1	1	1	1	0	1	11	5	6
PF03999	Microtubule associated protein (MAP65/ASE1 family)	1	1	1	1	1	1	1	1	1	1	1	0	11	5	6
PF04000	Sas10/Utp3/C1D family	3	3	2	1	3	3	3	3	3	3	3	3	12	5	7
PF04003	Dip2/Utp12 Family	3	3	3	3	3	3	3	3	3	3	3	3	12	5	7
PF04004	Leo1-like protein	1	1	1	1	1	1	1	1	1	1	1	0	11	5	6
PF04005	Hus1-like protein	1	1	1	1	1	1	2	1	1	1	1	1	12	5	7
PF04006	Mpp10 protein	1	1	1	1	1	1	1	1	1	1	1	0	11	5	6
PF04030	D-arabinono-1,4-lactone oxidase	1	1	2	2	1	2	5	1	2	1	1	0	11	5	6
PF04031	Las1-like	1	1	1	1	1	1	1	1	1	1	1	1	12	5	7
PF04032	RNAse P Rpr2/Rpp21/SNM1 subunit domain	2	2	2	1	2	2	2	2	1	2	0	2	11	5	6
PF04034	Domain of unknown function (DUF367)	1	1	1	1	1	1	1	1	1	1	1	0	11	5	6
PF04037	Domain of unknown function (DUF382)	1	1	1	1	1	1	1	1	1	1	1	1	12	5	7
PF04041	Domain of unknown function (DUF377)	0	0	0	1	0	0	0	0	0	0	0	0	1	1	0
PF04042	DNA polymerase alpha/epsilon subunit B	3	3	3	3	3	3	8	3	3	3	3	2	12	5	7
PF04045	Arp2/3 complex, 34 kD subunit p34-Arc	1	1	1	1	1	1	1	1	1	1	1	1	12	5	7
PF04046	PSP	1	1	1	1	1	1	1	1	1	1	1	1	12	5	7
PF04048	Sec8 exocyst complex component specific domain	1	1	1	1	1	1	1	1	1	1	1	1	12	5	7
PF04049	Anaphase promoting complex subunit 8 / Cdc23	1	1	1	1	1	1	1	2	1	1	2	1	12	5	7
PF04050	Up-frameshift suppressor 2	1	1	1	1	1	1	13	1	1	1	1	1	12	5	7
PF04051	Transport protein particle (TRAPP) component	3	3	3	1	3	3	4	3	3	3	3	3	12	5	7
PF04053	Coatomer WD associated region	3	2	2	2	2	2	3	2	2	4	2	2	12	5	7
PF04054	CCR4-Not complex component, Not1	1	1	1	1	1	1	1	1	1	1	1	1	12	5	7
PF04055	Radical SAM superfamily	5	6	5	5	7	8	8	5	6	7	4	4	12	5	7
PF04056	Ssl1-like	1	1	1	1	1	1	1	1	1	1	1	0	11	5	6
PF04057	Replication factor-A protein 1, N-terminal domain	1	1	1	1	1	1	1	1	1	1	1	1	12	5	7
PF04059	RNA recognition motif 2	1	1	1	1	2	1	1	0	1	1	0	1	10	5	5
PF04061	ORMDL family	1	1	1	1	2	1	1	1	1	1	0	1	11	5	6
PF04062	ARP2/3 complex ARPC3 (21 kDa) subunit	1	1	1	1	1	1	1	1	1	1	1	1	12	5	7
PF04063	Domain of unknown function (DUF383)	1	1	1	1	1	1	1	1	1	1	1	1	12	5	7
PF04064	Domain of unknown function (DUF384)	1	1	1	1	1	1	1	1	1	1	1	1	12	5	7
PF04065	Not1 N-terminal domain, CCR4-Not complex component	1	1	1	1	1	1	5	1	1	1	1	0	11	5	6
PF04068	Possible Fer4-like domain in RNase L inhibitor, RLI	2	2	1	2	2	2	3	2	2	1	2	1	12	5	7
PF04072	Leucine carboxyl methyltransferase	2	2	1	3	2	2	2	1	3	2	2	2	12	5	7
PF04073	Aminoacyl-tRNA editing domain	0	1	1	0	0	0	0	0	0	0	0	0	2	2	0
PF04078	Cell differentiation family, Rcd1-like	1	1	1	1	1	1	1	1	1	1	1	1	12	5	7
PF04080	Per1-like	1	1	1	1	1	1	3	1	1	1	1	0	11	5	6
PF04081	DNA polymerase delta, subunit 4	1	1	1	1	1	1	1	1	1	1	1	1	12	5	7
PF04082	Fungal specific transcription factor domain	66	63	64	183	86	174	575	114	128	123	113	39	12	5	7
PF04083	Partial alpha/beta-hydrolase lipase region	1	1	1	2	1	1	1	1	1	1	1	1	12	5	7
PF04084	Origin recognition complex subunit 2	1	1	1	1	1	1	1	1	1	1	1	1	12	5	7
PF04086	Signal recognition particle, alpha subunit, N-terminal	1	1	1	1	1	1	1	1	1	1	1	1	12	5	7
PF04088	Peroxin 13, N-terminal region	1	1	1	1	1	1	2	1	1	1	1	0	11	5	6
PF04090	RNA polymerase I specific initiation factor	0	1	1	0	0	1	1	0	0	1	0	0	5	2	3
PF04091	Exocyst complex subunit Sec15-like	1	1	1	1	1	1	1	1	1	1	1	2	12	5	7
PF04095	Nicotinate phosphoribosyltransferase (NAPRTase) family	1	1	1	1	1	1	1	1	1	1	1	1	12	5	7
PF04096	Nucleoporin autopeptidase	1	1	1	1	1	1	19	1	1	1	1	1	12	5	7
PF04097	Nup93/Nic96	1	1	1	1	1	1	1	1	1	1	1	0	11	5	6
PF04098	Rad52/22 family double-strand break repair protein	1	1	1	1	6	1	1	1	1	1	1	1	12	5	7
PF04099	Sybindin-like family	2	2	2	2	2	2	3	2	1	2	1	2	12	5	7
PF04100	Vps53-like, N-terminal	1	1	1	1	1	1	3	1	1	1	1	1	12	5	7
PF04101	Glycosyltransferase family 28 C-terminal domain	1	1	1	1	1	1	2	1	1	1	1	1	12	5	7
PF04104	Eukaryotic and archaeal DNA primase, large subunit	1	1	1	1	1	1	2	1	1	1	1	1	12	5	7
PF04106	Autophagy protein Apg5	1	1	1	1	1	1	1	1	1	1	1	1	12	5	7
PF04108	Autophagy protein Apg17	1	1	1	1	1	1	1	1	1	1	1	1	12	5	7
PF04109	Autophagy protein Apg9	1	1	1	1	1	1	1	1	1	1	1	1	12	5	7
PF04110	Ubiquitin-like autophagy protein Apg12	1	1	1	0	0	1	1	0	0	0	1	1	7	3	4
PF04111	Autophagy protein Apg6	1	1	1	1	1	1	1	1	1	1	1	1	12	5	7
PF04112	Mak10 subunit, NatC N(alpha)-terminal acetyltransferase	1	1	1	1	1	1	2	1	1	1	1	1	12	5	7
PF04113	Gpi16 subunit, GPI transamidase component	1	1	1	1	1	1	1	1	1	1	1	1	12	5	7
PF04114	Gaa1-like, GPI transamidase component	1	1	1	1	1	1	1	1	1	1	1	0	11	5	6
PF04115	Ureidoglycolate hydrolase	1	1	1	1	1	1	1	1	1	1	1	0	11	5	6
PF04116	Fatty acid hydroxylase superfamily	6	6	6	15	8	8	11	12	17	6	7	7	12	5	7
PF04117	Mpv17 / PMP22 family	6	5	4	5	7	6	16	5	6	6	4	4	12	5	7
PF04118	Dopey, N-terminal	1	1	1	1	1	1	3	1	1	1	1	0	11	5	6
PF04120	Low affinity iron permease	0	0	0	0	1	0	0	1	1	0	1	0	4	1	3
PF04121	Nuclear pore protein 84 / 107	1	1	1	1	0	1	2	1	1	1	1	1	11	4	7
PF04124	Dor1-like family	1	1	1	1	1	1	0	1	1	1	1	1	11	5	6
PF04127	DNA / pantothenate metabolism flavoprotein	1	1	1	1	0	1	1	1	1	1	1	0	10	4	6
PF04129	Vps52 / Sac2 family	1	1	1	1	1	1	1	1	1	1	1	1	12	5	7
PF04130	Spc97 / Spc98 family	5	5	5	5	5	5	6	5	5	5	5	5	12	5	7
PF04133	Vacuolar protein sorting 55	1	1	1	1	1	1	1	1	1	1	0	0	10	5	5
PF04135	Nucleolar RNA-binding protein, Nop10p family	0	1	1	0	1	1	1	1	1	1	0	0	8	3	5
PF04136	Sec34-like family	1	1	1	1	1	1	1	1	1	1	1	1	12	5	7
PF04137	Endoplasmic Reticulum Oxidoreductin 1 (ERO1)	1	1	1	1	1	1	1	1	1	1	1	1	12	5	7
PF04139	Rad9	1	1	1	1	1	1	2	1	1	1	1	1	12	5	7
PF04140	Isoprenylcysteine carboxyl methyltransferase (ICMT) family	1	1	1	0	1	2	5	1	1	1	1	1	11	4	7
PF04142	Nucleotide-sugar transporter	3	2	3	2	2	2	6	3	2	2	2	2	12	5	7
PF04143	Sulphur transport	0	0	0	1	1	2	2	1	1	1	1	0	8	2	6
PF04145	Ctr copper transporter family	3	4	5	4	5	5	9	4	6	4	2	3	12	5	7
PF04146	YT521-B-like domain	2	1	1	2	5	1	1	2	1	2	1	2	12	5	7
PF04147	Nop14-like family	1	1	1	1	1	1	1	1	1	1	1	1	12	5	7
PF04148	Transmembrane adaptor Erv26	1	1	1	1	1	1	1	1	1	1	1	1	12	5	7
PF04152	Mre11 DNA-binding presumed domain	1	1	1	1	1	1	1	1	1	1	1	1	12	5	7
PF04153	NOT2 / NOT3 / NOT5 family	2	2	2	2	2	2	6	2	2	2	2	1	12	5	7
PF04157	EAP30/Vps36 family	2	2	2	2	2	2	1	2	2	2	2	0	11	5	6
PF04158	Sof1-like domain	1	1	1	1	1	1	1	1	1	1	1	1	12	5	7
PF04161	Arv1-like family	1	1	1	1	1	1	1	2	2	1	1	1	12	5	7
PF04163	Tht1-like nuclear fusion protein	0	1	1	0	0	0	1	0	0	0	0	0	3	2	1
PF04172	LrgB-like family	1	0	0	2	0	2	2	2	2	1	2	0	8	2	6
PF04176	TIP41-like family	1	1	1	1	1	1	1	1	1	1	1	1	12	5	7
PF04177	TAP42-like family	1	1	1	1	0	1	1	1	1	1	1	0	10	4	6
PF04178	Got1/Sft2-like family	2	1	1	1	2	2	5	1	2	2	2	1	12	5	7
PF04179	Initiator tRNA phosphoribosyl transferase	1	1	1	1	1	1	1	1	1	1	2	2	12	5	7
PF04180	Low temperature viability protein	1	1	1	1	1	1	1	1	1	1	1	1	12	5	7
PF04181	Rtr1/RPAP2 family	1	0	0	1	1	1	1	1	1	1	1	1	10	3	7
PF04182	B-block binding subunit of TFIIIC	1	1	1	1	1	0	1	1	1	1	1	1	11	5	6
PF04183	IucA / IucC family	0	1	1	0	1	1	0	0	1	0	0	0	5	3	2
PF04185	Phosphoesterase family	2	1	1	7	3	2	3	5	5	2	4	3	12	5	7
PF04188	Mannosyltransferase (PIG-V)	1	1	0	1	1	1	1	1	1	1	1	1	11	4	7
PF04189	Gcd10p family	1	1	1	0	1	1	1	1	1	1	1	1	11	4	7
PF04190	Protein of unknown function (DUF410)	1	1	1	1	1	1	1	1	1	1	1	1	12	5	7
PF04191	Phospholipid methyltransferase	2	2	2	2	2	2	3	2	2	2	2	2	12	5	7
PF04192	Utp21 specific WD40 associated putative domain	1	1	1	1	1	1	1	1	1	1	1	1	12	5	7
PF04193	PQ loop repeat	7	9	8	8	7	7	16	7	6	7	6	3	12	5	7
PF04194	Programmed cell death protein 2, C-terminal putative domain	1	1	1	1	1	1	1	1	1	1	1	0	11	5	6
PF04199	Putative cyclase	0	0	2	4	4	3	10	2	2	0	5	2	9	3	6
PF04209	homogentisate 1,2-dioxygenase	2	2	2	2	2	3	6	3	5	1	2	2	12	5	7
PF04212	MIT (microtubule interacting and transport) domain	2	3	3	2	2	2	2	2	3	2	2	1	12	5	7
PF04218	CENP-B N-terminal DNA-binding domain	1	0	0	1	1	1	2	1	0	1	1	1	9	3	6
PF04227	Indigoidine synthase A like protein	1	1	1	1	1	1	3	1	1	1	1	0	11	5	6
PF04229	GrpB protein	0	0	0	3	0	1	2	2	1	0	2	0	6	1	5
PF04230	Polysaccharide pyruvyl transferase	0	0	0	0	0	1	1	0	0	1	0	0	3	0	3
PF04248	Nucleotidyltransferase	1	2	3	3	1	1	1	2	2	3	2	1	12	5	7
PF04252	Predicted SAM-dependent RNA methyltransferase	1	1	1	1	1	1	5	1	1	1	1	1	12	5	7
PF04253	Transferrin receptor-like dimerisation domain	2	2	2	2	2	4	5	2	2	2	2	2	12	5	7
PF04258	Signal peptide peptidase	2	0	0	1	1	1	1	1	1	1	1	1	10	3	7
PF04261	Dyp-type peroxidase family	0	0	0	1	0	1	1	1	1	1	0	0	6	1	5
PF04263	Thiamin pyrophosphokinase, catalytic domain	1	1	1	1	1	1	2	1	1	1	1	1	12	5	7
PF04265	Thiamin pyrophosphokinase, vitamin B1 binding domain	1	1	1	1	1	1	2	1	1	1	1	1	12	5	7
PF04275	Phosphomevalonate kinase	0	0	0	1	0	1	1	1	1	1	1	0	7	1	6
PF04280	Tim44-like domain	2	1	1	2	2	1	2	1	2	2	1	1	12	5	7
PF04281	Mitochondrial import receptor subunit Tom22	1	1	1	1	1	1	1	1	1	1	1	1	12	5	7
PF04299	Putative FMN-binding domain	0	1	0	2	1	2	2	2	2	1	2	1	10	3	7
PF04303	PrpF protein	1	0	1	1	2	2	2	1	0	1	2	0	9	4	5
PF04321	RmlD substrate binding domain	1	2	2	1	1	2	3	1	1	2	1	2	12	5	7
PF04324	BFD-like [2Fe-2S] binding domain	0	1	1	1	1	1	2	1	1	1	1	0	10	4	6
PF04343	Protein of unknown function, DUF488	0	0	0	0	0	0	0	1	0	0	0	0	1	0	1
PF04366	Las17-binding protein actin regulator	3	1	1	5	3	6	10	5	5	4	3	2	12	5	7
PF04371	Porphyromonas-type peptidyl-arginine deiminase	0	0	0	6	1	0	2	2	3	1	1	0	7	2	5
PF04376	Arginine-tRNA-protein transferase, N terminus	1	1	1	0	1	1	4	0	0	1	1	0	8	4	4
PF04377	Arginine-tRNA-protein transferase, C terminus	1	1	1	1	1	1	4	1	1	1	1	1	12	5	7
PF04383	KilA-N domain	2	3	2	2	2	1	3	2	2	2	2	2	12	5	7
PF04387	Protein tyrosine phosphatase-like protein, PTPLA	1	1	1	1	1	2	2	1	1	1	1	1	12	5	7
PF04388	Hamartin protein	1	1	1	1	1	1	9	1	1	1	1	0	11	5	6
PF04389	Peptidase family M28	9	15	13	9	10	15	16	10	9	9	10	8	12	5	7
PF04406	Type IIB DNA topoisomerase	1	1	1	0	1	1	1	0	0	0	1	1	8	4	4
PF04408	Helicase associated domain (HA2)	9	10	10	8	9	10	13	9	9	10	10	9	12	5	7
PF04410	Gar1/Naf1 RNA binding region	2	2	2	2	1	2	3	2	2	2	2	0	11	5	6
PF04412	Protein of unknown function (DUF521)	0	0	0	0	0	1	1	0	0	1	0	0	3	0	3
PF04418	Domain of unknown function (DUF543)	1	1	1	1	1	1	1	1	1	1	1	1	12	5	7
PF04419	4F5 protein family	1	0	0	2	2	1	1	0	1	2	1	0	8	3	5
PF04420	CHD5-like protein	1	0	0	1	1	1	1	1	1	1	1	1	10	3	7
PF04424	Protein of unknown function (DUF544)	1	1	1	1	1	1	1	1	1	1	1	0	11	5	6
PF04426	Bul1 C terminus	0	0	0	0	0	1	0	1	0	1	0	0	3	0	3
PF04427	Brix domain	5	5	5	5	6	5	5	5	6	5	5	4	12	5	7
PF04428	Choline kinase N terminus	1	1	1	1	1	1	4	1	1	1	1	0	11	5	6
PF04430	Protein of unknown function (DUF498/DUF598)	1	1	1	2	1	1	1	0	1	1	1	1	11	5	6
PF04433	SWIRM domain	4	4	4	4	4	2	4	4	4	4	3	2	12	5	7
PF04434	SWIM zinc finger	0	1	1	1	0	1	1	0	0	0	0	0	5	3	2
PF04437	RINT-1 / TIP-1 family	1	1	1	1	1	1	1	1	1	1	1	1	12	5	7
PF04438	HIT zinc finger	3	2	2	2	3	2	3	3	3	3	3	2	12	5	7
PF04442	Cytochrome c oxidase assembly protein CtaG/Cox11	1	1	1	1	1	1	3	1	1	1	1	1	12	5	7
PF04444	Catechol dioxygenase N terminus	1	1	1	4	2	3	5	4	3	3	2	1	12	5	7
PF04446	tRNAHis guanylyltransferase	1	1	1	0	1	1	2	1	1	1	1	1	11	4	7
PF04450	Peptidase of plants and bacteria	1	1	1	1	1	1	1	1	1	1	1	1	12	5	7
PF04457	Protein of unknown function (DUF504)	0	0	0	0	0	0	2	0	1	1	1	0	4	0	4
PF04468	PSP1 C-terminal conserved region	1	1	1	1	1	1	1	1	1	1	1	1	12	5	7
PF04478	Mid2 like cell wall stress sensor	1	0	2	1	1	1	1	0	1	2	1	0	9	4	5
PF04479	RTA1 like protein	7	9	11	19	3	29	52	11	12	10	11	1	12	5	7
PF04488	Glycosyltransferase sugar-binding region containing DXD motif	8	7	7	9	8	5	6	7	10	8	8	5	12	5	7
PF04494	WD40 associated region in TFIID subunit, NTD2 domain	1	1	1	1	1	1	1	1	1	1	1	1	12	5	7
PF04495	GRASP55/65 PDZ-like domain	1	1	1	1	1	1	1	1	1	1	1	0	11	5	6
PF04499	SIT4 phosphatase-associated protein	1	1	1	1	1	1	2	1	1	1	1	1	12	5	7
PF04502	Family of unknown function (DUF572)	2	2	2	2	2	2	2	2	2	2	2	1	12	5	7
PF04506	Rft protein	1	1	1	1	1	1	1	1	1	1	1	0	11	5	6
PF04508	Viral A-type inclusion protein repeat	0	0	0	0	0	0	0	1	1	0	0	0	2	0	2
PF04511	Der1-like family	2	2	2	1	2	2	2	2	2	2	2	2	12	5	7
PF04515	Plasma-membrane choline transporter	2	2	1	2	2	2	2	2	2	2	2	1	12	5	7
PF04516	CP2 transcription factor	0	1	1	1	1	1	1	1	1	1	1	0	10	4	6
PF04519	Polymer-forming cytoskeletal	0	0	0	0	0	0	0	1	0	0	0	0	1	0	1
PF04525	LURP-one-related	0	1	1	1	1	1	0	1	0	0	0	1	7	4	3
PF04547	Calcium-activated chloride channel	1	1	1	2	2	2	10	2	2	2	2	2	12	5	7
PF04548	AIG1 family	0	1	1	0	0	2	0	0	0	0	0	0	3	2	1
PF04557	Glutaminyl-tRNA synthetase, non-specific RNA binding region part 2	0	1	1	0	0	0	0	0	0	0	0	0	2	2	0
PF04558	Glutaminyl-tRNA synthetase, non-specific RNA binding region part 1	0	1	1	0	0	0	0	0	0	0	0	0	2	2	0
PF04560	RNA polymerase Rpb2, domain 7	3	3	3	3	3	3	3	3	3	3	3	3	12	5	7
PF04561	RNA polymerase Rpb2, domain 2	3	3	3	3	3	3	3	3	3	3	3	3	12	5	7
PF04563	RNA polymerase beta subunit	3	3	3	3	3	3	3	3	3	3	3	4	12	5	7
PF04564	U-box domain	3	2	3	3	2	2	8	3	2	3	2	2	12	5	7
PF04565	RNA polymerase Rpb2, domain 3	3	3	3	3	3	3	3	3	3	3	3	3	12	5	7
PF04566	RNA polymerase Rpb2, domain 4	2	2	2	2	2	2	2	2	2	2	2	2	12	5	7
PF04567	RNA polymerase Rpb2, domain 5	2	2	2	2	2	2	2	2	2	2	2	2	12	5	7
PF04568	Mitochondrial ATPase inhibitor, IATP	1	1	1	1	1	1	1	1	1	1	1	1	12	5	7
PF04571	lipin, N-terminal conserved region	1	1	1	1	1	1	4	1	1	1	0	1	11	5	6
PF04573	Signal peptidase subunit	1	1	1	1	1	1	1	1	1	1	1	0	11	5	6
PF04574	Protein of unknown function (DUF592)	0	0	0	0	0	0	0	1	1	0	0	0	2	0	2
PF04577	Protein of unknown function (DUF563)	1	2	4	0	2	0	0	1	2	0	1	1	8	4	4
PF04588	Hypoxia induced protein conserved region	2	2	2	2	2	3	10	2	2	2	2	2	12	5	7
PF04597	Ribophorin I	1	1	1	1	1	1	1	1	1	1	1	1	12	5	7
PF04603	Ran-interacting Mog1 protein	1	1	1	1	1	1	3	1	1	1	1	1	12	5	7
PF04607	Region found in RelA / SpoT proteins	0	0	0	0	0	3	0	0	0	0	0	0	1	0	1
PF04614	Pex19 protein family	1	1	1	1	1	1	2	1	1	1	1	1	12	5	7
PF04615	Utp14 protein	1	1	1	1	1	1	1	1	1	1	1	1	12	5	7
PF04616	Glycosyl hydrolases family 43	0	9	8	7	2	16	31	1	1	2	0	1	10	4	6
PF04622	ERG2 and Sigma1 receptor like protein	1	1	1	0	1	1	1	1	1	1	1	1	11	4	7
PF04627	Mitochondrial ATP synthase epsilon chain	1	1	1	1	1	1	2	1	1	1	0	1	11	5	6
PF04628	Sedlin, N-terminal conserved region	2	2	1	0	2	2	2	2	2	2	1	1	11	4	7
PF04636	PA26 p53-induced protein (sestrin)	0	1	1	0	0	0	0	0	0	0	0	0	2	2	0
PF04641	Rtf2 RING-finger	1	1	1	1	1	1	1	1	1	1	1	1	12	5	7
PF04646	Protein of unknown function, DUF604	1	0	0	2	0	1	2	1	1	1	0	0	7	2	5
PF04652	Vta1 like	1	1	1	1	1	1	1	1	1	1	1	0	11	5	6
PF04658	TAFII55 protein conserved region	1	1	1	1	1	1	1	1	1	1	1	0	11	5	6
PF04664	Opioid growth factor receptor (OGFr) conserved region	0	1	0	0	0	0	0	0	0	0	0	0	1	1	0
PF04666	N-Acetylglucosaminyltransferase-IV (GnT-IV) conserved region	1	0	0	0	1	2	3	0	1	2	1	0	7	2	5
PF04667	cAMP-regulated phosphoprotein/endosulfine conserved region	1	1	1	1	1	2	4	1	3	1	1	0	11	5	6
PF04669	Polysaccharide biosynthesis	1	1	1	1	1	1	2	1	1	1	1	0	11	5	6
PF04670	Gtr1/RagA G protein conserved region	2	2	2	2	2	2	4	2	2	2	2	2	12	5	7
PF04672	S-adenosyl methyltransferase	0	0	0	1	0	0	0	0	0	1	0	0	2	1	1
PF04675	DNA ligase N terminus	4	4	4	4	4	4	6	4	4	4	4	3	12	5	7
PF04676	Protein similar to CwfJ C-terminus 2	2	2	2	2	1	2	2	2	2	2	2	1	12	5	7
PF04677	Protein similar to CwfJ C-terminus 1	2	2	2	2	1	2	2	2	2	2	2	1	12	5	7
PF04678	Mitochondrial calcium uniporter	1	1	1	1	1	1	1	1	1	1	1	1	12	5	7
PF04679	ATP dependent DNA ligase C terminal region	3	3	3	3	3	3	5	3	3	3	3	2	12	5	7
PF04681	Blastomyces yeast-phase-specific protein	0	0	0	3	3	0	0	1	2	1	1	3	7	2	5
PF04683	Proteasome complex subunit Rpn13 ubiquitin receptor	2	1	1	1	1	1	1	1	1	1	1	1	12	5	7
PF04690	YABBY protein	0	0	0	0	1	0	0	0	0	0	0	0	1	1	0
PF04695	Peroxisomal membrane anchor protein (Pex14p) conserved region	2	2	2	2	2	2	3	2	2	2	2	2	12	5	7
PF04696	pinin/SDK/memA/ protein conserved region	1	1	1	1	1	1	3	1	1	1	1	1	12	5	7
PF04699	ARP2/3 complex 16 kDa subunit (p16-Arc)	1	1	1	1	1	1	1	1	1	1	1	1	12	5	7
PF04707	PRELI-like family	2	2	2	2	2	2	2	2	2	2	0	2	11	5	6
PF04715	Anthranilate synthase component I, N terminal region	2	2	2	2	2	2	3	2	2	2	2	0	11	5	6
PF04716	ETC complex I subunit conserved region	1	1	1	1	1	1	1	1	1	1	1	1	12	5	7
PF04718	Mitochondrial ATP synthase g subunit	1	1	1	1	1	1	1	1	1	1	1	1	12	5	7
PF04719	hTAFII28-like protein conserved region	1	1	1	1	1	1	1	1	1	1	1	0	11	5	6
PF04722	Ssu72-like protein	1	1	1	1	1	1	2	1	1	1	1	1	12	5	7
PF04724	Glycosyltransferase family 17	2	2	2	1	1	1	2	1	2	1	2	1	12	5	7
PF04727	ELMO/CED-12 family	1	1	1	1	1	1	1	1	1	1	1	1	12	5	7
PF04729	ASF1 like histone chaperone	1	1	1	1	1	1	1	1	1	1	1	1	12	5	7
PF04733	Coatomer epsilon subunit	1	1	1	1	1	1	1	1	1	1	1	1	12	5	7
PF04734	Neutral/alkaline non-lysosomal ceramidase, N-terminal	2	1	1	3	3	1	1	3	3	2	2	3	12	5	7
PF04739	5'-AMP-activated protein kinase beta subunit, interaction domain	1	1	1	1	1	1	2	1	1	1	1	0	11	5	6
PF04749	PLAC8 family	3	4	4	2	3	3	5	2	4	2	3	1	12	5	7
PF04750	FAR-17a/AIG1-like protein	0	1	1	1	0	2	3	0	1	0	1	0	7	3	4
PF04752	ChaC-like protein	1	1	1	1	1	1	3	1	1	1	1	0	11	5	6
PF04756	OST3 / OST6 family	1	1	1	1	1	1	2	1	1	1	1	1	12	5	7
PF04757	Pex2 / Pex12 amino terminal region	3	3	3	3	2	3	3	3	3	3	2	2	12	5	7
PF04758	Ribosomal protein S30	0	1	1	1	1	1	1	1	1	1	1	1	11	4	7
PF04760	Translation initiation factor IF-2, N-terminal region	0	0	0	0	0	0	1	0	0	0	0	0	1	0	1
PF04762	IKI3 family	1	1	1	1	1	1	1	1	1	1	1	1	12	5	7
PF04768	NAT, N-acetyltransferase, of N-acetylglutamate synthase	2	2	2	2	2	2	2	3	3	2	2	1	12	5	7
PF04769	Mating-type protein MAT alpha 1 HMG-box	0	0	0	0	1	1	1	0	1	0	1	1	6	1	5
PF04774	Hyaluronan / mRNA binding family	1	1	1	1	1	2	6	1	1	1	1	0	11	5	6
PF04777	Erv1 / Alr family	2	2	2	1	2	2	2	2	2	2	2	1	12	5	7
PF04791	LMBR1-like membrane protein	2	2	2	2	2	2	2	2	2	2	2	3	12	5	7
PF04795	PAPA-1-like conserved region	1	1	1	1	1	1	3	1	1	1	1	1	12	5	7
PF04800	ETC complex I subunit conserved region	1	1	1	1	1	1	1	1	1	1	1	1	12	5	7
PF04801	Sin-like protein conserved region	1	1	1	1	1	1	1	1	1	1	1	1	12	5	7
PF04802	Component of IIS longevity pathway SMK-1	1	1	1	1	1	1	2	1	1	1	1	1	12	5	7
PF04810	Sec23/Sec24 zinc finger	3	3	3	2	3	3	5	3	3	3	3	2	12	5	7
PF04811	Sec23/Sec24 trunk domain	3	3	3	2	3	3	5	3	3	3	3	2	12	5	7
PF04815	Sec23/Sec24 helical domain	3	3	3	2	3	3	5	3	3	3	3	2	12	5	7
PF04818	RNA polymerase II-binding domain.	4	3	3	1	3	3	5	2	2	2	3	2	12	5	7
PF04820	Tryptophan halogenase	0	1	0	2	4	0	0	1	1	2	1	1	8	3	5
PF04821	Timeless protein	1	1	1	1	1	1	3	1	1	1	1	1	12	5	7
PF04824	Conserved region of Rad21 / Rec8 like protein	2	2	2	2	1	1	3	2	2	1	1	1	12	5	7
PF04825	N terminus of Rad21 / Rec8 like protein	2	2	2	2	2	2	3	1	2	2	2	1	12	5	7
PF04828	Glutathione-dependent formaldehyde-activating enzyme	4	3	8	12	8	10	24	10	9	10	8	5	12	5	7
PF04840	Vps16, C-terminal region	1	1	1	1	1	1	1	1	1	1	1	1	12	5	7
PF04841	Vps16, N-terminal region	1	1	1	1	1	1	1	1	1	1	1	1	12	5	7
PF04847	Calcipressin	1	1	1	1	1	1	2	1	1	1	1	1	12	5	7
PF04851	Type III restriction enzyme, res subunit	4	4	4	4	4	3	5	3	3	4	5	4	12	5	7
PF04855	SNF5 / SMARCB1 / INI1	2	2	2	2	2	2	2	2	2	2	2	0	11	5	6
PF04857	CAF1 family ribonuclease	2	2	2	1	1	1	1	1	1	1	2	1	12	5	7
PF04869	Uso1 / p115 like vesicle tethering protein, head region	1	1	1	1	1	1	1	1	1	1	1	1	12	5	7
PF04871	Uso1 / p115 like vesicle tethering protein, C terminal region	1	1	1	1	1	1	1	1	1	1	1	1	12	5	7
PF04874	Mak16 protein C-terminal region	1	1	1	1	1	1	1	1	1	1	1	1	12	5	7
PF04879	Molybdopterin oxidoreductase Fe4S4 domain	0	0	0	1	0	0	1	0	0	0	0	0	2	1	1
PF04880	NUDE protein, C-terminal conserved region	1	1	1	1	1	1	2	1	1	1	1	0	11	5	6
PF04882	Peroxin-3	1	1	1	2	1	1	1	1	1	1	1	1	12	5	7
PF04884	Vitamin B6 photo-protection and homoeostasis	1	1	1	1	1	1	1	1	1	1	1	1	12	5	7
PF04885	Stigma-specific protein, Stig1	0	3	3	0	0	0	0	0	0	0	0	0	2	2	0
PF04886	PT repeat	0	1	0	0	0	0	0	0	0	0	0	0	1	1	0
PF04889	Cwf15/Cwc15 cell cycle control protein	1	1	1	1	1	1	1	1	1	1	1	1	12	5	7
PF04892	VanZ like family	1	1	1	1	1	1	1	0	1	1	0	1	10	5	5
PF04893	Yip1 domain	2	3	3	2	2	2	2	2	2	2	2	2	12	5	7
PF04898	Glutamate synthase central domain	1	1	1	1	1	1	2	1	1	1	1	1	12	5	7
PF04900	Fcf1	2	2	2	2	2	2	3	2	2	2	2	2	12	5	7
PF04908	SH3-binding, glutamic acid-rich protein	0	1	0	1	1	0	0	1	1	0	0	0	5	3	2
PF04909	Amidohydrolase	4	7	5	9	5	9	20	6	9	5	7	5	12	5	7
PF04910	Transcriptional repressor TCF25	1	1	1	1	1	1	1	1	1	1	0	0	10	5	5
PF04911	ATP synthase j chain	0	1	1	0	1	1	1	1	1	1	1	0	9	3	6
PF04912	Dynamitin	1	1	1	1	1	1	1	1	1	1	1	1	12	5	7
PF04921	XAP5, circadian clock regulator	1	1	1	1	1	1	2	1	1	1	0	1	11	5	6
PF04922	DIE2/ALG10 family	1	1	1	1	1	1	2	1	1	1	1	1	12	5	7
PF04926	Poly(A) polymerase predicted RNA binding domain	1	1	1	1	1	1	6	1	1	1	1	1	12	5	7
PF04927	Seed maturation protein	0	0	0	0	0	1	0	0	0	0	0	0	1	0	1
PF04928	Poly(A) polymerase central domain	1	2	2	2	1	2	8	2	1	2	2	1	12	5	7
PF04930	FUN14 family	0	1	1	0	0	0	0	0	0	0	0	0	2	2	0
PF04931	DNA polymerase phi	1	1	1	1	1	1	1	1	1	1	1	1	12	5	7
PF04934	MED6 mediator sub complex component	1	1	1	1	1	1	1	1	1	1	1	1	12	5	7
PF04935	Surfeit locus protein 6	1	1	1	1	1	1	3	1	1	1	1	0	11	5	6
PF04937	Protein of unknown function (DUF 659)	0	0	0	0	5	0	17	0	0	0	0	0	2	1	1
PF04938	Survival motor neuron (SMN) interacting protein 1 (SIP1)	1	1	1	1	1	1	1	1	1	1	1	0	11	5	6
PF04939	Ribosome biogenesis regulatory protein (RRS1)	1	1	1	1	1	1	1	1	1	1	1	1	12	5	7
PF04950	40S ribosome biogenesis protein Tsr1 and BMS1 C-terminal	2	2	2	2	2	2	2	2	2	2	2	1	12	5	7
PF04959	Arsenite-resistance protein 2	1	1	1	1	1	1	6	1	1	1	0	1	11	5	6
PF04960	Glutaminase	0	0	0	0	0	1	1	0	0	0	0	0	2	0	2
PF04968	CHORD	1	1	1	1	1	1	2	1	1	1	1	1	12	5	7
PF04969	CS domain	4	4	4	4	4	4	6	4	4	4	4	3	12	5	7
PF04979	Protein phosphatase inhibitor 2 (IPP-2)	1	1	1	1	1	1	2	1	1	1	1	0	11	5	6
PF04981	NMD3 family	1	1	1	1	1	1	1	1	1	1	1	1	12	5	7
PF04982	HPP family	1	1	1	1	1	1	1	1	1	1	1	1	12	5	7
PF04983	RNA polymerase Rpb1, domain 3	3	3	3	5	3	3	4	4	4	3	4	2	12	5	7
PF04987	Phosphatidylinositolglycan class N (PIG-N)	1	1	1	2	1	1	2	1	1	1	1	1	12	5	7
PF04990	RNA polymerase Rpb1, domain 7	1	1	1	1	1	1	3	1	1	1	1	0	11	5	6
PF04991	LicD family	2	1	1	2	2	1	2	1	1	2	2	2	12	5	7
PF04992	RNA polymerase Rpb1, domain 6	1	1	1	1	1	1	3	1	1	1	1	0	11	5	6
PF04997	RNA polymerase Rpb1, domain 1	3	3	3	5	3	3	4	3	4	3	4	2	12	5	7
PF04998	RNA polymerase Rpb1, domain 5	3	3	3	6	3	3	4	4	4	3	5	2	12	5	7
PF05000	RNA polymerase Rpb1, domain 4	3	3	3	4	3	3	4	4	4	3	4	2	12	5	7
PF05001	RNA polymerase Rpb1 C-terminal repeat	0	1	1	0	1	1	3	1	0	0	0	0	6	3	3
PF05002	SGS domain	1	1	1	1	1	1	1	1	1	1	1	0	11	5	6
PF05004	Interferon-related developmental regulator (IFRD)	1	1	1	1	1	1	1	1	1	1	1	1	12	5	7
PF05007	Mannosyltransferase (PIG-M)	1	1	1	1	1	1	1	1	1	1	1	1	12	5	7
PF05008	Vesicle transport v-SNARE protein N-terminus	1	1	1	1	1	1	3	1	1	1	1	1	12	5	7
PF05011	Lariat debranching enzyme, C-terminal domain	1	1	1	2	1	1	2	1	1	1	1	1	12	5	7
PF05019	Coenzyme Q (ubiquinone) biosynthesis protein Coq4	1	1	1	1	1	1	1	1	1	1	1	1	12	5	7
PF05020	NPL4 family, putative zinc binding region	1	1	1	1	1	1	2	1	1	1	1	1	12	5	7
PF05021	NPL4 family	1	1	1	1	1	1	2	1	1	1	1	1	12	5	7
PF05022	SRP40, C-terminal domain	1	1	1	1	1	1	1	1	1	1	1	1	12	5	7
PF05024	N-acetylglucosaminyl transferase component (Gpi1)	1	1	1	1	1	1	1	1	0	1	1	1	11	5	6
PF05026	Dcp2, box A domain	1	1	1	1	1	1	1	1	1	1	1	0	11	5	6
PF05028	Poly (ADP-ribose) glycohydrolase (PARG)	0	1	1	1	1	1	1	1	1	0	0	0	8	4	4
PF05029	Timeless protein C terminal region	1	0	0	1	1	1	3	1	1	1	1	1	10	3	7
PF05032	Spo12 family	1	1	1	1	1	1	1	1	1	1	1	1	12	5	7
PF05033	Pre-SET motif	0	1	1	1	1	1	1	1	1	1	0	1	10	4	6
PF05034	Methylaspartate ammonia-lyase N-terminus	0	1	1	0	0	0	0	0	0	0	0	0	2	2	0
PF05042	Caleosin related protein	0	0	0	0	1	0	2	1	0	1	0	0	4	1	3
PF05046	Mitochondrial large subunit ribosomal protein (Img2)	1	1	1	0	1	1	1	1	1	1	1	0	10	4	6
PF05047	Mitochondrial ribosomal protein L51 / S25 / CI-B8 domain	3	2	2	3	3	3	4	3	3	3	2	1	12	5	7
PF05049	Interferon-inducible GTPase (IIGP)	0	0	0	1	0	0	0	0	0	1	0	0	2	1	1
PF05050	Methyltransferase FkbM domain	1	0	0	1	0	0	0	2	2	0	0	0	4	2	2
PF05051	Cytochrome C oxidase copper chaperone (COX17)	1	1	1	1	1	1	1	1	1	1	0	0	10	5	5
PF05057	Putative serine esterase (DUF676)	2	4	5	7	7	5	14	6	8	3	11	5	12	5	7
PF05063	MT-A70	1	1	1	1	1	1	1	1	1	1	1	0	11	5	6
PF05064	Nsp1-like C-terminal region	1	1	1	1	1	1	1	1	1	1	1	1	12	5	7
PF05071	NADH ubiquinone oxidoreductase subunit NDUFA12	2	2	2	2	2	2	2	2	2	2	2	0	11	5	6
PF05088	Bacterial NAD-glutamate dehydrogenase	0	1	1	1	1	1	3	1	1	0	0	1	9	4	5
PF05089	Alpha-N-acetylglucosaminidase (NAGLU) tim-barrel domain	0	0	0	3	0	0	0	1	2	2	1	0	5	1	4
PF05091	Eukaryotic translation initiation factor 3 subunit 7 (eIF-3)	1	1	1	1	1	1	2	1	1	1	1	1	12	5	7
PF05093	Cytokine-induced anti-apoptosis inhibitor 1, Fe-S biogenesis	1	1	1	1	1	1	1	1	1	1	1	1	12	5	7
PF05127	Helicase	1	1	1	1	1	1	1	1	1	1	1	1	12	5	7
PF05129	Transcription elongation factor Elf1 like	0	1	1	0	1	1	1	1	1	1	1	0	9	3	6
PF05131	Pep3/Vps18/deep orange family	1	1	1	1	1	1	1	1	1	1	1	1	12	5	7
PF05132	RNA polymerase III RPC4	1	1	1	1	1	1	1	1	1	1	1	0	11	5	6
PF05139	Erythromycin esterase	0	0	0	1	0	1	3	1	1	0	0	0	5	1	4
PF05141	Pyoverdine/dityrosine biosynthesis protein	2	0	0	3	3	3	4	3	4	1	1	2	10	3	7
PF05147	Lanthionine synthetase C-like protein	0	1	1	1	0	1	5	1	1	1	1	0	9	3	6
PF05148	Hypothetical methyltransferase	1	1	3	1	1	1	1	1	1	1	1	1	12	5	7
PF05153	Myo-inositol oxygenase	0	0	0	1	1	1	1	1	1	1	1	2	9	2	7
PF05154	TM2 domain	0	0	0	0	0	0	9	0	0	0	0	0	1	0	1
PF05158	RNA polymerase Rpc34 subunit	1	1	1	1	1	1	1	1	1	1	1	1	12	5	7
PF05160	DSS1/SEM1 family	1	1	1	1	1	1	1	1	1	1	1	1	12	5	7
PF05162	Ribosomal protein L41	0	0	0	0	0	0	0	0	0	0	1	0	1	0	1
PF05172	Nup53/35/40-type RNA recognition motif	0	0	1	0	0	0	0	0	0	0	0	0	1	1	0
PF05175	Methyltransferase small domain	0	0	0	0	1	0	0	1	1	0	0	1	4	1	3
PF05176	ATP10 protein	1	1	1	1	1	1	1	1	1	1	0	1	11	5	6
PF05178	KRI1-like family	1	1	1	1	1	1	1	1	1	1	1	1	12	5	7
PF05179	RNA pol II accessory factor, Cdc73 family, C-terminal	1	1	1	1	1	1	2	1	1	1	1	1	12	5	7
PF05180	DNL zinc finger	1	1	1	1	1	1	1	1	1	1	1	1	12	5	7
PF05181	XPA protein C-terminus	1	1	1	1	1	1	1	1	1	1	1	1	12	5	7
PF05182	Fip1 motif	1	1	1	1	1	1	1	1	1	1	1	1	12	5	7
PF05183	RNA dependent RNA polymerase	2	4	3	2	4	5	5	2	2	4	3	3	12	5	7
PF05185	PRMT5 arginine-N-methyltransferase	1	1	1	1	1	1	4	1	1	1	1	1	12	5	7
PF05186	Dpy-30 motif	1	1	1	1	1	1	1	0	1	1	1	1	11	5	6
PF05187	Electron transfer flavoprotein-ubiquinone oxidoreductase, 4Fe-4S	1	1	1	1	1	1	1	1	1	1	1	1	12	5	7
PF05188	MutS domain II	4	5	5	4	5	4	3	5	5	5	5	3	12	5	7
PF05189	RNA 3'-terminal phosphate cyclase (RTC), insert domain	1	1	1	1	1	1	1	1	1	1	1	0	11	5	6
PF05190	MutS family domain IV	3	4	4	4	4	3	3	5	5	5	4	2	12	5	7
PF05191	Adenylate kinase, active site lid	2	2	2	2	2	2	3	2	2	2	2	1	12	5	7
PF05192	MutS domain III	4	6	6	4	6	5	5	5	6	6	6	4	12	5	7
PF05193	Peptidase M16 inactive domain	6	6	6	6	6	6	27	6	7	6	6	6	12	5	7
PF05195	Aminopeptidase P, N-terminal domain	3	3	4	3	3	3	4	3	3	3	2	2	12	5	7
[truncated: 2,288 more rows]

## Sheet: Absent Drechmeria
PFAM ID	Title	Drechmeria coniospora	Arthrobotrys oligospora	Monacrosporium haptotylum	Pochonia chlamydosporia	Hirsutella minnesotensis	Fusarium graminearum	Fusarium oxysporum	Metarhizium acridum	Metarhizium anisopliae	Trichoderma reesei	Tolypocladium ophioglossoides	Ophiocordyceps sinensis	Number of species	Number of nematophagous species	Number of non-nematophagous species
PF05729	NACHT domain	0	55	32	33	13	35	104	6	26	23	22	7	11	4	7
PF00931	NB-ARC domain	0	9	8	10	15	8	22	2	6	2	4	1	11	4	7
PF12770	CHAT domain	0	10	14	8	11	5	27	3	2	1	2	1	11	4	7
PF06441	Epoxide hydrolase N terminus	0	2	2	6	3	7	10	4	5	5	1	1	11	4	7
PF01487	Type I 3-dehydroquinase	0	2	2	3	2	4	9	3	3	3	3	1	11	4	7
PF07247	Alcohol acetyltransferase	0	3	6	2	2	6	8	3	3	1	2	1	11	4	7
PF12340	Protein of unknown function (DUF3638)	0	5	3	1	8	4	3	2	2	2	2	3	11	4	7
PF12359	Protein of unknown function (DUF3645)	0	5	3	1	7	3	4	2	2	2	1	3	11	4	7
PF01596	O-methyltransferase	0	4	1	4	3	1	4	2	3	1	5	1	11	4	7
PF00474	Sodium:solute symporter family	0	2	3	3	1	1	12	2	3	5	2	1	11	4	7
PF14441	OTT_1508-like deaminase	0	6	3	1	1	3	11	2	1	3	2	1	11	4	7
PF01966	HD domain	0	1	1	4	4	2	6	4	6	2	2	2	11	4	7
PF05875	Ceramidase	0	2	3	3	1	3	4	3	3	2	1	1	11	4	7
PF08501	Shikimate dehydrogenase substrate binding domain	0	1	1	3	1	7	9	2	2	3	1	2	11	4	7
PF08592	Domain of unknown function (DUF1772)	0	3	2	2	2	4	5	3	6	2	2	1	11	4	7
PF02627	Carboxymuconolactone decarboxylase family	0	1	1	2	4	3	6	2	2	1	1	2	11	4	7
PF09421	Frequency clock protein	0	1	1	5	2	3	13	1	1	1	1	1	11	4	7
PF09273	Rubisco LSMT substrate-binding	0	2	1	3	2	1	1	3	2	2	1	1	11	4	7
PF13364	Beta-galactosidase jelly roll domain	0	2	4	3	1	2	4	1	1	1	1	1	11	4	7
PF10435	Beta-galactosidase, domain 2	0	2	4	1	1	2	4	1	1	1	1	1	11	4	7
PF02178	AT hook motif	0	1	1	2	1	2	5	1	2	1	1	1	11	4	7
PF00547	Urease, gamma subunit	0	1	1	1	1	2	6	1	1	1	1	1	11	4	7
PF12539	Chromosome segregation protein Csm1/Pcs1	0	1	1	1	2	1	3	1	1	1	1	1	11	4	7
PF08719	Domain of unknown function (DUF1768)	0	1	1	1	1	1	3	1	1	1	2	1	11	4	7
PF00275	EPSP synthase (3-phosphoshikimate 1-carboxyvinyltransferase)	0	2	1	1	3	1	1	1	1	1	1	1	11	4	7
PF09774	Caffeine-induced death protein 2	0	1	1	1	1	1	1	1	1	1	1	1	11	4	7
PF08729	HPC2 and ubinuclein domain	0	1	1	1	1	1	1	1	1	1	1	1	11	4	7
PF08492	SRP72 RNA-binding domain	0	1	1	1	1	1	1	1	1	1	1	1	11	4	7
PF16242	Pyridoxamine 5'-phosphate oxidase like	0	1	1	1	1	1	1	1	1	1	1	1	11	4	7
PF05827	Vacuolar ATP synthase subunit S1 (ATP6S1)	0	1	1	1	1	1	1	1	1	1	1	1	11	4	7
PF11563	Protoglobin	0	1	1	1	1	1	1	1	1	1	1	1	11	4	7
PF04758	Ribosomal protein S30	0	1	1	1	1	1	1	1	1	1	1	1	11	4	7
PF02458	Transferase family	0	1	3	7	5	7	16	4	11	6	0	2	10	4	6
PF07883	Cupin domain	0	3	3	10	2	11	16	6	5	5	3	0	10	4	6
PF04616	Glycosyl hydrolases family 43	0	9	8	7	2	16	31	1	1	2	0	1	10	4	6
PF01328	Peroxidase, family 2	0	2	4	1	12	3	11	2	3	4	0	7	10	4	6
PF14033	Protein of unknown function (DUF4246)	0	21	3	1	3	3	7	3	3	2	1	0	10	4	6
PF07110	EthD domain	0	1	2	3	1	3	5	2	4	5	4	0	10	4	6
PF07470	Glycosyl Hydrolase Family 88	0	1	2	6	0	4	6	2	4	2	1	1	10	3	7
PF06772	Bacterial low temperature requirement A protein (LtrA)	0	2	2	2	3	2	3	3	3	4	1	0	10	4	6
PF13833	EF-hand domain pair	0	3	4	0	3	1	3	2	2	2	3	1	10	3	7
PF09995	Uncharacterized protein conserved in bacteria (DUF2236)	0	1	2	5	1	3	2	3	2	2	1	0	10	4	6
PF03881	Fructosamine kinase	0	1	1	7	1	2	2	4	4	1	3	0	10	4	6
PF14087	Domain of unknown function (DUF4267)	0	1	1	3	1	6	9	1	1	1	1	0	10	4	6
PF04299	Putative FMN-binding domain	0	1	0	2	1	2	2	2	2	1	2	1	10	3	7
PF13363	Beta-galactosidase, domain 3	0	2	4	1	1	2	4	1	1	1	1	0	10	4	6
PF01177	Asp/Glu/Hydantoin racemase	0	1	1	5	1	1	4	2	0	1	1	1	10	4	6
PF00797	N-acetyltransferase	0	1	1	4	0	3	4	1	1	1	1	1	10	3	7
PF13598	Domain of unknown function (DUF4139)	0	1	1	2	1	1	3	2	2	1	2	0	10	4	6
PF13600	N-terminal domain of unknown function (DUF4140)	0	1	1	2	1	1	3	2	2	1	2	0	10	4	6
PF00449	Urease alpha-subunit, N-terminal domain	0	1	1	1	1	2	6	1	1	1	1	0	10	4	6
PF07683	Cobalamin synthesis protein cobW C-terminal domain	0	2	2	1	1	1	2	1	1	1	1	0	10	4	6
PF10183	ESSS subunit of NADH:ubiquinone oxidoreductase (complex I)	0	1	1	1	1	1	2	3	1	1	1	0	10	4	6
PF03330	Rare lipoprotein A (RlpA)-like double-psi beta-barrel	0	1	1	1	1	1	0	2	1	2	1	1	10	4	6
PF15979	Glycosyl hydrolase family 115	0	1	1	1	1	2	2	1	1	1	1	0	10	4	6
PF08939	Domain of unknown function (DUF1917)	0	1	1	1	0	1	3	1	1	1	1	1	10	3	7
PF02502	Ribose/Galactose Isomerase	0	1	1	2	1	1	1	1	1	1	0	1	10	4	6
PF04324	BFD-like [2Fe-2S] binding domain	0	1	1	1	1	1	2	1	1	1	1	0	10	4	6
PF02574	Homocysteine S-methyltransferase	0	1	1	1	1	1	1	1	1	1	1	0	10	4	6
PF03824	High-affinity nickel-transport protein	0	1	1	1	1	1	1	1	1	1	1	0	10	4	6
PF09350	Domain of unknown function (DUF1992)	0	1	1	1	1	1	1	1	1	1	1	0	10	4	6
PF08728	CRT10	0	1	1	1	1	0	1	1	1	1	1	1	10	4	6
PF08293	Mitochondrial ribosomal subunit S27	0	1	1	1	1	1	1	1	1	0	1	1	10	4	6
PF03081	Exo70 exocyst complex subunit	0	1	1	1	1	1	1	1	1	1	0	1	10	4	6
PF04516	CP2 transcription factor	0	1	1	1	1	1	1	1	1	1	1	0	10	4	6
PF09130	Domain of unknown function (DUF1932)	0	1	1	1	1	1	1	1	1	1	1	0	10	4	6
PF15879	NADH-ubiquinone oxidoreductase MWFE subunit	0	1	1	1	1	1	1	1	1	1	1	0	10	4	6
PF08658	Rad54 N terminal	0	1	1	1	1	1	1	1	1	1	1	0	10	4	6
PF01774	UreD urease accessory protein	0	1	1	1	1	1	1	1	1	1	1	0	10	4	6
PF01883	Domain of unknown function DUF59	0	1	1	0	1	1	1	1	1	1	1	1	10	3	7
PF11626	TRF2-interacting telomeric protein/Rap1 - C terminal domain	0	1	1	1	1	0	1	1	1	1	1	1	10	4	6
PF05033	Pre-SET motif	0	1	1	1	1	1	1	1	1	1	0	1	10	4	6
PF00734	Fungal cellulose binding domain	0	81	106	9	0	12	15	2	4	14	2	0	9	3	6
PF07691	PA14 domain	0	3	5	2	0	6	18	1	1	3	2	0	9	3	6
PF04199	Putative cyclase	0	0	2	4	4	3	10	2	2	0	5	2	9	3	6
PF02661	Fic/DOC family	0	4	4	1	0	3	6	3	1	0	4	2	9	3	6
PF16862	Glycosyl hydrolase family 79 C-terminal beta domain	0	2	3	7	0	1	5	1	2	4	1	0	9	3	6
PF07287	Protein of unknown function (DUF1446)	0	1	2	2	2	1	5	2	2	0	2	0	9	4	5
PF07366	SnoaL-like polyketide cyclase	0	1	1	3	5	4	7	0	0	1	1	1	9	4	5
PF02417	Chromate transporter	0	2	1	2	0	1	12	1	1	1	1	0	9	3	6
PF14378	PAP2 superfamily	0	0	0	2	1	3	2	2	2	2	1	1	9	2	7
PF03894	D-xylulose 5-phosphate/D-fructose 6-phosphate phosphoketolase	0	1	0	2	2	2	2	2	1	2	1	0	9	3	6
PF11374	Protein of unknown function (DUF3176)	0	0	0	1	1	4	4	2	2	1	1	1	9	2	7
PF10067	Predicted membrane protein (DUF2306)	0	1	1	3	2	3	3	0	1	0	1	1	9	4	5
PF00699	Urease beta subunit	0	1	1	1	1	2	6	1	1	1	0	0	9	4	5
PF07944	Beta-L-arabinofuranosidase, GH127	0	0	1	1	1	2	3	2	2	1	0	1	9	3	6
PF02816	Alpha-kinase family	0	2	1	0	2	0	3	1	1	1	1	2	9	3	6
PF14832	Putative oxalocrotonate tautomerase enzyme	0	1	1	1	1	1	2	1	3	2	0	0	9	4	5
PF05147	Lanthionine synthetase C-like protein	0	1	1	1	0	1	5	1	1	1	1	0	9	3	6
PF07103	Protein of unknown function (DUF1365)	0	0	1	1	1	2	1	2	2	0	1	2	9	3	6
PF02065	Melibiase	0	0	0	2	1	2	2	1	1	1	1	1	9	2	7
PF06792	Uncharacterised protein family (UPF0261)	0	1	1	1	1	0	0	2	2	1	2	1	9	4	5
PF05088	Bacterial NAD-glutamate dehydrogenase	0	1	1	1	1	1	3	1	1	0	0	1	9	4	5
PF16875	Glycosyl hydrolase family 36 N-terminal domain	0	0	0	2	1	2	1	1	1	1	1	1	9	2	7
PF16874	Glycosyl hydrolase family 36 C-terminal domain	0	0	0	2	1	2	1	1	1	1	1	1	9	2	7
PF13535	ATP-grasp domain	0	1	1	1	1	2	2	1	1	0	1	0	9	4	5
PF09370	Phosphoenolpyruvate hydrolase-like	0	1	1	1	1	0	0	2	2	1	1	1	9	4	5
PF12776	Myb/SANT-like DNA-binding domain	0	0	0	1	1	1	1	1	1	2	1	1	9	2	7
PF13405	EF-hand domain	0	1	1	1	1	1	0	1	1	2	1	0	9	4	5
PF08631	Meiosis protein SPO22/ZIP4 like	0	2	1	0	1	1	1	0	1	1	1	1	9	3	6
PF05153	Myo-inositol oxygenase	0	0	0	1	1	1	1	1	1	1	1	2	9	2	7
PF10497	Zinc-finger domain of monoamine-oxidase A repressor R1	0	1	2	1	1	0	1	1	1	1	1	0	9	4	5
PF13875	Domain of unknown function (DUF4202)	0	1	1	1	1	1	1	1	1	0	1	0	9	4	5
PF15375	Domain of unknown function (DUF4602)	0	1	1	1	1	1	1	1	1	0	1	0	9	4	5
PF10270	Membrane magnesium transporter	0	1	1	0	1	1	1	0	1	1	1	1	9	3	6
PF05129	Transcription elongation factor Elf1 like	0	1	1	0	1	1	1	1	1	1	1	0	9	3	6
PF12411	Choline sulfatase enzyme C terminal	0	0	0	1	1	1	1	1	1	1	1	1	9	2	7
PF05532	CsbD-like	0	0	0	1	1	1	1	1	1	1	1	1	9	2	7
PF01936	NYN domain	0	1	0	1	1	1	1	1	1	0	1	1	9	3	6
PF11443	Domain of unknown function (DUF2828)	0	1	1	1	1	1	1	0	0	1	1	1	9	4	5
PF01730	UreF	0	1	1	1	1	1	1	1	1	1	0	0	9	4	5
PF11720	Peptidase inhibitor I78 family	0	1	1	0	1	1	1	1	1	1	0	1	9	3	6
PF04911	ATP synthase j chain	0	1	1	0	1	1	1	1	1	1	1	0	9	3	6
PF07519	Tannase and feruloyl esterase	0	5	7	6	0	7	10	3	3	0	1	0	8	3	5
PF05592	Bacterial alpha-L-rhamnosidase	0	5	7	1	0	6	19	1	0	1	1	0	8	3	5
PF01488	Shikimate / quinate 5-dehydrogenase	0	1	1	2	0	3	7	2	2	2	0	0	8	3	5
PF17107	N-terminal domain on NACHT_NTPase and P-loop NTPases	0	2	4	2	1	4	2	0	1	0	2	0	8	4	4
PF12417	Zinc finger protein	0	0	0	1	2	0	1	2	2	2	2	2	8	2	6
PF03659	Glycosyl hydrolase family 71	0	3	1	5	0	0	2	1	1	4	3	0	8	3	5
PF02958	Ecdysteroid kinase	0	1	1	1	0	5	7	1	1	2	0	0	8	3	5
PF13695	Zinc-binding domain	0	4	1	1	2	2	2	1	0	0	2	0	8	4	4
PF10604	Polyketide cyclase / dehydrase and lipid transport	0	1	2	1	0	1	7	0	1	1	1	0	8	3	5
PF13229	Right handed beta helix region	0	2	1	3	0	3	3	1	1	1	0	0	8	3	5
PF10022	Uncharacterized protein conserved in bacteria (DUF2264)	0	1	1	3	0	2	4	1	2	1	0	0	8	3	5
PF06140	Interferon-induced 6-16 family	0	3	3	1	2	2	0	1	1	1	0	0	8	4	4
PF00536	SAM domain (Sterile alpha motif)	0	3	1	1	1	2	2	0	0	0	2	2	8	4	4
PF02128	Fungalysin metallopeptidase (M36)	0	0	1	3	0	1	1	1	2	1	0	3	8	2	6
PF08883	Dopa 4,5-dioxygenase family	0	2	2	2	0	1	1	2	1	2	0	0	8	3	5
PF04820	Tryptophan halogenase	0	1	0	2	4	0	0	1	1	2	1	1	8	3	5
PF02982	Scytalone dehydratase	0	0	0	1	2	1	2	2	2	0	1	1	8	2	6
PF13483	Beta-lactamase superfamily domain	0	1	1	2	0	2	3	1	1	0	1	0	8	3	5
PF12680	SnoaL-like domain	0	0	1	0	1	1	3	1	1	3	0	1	8	2	6
PF16655	PhoD-like phosphatase, N-terminal domain	0	2	2	0	1	1	2	1	1	0	0	1	8	3	5
PF06884	Protein of unknown function (DUF1264)	0	1	0	1	2	1	2	2	1	1	0	0	8	3	5
PF06747	CHCH domain	0	1	0	1	3	1	2	1	1	0	1	0	8	3	5
PF07504	Fungalysin/Thermolysin Propeptide Motif	0	0	1	2	0	1	1	2	1	1	0	2	8	2	6
PF06320	GCN5-like protein 1 (GCN5L1)	0	1	1	0	0	1	4	1	1	1	1	0	8	2	6
PF08124	Polysaccharide lyase family 8, N terminal alpha-helical domain	0	2	2	1	1	0	0	1	1	1	1	0	8	4	4
PF02278	Polysaccharide lyase family 8, super-sandwich domain	0	2	2	1	1	0	0	1	1	1	1	0	8	4	4
PF02615	Malate/L-lactate dehydrogenase	0	0	0	1	1	1	1	1	1	1	3	0	8	2	6
PF04143	Sulphur transport	0	0	0	1	1	2	2	1	1	1	1	0	8	2	6
PF14518	Iron-containing redox enzyme	0	2	1	1	1	0	0	1	1	1	0	1	8	4	4
PF06813	Nodulin-like	0	1	1	0	1	1	2	0	1	1	1	0	8	3	5
PF08171	Mad3/BUB1 homology region 2	0	0	1	0	1	1	1	1	1	1	1	0	8	2	6
PF02594	Uncharacterised ACR, YggU family COG1872	0	0	0	0	1	1	1	1	1	1	1	1	8	1	7
PF12634	Inheritance of peroxisomes protein 1	0	1	1	1	0	1	1	1	1	0	1	0	8	3	5
PF08457	Sfi1 spindle body protein	0	1	1	0	1	0	1	1	1	1	1	0	8	3	5
PF13376	Bacteriocin-protection, YdeI or OmpD-Associated	0	1	1	1	0	1	1	1	1	1	0	0	8	3	5
PF05028	Poly (ADP-ribose) glycohydrolase (PARG)	0	1	1	1	1	1	1	1	1	0	0	0	8	4	4
PF01779	Ribosomal L29e protein family	0	1	0	0	1	1	1	1	1	1	1	0	8	2	6
PF04135	Nucleolar RNA-binding protein, Nop10p family	0	1	1	0	1	1	1	1	1	1	0	0	8	3	5
PF15496	Domain of unknown function (DUF4646)	0	0	0	1	1	1	1	1	1	1	1	0	8	2	6
PF00665	Integrase core domain	0	2	1	1	107	0	0	1	8	0	0	1	7	4	3
PF17111	Fungal N-terminal domain of STAND proteins	0	2	8	1	6	7	18	0	0	1	0	0	7	4	3
PF00251	Glycosyl hydrolases family 32 N-terminal domain	0	0	0	3	1	6	17	2	1	0	0	1	7	2	5
PF12396	Protein of unknown function (DUF3659)	0	0	0	2	2	2	6	2	2	2	0	0	7	2	5
PF13577	SnoaL-like domain	0	0	1	3	2	2	6	0	2	4	0	0	7	3	4
PF10503	Esterase PHB depolymerase	0	5	5	1	0	3	5	0	0	1	1	0	7	3	4
PF01326	Pyruvate phosphate dikinase, PEP/pyruvate binding domain	0	1	1	1	4	1	12	0	1	0	0	0	7	4	3
PF00391	PEP-utilising enzyme, mobile domain	0	1	1	1	3	1	11	0	1	0	0	0	7	4	3
PF02896	PEP-utilising enzyme, TIM barrel domain	0	1	1	1	1	1	12	0	1	0	0	0	7	4	3
PF03407	Nucleotide-diphospho-sugar transferase	0	1	2	1	0	6	5	1	1	0	0	0	7	3	4
PF05978	Ion channel regulatory protein UNC-93	0	0	0	5	0	1	2	2	4	1	2	0	7	1	6
PF04371	Porphyromonas-type peptidyl-arginine deiminase	0	0	0	6	1	0	2	2	3	1	1	0	7	2	5
PF13095	Kinetochore Sim4 complex subunit FTA2	0	0	0	2	1	3	3	3	3	0	0	1	7	2	5
PF00296	Luciferase-like monooxygenase	0	0	0	1	0	2	5	1	1	4	2	0	7	1	6
PF04681	Blastomyces yeast-phase-specific protein	0	0	0	3	3	0	0	1	2	1	1	3	7	2	5
PF00305	Lipoxygenase	0	3	3	1	0	1	2	2	2	0	0	0	7	3	4
PF02055	O-Glycosyl hydrolase family 30	0	1	1	2	2	0	2	0	0	4	1	0	7	4	3
PF01823	MAC/Perforin domain	0	2	0	1	1	5	1	2	1	0	0	0	7	3	4
PF02911	Formyl transferase, C-terminal domain	0	0	1	1	1	3	2	2	2	0	0	0	7	3	4
PF16353	Domain of unknown function(DUF4981)	0	0	1	2	1	3	2	1	0	0	1	0	7	3	4
PF04750	FAR-17a/AIG1-like protein	0	1	1	1	0	2	3	0	1	0	1	0	7	3	4
PF09206	Alpha-L-arabinofuranosidase B, catalytic	0	1	1	3	0	1	1	0	1	2	0	0	7	3	4
PF13563	2'-5' RNA ligase superfamily	0	1	1	1	0	2	3	0	0	1	1	0	7	3	4
PF14021	Protein of unknown function (DUF4237)	0	0	0	1	1	2	2	2	1	0	0	1	7	2	5
PF01185	Fungal hydrophobin	0	1	0	1	2	1	0	2	2	0	0	1	7	3	4
PF07910	Peptidase family C78	0	1	1	0	0	1	2	0	0	1	2	1	7	2	5
PF06110	Eukaryotic protein of unknown function (DUF953)	0	1	1	1	0	2	2	0	1	1	0	0	7	3	4
PF13343	Bacterial extracellular solute-binding protein	0	0	0	1	2	1	1	1	1	2	0	0	7	2	5
PF10846	Protein of unknown function (DUF2722)	0	1	0	1	0	1	3	1	1	1	0	0	7	2	5
PF12051	Protein of unknown function (DUF3533)	0	0	0	1	0	1	3	1	1	1	1	0	7	1	6
PF03596	Cadmium resistance transporter	0	1	1	0	1	1	2	1	1	0	0	0	7	3	4
PF15906	Zinc-finger of nitric oxide synthase-interacting protein	0	1	0	0	1	1	2	1	1	0	1	0	7	2	5
PF13188	PAS domain	0	2	1	0	0	1	1	0	1	1	1	0	7	2	5
PF09414	RNA ligase	0	0	1	1	0	1	1	1	1	0	1	0	7	2	5
PF04525	LURP-one-related	0	1	1	1	1	1	0	1	0	0	0	1	7	4	3
PF06325	Ribosomal protein L11 methyltransferase (PrmA)	0	1	0	0	1	1	1	1	1	0	0	1	7	2	5
PF05345	Putative Ig domain	0	0	0	1	1	1	1	1	1	1	0	0	7	2	5
PF17120	Zinc-ribbon, C4HC2 type	0	1	1	1	0	1	1	1	1	0	0	0	7	3	4
PF01541	GIY-YIG catalytic domain	0	0	0	1	1	1	1	0	1	1	1	0	7	2	5
PF10333	GPI-Mannosyltransferase II co-activator	0	1	1	0	1	1	1	0	0	1	0	1	7	3	4
PF13298	DNA polymerase Ligase (LigD)	0	0	0	1	1	0	1	1	1	1	1	0	7	2	5
PF08656	DASH complex subunit Dad3	0	0	0	1	1	1	1	1	1	1	0	0	7	2	5
PF05960	Bacterial protein of unknown function (DUF885)	0	0	0	1	1	1	1	1	1	1	0	0	7	2	5
PF16485	Protealysin propeptide	0	0	0	0	1	1	1	1	1	1	1	0	7	1	6
PF04275	Phosphomevalonate kinase	0	0	0	1	0	1	1	1	1	1	1	0	7	1	6
PF12872	OST-HTH/LOTUS domain	0	0	0	1	1	0	1	1	1	0	1	1	7	2	5
PF08839	DNA replication factor CDT1 like	0	1	1	1	1	0	0	0	1	1	1	0	7	4	3
PF07052	Hepatocellular carcinoma-associated antigen 59	0	1	1	1	0	1	1	1	0	0	1	0	7	3	4
PF13716	Divergent CRAL/TRIO domain	0	1	1	1	0	1	1	0	0	1	1	0	7	3	4
PF14214	Helitron helicase-like domain at N-terminus	0	0	0	3	125	0	30	4	10	0	1	0	6	2	4
PF00331	Glycosyl hydrolase family 10	0	4	5	1	0	5	5	0	0	1	0	0	6	3	3
PF02705	K+ potassium transporter	0	1	1	1	0	1	14	0	0	0	1	0	6	3	3
PF00840	Glycosyl hydrolase family 7	0	6	5	1	0	2	3	0	0	2	0	0	6	3	3
PF00457	Glycosyl hydrolases family 11	0	3	5	1	0	3	4	0	0	3	0	0	6	3	3
PF00209	Sodium:neurotransmitter symporter family	0	0	0	2	0	3	6	1	2	0	1	0	6	1	5
PF12831	FAD dependent oxidoreductase	0	0	0	1	0	4	6	1	1	1	0	0	6	1	5
PF01036	Bacteriorhodopsin-like protein	0	1	1	1	2	3	6	0	0	0	0	0	6	4	2
PF14200	Ricin-type beta-trefoil lectin domain-like	0	4	3	1	0	2	1	0	0	2	0	0	6	3	3
PF14295	PAN domain	0	1	0	0	0	3	6	1	0	1	0	1	6	1	5
PF05426	Alginate lyase	0	0	0	2	0	1	5	2	2	1	0	0	6	1	5
PF08787	Alginate lyase	0	0	0	5	0	0	0	1	1	2	1	2	6	1	5
PF06100	MCRA family	0	0	0	1	0	1	7	1	1	0	1	0	6	1	5
PF05544	Proline racemase	0	0	0	1	0	2	3	2	2	0	2	0	6	1	5
PF04229	GrpB protein	0	0	0	3	0	1	2	2	1	0	2	0	6	1	5
PF14099	Polysaccharide lyase	0	0	0	2	1	1	0	2	2	2	0	0	6	2	4
PF03492	SAM dependent carboxyl methyltransferase	0	3	1	0	0	1	2	0	1	1	0	0	6	2	4
PF09792	Ubiquitin 3 binding protein But2 C-terminal domain	0	1	1	0	0	0	3	0	2	1	1	0	6	2	4
PF12256	Insecticide toxin TcdB middle/N-terminal region	0	1	4	1	0	1	1	0	1	0	0	0	6	3	3
PF12255	Insecticide toxin TcdB middle/C-terminal region	0	1	4	1	0	1	1	0	1	0	0	0	6	3	3
PF09258	Glycosyl transferase family 64 domain	0	0	0	1	0	2	2	1	1	2	0	0	6	1	5
PF02838	Glycosyl hydrolase family 20, domain 2	0	0	0	3	0	1	2	1	1	1	0	0	6	1	5
PF03417	Acyl-coenzyme A:6-aminopenicillanic acid acyl-transferase	0	1	1	2	0	1	2	0	0	0	1	0	6	3	3
PF05001	RNA polymerase Rpb1 C-terminal repeat	0	1	1	0	1	1	3	1	0	0	0	0	6	3	3
PF05988	Bacterial protein of unknown function (DUF899)	0	0	0	2	1	0	0	2	1	1	1	0	6	2	4
PF01341	Glycosyl hydrolases family 6	0	2	2	1	0	1	1	0	0	1	0	0	6	3	3
PF13449	Esterase-like activity of phytase	0	1	1	2	1	0	0	1	1	0	0	0	6	4	2
PF13088	BNR repeat-like domain	0	0	0	1	0	1	1	1	1	0	2	0	6	1	5
PF07019	Rab5-interacting protein (Rab5ip)	0	1	1	0	1	1	2	0	0	1	0	0	6	3	3
PF05649	Peptidase family M13	0	0	1	1	1	1	2	0	0	0	0	1	6	3	3
PF13933	Putative peptidase family	0	0	0	1	1	1	1	1	2	0	0	0	6	2	4
PF02298	Plastocyanin-like domain	0	1	2	1	0	1	1	0	1	0	0	0	6	3	3
PF16155	Domain of unknown function (DUF4863)	0	0	0	1	1	0	2	1	1	0	0	1	6	2	4
PF08016	Polycystin cation channel	0	0	0	1	0	1	1	1	1	1	0	0	6	1	5
PF04769	Mating-type protein MAT alpha 1 HMG-box	0	0	0	0	1	1	1	0	1	0	1	1	6	1	5
PF01220	Dehydroquinase class II	0	0	0	1	0	1	1	1	1	1	0	0	6	1	5
PF17124	ThiJ/PfpI family-like	0	1	1	1	1	0	0	0	1	0	1	0	6	4	2
PF07171	MlrC C-terminus	0	0	0	1	1	0	0	1	1	1	0	1	6	2	4
PF04261	Dyp-type peroxidase family	0	0	0	1	0	1	1	1	1	1	0	0	6	1	5
PF05493	ATP synthase subunit H	0	0	1	0	1	0	1	0	1	1	1	0	6	2	4
PF07364	Metallopeptidase family M81	0	0	0	1	1	0	0	1	1	1	0	1	6	2	4
PF07063	Domain of unknown function (DUF1338)	0	0	0	1	0	1	1	1	1	0	1	0	6	1	5
PF06042	Nucleotidyltransferase	0	0	1	1	0	1	1	1	1	0	0	0	6	2	4
PF06645	Microsomal signal peptidase 12 kDa subunit (SPC12)	0	1	1	0	0	1	1	0	0	1	1	0	6	2	4
PF12907	Zinc-binding	0	0	0	1	1	1	1	0	0	1	1	0	6	2	4
PF12861	Anaphase-promoting complex subunit 11 RING-H2 finger	0	1	1	0	1	0	1	0	1	1	0	0	6	3	3
PF01637	Archaeal ATPase	0	1	0	0	1	1	0	1	1	1	0	0	6	2	4
PF08228	RNase P subunit Pop3	0	1	1	0	0	1	1	0	0	1	0	1	6	2	4
PF06414	Zeta toxin	0	0	0	1	1	0	0	1	1	0	1	1	6	2	4
PF12013	Protein of unknown function (DUF3505)	0	0	0	4	19	0	57	0	1	0	1	0	5	2	3
PF05225	helix-turn-helix, Psq domain	0	0	0	3	21	0	8	1	0	0	1	0	5	2	3
PF08531	Alpha-L-rhamnosidase N-terminal domain	0	3	5	1	0	3	10	0	0	0	0	0	5	3	2
PF08530	X-Pro dipeptidyl-peptidase C-terminal non-catalytic domain	0	0	0	1	0	4	11	0	1	0	2	0	5	1	4
PF02129	X-Pro dipeptidyl-peptidase (S15 family)	0	0	0	2	0	4	10	0	1	0	2	0	5	1	4
PF08244	Glycosyl hydrolases family 32 C terminal	0	0	0	2	1	3	12	1	0	0	0	0	5	2	3
PF00413	Matrixin	0	5	8	1	0	0	1	0	2	0	0	0	5	3	2
PF00754	F5/8 type C domain	0	0	0	4	0	4	3	1	1	0	0	0	5	1	4
PF03732	Retrotransposon gag protein	0	1	0	0	9	0	0	1	1	0	1	0	5	2	3
PF11913	Protein of unknown function (DUF3431)	0	3	6	0	0	1	2	0	0	1	0	0	5	2	3
PF10544	T5orf172 domain	0	0	0	3	0	2	4	0	0	2	1	0	5	1	4
PF02015	Glycosyl hydrolase family 45	0	4	4	1	0	1	2	0	0	0	0	0	5	3	2
PF12867	DinB superfamily	0	0	0	0	1	3	6	0	0	1	1	0	5	1	4
PF01977	3-octaprenyl-4-hydroxybenzoate carboxy-lyase	0	0	0	1	0	2	5	1	2	0	0	0	5	1	4
PF17106	Sigma domain on NACHT-NTPases	0	0	0	0	2	5	2	0	1	0	1	0	5	1	4
PF10601	LITAF-like zinc ribbon domain	0	0	0	1	0	4	4	1	1	0	0	0	5	1	4
PF14634	zinc-RING finger domain	0	0	0	1	1	1	6	0	0	0	0	1	5	2	3
PF14864	Alkyl sulfatase C-terminal	0	0	0	3	1	0	0	3	2	0	0	1	5	2	3
PF01120	Alpha-L-fucosidase	0	0	0	4	0	1	2	2	1	0	0	0	5	1	4
PF14863	Alkyl sulfatase dimerisation	0	0	0	3	1	0	0	3	2	0	0	1	5	2	3
PF03992	Antibiotic biosynthesis monooxygenase	0	0	0	1	0	1	6	1	1	0	0	0	5	1	4
PF07927	HicA toxin of bacterial toxin-antitoxin,	0	0	0	2	1	0	4	1	2	0	0	0	5	2	3
PF07478	D-ala D-ala ligase C-terminus	0	3	2	0	0	0	0	2	1	0	0	1	5	2	3
PF00959	Phage lysozyme	0	0	0	4	0	0	1	1	2	1	0	0	5	1	4
PF12006	Protein of unknown function (DUF3500)	0	0	0	1	0	1	5	1	1	0	0	0	5	1	4
PF05089	Alpha-N-acetylglucosaminidase (NAGLU) tim-barrel domain	0	0	0	3	0	0	0	1	2	2	1	0	5	1	4
PF05270	Alpha-L-arabinofuranosidase B (ABFB) domain	0	0	0	3	0	1	1	0	1	2	0	0	5	1	4
PF13517	Repeat domain in Vibrio, Colwellia, Bradyrhizobium and Shewanella	0	0	1	0	0	3	2	0	0	1	1	0	5	1	4
PF00195	Chalcone and stilbene synthases, N-terminal domain	0	1	1	0	3	1	2	0	0	0	0	0	5	3	2
PF12972	Alpha-N-acetylglucosaminidase (NAGLU) C-terminal domain	0	0	0	2	0	0	0	1	2	2	1	0	5	1	4
PF02797	Chalcone and stilbene synthases, C-terminal domain	0	1	1	0	3	1	2	0	0	0	0	0	5	3	2
PF05139	Erythromycin esterase	0	0	0	1	0	1	3	1	1	0	0	0	5	1	4
PF02016	LD-carboxypeptidase	0	0	0	3	1	1	1	1	0	0	0	0	5	2	3
PF12971	Alpha-N-acetylglucosaminidase (NAGLU) N-terminal domain	0	0	0	2	0	0	0	1	1	2	1	0	5	1	4
PF13823	Alcohol dehydrogenase GroES-associated	0	0	0	2	0	1	0	1	1	1	0	0	5	1	4
PF07005	Putative sugar-binding N-terminal domain	0	0	0	1	0	1	2	1	1	0	0	0	5	1	4
PF01674	Lipase (class 2)	0	0	0	1	2	0	0	1	1	0	0	1	5	2	3
PF06863	Protein of unknown function (DUF1254)	0	0	0	1	1	1	0	0	2	0	0	1	5	2	3
PF08493	Aflatoxin regulatory protein	0	0	0	1	1	0	1	0	2	1	0	0	5	2	3
PF06089	L-asparaginase II	0	0	0	0	0	1	1	0	0	1	2	1	5	0	5
PF06249	Ethanolamine utilisation protein EutQ	0	0	0	1	0	1	1	0	2	0	1	0	5	1	4
PF03664	Glycosyl hydrolase family 62	0	1	2	0	0	1	1	0	0	1	0	0	5	2	3
PF01431	Peptidase family M13	0	0	1	0	1	1	2	0	0	0	0	1	5	2	3
PF17042	Putative nucleotide-binding of sugar-metabolising enzyme	0	0	0	1	0	1	2	1	1	0	0	0	5	1	4
PF08309	LVIVD repeat	0	0	0	2	1	1	1	0	1	0	0	0	5	2	3
PF02595	Glycerate kinase family	0	0	0	1	1	1	1	0	1	0	0	0	5	2	3
PF01464	Transglycosylase SLT domain	0	1	1	1	0	0	0	1	1	0	0	0	5	3	2
PF05257	CHAP domain	0	0	0	1	0	0	1	1	1	1	0	0	5	1	4
PF06983	3-demethylubiquinone-9 3-methyltransferase	0	0	0	1	0	1	1	1	0	0	1	0	5	1	4
PF08843	Nucleotidyl transferase AbiEii toxin, Type IV TA system	0	1	1	0	1	0	1	0	0	0	0	1	5	3	2
PF14749	Acyl-coenzyme A oxidase N-terminal	0	0	0	1	0	1	1	1	1	0	0	0	5	1	4
PF13174	Tetratricopeptide repeat	0	0	1	0	1	1	1	0	0	1	0	0	5	2	3
PF16487	Mid domain of argonaute	0	1	1	0	1	0	0	1	1	0	0	0	5	3	2
PF07367	Fungal fruit body lectin	0	1	0	0	0	1	1	1	1	0	0	0	5	1	4
PF03485	Arginyl tRNA synthetase N terminal domain	0	0	0	1	0	1	1	0	1	1	0	0	5	1	4
PF00399	Yeast PIR protein repeat	0	0	0	0	1	0	0	1	1	1	1	0	5	1	4
PF04183	IucA / IucC family	0	1	1	0	1	1	0	0	1	0	0	0	5	3	2
PF04908	SH3-binding, glutamic acid-rich protein	0	1	0	1	1	0	0	1	1	0	0	0	5	3	2
PF07998	Peptidase family M54	0	1	1	1	0	1	0	0	0	0	1	0	5	3	2
PF04434	SWIM zinc finger	0	1	1	1	0	1	1	0	0	0	0	0	5	3	2
PF01756	Acyl-CoA oxidase	0	0	0	1	0	1	1	1	1	0	0	0	5	1	4
PF17043	Mating type protein 1-1-2 of unknown function	0	0	0	0	1	1	1	0	0	0	1	1	5	1	4
PF03577	Peptidase family C69	0	0	0	1	0	1	1	1	1	0	0	0	5	1	4
PF02522	Aminoglycoside 3-N-acetyltransferase	0	0	0	1	0	1	1	1	0	1	0	0	5	1	4
PF06276	Ferric iron reductase FhuF-like transporter	0	1	1	0	1	1	0	0	1	0	0	0	5	3	2
PF15508	beta subunit of N-acylethanolamine-hydrolyzing acid amidase	0	1	1	1	0	1	1	0	0	0	0	0	5	3	2
PF16670	Phosphoinositide phospholipase C, Ca2+-dependent	0	0	0	1	0	0	0	1	1	1	1	0	5	1	4
PF07452	CHRD domain	0	0	1	0	1	1	1	1	0	0	0	0	5	2	3
PF04090	RNA polymerase I specific initiation factor	0	1	1	0	0	1	1	0	0	1	0	0	5	2	3
PF06764	Protein of unknown function (DUF1223)	0	1	1	1	0	0	1	0	0	1	0	0	5	3	2
PF12550	Transcriptional activator of glycolytic enzymes	0	0	0	0	35	1	23	0	0	1	0	0	4	1	3
PF13843	Transposase IS4	0	0	0	0	37	1	15	0	2	0	0	0	4	1	3
PF00544	Pectate lyase	0	7	10	0	0	9	9	0	0	0	0	0	4	2	2
PF03211	Pectate lyase	0	3	5	0	0	7	7	0	0	0	0	0	4	2	2
PF01095	Pectinesterase	0	5	7	0	0	3	5	0	0	0	0	0	4	2	2
PF15474	Meiotically up-regulated gene family	0	5	2	0	0	2	6	0	0	0	0	0	4	2	2
PF14686	Polysaccharide lyase family 4, domain II	0	1	4	0	0	3	4	0	0	0	0	0	4	2	2
PF14683	Polysaccharide lyase family 4, domain III	0	1	4	0	0	3	4	0	0	0	0	0	4	2	2
PF07779	10 TM Acyl Transferase domain found in Cas1p	0	1	1	0	0	4	4	0	0	0	0	0	4	2	2
PF03534	Salmonella virulence plasmid 65kDa B protein	0	1	4	1	0	0	2	0	0	0	0	0	4	3	1
PF01183	Glycosyl hydrolases family 25	0	0	0	3	0	0	0	2	2	1	0	0	4	1	3
PF13839	GDSL/SGNH-like Acyl-Esterase family found in Pmr5 and Cas1p	0	1	1	0	0	3	3	0	0	0	0	0	4	2	2
PF06964	Alpha-L-arabinofuranosidase C-terminus	0	1	2	0	0	2	3	0	0	0	0	0	4	2	2
PF00877	NlpC/P60 family	0	0	0	4	0	0	0	1	1	0	1	0	4	1	3
PF16757	Alpha-L-fucosidase C-terminal domain	0	0	0	3	0	1	2	0	1	0	0	0	4	1	3
PF14040	Deoxyribonuclease NucA/NucB	0	0	1	3	0	0	0	1	2	0	0	0	4	2	2
PF01453	D-mannose binding lectin	0	1	1	0	0	3	2	0	0	0	0	0	4	2	2
PF06439	Domain of Unknown Function (DUF1080)	0	0	0	4	0	0	0	1	1	1	0	0	4	1	3
PF06742	Protein of unknown function (DUF1214)	0	0	0	2	2	1	0	0	2	0	0	0	4	2	2
PF11558	Het-s 218-289	0	0	0	1	1	2	3	0	0	0	0	0	4	2	2
PF03067	Chitin binding domain	0	1	0	0	1	2	3	0	0	0	0	0	4	2	2
PF13454	FAD-NAD(P)-binding	0	0	0	1	3	0	0	1	1	0	0	0	4	2	2
PF01422	NF-X1 type zinc finger	0	0	0	0	1	1	3	1	0	0	0	0	4	1	3
PF08028	Acyl-CoA dehydrogenase, C-terminal domain	0	0	0	0	0	0	3	1	1	0	1	0	4	0	4
PF01869	BadF/BadG/BcrA/BcrD ATPase family	0	0	0	2	0	0	0	1	2	0	1	0	4	1	3
PF07488	Glycosyl hydrolase family 67 middle domain	0	0	0	2	0	1	2	0	0	1	0	0	4	1	3
PF09248	Domain of unknown function (DUF1965)	0	0	0	0	0	2	2	1	1	0	0	0	4	0	4
PF10346	Conidiation protein 6	0	0	0	0	1	1	2	0	0	1	0	0	4	1	3
PF04457	Protein of unknown function (DUF504)	0	0	0	0	0	0	2	0	1	1	1	0	4	0	4
PF17108	N-terminal small S protein of HET, non-prionic	0	0	0	0	1	2	1	0	0	0	1	0	4	1	3
PF07693	KAP family P-loop domain	0	0	0	0	0	1	2	1	1	0	0	0	4	0	4
PF06248	Centromere/kinetochore Zw10	0	1	1	1	0	0	2	0	0	0	0	0	4	3	1
PF05042	Caleosin related protein	0	0	0	0	1	0	2	1	0	1	0	0	4	1	3
PF03306	Alpha-acetolactate decarboxylase	0	0	0	1	0	1	2	0	0	1	0	0	4	1	3
PF07745	Glycosyl hydrolase family 53	0	1	1	0	0	1	2	0	0	0	0	0	4	2	2
PF08982	Domain of unknown function (DUF1857)	0	0	0	1	1	1	2	0	0	0	0	0	4	2	2
PF03422	Carbohydrate binding module (family 6)	0	0	1	2	0	1	1	0	0	0	0	0	4	2	2
PF10458	Valyl tRNA synthetase tRNA binding arm	0	0	0	0	1	1	2	0	0	1	0	0	4	1	3
PF07477	Glycosyl hydrolase family 67 C-terminus	0	0	0	1	0	1	2	0	0	1	0	0	4	1	3
PF14330	Domain of unknown function (DUF4387)	0	0	1	1	0	1	2	0	0	0	0	0	4	2	2
PF03648	Glycosyl hydrolase family 67 N-terminus	0	0	0	1	0	1	2	0	0	1	0	0	4	1	3
PF13396	Phospholipase_D-nuclease N-terminal	0	1	2	0	0	1	1	0	0	0	0	0	4	2	2
PF14022	Protein of unknown function (DUF4238)	0	1	1	0	0	0	2	0	0	1	0	0	4	2	2
PF13650	Aspartyl protease	0	0	2	0	1	0	1	1	0	0	0	0	4	2	2
PF09284	Rhamnogalacturonan lyase B, N-terminal	0	1	2	0	0	1	1	0	0	0	0	0	4	2	2
PF06745	KaiC	0	0	1	0	0	1	2	0	1	0	0	0	4	1	3
PF02333	Phytase	0	1	1	0	0	1	1	0	0	0	0	0	4	2	2
PF01400	Astacin (Peptidase family M12A)	0	1	1	0	0	1	0	0	0	1	0	0	4	2	2
PF02464	Competence-damaged protein	0	0	0	0	1	0	1	0	0	0	1	1	4	1	3
PF10235	Microtubule-associated protein CRIPT	0	0	0	1	0	0	0	1	1	1	0	0	4	1	3
PF04120	Low affinity iron permease	0	0	0	0	1	0	0	1	1	0	1	0	4	1	3
PF08991	Mature-T-Cell Proliferation I type	0	1	1	0	0	1	0	0	0	0	1	0	4	2	2
PF14399	Butirosin biosynthesis protein H, N-terminal	0	0	0	1	0	0	0	1	1	0	1	0	4	1	3
PF13559	Domain of unknown function (DUF4129)	0	0	0	0	1	0	0	1	1	0	1	0	4	1	3
PF00471	Ribosomal protein L33	0	0	0	0	1	1	1	0	0	1	0	0	4	1	3
PF08038	TOM7 family	0	0	0	0	1	1	1	0	0	0	1	0	4	1	3
PF02214	BTB/POZ domain	0	0	0	1	0	1	1	0	0	1	0	0	4	1	3
PF00313	'Cold-shock' DNA-binding domain	0	0	0	0	0	1	0	1	1	0	1	0	4	0	4
PF10445	Protein of unknown function (DUF2456)	0	0	0	0	1	1	1	0	0	1	0	0	4	1	3
PF05694	56kDa selenium binding protein (SBP56)	0	0	0	1	0	0	1	1	1	0	0	0	4	1	3
PF00375	Sodium:dicarboxylate symporter family	0	0	0	1	1	1	1	0	0	0	0	0	4	2	2
PF05175	Methyltransferase small domain	0	0	0	0	1	0	0	1	1	0	0	1	4	1	3
PF12849	PBP superfamily domain	0	0	1	0	1	0	1	1	0	0	0	0	4	2	2
PF02679	(2R)-phospho-3-sulfolactate synthase (ComA)	0	0	0	1	0	0	1	1	1	0	0	0	4	1	3
PF02547	Queuosine biosynthesis protein	0	0	0	1	1	0	0	1	1	0	0	0	4	2	2
PF11411	DNA ligase IV	0	1	0	1	0	0	0	0	0	1	1	0	4	2	2
PF09279	Phosphoinositide-specific phospholipase C, efhand-like	0	1	1	0	0	1	1	0	0	0	0	0	4	2	2
PF02274	Amidinotransferase	0	0	1	0	0	0	0	1	1	0	1	0	4	1	3
PF00560	Leucine Rich Repeat	0	0	0	1	0	1	0	1	1	0	0	0	4	1	3
PF01226	Formate/nitrite transporter	0	0	0	0	0	2	6	0	1	0	0	0	3	0	3
PF02892	BED zinc finger	0	0	0	1	0	0	6	0	2	0	0	0	3	1	2
PF12973	ChrR Cupin-like domain	0	0	0	0	0	3	5	0	0	1	0	0	3	0	3
PF01357	Pollen allergen	0	0	0	0	0	2	5	0	0	1	0	0	3	0	3
PF15288	Zinc knuckle	0	0	0	0	1	0	3	0	2	0	0	0	3	1	2
PF16761	Transcription-silencing protein, cryptic loci regulator Clr2	0	2	2	0	0	0	1	0	0	0	0	0	3	2	1
PF06500	Alpha/beta hydrolase of unknown function (DUF1100)	0	0	0	2	0	0	2	0	1	0	0	0	3	1	2
PF02566	OsmC-like protein	0	0	0	1	0	1	3	0	0	0	0	0	3	1	2
PF00061	Lipocalin / cytosolic fatty-acid binding protein family	0	0	0	1	0	0	0	2	2	0	0	0	3	1	2
PF13521	AAA domain	0	0	0	0	0	1	2	0	0	1	0	0	3	0	3
PF01041	DegT/DnrJ/EryC1/StrS aminotransferase family	0	0	0	0	2	1	0	1	0	0	0	0	3	1	2
PF05433	Glycine zipper 2TM domain	0	0	0	0	0	2	1	0	0	1	0	0	3	0	3
PF12935	Vesicle coat trafficking protein Sec16 N-terminus	0	1	0	0	0	1	2	0	0	0	0	0	3	1	2
PF04548	AIG1 family	0	1	1	0	0	2	0	0	0	0	0	0	3	2	1
PF13349	Putative adhesin	0	1	0	2	0	0	0	1	0	0	0	0	3	2	1
PF00079	Serpin (serine protease inhibitor)	0	0	0	2	0	0	0	1	1	0	0	0	3	1	2
PF00989	PAS fold	0	0	0	0	0	1	2	0	0	1	0	0	3	0	3
PF03984	Repeat of unknown function (DUF346)	0	0	0	2	0	0	0	1	1	0	0	0	3	1	2
PF13669	Glyoxalase/Bleomycin resistance protein/Dioxygenase superfamily	0	0	0	1	0	1	2	0	0	0	0	0	3	1	2
PF01229	Glycosyl hydrolases family 39	0	0	0	0	1	1	2	0	0	0	0	0	3	1	2
PF02040	Arsenical pump membrane protein	0	0	0	1	0	0	1	0	0	1	0	0	3	1	2
PF14534	Domain of unknown function (DUF4440)	0	0	0	0	1	0	1	0	0	1	0	0	3	1	2
PF01568	Molydopterin dinucleotide binding domain	0	0	0	1	0	0	1	1	0	0	0	0	3	1	2
PF03600	Citrate transporter	0	0	0	0	0	1	0	1	1	0	0	0	3	0	3
PF00685	Sulfotransferase domain	0	0	0	0	1	1	1	0	0	0	0	0	3	1	2
PF17047	Synaptotagmin-like mitochondrial-lipid-binding domain	0	1	0	0	0	1	1	0	0	0	0	0	3	1	2
PF01989	Protein of unknown function DUF126	0	0	0	0	0	1	1	0	0	1	0	0	3	0	3
PF05593	RHS Repeat	0	1	1	0	0	0	0	0	0	1	0	0	3	2	1
PF02197	Regulatory subunit of type II PKA R-subunit	0	1	1	0	0	0	0	0	0	1	0	0	3	2	1
PF03738	Glutathionylspermidine synthase preATP-grasp	0	0	0	1	1	0	0	0	0	0	0	1	3	2	1
PF03718	Glycosyl hydrolase family 49	0	0	0	1	0	0	1	0	0	0	1	0	3	1	2
PF04230	Polysaccharide pyruvyl transferase	0	0	0	0	0	1	1	0	0	1	0	0	3	0	3
PF04412	Protein of unknown function (DUF521)	0	0	0	0	0	1	1	0	0	1	0	0	3	0	3
PF16804	Domain of unknown function (DUF5071)	0	0	1	0	0	1	1	0	0	0	0	0	3	1	2
PF04163	Tht1-like nuclear fusion protein	0	1	1	0	0	0	1	0	0	0	0	0	3	2	1
PF08448	PAS fold	0	1	0	0	1	0	0	0	0	0	0	1	3	2	1
PF03902	Gal4-like dimerisation domain	0	0	0	1	0	0	1	0	0	0	1	0	3	1	2
PF10517	Electron transfer DM13	0	0	0	1	1	0	1	0	0	0	0	0	3	2	1
PF13909	C2H2-type zinc-finger domain	0	1	0	0	1	0	1	0	0	0	0	0	3	2	1
PF04426	Bul1 C terminus	0	0	0	0	0	1	0	1	0	1	0	0	3	0	3
PF12294	Protein of unknown function (DUF3626)	0	0	0	1	0	0	0	1	0	1	0	0	3	1	2
PF01762	Galactosyltransferase	0	0	0	1	0	0	0	1	1	0	0	0	3	1	2
PF15510	Centromere kinetochore component W	0	1	1	0	0	0	0	0	0	1	0	0	3	2	1
PF07286	Protein of unknown function (DUF1445)	0	1	1	0	0	0	0	0	0	1	0	0	3	2	1
PF16787	Centromere DNA-binding protein complex CBF3 subunit, domain 2	0	0	0	0	64	0	20	0	0	0	0	0	2	1	1
PF13976	GAG-pre-integrase domain	0	0	0	0	42	0	0	0	4	0	0	0	2	1	1
PF04937	Protein of unknown function (DUF 659)	0	0	0	0	5	0	17	0	0	0	0	0	2	1	1
PF16850	Peptidase inhibitor I66	0	10	9	0	0	0	0	0	0	0	0	0	2	2	0
PF14227	gag-polypeptide of LTR copia-type	0	0	0	0	15	0	0	0	1	0	0	0	2	1	1
PF06314	Acetoacetate decarboxylase (ADC)	0	0	0	0	0	2	7	0	0	0	0	0	2	0	2
PF04885	Stigma-specific protein, Stig1	0	3	3	0	0	0	0	0	0	0	0	0	2	2	0
PF02018	Carbohydrate binding domain	0	0	0	0	0	1	5	0	0	0	0	0	2	0	2
PF07632	Protein of unknown function (DUF1593)	0	0	0	0	0	2	4	0	0	0	0	0	2	0	2
PF03935	Beta-glucan synthesis-associated protein (SKN1)	0	3	2	0	0	0	0	0	0	0	0	0	2	2	0
PF15892	BNR repeat-containing family member	0	0	0	0	0	2	3	0	0	0	0	0	2	0	2
PF03490	Variant-surface-glycoprotein phospholipase C	0	0	0	0	0	1	3	0	0	0	0	0	2	0	2
PF02884	Polysaccharide lyase family 8, C-terminal beta-sandwich domain	0	2	2	0	0	0	0	0	0	0	0	0	2	2	0
PF14248	Domain of unknown function (DUF4345)	0	0	0	0	0	2	2	0	0	0	0	0	2	0	2
PF07143	Hydroxyneurosporene synthase (CrtC)	0	0	0	1	0	0	3	0	0	0	0	0	2	1	1
PF02875	Mur ligase family, glutamate ligase domain	0	3	1	0	0	0	0	0	0	0	0	0	2	2	0
PF02449	Beta-galactosidase	0	0	0	0	0	1	2	0	0	0	0	0	2	0	2
PF12894	Anaphase-promoting complex subunit 4 WD40 domain	0	2	1	0	0	0	0	0	0	0	0	0	2	2	0
PF13583	Metallo-peptidase family M12B Reprolysin-like	0	0	0	0	0	2	1	0	0	0	0	0	2	0	2
PF03243	Alkylmercury lyase	0	0	0	1	0	0	0	0	2	0	0	0	2	1	1
PF13810	Domain of unknown function (DUF4185)	0	0	0	2	0	0	1	0	0	0	0	0	2	1	1
PF08284	Retroviral aspartyl protease	0	0	0	0	2	0	0	0	1	0	0	0	2	1	1
PF07106	Tat binding protein 1(TBP-1)-interacting protein (TBPIP)	0	2	1	0	0	0	0	0	0	0	0	0	2	2	0
PF10250	GDP-fucose protein O-fucosyltransferase	0	2	1	0	0	0	0	0	0	0	0	0	2	2	0
PF13551	Winged helix-turn helix	0	0	0	0	0	0	2	0	0	0	1	0	2	0	2
PF02689	Helicase	0	0	0	0	0	0	0	1	2	0	0	0	2	0	2
PF00001	7 transmembrane receptor (rhodopsin family)	0	0	0	0	0	0	2	0	0	1	0	0	2	0	2
PF11017	Protein of unknown function (DUF2855)	0	0	0	2	0	0	0	0	0	1	0	0	2	1	1
PF14712	Snapin/Pallidin	0	2	1	0	0	0	0	0	0	0	0	0	2	2	0
PF14520	Helix-hairpin-helix domain	0	1	2	0	0	0	0	0	0	0	0	0	2	2	0
PF01697	Glycosyltransferase family 92	0	1	2	0	0	0	0	0	0	0	0	0	2	2	0
PF07646	Kelch motif	0	0	2	0	0	0	0	0	0	1	0	0	2	1	1
PF11175	Protein of unknown function (DUF2961)	0	0	0	2	0	0	1	0	0	0	0	0	2	1	1
PF02026	RyR domain	0	2	1	0	0	0	0	0	0	0	0	0	2	2	0
PF13597	Anaerobic ribonucleoside-triphosphate reductase	0	0	0	0	0	1	1	0	0	0	0	0	2	0	2
PF11571	Mediator complex subunit 27	0	1	1	0	0	0	0	0	0	0	0	0	2	2	0
PF13588	Type I restriction enzyme R protein N terminus (HSDR_N)	0	1	1	0	0	0	0	0	0	0	0	0	2	2	0
PF15370	Domain of unknown function (DUF4598)	0	1	1	0	0	0	0	0	0	0	0	0	2	2	0
PF11875	Domain of unknown function (DUF3395)	0	0	0	0	0	1	1	0	0	0	0	0	2	0	2
PF01471	Putative peptidoglycan binding domain	0	0	0	1	0	0	0	0	1	0	0	0	2	1	1
PF07974	EGF-like domain	0	0	0	1	0	0	0	0	0	1	0	0	2	1	1
PF04930	FUN14 family	0	1	1	0	0	0	0	0	0	0	0	0	2	2	0
PF05870	Phenolic acid decarboxylase (PAD)	0	0	0	0	0	1	1	0	0	0	0	0	2	0	2
PF16755	Nucleoporin or Nuclear pore complex subunit NUP214=Nup159	0	1	1	0	0	0	0	0	0	0	0	0	2	2	0
PF10681	Chaperone for protein-folding within the ER, fungal	0	1	1	0	0	0	0	0	0	0	0	0	2	2	0
PF03962	Mnd1 family	0	1	1	0	0	0	0	0	0	0	0	0	2	2	0
PF17101	Stealth protein CR1, conserved region 1	0	1	1	0	0	0	0	0	0	0	0	0	2	2	0
PF14438	Ataxin 2 SM domain	0	1	1	0	0	0	0	0	0	0	0	0	2	2	0
PF03298	Stanniocalcin family	0	0	1	0	1	0	0	0	0	0	0	0	2	2	0
PF02995	Protein of unknown function (DUF229)	0	0	0	1	1	0	0	0	0	0	0	0	2	2	0
PF10163	Transcription factor e(y)2	0	1	1	0	0	0	0	0	0	0	0	0	2	2	0
PF06003	Survival motor neuron protein (SMN)	0	0	1	0	0	0	0	0	0	1	0	0	2	1	1
PF07472	Fucose-binding lectin II (PA-IIL)	0	0	0	0	0	0	0	1	1	0	0	0	2	0	2
PF10502	Signal peptidase, peptidase S26	0	1	1	0	0	0	0	0	0	0	0	0	2	2	0
PF04574	Protein of unknown function (DUF592)	0	0	0	0	0	0	0	1	1	0	0	0	2	0	2
PF02156	Glycosyl hydrolase family 26	0	1	1	0	0	0	0	0	0	0	0	0	2	2	0
PF07929	Plasmid pRiA4b ORF-3-like protein	0	0	0	0	1	0	0	0	0	0	0	1	2	1	1
PF01852	START domain	0	1	1	0	0	0	0	0	0	0	0	0	2	2	0
PF05049	Interferon-inducible GTPase (IIGP)	0	0	0	1	0	0	0	0	0	1	0	0	2	1	1
PF10452	TORC1 subunit TCO89	0	1	1	0	0	0	0	0	0	0	0	0	2	2	0
PF03945	delta endotoxin, N-terminal domain	0	0	0	0	0	0	1	1	0	0	0	0	2	0	2
PF07061	Swi5	0	1	1	0	0	0	0	0	0	0	0	0	2	2	0
PF07930	D-aminopeptidase, domain B	0	0	0	0	0	1	1	0	0	0	0	0	2	0	2
PF11223	Protein of unknown function (DUF3020)	0	1	1	0	0	0	0	0	0	0	0	0	2	2	0
PF14735	HAUS augmin-like complex subunit 4	0	1	1	0	0	0	0	0	0	0	0	0	2	2	0
PF13672	Protein phosphatase 2C	0	0	1	0	0	0	0	0	0	1	0	0	2	1	1
PF02983	Alpha-lytic protease prodomain	0	0	0	1	0	0	0	0	1	0	0	0	2	1	1
PF04073	Aminoacyl-tRNA editing domain	0	1	1	0	0	0	0	0	0	0	0	0	2	2	0
PF10315	Protein of unknown function (DUF2416)	0	1	1	0	0	0	0	0	0	0	0	0	2	2	0
PF17102	Stealth protein CR3, conserved region 3	0	1	1	0	0	0	0	0	0	0	0	0	2	2	0
PF02873	UDP-N-acetylenolpyruvoylglucosamine reductase, C-terminal domain	0	1	0	0	1	0	0	0	0	0	0	0	2	2	0
PF11543	Nuclear pore localisation protein NPL4	0	1	1	0	0	0	0	0	0	0	0	0	2	2	0
PF02550	Acetyl-CoA hydrolase/transferase N-terminal domain	0	0	0	0	0	1	1	0	0	0	0	0	2	0	2
PF12804	MobA-like NTP transferase domain	0	0	0	0	0	0	1	0	0	0	0	1	2	0	2
PF14871	Hypothetical glycosyl hydrolase 6	0	0	0	1	0	0	1	0	0	0	0	0	2	1	1
PF08975	Domain of unknown function (DUF1868)	0	0	1	0	0	0	0	0	0	1	0	0	2	1	1
PF09743	Uncharacterized conserved protein (DUF2042)	0	1	1	0	0	0	0	0	0	0	0	0	2	2	0
PF10178	Proteasome assembly chaperone 3	0	0	0	0	1	0	0	0	0	0	0	1	2	1	1
PF08911	NUP50 (Nucleoporin 50 kDa)	0	1	1	0	0	0	0	0	0	0	0	0	2	2	0
PF05216	UNC-50 family	0	1	1	0	0	0	0	0	0	0	0	0	2	2	0
PF16347	Domain of unknown function (DUF4976)	0	0	0	0	0	1	1	0	0	0	0	0	2	0	2
PF00882	Zinc dependent phospholipase C	0	1	1	0	0	0	0	0	0	0	0	0	2	2	0
PF10155	Uncharacterized conserved protein (DUF2363)	0	1	1	0	0	0	0	0	0	0	0	0	2	2	0
PF05234	UAF complex subunit Rrn10	0	1	1	0	0	0	0	0	0	0	0	0	2	2	0
PF14519	Macro-like domain	0	0	0	0	0	0	0	1	1	0	0	0	2	0	2
PF08612	TATA-binding related factor (TRF) of subunit 20 of Mediator complex	0	1	1	0	0	0	0	0	0	0	0	0	2	2	0
PF07823	Cyclic phosphodiesterase-like protein	0	1	1	0	0	0	0	0	0	0	0	0	2	2	0
PF15404	Pleckstrin homology domain	0	1	1	0	0	0	0	0	0	0	0	0	2	2	0
PF16657	Maltogenic Amylase, C-terminal domain	0	0	0	0	0	1	1	0	0	0	0	0	2	0	2
PF16864	Dimerisation domain	0	0	0	0	1	0	0	1	0	0	0	0	2	1	1
PF08524	rRNA processing	0	0	0	1	1	0	0	0	0	0	0	0	2	2	0
PF05397	Mediator complex subunit 15	0	1	1	0	0	0	0	0	0	0	0	0	2	2	0
PF04508	Viral A-type inclusion protein repeat	0	0	0	0	0	0	0	1	1	0	0	0	2	0	2
PF01281	Ribosomal protein L9, N-terminal domain	0	1	1	0	0	0	0	0	0	0	0	0	2	2	0
PF03575	Peptidase family S51	0	0	0	1	0	0	0	0	0	1	0	0	2	1	1
PF03442	Carbohydrate binding domain X2	0	1	1	0	0	0	0	0	0	0	0	0	2	2	0
PF16672	Ragulator complex protein LAMTOR5	0	1	1	0	0	0	0	0	0	0	0	0	2	2	0
PF17056	Killer toxin-resistance protein 1	0	1	1	0	0	0	0	0	0	0	0	0	2	2	0
PF07555	beta-N-acetylglucosaminidase	0	0	0	0	0	0	0	1	1	0	0	0	2	0	2
PF14707	C-terminal region of aryl-sulfatase	0	0	0	0	0	1	1	0	0	0	0	0	2	0	2
PF12724	Flavodoxin domain	0	0	0	0	0	0	0	1	1	0	0	0	2	0	2
PF13428	Tetratricopeptide repeat	0	0	0	0	0	1	0	0	1	0	0	0	2	0	2
PF12846	AAA-like domain	0	1	1	0	0	0	0	0	0	0	0	0	2	2	0
PF04672	S-adenosyl methyltransferase	0	0	0	1	0	0	0	0	0	1	0	0	2	1	1
PF15787	Domain of unknown function (DUF4704)	0	1	1	0	0	0	0	0	0	0	0	0	2	2	0
PF15535	Bacterial toxin 37	0	1	1	0	0	0	0	0	0	0	0	0	2	2	0
PF09725	Folate-sensitive fragile site protein Fra10Ac1	0	1	1	0	0	0	0	0	0	0	0	0	2	2	0
PF07476	Methylaspartate ammonia-lyase C-terminus	0	1	1	0	0	0	0	0	0	0	0	0	2	2	0
PF07382	Histone H1-like nucleoprotein HC2	0	0	1	0	0	0	0	1	0	0	0	0	2	1	1
PF16990	Carbohydrate binding module (family 35)	0	1	1	0	0	0	0	0	0	0	0	0	2	2	0
PF08892	YqcI/YcgG family	0	0	0	0	0	1	1	0	0	0	0	0	2	0	2
PF01187	Macrophage migration inhibitory factor (MIF)	0	0	0	0	0	1	0	0	1	0	0	0	2	0	2
PF03893	Lipase 3 N-terminal region	0	0	0	0	0	0	1	0	0	1	0	0	2	0	2
PF00154	recA bacterial DNA recombination protein	0	1	1	0	0	0	0	0	0	0	0	0	2	2	0
PF12833	Helix-turn-helix domain	0	0	0	0	0	0	1	0	0	0	1	0	2	0	2
PF05390	Yeast cell wall synthesis protein KRE9/KNH1	0	1	1	0	0	0	0	0	0	0	0	0	2	2	0
PF13506	Glycosyl transferase family 21	0	1	0	0	0	1	0	0	0	0	0	0	2	1	1
PF10703	Molybdenum cofactor biosynthesis protein F	0	0	0	0	0	1	1	0	0	0	0	0	2	0	2
PF02239	Cytochrome D1 heme domain	0	0	0	0	0	0	0	0	0	1	1	0	2	0	2
PF14743	DNA ligase OB-like domain	0	1	1	0	0	0	0	0	0	0	0	0	2	2	0
PF07961	MBA1-like protein	0	1	1	0	0	0	0	0	0	0	0	0	2	2	0
PF02551	Acyl-CoA thioesterase	0	0	0	0	1	0	0	0	0	0	0	1	2	1	1
PF06013	Proteins of 100 residues with WXG	0	0	0	0	0	0	0	1	1	0	0	0	2	0	2
PF02898	Nitric oxide synthase, oxygenase domain	0	0	0	0	1	0	0	0	0	0	0	1	2	1	1
PF13880	ESCO1/2 acetyl-transferase	0	1	1	0	0	0	0	0	0	0	0	0	2	2	0
PF04557	Glutaminyl-tRNA synthetase, non-specific RNA binding region part 2	0	1	1	0	0	0	0	0	0	0	0	0	2	2	0
PF10260	Uncharacterized conserved domain (SAYSvFN)	0	1	1	0	0	0	0	0	0	0	0	0	2	2	0
PF08192	Peptidase family S64	0	0	1	0	1	0	0	0	0	0	0	0	2	2	0
PF12068	Domain of unknown function (DUF3548)	0	1	1	0	0	0	0	0	0	0	0	0	2	2	0
PF09764	N-terminal glutamine amidase	0	1	1	0	0	0	0	0	0	0	0	0	2	2	0
PF05303	Protein of unknown function (DUF727)	0	1	1	0	0	0	0	0	0	0	0	0	2	2	0
PF11496	Class II histone deacetylase complex subunits 2 and 3	0	1	1	0	0	0	0	0	0	0	0	0	2	2	0
PF00496	Bacterial extracellular solute-binding proteins, family 5 Middle	0	0	0	0	0	1	1	0	0	0	0	0	2	0	2
PF04558	Glutaminyl-tRNA synthetase, non-specific RNA binding region part 1	0	1	1	0	0	0	0	0	0	0	0	0	2	2	0
PF06283	Trehalose utilisation	0	0	0	0	0	1	1	0	0	0	0	0	2	0	2
PF01839	FG-GAP repeat	0	1	1	0	0	0	0	0	0	0	0	0	2	2	0
PF04636	PA26 p53-induced protein (sestrin)	0	1	1	0	0	0	0	0	0	0	0	0	2	2	0
PF00659	POLO box duplicated region	0	1	1	0	0	0	0	0	0	0	0	0	2	2	0
PF12047	Cytosine specific DNA methyltransferase replication foci domain	0	1	1	0	0	0	0	0	0	0	0	0	2	2	0
PF10961	Protein of unknown function (DUF2763)	0	1	1	0	0	0	0	0	0	0	0	0	2	2	0
PF09812	Mitochondrial ribosomal protein L28	0	1	1	0	0	0	0	0	0	0	0	0	2	2	0
PF10340	Protein of unknown function (DUF2424)	0	1	0	1	0	0	0	0	0	0	0	0	2	2	0
PF03644	Glycosyl hydrolase family 85	0	1	1	0	0	0	0	0	0	0	0	0	2	2	0
PF12734	Cysteine-rich TM module stress tolerance	0	0	0	0	1	1	0	0	0	0	0	0	2	1	1
PF10454	Protein of unknown function (DUF2458)	0	1	1	0	0	0	0	0	0	0	0	0	2	2	0
PF14328	Domain of unknown function (DUF4385)	0	0	0	0	0	1	1	0	0	0	0	0	2	0	2
PF11941	Domain of unknown function (DUF3459)	0	0	0	0	1	0	0	0	0	0	0	1	2	1	1
PF05034	Methylaspartate ammonia-lyase N-terminus	0	1	1	0	0	0	0	0	0	0	0	0	2	2	0
PF14696	Hydroxyphenylpyruvate dioxygenase, HPPD, N-terminal	0	1	1	0	0	0	0	0	0	0	0	0	2	2	0
PF10046	Biogenesis of lysosome-related organelles complex-1 subunit 2	0	1	1	0	0	0	0	0	0	0	0	0	2	2	0
PF03318	Clostridium epsilon toxin ETX/Bacillus mosquitocidal toxin MTX2	0	0	1	1	0	0	0	0	0	0	0	0	2	2	0
PF10407	Cdc14 phosphatase binding protein N-terminus	0	1	1	0	0	0	0	0	0	0	0	0	2	2	0
PF01928	CYTH domain	0	0	0	0	1	0	0	0	0	1	0	0	2	1	1
PF11595	Protein of unknown function (DUF3245)	0	1	1	0	0	0	0	0	0	0	0	0	2	2	0
PF10209	Uncharacterized conserved protein (DUF2340)	0	1	1	0	0	0	0	0	0	0	0	0	2	2	0
PF00030	Beta/Gamma crystallin	0	0	0	0	1	0	0	0	0	0	0	1	2	1	1
PF04879	Molybdopterin oxidoreductase Fe4S4 domain	0	0	0	1	0	0	1	0	0	0	0	0	2	1	1
PF09793	Anticodon-binding domain	0	1	1	0	0	0	0	0	0	0	0	0	2	2	0
PF09159	Mitochondrial resolvase Ydc2 / RNA splicing MRS1	0	1	1	0	0	0	0	0	0	0	0	0	2	2	0
PF09848	Uncharacterized conserved protein (DUF2075)	0	0	0	1	0	0	1	0	0	0	0	0	2	1	1
PF04960	Glutaminase	0	0	0	0	0	1	1	0	0	0	0	0	2	0	2
PF13336	Acetyl-CoA hydrolase/transferase C-terminal domain	0	0	0	0	0	1	1	0	0	0	0	0	2	0	2
PF12694	Putative molybdenum carrier	0	1	1	0	0	0	0	0	0	0	0	0	2	2	0
PF05857	TraX protein	0	1	1	0	0	0	0	0	0	0	0	0	2	2	0
PF05154	TM2 domain	0	0	0	0	0	0	9	0	0	0	0	0	1	0	1
PF00799	Geminivirus Rep catalytic domain	0	0	0	0	5	0	0	0	0	0	0	0	1	1	0
PF13900	Putative domain of unknown function	0	0	0	0	0	0	0	0	0	5	0	0	1	0	1
PF16297	Domain of unknown function (DUF4939)	0	0	0	0	0	0	4	0	0	0	0	0	1	0	1
PF13518	Helix-turn-helix domain	0	0	0	0	3	0	0	0	0	0	0	0	1	1	0
PF04607	Region found in RelA / SpoT proteins	0	0	0	0	0	3	0	0	0	0	0	0	1	0	1
PF08212	Lipocalin-like domain	0	0	0	0	2	0	0	0	0	0	0	0	1	1	0
PF00210	Ferritin-like domain	0	0	0	0	0	0	2	0	0	0	0	0	1	0	1
PF07957	Protein of unknown function (DUF3294)	0	0	2	0	0	0	0	0	0	0	0	0	1	1	0
PF02655	ATP-grasp domain	0	0	0	0	2	0	0	0	0	0	0	0	1	1	0
PF10042	Uncharacterized conserved protein (DUF2278)	0	0	0	0	0	0	2	0	0	0	0	0	1	0	1
PF03716	WCCH motif	0	0	0	0	0	0	2	0	0	0	0	0	1	0	1
PF03022	Major royal jelly protein	0	0	0	0	0	0	0	0	2	0	0	0	1	0	1
PF01347	Lipoprotein amino terminal region	0	0	0	2	0	0	0	0	0	0	0	0	1	1	0
PF06597	Clostridium P-47 protein	0	0	0	0	0	0	2	0	0	0	0	0	1	0	1
PF05551	Zinc-binding loop region of homing endonuclease	0	0	0	0	0	2	0	0	0	0	0	0	1	0	1
PF08114	ATPase proteolipid family	0	0	0	0	0	0	2	0	0	0	0	0	1	0	1
PF00932	Lamin Tail Domain	0	0	0	0	0	0	2	0	0	0	0	0	1	0	1
PF13427	Domain of unknown function (DUF4111)	0	0	0	0	0	0	2	0	0	0	0	0	1	0	1
PF13516	Leucine Rich repeat	0	0	0	1	0	0	0	0	0	0	0	0	1	1	0
PF09224	Domain of unknown function (DUF1961)	0	0	0	0	0	0	1	0	0	0	0	0	1	0	1
PF14244	gag-polypeptide of LTR copia-type	0	0	0	0	0	0	0	0	0	0	0	1	1	0	1
PF05172	Nup53/35/40-type RNA recognition motif	0	0	1	0	0	0	0	0	0	0	0	0	1	1	0
PF12688	Tetratrico peptide repeat	0	0	0	1	0	0	0	0	0	0	0	0	1	1	0
PF16987	KIX domain	0	0	1	0	0	0	0	0	0	0	0	0	1	1	0
PF10243	Microtubule-binding protein MIP-T3	0	0	0	0	0	1	0	0	0	0	0	0	1	0	1
PF00437	Type II/IV secretion system protein	0	0	0	0	0	0	0	0	1	0	0	0	1	0	1
PF01338	Bacillus thuringiensis toxin	0	0	0	0	0	1	0	0	0	0	0	0	1	0	1
PF09190	DALR domain	0	0	0	0	0	1	0	0	0	0	0	0	1	0	1
PF09798	DNA damage checkpoint protein	0	1	0	0	0	0	0	0	0	0	0	0	1	1	0
PF12702	Lipocalin-like	0	1	0	0	0	0	0	0	0	0	0	0	1	1	0
PF03470	XS zinc finger domain	0	0	0	0	0	1	0	0	0	0	0	0	1	0	1
PF12192	Fungal calcium binding protein	0	0	0	1	0	0	0	0	0	0	0	0	1	1	0
PF13704	Glycosyl transferase family 2	0	0	0	0	0	0	0	0	0	0	0	1	1	0	1
PF14478	Domain of unknown function (DUF4430)	0	0	0	0	0	0	0	0	1	0	0	0	1	0	1
PF15407	Sporulation protein family 7	0	0	1	0	0	0	0	0	0	0	0	0	1	1	0
PF13929	mRNA stabilisation	0	0	1	0	0	0	0	0	0	0	0	0	1	1	0
PF04664	Opioid growth factor receptor (OGFr) conserved region	0	1	0	0	0	0	0	0	0	0	0	0	1	1	0
PF03131	bZIP Maf transcription factor	0	1	0	0	0	0	0	0	0	0	0	0	1	1	0
PF12904	Putative collagen-binding domain of a collagenase	0	0	1	0	0	0	0	0	0	0	0	0	1	1	0
PF06147	Protein of unknown function (DUF968)	0	1	0	0	0	0	0	0	0	0	0	0	1	1	0
PF08693	Transmembrane alpha-helix domain	0	0	0	0	0	0	0	0	0	1	0	0	1	0	1
PF02525	Flavodoxin-like fold	0	0	0	0	0	0	1	0	0	0	0	0	1	0	1
PF04886	PT repeat	0	1	0	0	0	0	0	0	0	0	0	0	1	1	0
PF13538	UvrD-like helicase C-terminal domain	0	1	0	0	0	0	0	0	0	0	0	0	1	1	0
PF13851	Growth-arrest specific micro-tubule binding	0	0	0	0	0	1	0	0	0	0	0	0	1	0	1
PF01082	Copper type II ascorbate-dependent monooxygenase, N-terminal domain	0	0	0	1	0	0	0	0	0	0	0	0	1	1	0
PF13394	4Fe-4S single cluster domain	0	0	0	0	0	0	1	0	0	0	0	0	1	0	1
PF13439	Glycosyltransferase Family 4	0	0	1	0	0	0	0	0	0	0	0	0	1	1	0
PF08239	Bacterial SH3 domain	0	0	0	0	0	0	1	0	0	0	0	0	1	0	1
PF13720	Udp N-acetylglucosamine O-acyltransferase; Domain 2	0	0	0	1	0	0	0	0	0	0	0	0	1	1	0
PF09026	Centromere protein B dimerisation domain	0	0	0	0	0	1	0	0	0	0	0	0	1	0	1
PF11793	FANCL C-terminal domain	0	0	1	0	0	0	0	0	0	0	0	0	1	1	0
PF03351	DOMON domain	0	0	0	1	0	0	0	0	0	0	0	0	1	1	0
PF02272	DHHA1 domain	0	0	0	0	0	0	0	1	0	0	0	0	1	0	1
PF08532	Beta-galactosidase trimerisation domain	0	0	0	1	0	0	0	0	0	0	0	0	1	1	0
PF10376	Double-strand recombination repair protein	0	0	1	0	0	0	0	0	0	0	0	0	1	1	0
PF06495	Fruit fly transformer protein	0	0	1	0	0	0	0	0	0	0	0	0	1	1	0
PF08346	AntA/AntB antirepressor	0	1	0	0	0	0	0	0	0	0	0	0	1	1	0
PF02955	Prokaryotic glutathione synthetase, ATP-grasp domain	0	1	0	0	0	0	0	0	0	0	0	0	1	1	0
PF04760	Translation initiation factor IF-2, N-terminal region	0	0	0	0	0	0	1	0	0	0	0	0	1	0	1
PF01050	Mannose-6-phosphate isomerase	0	0	0	1	0	0	0	0	0	0	0	0	1	1	0
PF08283	Geminivirus rep protein central domain	0	0	0	0	1	0	0	0	0	0	0	0	1	1	0
PF02275	Linear amide C-N hydrolases, choloylglycine hydrolase family	0	0	0	0	0	1	0	0	0	0	0	0	1	0	1
PF03538	Salmonella virulence plasmid 28.1kDa A protein	0	1	0	0	0	0	0	0	0	0	0	0	1	1	0
PF07075	Protein of unknown function (DUF1343)	0	0	0	1	0	0	0	0	0	0	0	0	1	1	0
PF13228	Domain of unknown function (DUF4037)	0	0	0	1	0	0	0	0	0	0	0	0	1	1	0
PF01225	Mur ligase family, catalytic domain	0	1	0	0	0	0	0	0	0	0	0	0	1	1	0
PF11744	Aluminium activated malate transporter	0	0	0	0	0	0	1	0	0	0	0	0	1	0	1
PF08195	TRI9 protein	0	0	0	0	0	1	0	0	0	0	0	0	1	0	1
PF14592	Chondroitinase B	0	0	0	0	0	0	1	0	0	0	0	0	1	0	1
PF02342	TerD domain	0	1	0	0	0	0	0	0	0	0	0	0	1	1	0
PF13528	Glycosyl transferase family 1	0	1	0	0	0	0	0	0	0	0	0	0	1	1	0
PF01921	tRNA synthetases class I (K)	0	1	0	0	0	0	0	0	0	0	0	0	1	1	0
PF06176	Lipopolysaccharide core biosynthesis protein (WaaY)	0	0	0	1	0	0	0	0	0	0	0	0	1	1	0
PF05162	Ribosomal protein L41	0	0	0	0	0	0	0	0	0	0	1	0	1	0	1
PF13599	Pentapeptide repeats (9 copies)	0	0	0	0	0	0	0	0	0	0	0	1	1	0	1
PF11526	Subunit of cleavage factor IA Pcf11	0	1	0	0	0	0	0	0	0	0	0	0	1	1	0
PF05866	Endodeoxyribonuclease RusA	0	1	0	0	0	0	0	0	0	0	0	0	1	1	0
PF11600	Chromatin assembly factor 1 complex p150 subunit, N-terminal	0	0	0	0	1	0	0	0	0	0	0	0	1	1	0
PF03229	Alphavirus glycoprotein J	0	0	0	0	0	1	0	0	0	0	0	0	1	0	1
PF11380	Stealth protein CR2, conserved region 2	0	0	1	0	0	0	0	0	0	0	0	0	1	1	0
PF01505	Major Vault Protein repeat	0	0	0	0	0	1	0	0	0	0	0	0	1	0	1
PF14357	Domain of unknown function (DUF4404)	0	0	0	0	0	0	1	0	0	0	0	0	1	0	1
PF01443	Viral (Superfamily 1) RNA helicase	0	0	0	0	0	0	1	0	0	0	0	0	1	0	1
PF16496	SWIRM-associated domain at the N-terminal	0	0	0	0	0	0	0	0	0	1	0	0	1	0	1
PF16338	Domain of unknown function (DUF4968)	0	0	0	0	1	0	0	0	0	0	0	0	1	1	0
PF03059	Nicotianamine synthase protein	0	0	0	0	1	0	0	0	0	0	0	0	1	1	0
PF16927	N-terminal 7TM region of histidine kinase	0	0	0	0	1	0	0	0	0	0	0	0	1	1	0
PF11259	Protein of unknown function (DUF3060)	0	0	1	0	0	0	0	0	0	0	0	0	1	1	0
PF02778	tRNA intron endonuclease, N-terminal domain	0	0	1	0	0	0	0	0	0	0	0	0	1	1	0
PF08925	Domain of Unknown Function (DUF1907)	0	0	0	0	0	0	1	0	0	0	0	0	1	0	1
PF13806	Rieske-like [2Fe-2S] domain	0	1	0	0	0	0	0	0	0	0	0	0	1	1	0
PF14521	Lysine-specific metallo-endopeptidase	0	0	0	0	1	0	0	0	0	0	0	0	1	1	0
PF08276	PAN-like domain	0	0	0	0	0	0	1	0	0	0	0	0	1	0	1
PF04041	Domain of unknown function (DUF377)	0	0	0	1	0	0	0	0	0	0	0	0	1	1	0
PF15055	Domain of unknown function (DUF4536)	0	1	0	0	0	0	0	0	0	0	0	0	1	1	0
PF08277	PAN-like domain	0	0	0	0	0	1	0	0	0	0	0	0	1	0	1
PF11160	Protein of unknown function (DUF2945)	0	0	0	0	0	0	1	0	0	0	0	0	1	0	1
PF12643	MazG-like family	0	0	0	0	0	1	0	0	0	0	0	0	1	0	1
PF13885	Keratin, high sulfur B2 protein	0	0	0	0	0	0	0	0	0	0	0	1	1	0	1
PF03130	PBS lyase HEAT-like repeat	0	0	1	0	0	0	0	0	0	0	0	0	1	1	0
PF11308	Glycosyl hydrolases related to GH101 family, GHL1-GHL3	0	0	1	0	0	0	0	0	0	0	0	0	1	1	0
PF15965	TRAF-like zinc-finger	0	1	0	0	0	0	0	0	0	0	0	0	1	1	0
PF13772	AIG2-like family	0	0	0	0	0	0	1	0	0	0	0	0	1	0	1
PF14223	gag-polypeptide of LTR copia-type	0	0	0	0	0	0	1	0	0	0	0	0	1	0	1
PF11402	Antifungal protein	0	0	0	0	0	1	0	0	0	0	0	0	1	0	1
PF12454	GPI-anchored cell wall organization protein	0	0	1	0	0	0	0	0	0	0	0	0	1	1	0
PF16715	Cyclodipeptide synthase	0	0	0	0	0	1	0	0	0	0	0	0	1	0	1
PF10868	Protein of unknown function (DUF2667)	0	0	0	0	0	0	1	0	0	0	0	0	1	0	1
PF02237	Biotin protein ligase C terminal domain	0	0	1	0	0	0	0	0	0	0	0	0	1	1	0
PF05808	Podoplanin	0	0	0	0	0	0	0	1	0	0	0	0	1	0	1
PF04690	YABBY protein	0	0	0	0	1	0	0	0	0	0	0	0	1	1	0
PF13013	F-box-like domain	0	0	1	0	0	0	0	0	0	0	0	0	1	1	0
PF13204	Protein of unknown function (DUF4038)	0	0	1	0	0	0	0	0	0	0	0	0	1	1	0
PF16294	RNSP1-SAP18 binding (RSB) motif	0	0	1	0	0	0	0	0	0	0	0	0	1	1	0
PF12145	Eukaryotic Mediator 12 subunit domain	0	1	0	0	0	0	0	0	0	0	0	0	1	1	0
PF01826	Trypsin Inhibitor like cysteine rich domain	0	0	0	0	0	0	1	0	0	0	0	0	1	0	1
PF03107	C1 domain	0	1	0	0	0	0	0	0	0	0	0	0	1	1	0
PF00094	von Willebrand factor type D domain	0	0	0	1	0	0	0	0	0	0	0	0	1	1	0
PF10432	Bacterial phospho-glucose isomerase C-terminal SIS domain	0	0	0	0	0	0	1	0	0	0	0	0	1	0	1
PF00196	Bacterial regulatory proteins, luxR family	0	0	0	0	1	0	0	0	0	0	0	0	1	1	0
PF12716	Nuclear pore assembly and biogenesis	0	0	0	0	0	0	0	0	0	1	0	0	1	0	1
PF16387	Domain of unknown function	0	0	0	0	0	0	1	0	0	0	0	0	1	0	1
PF05908	Protein of unknown function (DUF867)	0	0	0	0	1	0	0	0	0	0	0	0	1	1	0
PF07428	15-O-acetyltransferase Tri3	0	0	0	0	0	1	0	0	0	0	0	0	1	0	1
PF13359	DDE superfamily endonuclease	0	1	0	0	0	0	0	0	0	0	0	0	1	1	0
PF06718	Protein of unknown function (DUF1203)	0	0	0	0	0	0	0	0	1	0	0	0	1	0	1
PF01117	Aerolysin toxin	0	0	0	0	0	0	0	0	0	1	0	0	1	0	1
PF05335	Protein of unknown function (DUF745)	0	0	0	1	0	0	0	0	0	0	0	0	1	1	0
PF13458	Periplasmic binding protein	0	0	0	1	0	0	0	0	0	0	0	0	1	1	0
PF13456	Reverse transcriptase-like	0	0	0	0	0	0	1	0	0	0	0	0	1	0	1
PF09172	Domain of unknown function (DUF1943)	0	0	0	1	0	0	0	0	0	0	0	0	1	1	0
PF09227	Domain of unknown function (DUF1962)	0	0	0	1	0	0	0	0	0	0	0	0	1	1	0
PF01469	Pentapeptide repeats (8 copies)	0	1	0	0	0	0	0	0	0	0	0	0	1	1	0
PF11468	Aromatic prenyltransferase Orf2	0	0	0	0	1	0	0	0	0	0	0	0	1	1	0
PF02263	Guanylate-binding protein, N-terminal domain	0	0	0	0	0	0	0	0	0	1	0	0	1	0	1
PF11989	Retrograde transport protein Dsl1 C terminal	0	0	1	0	0	0	0	0	0	0	0	0	1	1	0
PF09533	Predicted lipoprotein of unknown function (DUF2380)	0	0	0	1	0	0	0	0	0	0	0	0	1	1	0
PF16011	Carbohydrate-binding family 9	0	0	0	0	0	0	0	0	0	1	0	0	1	0	1
PF05299	M61 glycyl aminopeptidase	0	0	0	1	0	0	0	0	0	0	0	0	1	1	0
PF04927	Seed maturation protein	0	0	0	0	0	1	0	0	0	0	0	0	1	0	1
PF15140	Domain of unknown function (DUF4573)	0	0	0	0	0	0	0	1	0	0	0	0	1	0	1
PF00070	Pyridine nucleotide-disulphide oxidoreductase	0	0	0	0	0	0	0	1	0	0	0	0	1	0	1
PF06522	NADH-ubiquinone reductase complex 1 MLRQ subunit	0	0	0	0	0	0	0	0	0	1	0	0	1	0	1
PF03633	Glycosyl hydrolase family 65, C-terminal domain	0	0	0	0	0	0	0	1	0	0	0	0	1	0	1
PF13842	DDE_Tnp_1-like zinc-ribbon	0	0	0	0	0	0	1	0	0	0	0	0	1	0	1
PF12587	Protein of unknown function (DUF3761)	0	0	0	1	0	0	0	0	0	0	0	0	1	1	0
PF05638	Type VI secretion system effector, Hcp	0	0	1	0	0	0	0	0	0	0	0	0	1	1	0
PF09524	Conserved phage C-terminus (Phg_2220_C)	0	1	0	0	0	0	0	0	0	0	0	0	1	1	0
PF05498	Rapid ALkalinization Factor (RALF)	0	0	0	0	0	0	1	0	0	0	0	0	1	0	1
PF04343	Protein of unknown function, DUF488	0	0	0	0	0	0	0	1	0	0	0	0	1	0	1
PF12868	Domain of unknwon function (DUF3824)	0	0	0	0	0	0	0	1	0	0	0	0	1	0	1
PF07740	Ion channel inhibitory toxin	0	0	0	0	1	0	0	0	0	0	0	0	1	1	0
PF09742	Dyggve-Melchior-Clausen syndrome protein	0	0	0	0	0	0	0	0	0	1	0	0	1	0	1
PF10138	vWA found in TerF C terminus	0	0	1	0	0	0	0	0	0	0	0	0	1	1	0
PF17017	Aberrant zinc-finger	0	0	0	1	0	0	0	0	0	0	0	0	1	1	0
PF13787	Protein of unknown function with HXXEE motif	0	0	0	0	0	0	0	0	0	1	0	0	1	0	1
PF03712	Copper type II ascorbate-dependent monooxygenase, C-terminal domain	0	0	0	1	0	0	0	0	0	0	0	0	1	1	0
PF07931	Chloramphenicol phosphotransferase-like protein	0	0	0	0	0	0	0	0	0	1	0	0	1	0	1
PF07045	Domain of unknown function (DUF1330)	0	0	0	0	0	1	0	0	0	0	0	0	1	0	1
PF13531	Bacterial extracellular solute-binding protein	0	0	0	0	1	0	0	0	0	0	0	0	1	1	0
PF11798	IMS family HHH motif	0	1	0	0	0	0	0	0	0	0	0	0	1	1	0
PF01817	Chorismate mutase type II	0	0	0	0	0	1	0	0	0	0	0	0	1	0	1
PF03662	Glycosyl hydrolase family 79, N-terminal domain	0	1	0	0	0	0	0	0	0	0	0	0	1	1	0
PF04519	Polymer-forming cytoskeletal	0	0	0	0	0	0	0	1	0	0	0	0	1	0	1
PF02317	NAD/NADP octopine/nopaline dehydrogenase, alpha-helical domain	0	0	0	0	0	0	0	0	1	0	0	0	1	0	1
PF13604	AAA domain	0	0	0	0	0	0	0	0	1	0	0	0	1	0	1
PF05198	Translation initiation factor IF-3, N-terminal domain	0	0	0	0	0	0	0	0	0	1	0	0	1	0	1
PF05793	Transcription initiation factor IIF, alpha subunit (TFIIF-alpha)	0	0	1	0	0	0	0	0	0	0	0	0	1	1	0
PF14435	SUKH-4 immunity protein	0	0	0	0	0	0	1	0	0	0	0	0	1	0	1
PF09990	Predicted membrane protein (DUF2231)	0	1	0	0	0	0	0	0	0	0	0	0	1	1	0
PF13865	C-terminal duplication domain of Friend of PRMT1	0	1	0	0	0	0	0	0	0	0	0	0	1	1	0
PF14196	L-2-amino-thiazoline-4-carboxylic acid hydrolase	0	0	0	1	0	0	0	0	0	0	0	0	1	1	0
PF03474	DMRTA motif	0	0	1	0	0	0	0	0	0	0	0	0	1	1	0
PF08323	Starch synthase catalytic domain	0	0	0	0	1	0	0	0	0	0	0	0	1	1	0
PF05834	Lycopene cyclase protein	0	0	0	0	0	0	0	0	0	0	0	1	1	0	1
PF03007	Wax ester synthase-like Acyl-CoA acyltransferase domain	0	0	1	0	0	0	0	0	0	0	0	0	1	1	0
PF15159	Phosphatidylinositol N-acetylglucosaminyltransferase subunit Y	0	1	0	0	0	0	0	0	0	0	0	0	1	1	0
PF00050	Kazal-type serine protease inhibitor domain	0	0	0	0	0	0	0	0	1	0	0	0	1	0	1

## Sheet: Present Drechmeria
PFAM ID	Title	Drechmeria coniospora	Arthrobotrys oligospora	Monacrosporium haptotylum	Pochonia chlamydosporia	Hirsutella minnesotensis	Fusarium graminearum	Fusarium oxysporum	Metarhizium acridum	Metarhizium anisopliae	Trichoderma reesei	Tolypocladium ophioglossoides	Ophiocordyceps sinensis	Number of species	Number of nematophagous species	Number of non-nematophagous species
PF12810	Glycine rich protein	3	0	0	0	0	0	0	0	0	0	0	0	1	1	0
PF02493	MORN repeat	2	0	0	0	0	0	0	0	0	0	0	0	1	1	0
PF02199	Saposin A-type domain	2	0	0	0	0	0	0	0	0	0	0	0	1	1	0
PF02609	Exonuclease VII small subunit	1	0	0	0	0	0	0	0	0	0	0	0	1	1	0
PF02389	Cornifin (SPRR) family	1	0	0	0	0	0	0	0	0	0	0	0	1	1	0
PF13570	PQQ-like domain	1	0	0	0	0	0	0	0	0	0	0	0	1	1	0
PF05454	Dystroglycan (Dystrophin-associated glycoprotein 1)	1	0	0	0	0	0	0	0	0	0	0	0	1	1	0
PF01918	Alba	1	0	0	0	0	0	0	0	0	0	0	0	1	1	0
PF13924	Lipocalin-like domain	1	0	0	0	0	0	0	0	0	0	0	0	1	1	0
PF07223	Protein of unknown function (DUF1421)	1	0	0	0	0	0	0	0	0	0	0	0	1	1	0
PF06496	Protein of unknown function (DUF1097)	1	0	0	0	0	0	0	0	0	0	0	0	1	1	0
PF11999	Protein of unknown function (DUF3494)	3	0	0	0	0	0	0	0	0	0	4	0	2	1	1
PF13582	Metallo-peptidase family M12B Reprolysin-like	1	0	0	0	2	0	0	0	0	0	0	0	2	2	0
PF13383	Methyltransferase domain	1	0	0	0	0	0	2	0	0	0	0	0	2	1	1
PF13384	Homeodomain-like domain	1	0	0	0	0	0	0	0	1	0	0	0	2	1	1
PF14759	Reductase C-terminal	1	0	0	0	0	0	0	0	0	0	1	0	2	1	1
PF11901	Protein of unknown function (DUF3421)	1	0	0	0	0	0	0	0	1	0	0	0	2	1	1
PF13481	AAA domain	1	0	0	0	0	0	0	0	0	0	1	0	2	1	1
PF05391	Lsm interaction motif	1	0	0	0	0	1	0	0	0	0	0	0	2	1	1
PF05792	Candida agglutinin-like (ALS)	4	0	0	0	0	3	2	0	0	0	0	0	3	1	2
PF13527	Acetyltransferase (GNAT) domain	1	0	0	0	0	0	1	0	1	0	0	0	3	1	2
PF09807	Elongation complex protein 6	1	0	0	0	0	0	1	0	1	0	0	0	3	1	2
PF10175	M-phase phosphoprotein 6	1	0	0	0	1	0	1	0	0	0	0	0	3	2	1
PF08445	FR47-like protein	2	0	0	0	1	0	4	0	0	1	0	0	4	2	2
PF05050	Methyltransferase FkbM domain	1	0	0	1	0	0	0	2	2	0	0	0	4	2	2
PF03313	Serine dehydratase alpha chain	1	0	0	0	0	1	1	0	0	1	0	0	4	1	3
PF03315	Serine dehydratase beta chain	1	0	0	0	0	1	1	0	0	1	0	0	4	1	3
PF10215	Oligosaccaryltransferase	1	0	0	0	0	1	1	0	0	0	1	0	4	1	3
PF00165	Bacterial regulatory helix-turn-helix proteins, AraC family	1	0	0	0	1	1	0	0	1	0	0	0	4	2	2
PF07727	Reverse transcriptase (RNA-dependent DNA polymerase)	3	0	0	0	88	0	0	0	12	0	1	1	5	2	3
PF13402	Peptidase M60, enhancin and enhancin-like	1	0	0	1	2	0	0	0	1	0	0	3	5	3	2
PF02917	Pertussis toxin, subunit 1	1	0	0	1	2	0	0	1	3	0	0	0	5	3	2
PF13180	PDZ domain	1	0	0	1	1	0	2	0	0	0	1	0	5	3	2
PF08227	DASH complex subunit Hsk3 like	1	0	0	0	1	0	2	1	0	1	0	0	5	2	3
PF00161	Ribosome inactivating protein	1	1	2	1	1	0	0	0	0	0	0	0	5	5	0
PF08560	Protein of unknown function (DUF1757)	1	1	1	0	0	1	1	0	0	0	0	0	5	3	2
PF16122	40S ribosomal protein SA C-terminus	1	1	1	0	0	0	1	0	0	1	0	0	5	3	2
PF13771	PHD-like zinc-binding domain	1	1	1	0	0	0	0	0	1	0	0	1	5	3	2
PF10014	2OG-Fe dioxygenase	1	0	0	1	0	0	0	0	0	1	1	1	5	2	3
PF01938	TRAM domain	1	0	0	1	0	0	0	1	1	0	1	0	5	2	3
PF13917	Zinc knuckle	1	0	0	0	0	1	1	0	0	1	1	0	5	1	4
PF15365	Proline-rich nuclear receptor coactivator	1	0	0	1	0	1	1	0	0	0	1	0	5	2	3
PF07721	Tetratricopeptide repeat	1	0	0	0	1	0	0	1	0	1	1	0	5	2	3
PF08790	LYAR-type C2HC zinc finger	1	0	1	0	1	0	0	0	0	1	1	0	5	3	2
PF05699	hAT family C-terminal dimerisation region	4	0	0	7	193	0	56	1	23	0	0	0	6	3	3
PF10551	MULE transposase domain	1	0	0	0	87	0	8	1	12	0	2	0	6	2	4
PF13358	DDE superfamily endonuclease	2	0	5	0	57	4	3	0	3	0	0	0	6	3	3
PF07938	Fungal fucose-specific lectin	1	9	5	1	0	0	0	2	3	0	0	0	6	4	2
PF09458	H-type lectin domain	1	4	3	0	0	5	0	0	0	2	0	1	6	3	3
PF05899	Protein of unknown function (DUF861)	1	0	0	1	0	3	6	1	1	0	0	0	6	2	4
PF00035	Double-stranded RNA binding motif	1	3	3	0	2	2	1	0	0	0	0	0	6	4	2
PF06355	Aegerolysin	2	0	0	0	1	1	0	1	2	0	0	2	6	2	4
PF01791	DeoC/LacD family aldolase	1	2	2	1	0	0	0	1	2	0	0	0	6	4	2
PF01391	Collagen triple helix repeat (20 copies)	1	0	0	0	0	1	0	1	1	1	0	4	6	1	5
PF11781	RNA polymerase I-specific transcription initiation factor Rrn7	1	1	1	1	0	0	4	0	0	0	1	0	6	4	2
PF14587	O-Glycosyl hydrolase family 30	1	1	2	1	0	0	1	0	0	2	0	0	6	4	2
PF13816	Haem-containing dehydratase	1	0	0	1	0	2	2	1	1	0	0	0	6	2	4
PF12658	Telomere capping, CST complex subunit	1	0	1	0	0	0	2	0	0	1	1	1	6	2	4
PF06842	Protein of unknown function (DUF1242)	1	0	0	0	1	1	2	0	0	1	1	0	6	2	4
PF01470	Pyroglutamyl peptidase	1	0	0	0	1	0	2	0	0	1	1	1	6	2	4
PF13432	Tetratricopeptide repeat	1	1	0	0	1	1	0	0	0	1	2	0	6	3	3
PF01847	von Hippel-Lindau disease tumour suppressor protein	1	1	1	0	1	1	1	0	0	0	0	0	6	4	2
PF00672	HAMP domain	1	0	0	1	1	0	1	0	0	1	1	0	6	3	3
PF01931	Protein of unknown function DUF84	1	0	0	1	0	1	1	1	1	0	0	0	6	2	4
PF00832	Ribosomal L39 protein	1	1	0	0	1	1	0	0	1	1	0	0	6	3	3
PF06825	Heat shock factor binding protein 1	1	1	1	0	1	0	1	0	0	0	1	0	6	4	2
PF09184	PPP4R2	1	1	1	0	1	0	0	0	0	1	1	0	6	4	2
PF14529	Endonuclease-reverse transcriptase	1	0	1	0	82	0	4	2	8	0	0	1	7	3	4
PF01375	Heat-labile enterotoxin alpha chain	19	0	2	2	19	0	0	7	16	0	0	8	7	4	3
PF12520	Protein of unknown function (DUF3723)	1	3	0	3	10	0	6	6	3	0	0	0	7	4	3
PF13469	Sulfotransferase family	3	0	0	5	2	4	3	0	0	0	3	1	7	3	4
PF00848	Ring hydroxylating alpha subunit (catalytic domain)	1	0	0	2	0	2	8	2	3	0	1	0	7	2	5
PF13964	Kelch motif	1	1	0	0	4	1	3	0	0	1	3	0	7	3	4
PF05704	Capsular polysaccharide synthesis protein	2	0	1	2	0	1	1	0	0	3	3	0	7	3	4
PF03746	LamB/YcsF family	1	0	0	2	2	0	3	1	1	0	2	0	7	3	4
PF10685	Stress-induced bacterial acidophilic repeat motif	3	1	1	0	2	0	1	2	0	1	0	0	7	4	3
PF13923	Zinc finger, C3HC4 type (RING finger)	1	2	3	0	1	1	2	0	1	0	0	0	7	4	3
PF04666	N-Acetylglucosaminyltransferase-IV (GnT-IV) conserved region	1	0	0	0	1	2	3	0	1	2	1	0	7	2	5
PF03080	Domain of unknown function (DUF239)	1	0	0	3	1	0	0	2	1	0	1	1	7	3	4
PF07080	Protein of unknown function (DUF1348)	1	0	0	0	1	1	4	1	1	1	0	0	7	2	5
PF01419	Jacalin-like lectin domain	1	0	2	1	0	1	2	1	1	0	0	0	7	3	4
PF04646	Protein of unknown function, DUF604	1	0	0	2	0	1	2	1	1	1	0	0	7	2	5
PF02182	SAD/SRA domain	1	1	1	0	1	0	3	0	0	0	1	1	7	4	3
PF06726	Bladder cancer-related protein BC10	1	0	0	0	1	1	3	1	0	1	1	0	7	2	5
PF00708	Acylphosphatase	1	1	1	0	0	1	2	0	0	1	1	0	7	3	4
PF09079	CDC6, C terminal	1	0	0	1	0	0	2	1	1	1	1	0	7	2	5
PF13462	Thioredoxin	1	0	0	0	1	1	1	1	1	0	0	1	7	2	5
PF16350	FAD dependent oxidoreductase central domain	1	0	0	1	0	1	1	1	1	0	1	0	7	2	5
PF11911	Protein of unknown function (DUF3429)	1	0	0	0	1	1	1	0	0	1	1	1	7	2	5
PF06993	Protein of unknown function (DUF1304)	1	0	0	0	0	1	1	1	1	1	1	0	7	1	6
PF03669	Uncharacterised protein family (UPF0139)	1	1	0	0	1	0	1	1	0	1	1	0	7	3	4
PF10471	Anaphase-promoting complex APC subunit CDC26	1	0	0	1	0	0	1	1	1	1	1	0	7	2	5
PF03475	3-alpha domain	1	0	0	1	1	1	1	0	0	1	1	0	7	3	4
PF10650	Putative zinc-finger domain	1	1	1	0	0	0	0	1	1	0	1	1	7	3	4
PF11997	Domain of unknown function (DUF3492)	1	1	1	1	1	0	0	1	1	0	0	0	7	5	2
PF10642	Mitochondrial import receptor subunit or translocase	1	0	0	0	0	1	1	1	1	1	1	0	7	1	6
PF14475	Sec1-binding region of Mso1	1	1	1	1	0	1	1	0	0	1	0	0	7	4	3
PF10181	GPI-GlcNAc transferase complex, PIG-H component	1	0	0	0	1	1	1	0	1	1	1	0	7	2	5
PF04110	Ubiquitin-like autophagy protein Apg12	1	1	1	0	0	1	1	0	0	0	1	1	7	3	4
PF03184	DDE superfamily endonuclease	1	0	0	0	201	2	24	1	7	0	1	1	8	2	6
PF01498	Transposase	1	0	4	0	30	1	1	1	1	1	0	0	8	3	5
PF12138	Spherulation-specific family 4	2	5	6	2	1	0	0	4	5	0	2	0	8	5	3
PF07971	Glycosyl hydrolase family 92	1	0	0	5	6	0	0	4	5	7	2	1	8	3	5
PF14008	Iron/zinc purple acid phosphatase-like protein C	1	0	0	4	0	1	4	5	3	3	3	0	8	2	6
PF16656	Purple acid Phosphatase, N-terminal domain	1	0	0	4	0	1	2	4	3	3	3	0	8	2	6
PF11991	Tryptophan dimethylallyltransferase	1	1	1	0	6	0	3	5	6	0	0	3	8	4	4
PF14498	Glycosyl hydrolase family 65, N-terminal domain	1	2	2	4	0	2	2	0	0	4	1	0	8	4	4
PF04172	LrgB-like family	1	0	0	2	0	2	2	2	2	1	2	0	8	2	6
PF11051	Mannosyltransferase putative	2	1	2	0	0	4	3	0	1	1	0	2	8	3	5
PF02626	Allophanate hydrolase subunit 2	2	0	0	2	2	1	3	1	1	0	2	0	8	3	5
PF04577	Protein of unknown function (DUF563)	1	2	4	0	2	0	0	1	2	0	1	1	8	4	4
PF02682	Allophanate hydrolase subunit 1	2	0	0	2	1	1	3	1	1	0	2	0	8	3	5
PF01244	Membrane dipeptidase (Peptidase family M19)	1	1	1	2	0	2	3	0	0	2	1	0	8	4	4
PF03702	Uncharacterised protein family (UPF0075)	1	0	0	1	0	0	3	2	1	2	1	1	8	2	6
PF02698	DUF218 domain	1	0	0	2	0	1	2	2	1	1	1	0	8	2	6
PF02244	Carboxypeptidase activation peptide	1	1	1	2	1	0	0	2	2	1	0	0	8	5	3
PF04419	4F5 protein family	1	0	0	2	2	1	1	0	1	2	1	0	8	3	5
PF08226	Domain of unknown function (DUF1720)	1	0	0	1	0	2	3	1	1	1	1	0	8	2	6
PF06330	Trichodiene synthase (TRI5)	1	0	0	0	0	3	1	1	1	2	1	1	8	1	7
PF08571	Yos1-like	1	1	0	1	1	1	4	0	0	1	1	0	8	4	4
PF04376	Arginine-tRNA-protein transferase, N terminus	1	1	1	0	1	1	4	0	0	1	1	0	8	4	4
PF10190	Putative transmembrane protein 170	1	0	0	1	1	1	4	0	0	1	1	1	8	3	5
PF13014	KH domain	1	0	0	0	1	1	0	2	2	1	1	1	8	2	6
PF11597	Mediator complex subunit 13 N-terminal	1	0	0	1	1	0	3	1	1	1	1	0	8	3	5
PF10274	Parkin co-regulated protein	1	0	0	1	0	1	3	1	1	0	1	1	8	2	6
PF03636	Glycosyl hydrolase family 65, N-terminal domain	1	1	1	1	0	0	0	1	1	2	1	0	8	4	4
PF12326	N-glycosylation protein	1	0	1	0	1	0	2	1	1	1	1	0	8	3	5
PF08650	DASH complex subunit Dad4	1	1	1	0	1	1	2	0	0	1	1	0	8	4	4
PF13431	Tetratricopeptide repeat	1	1	1	1	0	1	2	0	0	0	1	1	8	4	4
PF06108	Protein of unknown function (DUF952)	1	0	0	1	1	0	1	2	1	1	1	0	8	3	5
PF16278	C2HE / C2H2 / C2HC zinc-binding finger	1	1	1	0	0	0	2	1	1	1	1	0	8	3	5
PF07200	Modifier of rudimentary (Mod(r)) protein	1	1	1	0	0	1	2	0	0	1	1	1	8	3	5
PF13257	Domain of unknown function (DUF4048)	1	1	1	1	0	1	2	0	0	1	1	0	8	4	4
PF12627	Probable RNA and SrmB- binding site of polymerase A	1	1	0	1	1	1	1	0	0	0	1	2	8	4	4
PF12423	Kinesin protein 1B	1	0	0	1	1	1	1	1	1	0	1	0	8	3	5
PF09813	Coiled-coil domain-containing protein 56	1	1	0	0	1	0	0	1	1	1	1	1	8	3	5
PF15612	WSTF, HB1, Itc1p, MBD9 motif 1	1	0	0	0	1	1	1	1	0	1	1	1	8	2	6
PF04406	Type IIB DNA topoisomerase	1	1	1	0	1	1	1	0	0	0	1	1	8	4	4
PF10382	Protein of unknown function (DUF2439)	1	1	1	1	1	1	1	0	1	0	0	0	8	5	3
PF10906	Protein of unknown function (DUF2697)	1	0	1	0	1	1	1	0	0	1	1	1	8	3	5
PF09495	Protein of unknown function (DUF2462)	1	1	0	1	1	0	1	0	0	1	1	1	8	4	4
PF11093	Mitochondrial export protein Som1	1	0	1	0	1	1	1	0	0	1	1	1	8	3	5
PF12554	Mitotic-spindle organizing gamma-tubulin ring associated	1	1	1	0	1	1	1	0	0	1	1	0	8	4	4
PF03928	Haem-degrading	1	0	0	1	0	1	1	1	1	1	1	0	8	2	6
PF14615	Ribosome-assembly protein 3	1	1	1	0	1	1	1	0	0	1	1	0	8	4	4
PF12661	Human growth factor-like EGF	1	0	1	0	1	0	0	1	1	1	1	1	8	3	5
PF05254	Uncharacterised protein family (UPF0203)	1	0	1	0	1	0	1	0	1	1	1	1	8	3	5
PF01930	Domain of unknown function DUF83	1	0	1	1	0	1	1	1	0	0	1	1	8	3	5
PF00633	Helix-hairpin-helix motif	1	0	0	0	1	1	1	1	1	1	1	0	8	2	6
PF06159	Protein of unknown function (DUF974)	1	0	0	0	1	1	1	1	1	1	1	0	8	2	6
PF06632	DNA double-strand break repair and V(D)J recombination protein XRCC4	1	0	0	1	1	1	0	1	0	1	1	1	8	3	5
PF09341	Transcription factor Pcc1	1	1	1	0	1	1	1	0	0	1	0	1	8	4	4
PF06464	DMAP1-binding Domain	1	1	1	1	1	0	1	0	0	1	0	1	8	5	3
PF01576	Myosin tail	1	1	1	1	1	0	0	1	1	0	0	1	8	5	3
PF16546	Homodimerisation domain of SGTA	1	1	0	0	1	1	1	1	1	0	1	0	8	3	5
PF03561	Allantoicase repeat	1	1	1	0	1	1	1	0	0	1	1	0	8	4	4
PF17122	Zinc-finger	1	1	1	0	1	0	0	1	1	1	1	0	8	4	4
PF13931	Kinesin-associated microtubule-binding	1	0	0	1	1	1	1	1	1	0	1	0	8	3	5
PF14342	Domain of unknown function (DUF4396)	1	1	0	1	0	1	1	1	1	0	1	0	8	3	5
PF02805	Metal binding domain of Ada	1	0	0	0	1	1	1	1	1	1	1	0	8	2	6
PF11917	Protein of unknown function (DUF3435)	1	3	0	3	25	0	4	5	5	0	10	1	9	4	5
PF13391	HNH endonuclease	1	9	3	0	1	3	10	6	0	0	7	3	9	4	5
PF03068	Protein-arginine deiminase (PAD)	4	0	0	4	2	1	8	6	12	0	2	2	9	3	6
PF01828	Peptidase A4 family	2	1	0	8	0	1	3	5	4	4	2	0	9	3	6
PF14269	Arylsulfotransferase (ASST)	2	0	0	6	1	3	4	2	2	1	2	0	9	3	6
PF13348	Tyrosine phosphatase family C-terminal region	1	0	0	3	2	2	3	2	3	3	2	0	9	3	6
PF00649	Copper fist DNA binding domain	2	2	2	0	2	2	4	0	0	2	3	1	9	4	5
PF07173	Protein of unknown function (DUF1399)	1	2	2	4	0	3	3	0	1	2	2	0	9	4	5
PF13579	Glycosyl transferase 4-like domain	1	0	0	2	1	2	2	2	2	2	2	0	9	3	6
PF01221	Dynein light chain type 1	1	1	1	1	1	1	18	0	1	1	0	0	9	5	4
PF03576	Peptidase family S58	1	0	0	3	1	2	2	2	2	3	0	1	9	3	6
PF00024	PAN domain	1	2	1	2	1	8	5	0	0	1	0	2	9	5	4
PF02809	Ubiquitin interaction motif	1	0	1	1	0	2	13	1	2	1	1	0	9	3	6
PF01755	Glycosyltransferase family 25 (LPS biosynthesis protein)	5	1	1	1	4	0	0	2	4	0	1	2	9	5	4
PF07676	WD40-like Beta Propeller Repeat	2	3	2	1	1	3	5	0	0	0	1	1	9	5	4
PF17109	fungal STAND N-terminal Goodbye domain	1	3	3	0	1	3	3	0	0	3	1	1	9	4	5
PF14273	Domain of unknown function (DUF4360)	2	4	4	2	2	0	0	1	1	0	1	1	9	5	4
PF01067	Calpain large subunit, domain III	1	1	0	0	1	1	9	1	1	1	1	0	9	3	6
PF11696	Protein of unknown function (DUF3292)	2	1	1	1	2	2	4	0	0	1	0	1	9	5	4
PF10590	Pyridoxine 5'-phosphate oxidase C-terminal dimerisation region	2	0	1	1	1	2	5	1	0	1	1	0	9	4	5
PF04303	PrpF protein	1	0	1	1	2	2	2	1	0	1	2	0	9	4	5
PF02929	Beta galactosidase small chain	1	0	1	2	1	3	2	1	1	0	1	0	9	4	5
PF14622	Ribonuclease-III-like	1	3	2	1	1	0	2	1	1	1	0	0	9	5	4
PF10295	Uncharacterised protein (DUF2406)	1	1	1	1	1	1	4	0	0	1	1	0	9	5	4
PF13127	Protein of unknown function (DUF3955)	1	0	0	1	1	1	4	1	1	1	1	0	9	3	6
PF09011	HMG-box domain	1	0	0	1	1	1	1	2	2	1	1	0	9	3	6
PF03632	Glycosyl hydrolase family 65 central catalytic domain	1	1	1	1	0	0	2	1	1	2	1	0	9	4	5
PF04478	Mid2 like cell wall stress sensor	1	0	2	1	1	1	1	0	1	2	1	0	9	4	5
PF08520	Fungal protein of unknown function (DUF1748)	1	1	0	0	1	1	3	1	1	1	1	0	9	3	6
PF14392	Zinc knuckle	1	1	0	0	1	1	3	1	1	0	1	1	9	3	6
PF14570	RING/Ubox like zinc-binding domain	1	1	1	0	1	1	3	1	0	1	0	1	9	4	5
PF00652	Ricin-type beta-trefoil lectin domain	1	1	3	1	1	0	0	1	1	0	1	1	9	5	4
PF02517	CAAX protease self-immunity	1	1	1	0	0	1	2	1	0	1	1	1	9	3	6
PF06331	Transcription factor TFIIH complex subunit Tfb5	1	1	1	0	1	1	2	0	1	1	1	0	9	4	5
PF12660	Putative zinc-finger of transcription factor IIIC complex	1	1	1	0	1	1	2	1	0	1	1	0	9	4	5
PF13826	Domain of unknown function (DUF4188)	1	0	0	1	1	1	1	1	2	1	1	0	9	3	6
PF10000	ACT domain	1	0	0	1	1	1	1	1	0	1	2	1	9	3	6
PF04218	CENP-B N-terminal DNA-binding domain	1	0	0	1	1	1	2	1	0	1	1	1	9	3	6
PF01741	Large-conductance mechanosensitive channel, MscL	1	1	1	1	0	1	2	1	1	1	0	0	9	4	5
PF00468	Ribosomal protein L34	1	1	1	0	1	1	2	0	0	1	1	1	9	4	5
PF02926	THUMP domain	1	1	1	0	1	1	2	0	1	1	1	0	9	4	5
PF10639	Putative transmembrane family 234	1	0	0	1	0	1	2	1	1	1	1	1	9	2	7
PF09796	Ubiquinol-cytochrome-c reductase complex subunit (QCR10)	1	1	0	0	1	1	2	1	1	1	1	0	9	3	6
PF02002	TFIIE alpha subunit	1	0	1	0	2	1	1	1	0	1	1	1	9	3	6
PF10475	Protein of unknown function N-terminal domain (DUF2450)	1	1	1	1	1	1	2	0	1	0	1	0	9	5	4
PF07950	Protein of unknown function (DUF1691)	1	0	0	1	1	1	1	1	1	1	1	0	9	3	6
PF08510	PIG-P	1	1	1	1	0	1	1	0	1	1	1	0	9	4	5
PF10237	Probable N6-adenine methyltransferase	1	1	1	0	1	1	1	1	1	0	0	1	9	4	5
PF07975	TFIIH C1-like domain	1	1	0	0	1	1	1	1	1	1	1	0	9	3	6
PF06212	GRIM-19 protein	1	1	0	1	1	1	1	1	1	1	0	0	9	4	5
PF08615	Ribonuclease H2 non-catalytic subunit (Ylr154p-like)	1	1	1	0	1	1	1	0	0	1	1	1	9	4	5
PF05536	Neurochondrin	1	0	0	1	0	1	1	1	1	1	1	1	9	2	7
PF15891	Nucleoside 2-deoxyribosyltransferase like	1	0	0	1	1	1	1	1	1	1	1	0	9	3	6
PF08174	Cell division protein anillin	1	0	0	1	1	1	1	1	1	1	1	0	9	3	6
PF13510	2Fe-2S iron-sulfur cluster binding domain	1	1	1	0	1	1	0	1	0	1	1	1	9	4	5
PF16503	Zinc-ribbon	1	0	0	0	1	1	1	1	1	1	1	1	9	2	7
PF11968	Putative methyltransferase (DUF3321)	1	1	1	0	1	1	1	0	0	1	1	1	9	4	5
PF12222	Peptide N-acetyl-beta-D-glucosaminyl asparaginase amidase A	1	1	1	1	1	0	0	1	1	0	1	1	9	5	4
PF15454	Late endosomal/lysosomal adaptor and MAPK and MTOR activator	1	1	1	1	0	1	1	1	1	1	0	0	9	4	5
PF03259	Roadblock/LC7 domain	1	1	1	1	1	1	1	0	0	0	1	1	9	5	4
PF02861	Clp amino terminal domain, pathogenicity island component	1	1	1	1	0	1	1	1	1	1	0	0	9	4	5
PF05676	NADH-ubiquinone oxidoreductase B18 subunit (NDUFB7)	1	1	0	1	0	1	1	1	1	1	1	0	9	3	6
PF08509	Adenylate cyclase G-alpha binding domain	1	0	0	1	1	1	1	1	1	1	1	0	9	3	6
PF01783	Ribosomal L32p protein family	1	1	0	1	1	1	1	0	1	1	0	1	9	4	5
PF01765	Ribosome recycling factor	1	1	1	1	0	1	1	1	1	1	0	0	9	4	5
PF01922	SRP19 protein	1	1	1	1	0	1	1	1	1	1	0	0	9	4	5
PF12409	P5-type ATPase cation transporter	1	1	1	1	1	1	0	1	0	1	0	1	9	5	4
PF09784	Mitochondrial ribosomal protein L31	1	1	1	0	1	1	0	1	1	1	1	0	9	4	5
PF00041	Fibronectin type III domain	1	1	1	1	1	1	1	0	0	0	1	1	9	5	4
PF16815	Protein HRI1	1	1	1	1	0	1	1	0	1	1	1	0	9	4	5
PF05631	Sugar-tranasporters, 12 TM	1	0	0	1	1	0	1	1	1	1	1	1	9	3	6
PF13398	Peptidase M50B-like	1	0	0	1	1	1	1	1	1	1	0	1	9	3	6
PF02749	Quinolinate phosphoribosyl transferase, N-terminal domain	1	1	1	1	0	1	1	1	0	1	1	0	9	4	5
PF05625	PAXNEB protein	1	1	1	0	1	1	1	0	0	1	1	1	9	4	5
PF05669	SOH1	1	1	0	1	1	1	1	1	1	1	0	0	9	4	5
PF08591	Ribonucleotide reductase inhibitor	1	0	0	1	1	1	1	1	1	0	1	1	9	3	6
PF11960	Domain of unknown function (DUF3474)	1	1	0	1	1	0	0	1	1	1	1	1	9	4	5
PF16752	Tubulin-specific chaperone C N-terminal domain	1	1	1	1	1	0	0	1	1	1	1	0	9	5	4
PF16782	Nucleotide exchange factor SIL1	1	1	1	1	0	1	1	0	0	1	1	1	9	4	5
PF00444	Ribosomal protein L36	1	1	1	0	0	1	1	1	1	1	1	0	9	3	6
PF02598	Putative RNA methyltransferase	1	0	0	1	1	1	1	1	1	1	1	0	9	3	6
PF12755	Vacuolar 14 Fab1-binding region	1	1	1	0	1	1	1	0	0	1	1	1	9	4	5
PF14124	Domain of unknown function (DUF4291)	1	1	1	1	1	0	1	1	1	1	0	0	9	5	4
PF12720	Protein of unknown function (DUF3807)	1	0	0	1	1	1	1	1	1	1	0	1	9	3	6
PF01020	Ribosomal L40e family	1	1	1	0	1	1	1	1	1	0	0	1	9	4	5
PF14815	NUDIX domain	1	0	0	1	1	1	1	1	1	1	1	0	9	3	6
PF08914	Rap1 Myb domain	1	1	1	1	1	0	1	1	1	0	1	0	9	5	4
PF02935	Cytochrome c oxidase subunit VIIc	1	1	0	1	1	1	0	1	1	1	0	1	9	4	5
PF07304	Steroid receptor RNA activator (SRA1)	1	0	0	1	1	1	1	1	1	1	1	0	9	3	6
PF08649	DASH complex subunit Dad1	1	1	1	1	1	1	1	0	0	1	1	0	9	5	4
PF09138	Urm1 (Ubiquitin related modifier)	1	1	1	1	1	1	1	0	0	1	0	1	9	5	4
PF08297	U3 snoRNA associated	1	0	0	1	0	1	1	1	1	1	1	1	9	2	7
PF00089	Trypsin	1	1	0	6	4	2	2	14	34	1	1	0	10	4	6
PF02102	Deuterolysin metalloprotease (M35) family	10	0	0	6	4	1	2	4	5	1	3	4	10	3	7
PF00648	Calpain family cysteine protease	2	2	2	3	3	3	29	0	0	3	3	1	10	5	5
PF03101	FAR1 DNA-binding domain	3	0	0	4	27	1	10	2	2	2	2	2	10	3	7
PF03583	Secretory lipase	2	0	0	9	13	3	2	5	11	1	1	2	10	3	7
PF12511	Protein of unknown function (DUF3716)	2	0	0	3	4	2	6	2	5	3	4	2	10	3	7
PF02434	Fringe-like	2	0	0	6	3	1	2	4	5	4	3	2	10	3	7
PF01073	3-beta hydroxysteroid dehydrogenase/isomerase family	1	1	0	6	3	2	7	3	4	3	1	0	10	4	6
PF11954	Domain of unknown function (DUF3471)	3	0	1	3	4	2	2	4	3	0	2	4	10	4	6
PF05141	Pyoverdine/dityrosine biosynthesis protein	2	0	0	3	3	3	4	3	4	1	1	2	10	3	7
PF06766	Fungal hydrophobin	4	1	0	7	5	1	4	1	1	6	0	2	10	4	6
PF01988	VIT family	2	0	0	2	2	2	6	3	2	2	2	2	10	3	7
PF12588	Phophatidylserine decarboxylase	2	0	0	1	1	2	3	4	4	3	2	1	10	3	7
PF03572	Peptidase family S41	3	3	3	4	2	1	2	0	2	1	0	1	10	5	5
PF06839	GRF zinc finger	2	0	0	2	3	3	3	2	2	2	2	1	10	3	7
PF14382	Exosome complex exonuclease RRP4 N-terminal region	2	2	2	2	2	2	2	2	2	2	0	0	10	5	5
PF13714	Phosphoenolpyruvate phosphomutase	1	1	1	5	0	3	6	3	3	2	1	0	10	4	6
PF09084	NMT1/THI5 like	1	0	0	2	2	1	11	2	2	3	1	1	10	3	7
PF10367	Vacuolar sorting protein 39 domain 2	2	2	2	2	2	0	0	2	2	2	2	1	10	5	5
PF13347	MFS/sugar transport protein	2	1	2	2	1	0	2	2	2	2	1	0	10	5	5
PF06293	Lipopolysaccharide kinase (Kdo/WaaP) family	1	1	3	2	2	1	0	3	6	0	1	2	10	5	5
PF06032	Protein of unknown function (DUF917)	1	0	0	2	1	2	3	2	3	1	4	1	10	3	7
PF06609	Fungal trichothecene efflux pump (TRI12)	1	1	1	7	1	2	6	2	4	0	1	0	10	5	5
PF14602	Hexapeptide repeat of succinyl-transferase	2	0	1	1	2	3	3	3	2	0	1	1	10	4	6
PF03537	Glycoside-hydrolase family GH114	1	2	2	2	1	2	3	1	1	0	3	0	10	5	5
PF09044	Kp4	1	1	1	4	1	4	1	4	5	2	0	0	10	5	5
PF16589	BRCT domain, a BRCA1 C-terminus domain	1	3	2	2	1	1	2	1	2	2	0	0	10	5	5
PF02585	GlcNAc-PI de-N-acetylase	2	1	1	2	1	0	1	2	2	2	2	0	10	5	5
PF09364	XFP N-terminal domain	1	1	0	2	2	2	2	2	1	2	1	0	10	4	6
PF16541	Alternaria alternata allergen 1	5	0	0	2	3	2	1	1	2	1	1	1	10	3	7
PF00194	Eukaryotic-type carbonic anhydrase	1	2	3	2	1	3	4	0	1	1	0	1	10	5	5
PF10056	Uncharacterized conserved protein (DUF2293)	2	0	0	1	2	1	5	1	1	2	2	1	10	3	7
PF01725	Ham1 family	1	1	1	0	2	1	7	1	1	1	2	0	10	4	6
PF01946	Thi4 family	1	0	0	1	1	1	9	1	1	1	1	1	10	3	7
PF02792	Mago nashi protein	1	1	1	0	1	1	9	1	1	1	1	0	10	4	6
PF11970	G protein-coupled glucose receptor regulating Gpa2 C-term	2	3	3	1	1	1	3	1	1	0	1	0	10	5	5
PF03070	TENA/THI-4/PQQC family	2	2	2	1	1	1	5	0	1	1	1	0	10	5	5
PF08577	PI31 proteasome regulator	1	1	1	1	0	1	8	1	1	1	1	0	10	4	6
PF05891	AdoMet dependent proline di-methyltransferase	1	1	1	2	0	1	4	1	1	1	3	0	10	4	6
PF01910	Thiamine-binding protein	1	1	0	1	1	1	6	2	1	1	0	1	10	4	6
PF09363	XFP C-terminal domain	1	1	0	2	2	2	1	2	1	2	1	0	10	4	6
PF09335	SNARE associated Golgi protein	1	3	3	0	1	1	2	1	1	1	1	0	10	4	6
PF08760	Domain of unknown function (DUF1793)	2	1	1	1	2	0	0	1	1	1	2	2	10	5	5
PF16335	Domain of unknown function (DUF4965)	2	1	1	1	2	0	0	1	1	1	2	2	10	5	5
PF13233	Complex1_LYR-like	1	2	1	1	0	2	1	1	2	2	0	1	10	4	6
PF02423	Ornithine cyclodeaminase/mu-crystallin family	1	0	0	1	1	2	3	1	2	1	1	1	10	3	7
PF02560	Cyanate lyase C-terminal domain	1	1	1	1	2	1	4	1	1	0	1	0	10	5	5
PF01170	Putative RNA methylase family UPF0020	1	1	1	1	0	1	5	1	1	1	0	1	10	4	6
PF00538	linker histone H1 and H5 family	1	1	1	0	1	1	5	1	1	1	1	0	10	4	6
PF13207	AAA domain	1	0	0	2	2	1	2	1	1	1	1	1	10	3	7
PF12351	Ca2+ regulator and membrane fusion protein Fig1	1	2	2	2	1	1	1	1	1	1	0	0	10	5	5
PF08446	PAS fold	1	1	1	1	1	0	2	1	1	2	2	0	10	5	5
PF01447	Thermolysin metallopeptidase, catalytic domain	1	2	0	1	1	2	1	1	1	2	1	0	10	4	6
PF06963	Ferroportin1 (FPN1)	1	2	1	1	0	2	2	1	1	1	1	0	10	4	6
PF02157	Mannose-6-phosphate receptor	1	0	1	1	1	1	4	1	1	1	0	1	10	4	6
PF02774	Semialdehyde dehydrogenase, dimerisation domain	1	1	1	1	1	1	4	1	1	1	0	0	10	5	5
PF09441	ARS binding protein 2	2	1	1	0	1	1	2	1	1	1	1	0	10	4	6
PF00871	Acetokinase family	1	1	0	1	2	2	1	1	1	1	1	0	10	4	6
PF15801	zf-MYND-like zinc finger, mRNA-binding	1	1	1	1	1	1	2	0	0	1	2	1	10	5	5
PF01731	Arylesterase	1	1	0	1	0	1	2	1	1	1	1	2	10	3	7
PF12799	Leucine Rich repeats (2 copies)	1	0	1	1	0	1	2	1	1	2	1	1	10	3	7
PF13369	Transglutaminase-like superfamily	1	1	0	0	1	1	2	1	2	1	1	1	10	3	7
PF11779	Protein of unknown function (DUF3317)	1	2	2	1	1	1	1	1	1	1	0	0	10	5	5
PF02751	Transcription initiation factor IIA, gamma subunit	1	1	1	1	2	1	2	1	0	1	1	0	10	5	5
PF14324	PINIT domain	1	1	1	0	1	1	3	1	0	1	1	1	10	4	6
PF14623	Hint-domain	1	1	1	1	0	1	3	1	1	1	1	0	10	4	6
PF05871	ESCRT-II complex subunit	1	1	1	0	1	1	3	1	1	1	1	0	10	4	6
PF14624	VWA / Hh protein intein-like	1	1	1	1	0	1	3	1	1	1	1	0	10	4	6
PF06333	Mediator complex subunit 13 C-terminal	1	1	1	1	1	0	3	1	1	1	1	0	10	5	5
PF05029	Timeless protein C terminal region	1	0	0	1	1	1	3	1	1	1	1	1	10	3	7
PF05622	HOOK protein	1	1	1	1	1	1	3	1	1	0	1	0	10	5	5
PF10469	AKAP7 2'5' RNA ligase-like domain	2	1	1	0	0	1	1	1	1	1	1	1	10	3	7
PF04258	Signal peptide peptidase	2	0	0	1	1	1	1	1	1	1	1	1	10	3	7
PF12709	Central kinetochore-associated	1	1	1	1	0	1	2	1	1	1	1	0	10	4	6
PF08285	Dolichol-phosphate mannosyltransferase subunit 3 (DPM3)	1	0	1	1	1	1	1	1	1	1	2	0	10	4	6
PF15624	Kinetochore CENP-C fungal homologue, Mif2, N-terminal	1	1	1	1	1	1	2	1	1	0	1	0	10	5	5
PF01111	Cyclin-dependent kinase regulatory subunit	1	1	1	1	1	1	2	1	1	1	0	0	10	5	5
PF05486	Signal recognition particle 9 kDa protein (SRP9)	1	1	1	1	1	1	2	1	1	0	1	0	10	5	5
PF09649	Histone chaperone domain CHZ	1	2	1	1	1	1	1	1	1	1	0	0	10	5	5
PF03332	Eukaryotic phosphomannomutase	1	1	1	1	0	2	1	1	1	1	1	0	10	4	6
PF12689	Acid Phosphatase	1	0	0	1	1	1	1	1	1	1	1	2	10	3	7
PF10349	WW-domain ligand protein	1	0	0	1	1	1	2	1	1	1	1	1	10	3	7
PF07426	Dynactin subunit p22	1	0	1	1	1	1	2	1	1	1	1	0	10	4	6
PF03051	Peptidase C1-like family	1	1	0	2	1	1	1	1	1	1	1	0	10	4	6
PF00343	Carbohydrate phosphorylase	1	1	1	1	1	1	2	1	1	1	0	0	10	5	5
PF10644	Misato Segment II tubulin-like domain	1	0	0	2	1	1	1	1	1	1	1	1	10	3	7
PF10275	Peptidase C65 Otubain	1	1	1	1	2	1	0	1	1	0	1	1	10	5	5
PF07814	Wings apart-like protein regulation of heterochromatin	1	1	1	1	1	1	2	0	0	1	1	1	10	5	5
PF10375	GRIP-related Arf-binding domain	1	1	0	1	1	1	2	1	1	0	1	1	10	4	6
PF09447	Cnl2/NKP2 family protein	1	1	1	1	0	1	2	1	1	1	1	0	10	4	6
PF14413	Thg1 C terminal domain	1	1	1	0	1	1	2	1	0	1	1	1	10	4	6
PF02586	SOS response associated peptidase (SRAP)	1	1	1	1	1	0	0	1	1	1	2	1	10	5	5
PF15277	Exocyst complex component SEC3 N-terminal PIP2 binding PH	1	1	1	0	1	1	2	1	1	1	1	0	10	4	6
PF04059	RNA recognition motif 2	1	1	1	1	2	1	1	0	1	1	0	1	10	5	5
PF09349	OHCU decarboxylase	1	1	0	1	1	1	2	1	1	1	1	0	10	4	6
PF11338	Protein of unknown function (DUF3140)	1	0	0	1	1	1	2	1	1	1	1	1	10	3	7
PF01906	Putative heavy-metal-binding	1	0	1	1	1	1	2	1	1	1	1	0	10	4	6
PF14234	Domain of unknown function (DUF4336)	1	1	1	1	1	2	1	1	1	0	0	1	10	5	5
PF01200	Ribosomal protein S28e	1	1	1	1	1	1	1	1	1	1	0	0	10	5	5
PF03540	Transcription initiation factor TFIID 23-30kDa subunit	1	1	1	1	0	1	1	1	1	1	1	0	10	4	6
PF10537	ATP-utilising chromatin assembly and remodelling N-terminal	1	1	1	0	1	1	1	1	1	1	1	0	10	4	6
PF03847	Transcription initiation factor TFIID subunit A	1	1	1	1	1	0	1	0	1	1	1	1	10	5	5
PF10383	Transcription-silencing protein Clr2	1	1	1	1	1	0	1	1	1	1	1	0	10	5	5
PF05700	Breast carcinoma amplified sequence 2 (BCAS2)	1	1	1	1	1	1	1	0	1	1	1	0	10	5	5
PF12002	MgsA AAA+ ATPase C terminal	1	1	0	1	1	1	1	1	1	1	1	0	10	4	6
PF12589	Methyltransferase involved in Williams-Beuren syndrome	1	1	1	1	1	1	0	1	1	1	1	0	10	5	5
PF04420	CHD5-like protein	1	0	0	1	1	1	1	1	1	1	1	1	10	3	7
PF01329	Pterin 4 alpha carbinolamine dehydratase	1	1	1	0	1	1	1	1	1	1	1	0	10	4	6
PF06658	Protein of unknown function (DUF1168)	1	1	1	1	0	1	1	1	1	1	1	0	10	4	6
PF08655	DASH complex subunit Ask1	1	1	1	1	1	1	1	1	0	1	1	0	10	5	5
PF11022	Protein of unknown function (DUF2611)	1	1	1	1	1	1	1	1	1	1	0	0	10	5	5
PF07189	Splicing factor 3B subunit 10 (SF3b10)	1	1	1	1	0	1	1	1	1	1	1	0	10	4	6
PF06657	Centrosome microtubule-binding domain of Cep57	1	1	1	1	1	1	1	0	0	1	1	1	10	5	5
PF13593	SBF-like CPA transporter family (DUF4137)	1	1	1	1	0	1	1	1	1	1	1	0	10	4	6
PF10444	Nbl1 / Borealin N terminal	1	1	1	1	1	1	1	0	1	1	1	0	10	5	5
PF15460	Something about silencing, SAS, complex subunit 4	1	0	1	0	1	1	1	1	1	1	1	1	10	3	7
PF11605	Vacuolar protein sorting protein 36 Vps36	1	1	1	1	1	1	1	1	0	1	1	0	10	5	5
PF10330	Putative Sin3 binding protein	1	0	0	1	1	1	1	1	1	1	1	1	10	3	7
PF10338	Protein of unknown function (DUF2423)	1	1	0	0	1	1	1	1	1	1	1	1	10	3	7
PF08118	Yeast mitochondrial distribution and morphology (MDM) proteins	1	1	1	1	1	1	1	1	1	1	0	0	10	5	5
PF08313	SCA7, zinc-binding domain	1	1	1	1	1	0	1	1	0	1	1	1	10	5	5
PF03932	CutC family	1	0	1	1	1	1	1	1	1	1	1	0	10	4	6
PF05768	Glutaredoxin-like domain (DUF836)	1	0	1	1	1	0	1	1	1	1	1	1	10	4	6
PF02885	Glycosyl transferase family, helical bundle domain	1	0	0	1	1	1	1	1	1	1	1	1	10	3	7
PF12657	Transcription factor IIIC subunit delta N-term	1	1	1	1	1	1	1	1	1	1	0	0	10	5	5
PF01351	Ribonuclease HII	1	1	1	1	1	1	1	1	0	1	1	0	10	5	5
PF01588	Putative tRNA binding domain	1	1	1	1	1	1	1	1	1	1	0	0	10	5	5
PF15463	Extracellular mutant protein 11	1	0	0	1	1	1	1	1	1	1	1	1	10	3	7
PF07000	Protein of unknown function (DUF1308)	1	1	1	0	1	1	1	1	1	1	1	0	10	4	6
PF16015	Promethin	1	1	1	1	1	1	1	0	0	1	1	1	10	5	5
PF08701	GNL3L/Grn1 putative GTPase	1	1	1	0	1	1	1	1	1	1	1	0	10	4	6
PF10521	Protein of unknown function (DUF2454)	1	1	1	0	1	1	1	0	1	1	1	1	10	4	6
PF12471	GTP cyclohydrolase N terminal	1	1	1	1	1	1	1	1	0	1	1	0	10	5	5
PF05051	Cytochrome C oxidase copper chaperone (COX17)	1	1	1	1	1	1	1	1	1	1	0	0	10	5	5
PF14629	Origin recognition complex (ORC) subunit 4 C-terminus	1	1	1	1	1	1	1	1	1	1	0	0	10	5	5
PF01729	Quinolinate phosphoribosyl transferase, C-terminal domain	1	1	1	1	1	1	1	1	0	1	1	0	10	5	5
PF07817	GLE1-like protein	1	0	0	1	1	1	1	1	1	1	1	1	10	3	7
PF16866	PHD-finger	1	1	1	0	1	1	1	1	1	1	0	1	10	4	6
PF08294	TIM21	1	0	0	1	1	1	1	1	1	1	1	1	10	3	7
PF07896	Protein of unknown function (DUF1674)	1	1	1	1	0	1	1	1	1	1	1	0	10	4	6
PF13500	AAA domain	1	0	0	1	1	1	1	1	1	1	1	1	10	3	7
PF12955	Domain of unknown function (DUF3844)	1	1	1	1	1	1	1	1	0	1	1	0	10	5	5
PF05508	RanGTP-binding protein	1	1	1	1	1	1	1	0	0	1	1	1	10	5	5
PF11899	Protein of unknown function (DUF3419)	1	1	1	1	0	1	1	1	1	1	1	0	10	4	6
PF10447	Exosome component EXOSC1/CSL4	1	1	1	1	1	1	1	1	1	1	0	0	10	5	5
PF16508	Second BRCT domain on Nijmegen syndrome breakage protein	1	1	1	1	0	1	1	1	1	1	1	0	10	4	6
PF02696	Uncharacterized ACR, YdiU/UPF0061 family	1	1	1	0	1	1	1	1	1	1	1	0	10	4	6
PF09427	Domain of unknown function (DUF2014)	1	0	0	1	1	1	1	1	1	1	1	1	10	3	7
PF04133	Vacuolar protein sorting 55	1	1	1	1	1	1	1	1	1	1	0	0	10	5	5
PF02791	DDT domain	1	1	1	0	1	1	1	1	1	1	1	0	10	4	6
PF08518	Spa2 homology domain (SHD) of GIT	1	1	1	1	1	1	0	1	1	1	1	0	10	5	5
PF13902	R3H-associated N-terminal domain	1	1	1	1	0	1	1	1	1	1	1	0	10	4	6
PF05046	Mitochondrial large subunit ribosomal protein (Img2)	1	1	1	0	1	1	1	1	1	1	1	0	10	4	6
PF08221	RNA polymerase III subunit RPC82 helix-turn-helix domain	1	1	1	0	1	1	1	1	0	1	1	1	10	4	6
PF04181	Rtr1/RPAP2 family	1	0	0	1	1	1	1	1	1	1	1	1	10	3	7
PF05833	Fibronectin-binding protein A N-terminus (FbpA)	1	1	1	1	1	1	0	1	0	1	1	1	10	5	5
PF02686	Glu-tRNAGln amidotransferase C subunit	1	1	1	1	0	1	1	1	0	1	1	1	10	4	6
PF07947	YhhN-like protein	1	1	1	1	1	0	1	1	1	0	1	1	10	5	5
PF03232	Ubiquinone biosynthesis protein COQ7	1	0	0	1	1	1	1	1	1	1	1	1	10	3	7
PF13878	zinc-finger of acetyl-transferase ESCO	1	1	1	0	1	1	1	1	0	1	1	1	10	4	6
PF16797	Fungal kinase associated-1 domain	1	0	0	1	1	1	1	1	1	1	1	1	10	3	7
PF04910	Transcriptional repressor TCF25	1	1	1	1	1	1	1	1	1	1	0	0	10	5	5
PF16193	AAA C-terminal domain	1	1	1	1	0	1	1	1	1	1	1	0	10	4	6
PF16158	Ig-like domain from next to BRCA1 gene	1	1	1	1	1	0	0	1	1	1	1	1	10	5	5
PF08698	Fcf2 pre-rRNA processing	1	1	1	1	1	1	1	0	0	1	1	1	10	5	5
PF04127	DNA / pantothenate metabolism flavoprotein	1	1	1	1	0	1	1	1	1	1	1	0	10	4	6
PF09419	Mitochondrial PGP phosphatase	1	1	1	1	1	1	1	1	1	1	0	0	10	5	5
PF02238	Cytochrome c oxidase subunit VIIa	1	0	1	1	1	1	1	1	1	1	1	0	10	4	6
PF16714	Tyrosyl-tRNA synthetase C-terminal domain	1	0	0	1	1	1	1	1	1	1	1	1	10	3	7
PF10180	Uncharacterised conserved protein (DUF2373)	1	0	0	1	1	1	1	1	1	1	1	1	10	3	7
PF07956	Protein of Unknown function (DUF1690)	1	1	0	1	1	1	1	1	1	1	1	0	10	4	6
PF12808	Micro-tubular organiser Mto1 C-term Mto2-binding region	1	1	1	1	1	1	0	1	1	1	1	0	10	5	5
PF13934	Nuclear pore complex assembly	1	0	0	1	1	1	1	1	1	1	1	1	10	3	7
PF13691	tRNase Z endonuclease	1	1	1	1	0	1	1	1	1	1	1	0	10	4	6
PF05997	Nucleolar protein,Nop52	1	1	1	1	0	1	1	1	1	1	1	0	10	4	6
PF00692	dUTPase	1	1	1	0	1	1	1	1	1	1	0	1	10	4	6
PF00044	Glyceraldehyde 3-phosphate dehydrogenase, NAD binding domain	1	1	1	0	1	1	0	1	1	1	1	1	10	4	6
PF15412	Binding domain of Nse4/EID3 to Nse3-MAGE	1	1	1	1	1	0	1	1	0	1	1	1	10	5	5
PF13867	Sin3 binding region of histone deacetylase complex subunit SAP30	1	1	0	0	1	1	1	1	1	1	1	1	10	3	7
PF02617	ATP-dependent Clp protease adaptor protein ClpS	1	0	0	1	1	1	1	1	1	1	1	1	10	3	7
PF08696	DNA replication factor Dna2	1	1	1	1	1	1	1	1	0	0	1	1	10	5	5
PF01907	Ribosomal protein L37e	1	1	1	1	1	1	1	1	1	1	0	0	10	5	5
PF01900	Rpp14/Pop5 family	1	1	1	0	1	0	1	1	1	1	1	1	10	4	6
PF16988	Vacuolar protein sorting 36 NZF-N zinc-finger domain	1	1	1	1	1	1	1	1	0	1	1	0	10	5	5
PF09135	Alb1	1	1	1	1	0	1	1	1	1	1	1	0	10	4	6
PF04177	TAP42-like family	1	1	1	1	0	1	1	1	1	1	1	0	10	4	6
PF09297	NADH pyrophosphatase zinc ribbon domain	1	0	0	1	1	1	1	1	1	1	1	1	10	3	7
PF16550	UCH-binding domain	1	1	1	1	1	0	1	1	1	0	1	1	10	5	5
PF03657	Uncharacterised protein family (UPF0113)	1	1	1	1	0	1	1	1	1	1	1	0	10	4	6
PF10262	Rdx family	1	1	1	0	1	1	1	1	1	1	1	0	10	4	6
PF08217	Fungal domain of unknown function (DUF1712)	1	1	0	1	1	1	1	1	1	1	1	0	10	4	6
PF09174	Maf1 regulator	1	1	0	1	1	1	1	1	1	1	0	1	10	4	6
PF04892	VanZ like family	1	1	1	1	1	1	1	0	1	1	0	1	10	5	5
PF03896	Translocon-associated protein (TRAP), alpha subunit	1	1	1	0	1	1	1	1	1	1	1	0	10	4	6
PF09631	Sen15 protein	1	1	1	0	1	1	0	1	1	1	1	1	10	4	6
PF02290	Signal recognition particle 14kD protein	1	1	1	0	1	1	1	1	1	1	1	0	10	4	6
PF06807	Pre-mRNA cleavage complex II protein Clp1	1	1	1	1	1	1	1	0	0	1	1	1	10	5	5
PF10253	Mitotic checkpoint regulator, MAD2B-interacting	1	1	1	1	1	1	0	1	1	1	1	0	10	5	5
PF13424	Tetratricopeptide repeat	2	17	12	17	35	10	24	12	10	4	12	0	11	5	6
PF00078	Reverse transcriptase (RNA-dependent DNA polymerase)	3	6	5	1	172	1	3	5	16	0	1	2	11	5	6
PF13374	Tetratricopeptide repeat	1	4	7	11	34	6	36	5	10	2	8	0	11	5	6
PF11327	Protein of unknown function (DUF3129)	4	33	32	5	5	4	4	7	7	0	3	2	11	5	6
PF00701	Dihydrodipicolinate synthetase family	2	4	5	10	2	10	12	4	6	6	8	0	11	5	6
PF03443	Glycosyl hydrolase family 61	1	26	28	3	3	14	17	1	1	4	1	0	11	5	6
PF11905	Domain of unknown function (DUF3425)	1	6	5	4	1	13	35	2	4	4	3	0	11	5	6
PF14510	ABC-transporter extracellular N-terminal	4	3	2	6	3	12	15	5	5	4	5	0	11	5	6
PF17100	N-terminal domain of NWD NACHT-NTPase	1	2	0	5	3	7	6	8	8	4	7	1	11	4	7
PF07969	Amidohydrolase family	2	2	2	5	0	7	10	6	6	5	4	2	11	4	7
PF01522	Polysaccharide deacetylase	3	0	2	4	6	9	13	3	4	4	3	5	11	4	7
PF03033	Glycosyltransferase family 28 N-terminal domain	4	2	2	4	3	9	15	7	5	3	3	0	11	5	6
PF00975	Thioesterase domain	2	0	1	7	12	6	2	6	9	3	4	2	11	4	7
PF00622	SPRY domain	2	12	16	3	2	3	3	4	7	2	2	0	11	5	6
PF01968	Hydantoinase/oxoprolinase	2	1	1	5	3	4	7	5	5	3	7	0	11	5	6
PF00295	Glycosyl hydrolases family 28	1	7	19	3	1	6	17	1	1	4	1	0	11	5	6
PF07714	Protein tyrosine kinase	1	4	2	4	5	5	8	3	1	0	6	3	11	5	6
PF01757	Acyltransferase family	3	5	5	5	1	3	5	4	6	3	0	1	11	5	6
PF05378	Hydantoinase/oxoprolinase N-terminal region	2	1	1	5	3	4	6	5	5	3	6	0	11	5	6
PF00174	Oxidoreductase molybdopterin binding domain	1	3	2	5	2	3	14	3	4	4	2	0	11	5	6
PF13460	NAD(P)H-binding	1	1	2	3	4	6	16	6	8	1	1	0	11	5	6
PF16177	Acetyl-coenzyme A synthetase N-terminus	2	3	3	3	3	4	8	3	4	3	4	0	11	5	6
PF13606	Ankyrin repeat	1	7	3	8	0	2	5	2	5	3	3	1	11	4	7
PF08450	SMP-30/Gluconolaconase/LRE-like region	1	1	0	3	3	7	9	4	3	2	4	3	11	4	7
PF08513	LisH	5	5	2	2	3	3	8	3	3	4	0	1	11	5	6
PF01814	Hemerythrin HHE cation binding domain	2	3	2	6	2	3	6	4	3	3	1	0	11	5	6
PF13350	Tyrosine phosphatase family	2	1	1	3	3	3	7	3	4	4	3	0	11	5	6
PF00483	Nucleotidyl transferase	2	4	3	3	3	2	4	3	4	3	2	0	11	5	6
PF11710	G protein-coupled glucose receptor regulating Gpa2	3	4	5	2	4	3	13	1	1	1	2	0	11	5	6
PF02727	Copper amine oxidase, N2 domain	1	3	3	5	1	4	11	2	5	1	2	0	11	5	6
PF08449	UAA transporter family	1	2	3	4	3	2	2	3	4	3	3	0	11	5	6
PF03358	NADPH-dependent FMN reductase	1	2	2	3	3	3	5	3	3	2	3	0	11	5	6
PF01124	MAPEG family	1	4	3	3	2	3	5	3	3	1	0	2	11	5	6
PF05241	Emopamil binding protein	3	1	1	3	2	3	4	2	3	3	4	0	11	5	6
PF01501	Glycosyl transferase family 8	2	3	2	4	2	4	5	4	3	2	2	0	11	5	6
PF01261	Xylose isomerase-like TIM barrel	1	2	2	5	1	4	5	4	4	3	2	0	11	5	6
PF00644	Poly(ADP-ribose) polymerase catalytic domain	1	3	4	3	3	4	8	1	2	2	2	0	11	5	6
PF01156	Inosine-uridine preferring nucleoside hydrolase	2	2	2	4	4	2	5	3	3	3	2	0	11	5	6
PF12224	Putative amidoligase enzyme	2	2	0	1	3	4	7	3	3	1	2	3	11	4	7
PF00232	Glycosyl hydrolase family 1	1	2	3	3	2	3	6	3	3	2	2	0	11	5	6
PF01161	Phosphatidylethanolamine-binding protein	2	3	4	3	2	4	4	1	1	3	2	0	11	5	6
PF13745	HxxPF-repeated domain	1	0	1	6	4	1	3	1	6	4	4	1	11	4	7
PF01393	Chromo shadow domain	1	1	1	2	5	1	28	1	1	1	1	0	11	5	6
PF00036	EF hand	4	2	3	3	2	2	4	3	2	2	2	0	11	5	6
PF13912	C2H2-type zinc finger	2	3	0	2	2	3	3	2	4	4	2	2	11	4	7
PF14559	Tetratricopeptide repeat	2	4	2	2	1	4	4	5	3	1	0	1	11	5	6
PF08543	Phosphomethylpyrimidine kinase	2	2	2	2	2	2	10	0	2	2	2	1	11	5	6
PF01253	Translation initiation factor SUI1	2	3	3	2	2	3	5	2	2	2	2	0	11	5	6
PF09359	VTC domain	2	2	2	2	2	2	8	2	2	2	2	0	11	5	6
PF02836	Glycosyl hydrolases family 2, TIM barrel domain	1	0	2	4	2	5	4	2	3	1	2	1	11	4	7
PF02538	Hydantoinase B/oxoprolinase	1	1	1	3	3	2	5	3	2	2	3	0	11	5	6
PF13840	ACT domain	3	1	2	2	2	2	5	2	1	3	2	0	11	5	6
PF00463	Isocitrate lyase family	2	2	2	4	3	2	2	1	2	2	3	0	11	5	6
PF11204	Protein of unknown function (DUF2985)	2	2	2	2	2	2	5	3	2	1	2	0	11	5	6
PF02891	MIZ/SP-RING zinc finger	2	2	2	2	3	1	6	2	0	2	1	2	11	5	6
PF00930	Dipeptidyl peptidase IV (DPP IV) N-terminal region	3	2	2	3	2	3	3	1	2	1	2	0	11	5	6
PF12698	ABC-2 family transporter protein	2	2	2	2	3	1	3	2	3	2	2	0	11	5	6
PF00408	Phosphoglucomutase/phosphomannomutase, C-terminal domain	2	3	3	2	2	2	2	2	2	2	2	0	11	5	6
PF08423	Rad51	2	3	3	2	2	3	2	2	2	0	2	1	11	5	6
PF01417	ENTH domain	2	2	2	2	2	2	4	2	2	2	2	0	11	5	6
PF06220	U1 zinc finger	5	2	1	1	2	2	2	2	2	2	2	0	11	5	6
PF07500	Transcription factor S-II (TFIIS), central domain	2	2	2	2	2	2	3	2	2	2	2	0	11	5	6
PF04715	Anthranilate synthase component I, N terminal region	2	2	2	2	2	2	3	2	2	2	2	0	11	5	6
PF00445	Ribonuclease T2 family	1	2	2	2	2	3	3	1	2	3	2	0	11	5	6
PF14737	Domain of unknown function (DUF4470)	1	0	1	1	4	2	2	3	2	2	3	2	11	4	7
PF05071	NADH ubiquinone oxidoreductase subunit NDUFA12	2	2	2	2	2	2	2	2	2	2	2	0	11	5	6
PF04707	PRELI-like family	2	2	2	2	2	2	2	2	2	2	0	2	11	5	6
PF04855	SNF5 / SMARCB1 / INI1	2	2	2	2	2	2	2	2	2	2	2	0	11	5	6
PF00535	Glycosyl transferase family 2	2	2	2	1	2	2	3	2	2	2	2	0	11	5	6
PF04410	Gar1/Naf1 RNA binding region	2	2	2	2	1	2	3	2	2	2	2	0	11	5	6
PF02265	S1/P1 Nuclease	1	2	2	2	1	1	3	3	3	2	2	0	11	5	6
PF03747	ADP-ribosylglycohydrolase	1	2	2	2	2	2	3	2	2	2	2	0	11	5	6
PF10334	Aromatic acid exporter family member 2	1	2	3	2	1	2	4	2	2	2	1	0	11	5	6
PF02297	Cytochrome oxidase c subunit VIb	2	2	2	2	1	2	2	2	2	2	2	0	11	5	6
PF08142	AARP2CN (NUC121) domain	2	2	2	0	2	2	2	2	2	2	2	1	11	4	7
PF00814	Glycoprotease family	2	2	2	1	2	2	2	2	2	2	2	0	11	5	6
PF04157	EAP30/Vps36 family	2	2	2	2	2	2	1	2	2	2	2	0	11	5	6
PF02765	Telomeric single stranded DNA binding POT1/CDC13	2	1	2	2	2	0	3	2	1	2	2	2	11	5	6
PF08797	HIRAN domain	2	1	1	2	3	2	2	2	0	2	2	2	11	5	6
PF04032	RNAse P Rpr2/Rpp21/SNM1 subunit domain	2	2	2	1	2	2	2	2	1	2	0	2	11	5	6
PF04628	Sedlin, N-terminal conserved region	2	2	1	0	2	2	2	2	2	2	1	1	11	4	7
PF06371	Diaphanous GTPase-binding Domain	2	1	1	2	2	2	2	2	2	2	1	0	11	5	6
PF16901	C-terminal domain of alpha-glycerophosphate oxidase	2	1	1	2	2	1	3	2	2	1	2	0	11	5	6
PF09337	His(2)-Cys(2) zinc finger	1	1	1	1	18	1	2	1	2	1	1	0	11	5	6
PF03707	Bacterial signalling protein N terminal repeat	1	2	2	1	3	2	7	1	1	0	1	2	11	5	6
PF13401	AAA domain	2	2	1	2	1	2	7	1	2	1	1	0	11	5	6
PF02746	Mandelate racemase / muconate lactonizing enzyme, N-terminal domain	1	2	2	3	1	2	6	1	1	2	1	0	11	5	6
PF02900	Catalytic LigB subunit of aromatic ring-opening dioxygenase	1	1	0	1	2	3	6	2	2	1	1	2	11	4	7
PF05724	Thiopurine S-methyltransferase (TPMT)	1	3	2	3	0	1	2	3	3	1	1	1	11	4	7
PF05705	Eukaryotic protein of unknown function (DUF829)	1	1	1	2	0	4	4	2	2	2	1	1	11	4	7
PF06172	Cupin superfamily (DUF985)	1	0	1	2	1	3	5	2	2	1	1	2	11	4	7
PF02541	Ppx/GppA phosphatase family	1	2	1	2	1	3	4	2	1	2	1	0	11	5	6
PF13659	Methyltransferase domain	2	1	1	0	1	2	2	2	2	2	1	1	11	4	7
PF07985	SRR1	1	1	0	2	1	2	2	2	2	1	2	1	11	4	7
PF09118	Domain of unknown function (DUF1929)	1	1	1	3	1	5	5	2	2	1	1	0	11	5	6
PF03781	Sulfatase-modifying factor enzyme 1	1	1	1	1	4	4	6	2	1	1	1	0	11	5	6
PF14388	Domain of unknown function (DUF4419)	1	1	1	1	4	2	3	1	4	3	1	0	11	5	6
PF00881	Nitroreductase family	1	1	1	1	3	1	5	2	4	2	1	0	11	5	6
PF05630	Necrosis inducing protein (NPP1)	1	1	1	1	1	4	7	2	2	0	1	1	11	5	6
PF10377	Autophagy-related protein 11	1	1	1	1	1	1	12	1	1	0	1	1	11	5	6
PF13002	Arrestin_N terminal like	1	1	3	1	1	2	8	1	1	1	1	0	11	5	6
PF09302	XLF-Cernunnos, XRcc4-like factor, NHEJ component	1	1	1	1	1	1	11	0	1	1	1	1	11	5	6
PF00485	Phosphoribulokinase / Uridine kinase family	1	3	2	3	1	2	4	1	0	1	1	1	11	5	6
PF08282	haloacid dehalogenase-like hydrolase	1	1	1	3	4	1	3	1	1	0	3	1	11	5	6
PF06052	3-hydroxyanthranilic acid dioxygenase	1	1	1	2	1	1	8	1	2	1	1	0	11	5	6
PF01321	Creatinase/Prolidase N-terminal domain	1	1	1	2	1	1	8	1	1	2	1	0	11	5	6
PF11566	PI31 proteasome regulator N-terminal	1	1	1	1	1	1	10	1	1	1	1	0	11	5	6
PF06041	Bacterial protein of unknown function (DUF924)	1	1	2	1	3	2	4	1	2	1	1	0	11	5	6
PF00641	Zn-finger in Ran binding protein and others	1	2	2	1	1	2	5	1	1	2	1	0	11	5	6
PF04030	D-arabinono-1,4-lactone oxidase	1	1	2	2	1	2	5	1	2	1	1	0	11	5	6
PF04388	Hamartin protein	1	1	1	1	1	1	9	1	1	1	1	0	11	5	6
PF13023	HD domain	2	2	2	1	1	2	4	1	1	1	0	1	11	5	6
PF13238	AAA domain	1	3	2	2	1	3	1	1	0	1	2	1	11	5	6
PF01833	IPT/TIG domain	1	1	2	1	1	1	5	2	2	1	1	0	11	5	6
PF02671	Paired amphipathic helix repeat	1	2	1	0	1	2	5	1	1	2	1	1	11	4	7
PF01872	RibD C-terminal domain	1	1	1	3	2	1	2	0	3	1	1	1	11	5	6
PF09298	Fumarylacetoacetase N-terminal	1	2	1	1	1	3	3	1	1	1	2	0	11	5	6
PF02487	CLN3 protein	1	1	1	0	3	2	2	1	2	2	1	1	11	4	7
PF04667	cAMP-regulated phosphoprotein/endosulfine conserved region	1	1	1	1	1	2	4	1	3	1	1	0	11	5	6
PF09347	Domain of unknown function (DUF1989)	1	1	1	2	1	2	4	1	2	1	1	0	11	5	6
PF14698	Argininosuccinate lyase C-terminal	1	1	1	2	1	1	5	1	2	1	0	1	11	5	6
PF02844	Phosphoribosylglycinamide synthetase, N domain	1	1	1	0	1	2	5	1	2	1	1	1	11	4	7
PF08245	Mur ligase middle domain	1	5	3	1	1	1	1	1	1	1	1	0	11	5	6
PF04774	Hyaluronan / mRNA binding family	1	1	1	1	1	2	6	1	1	1	1	0	11	5	6
PF02045	CCAAT-binding transcription factor (CBF-B/NF-YA) subunit B	1	1	1	1	1	1	7	1	1	1	1	0	11	5	6
PF12460	RNAPII transcription regulator C-terminal	2	1	1	2	1	1	1	2	2	1	2	0	11	5	6
PF09825	Biotin-protein ligase, N terminal	2	1	1	2	1	2	3	1	1	1	1	0	11	5	6
PF14613	Protein of unknown function (DUF4449)	1	2	2	1	1	1	0	1	1	2	2	2	11	5	6
PF06155	Protein of unknown function (DUF971)	1	2	2	1	1	1	2	1	1	2	2	0	11	5	6
PF08669	Glycine cleavage T-protein C-terminal barrel domain	1	1	1	1	1	2	2	2	2	1	2	0	11	5	6
PF00580	UvrD/REP helicase N-terminal domain	1	3	3	1	1	2	0	1	1	1	1	1	11	5	6
PF00686	Starch binding domain	1	1	0	1	1	2	2	1	1	1	1	4	11	4	7
PF05406	WGR domain	1	1	1	1	1	1	5	1	2	1	1	0	11	5	6
PF04140	Isoprenylcysteine carboxyl methyltransferase (ICMT) family	1	1	1	0	1	2	5	1	1	1	1	1	11	4	7
PF10224	Predicted coiled-coil protein (DUF2205)	1	1	1	1	1	1	6	1	1	1	0	1	11	5	6
PF11919	Domain of unknown function (DUF3437)	1	1	1	1	1	1	6	1	1	1	1	0	11	5	6
PF08581	Tup N-terminal	1	1	1	1	1	1	6	1	1	1	1	0	11	5	6
PF16507	Proteasome-substrate-size regulator, mid region	1	1	1	1	1	1	6	1	1	1	1	0	11	5	6
PF04959	Arsenite-resistance protein 2	1	1	1	1	1	1	6	1	1	1	0	1	11	5	6
PF01127	Succinate dehydrogenase/Fumarate reductase transmembrane subunit	1	1	1	2	2	2	2	1	1	1	1	0	11	5	6
PF16863	N-terminal barrel of NtMGAM and CtMGAM, maltase-glucoamylase	1	1	2	1	1	1	2	2	2	1	1	0	11	5	6
PF01566	Natural resistance-associated macrophage protein	1	2	2	1	1	1	2	1	1	1	2	0	11	5	6
PF14031	Putative serine dehydratase domain	1	1	1	1	1	3	3	1	1	1	1	0	11	5	6
PF06911	Senescence-associated protein	1	2	3	1	1	1	2	1	1	1	1	0	11	5	6
PF00221	Aromatic amino acid lyase	1	1	1	1	2	1	2	1	3	0	1	1	11	5	6
PF12585	Protein of unknown function (DUF3759)	1	3	2	1	1	1	1	1	2	1	0	1	11	5	6
PF02877	Poly(ADP-ribose) polymerase, regulatory domain	1	1	1	1	1	1	4	1	2	1	1	0	11	5	6
PF06395	CDC24 Calponin	1	1	1	1	1	2	4	1	1	1	1	0	11	5	6
PF04065	Not1 N-terminal domain, CCR4-Not complex component	1	1	1	1	1	1	5	1	1	1	1	0	11	5	6
PF02537	CrcB-like protein, Camphor Resistance (CrcB)	1	1	1	1	1	1	5	1	1	1	1	0	11	5	6
PF00233	3'5'-cyclic nucleotide phosphodiesterase	1	1	1	1	1	1	5	1	1	1	1	0	11	5	6
PF00917	MATH domain	1	1	0	1	1	1	5	1	1	1	1	1	11	4	7
PF09728	Myosin-like coiled-coil protein	1	1	1	1	1	1	5	1	1	0	1	1	11	5	6
PF09494	Slx4 endonuclease	1	1	1	1	1	1	5	1	1	0	1	1	11	5	6
PF08443	RimK-like ATP-grasp domain	1	1	1	1	1	1	5	1	1	1	1	0	11	5	6
PF13380	CoA binding domain	1	1	1	0	1	1	5	1	1	1	1	1	11	4	7
PF10374	Telomerase activating protein Est1	1	1	1	1	1	1	5	1	0	1	1	1	11	5	6
PF16547	Proteasome-substrate-size regulator, N-terminal	1	1	1	1	1	1	5	1	1	1	1	0	11	5	6
PF12014	Domain of unknown function (DUF3506)	1	1	1	1	1	1	5	1	1	1	1	0	11	5	6
PF07510	Protein of unknown function (DUF1524)	1	1	1	1	1	1	2	2	2	1	1	0	11	5	6
PF07738	Sad1 / UNC-like C-terminal	1	2	2	1	1	2	1	1	1	1	1	0	11	5	6
PF13468	Glyoxalase-like domain	1	1	1	1	1	2	2	1	1	2	1	0	11	5	6
PF02985	HEAT repeat	1	1	1	1	1	1	2	2	2	1	1	0	11	5	6
PF13353	4Fe-4S single cluster domain	1	1	1	1	2	2	2	1	1	1	1	0	11	5	6
PF03483	B3/4 domain	1	1	1	2	1	1	1	2	2	1	0	1	11	5	6
PF07228	Stage II sporulation protein E (SpoIIE)	1	2	1	1	1	2	2	1	1	1	1	0	11	5	6
PF11309	Protein of unknown function (DUF3112)	1	1	1	0	3	1	2	1	1	1	1	1	11	4	7
PF10230	Uncharacterised conserved protein (DUF2305)	1	1	1	1	0	1	3	1	1	1	2	1	11	4	7
PF00568	WH1 domain	1	1	2	1	1	1	3	1	1	1	1	0	11	5	6
PF08771	Rapamycin binding domain	1	1	1	1	1	1	4	1	1	1	1	0	11	5	6
PF05841	Apc15p protein	1	1	1	1	1	1	4	1	1	0	1	1	11	5	6
PF12030	Domain of unknown function (DUF3517)	1	1	1	1	1	1	4	1	1	1	1	0	11	5	6
PF10509	Galactokinase galactose-binding signature	1	1	0	1	1	1	4	1	1	1	1	1	11	4	7
PF04428	Choline kinase N terminus	1	1	1	1	1	1	4	1	1	1	1	0	11	5	6
PF04571	lipin, N-terminal conserved region	1	1	1	1	1	1	4	1	1	1	0	1	11	5	6
PF17110	Subunit 11 of the general transcription factor TFIIH	1	1	0	1	1	1	4	1	1	1	1	1	11	4	7
PF01799	[2Fe-2S] binding domain	1	1	1	1	1	1	4	1	1	1	1	0	11	5	6
PF11865	Domain of unknown function (DUF3385)	1	1	1	1	1	1	4	1	1	1	1	0	11	5	6
PF10336	Protein of unknown function (DUF2420)	1	1	1	1	1	1	4	1	1	1	0	1	11	5	6
PF11816	Domain of unknown function (DUF3337)	1	1	1	1	1	1	4	1	1	1	0	1	11	5	6
PF10455	Bin/amphiphysin/Rvs domain for vesicular trafficking	1	1	1	1	1	1	4	1	1	1	1	0	11	5	6
PF01125	G10 protein	1	1	1	0	1	1	4	1	1	1	1	1	11	4	7
PF08235	LNS2 (Lipin/Ned1/Smp2)	1	1	1	1	1	1	4	1	1	1	0	1	11	5	6
PF07741	Brf1-like TBP-binding domain	3	1	1	1	1	1	1	1	1	1	1	0	11	5	6
PF03725	3' exoribonuclease family, domain 2	2	1	1	1	2	0	1	1	1	1	1	1	11	5	6
PF01264	Chorismate synthase	1	1	1	1	1	1	1	2	2	1	1	0	11	5	6
PF01641	SelR domain	1	2	2	1	1	1	1	1	1	1	0	1	11	5	6
PF00588	SpoU rRNA Methylase family	1	2	2	1	1	1	1	1	1	1	1	0	11	5	6
PF14821	Threonine synthase N terminus	1	1	1	1	2	1	1	1	0	2	1	1	11	5	6
PF02879	Phosphoglucomutase/phosphomannomutase, alpha/beta/alpha domain II	1	2	2	0	1	1	1	1	1	1	1	1	11	4	7
PF02736	Myosin N-terminal SH3-like domain	1	2	2	1	1	1	1	1	1	0	1	1	11	5	6
PF02868	Thermolysin metallopeptidase, alpha-helical domain	1	2	0	1	1	1	1	1	1	2	1	1	11	4	7
PF08755	Hemimethylated DNA-binding protein YccV like	1	1	0	1	1	1	2	1	2	1	1	1	11	4	7
PF10257	Retinoic acid induced 16-like protein	1	1	1	1	1	1	2	1	1	1	2	0	11	5	6
PF01135	Protein-L-isoaspartate(D-aspartate) O-methyltransferase (PCMT)	1	1	1	1	0	1	2	2	1	1	1	1	11	4	7
PF00576	HIUase/Transthyretin family	1	1	1	1	1	1	2	1	2	1	1	0	11	5	6
PF05859	Mis12 protein	1	1	1	1	2	1	2	1	1	1	1	0	11	5	6
PF13361	UvrD-like helicase C-terminal domain	1	2	2	1	1	1	1	1	1	0	1	1	11	5	6
PF01126	Heme oxygenase	1	1	1	1	1	1	1	2	2	1	1	0	11	5	6
PF08648	Protein of unknown function (DUF1777)	1	1	2	0	1	1	2	1	1	1	1	1	11	4	7
PF04992	RNA polymerase Rpb1, domain 6	1	1	1	1	1	1	3	1	1	1	1	0	11	5	6
PF11712	Endoplasmic reticulum-based factor for assembly of V-ATPase	1	1	1	1	1	0	3	1	1	1	1	1	11	5	6
PF12074	Domain of unknown function (DUF3554)	1	1	1	1	1	1	3	1	1	1	0	1	11	5	6
PF08784	Replication protein A C terminal	1	1	1	1	1	1	3	1	1	1	1	0	11	5	6
PF04990	RNA polymerase Rpb1, domain 7	1	1	1	1	1	1	3	1	1	1	1	0	11	5	6
PF16078	2-oxoglutarate dehydrogenase N-terminus	1	1	0	1	1	1	3	1	1	1	1	1	11	4	7
PF05726	Pirin C-terminal cupin domain	1	1	1	1	1	1	3	1	1	1	1	0	11	5	6
PF01599	Ribosomal protein S27a	1	1	1	0	1	1	3	1	1	1	1	1	11	4	7
PF04935	Surfeit locus protein 6	1	1	1	1	1	1	3	1	1	1	1	0	11	5	6
PF02284	Cytochrome c oxidase subunit Va	1	1	1	1	1	1	3	1	1	1	1	0	11	5	6
PF06417	Protein of unknown function (DUF1077)	1	1	1	1	1	1	3	1	1	1	1	0	11	5	6
PF16978	SAPK-interacting protein 1 (Sin1), middle CRIM domain	1	1	1	1	1	1	3	1	1	1	1	0	11	5	6
PF16093	Proteasome assembly chaperone 4	1	1	1	1	1	1	3	0	1	1	1	1	11	5	6
PF09288	Fungal ubiquitin-associated domain	1	0	1	1	1	1	3	1	1	1	1	1	11	4	7
PF04227	Indigoidine synthase A like protein	1	1	1	1	1	1	3	1	1	1	1	0	11	5	6
PF01715	IPP transferase	1	1	1	1	1	1	3	1	1	1	1	0	11	5	6
PF10914	Protein of unknown function (DUF2781)	1	1	0	1	1	1	3	1	1	1	1	1	11	4	7
PF12619	Mini-chromosome maintenance protein 2	1	1	1	3	1	1	1	1	1	1	1	0	11	5	6
PF01784	NIF3 (NGG1p interacting factor 3)	1	1	1	1	1	1	3	0	1	1	1	1	11	5	6
PF08491	Squalene epoxidase	1	1	1	1	1	1	1	1	1	1	3	0	11	5	6
PF07818	HCNGP-like protein	1	1	1	1	1	1	3	1	1	1	1	0	11	5	6
PF13259	Protein of unknown function (DUF4050)	1	1	1	1	1	1	3	1	1	1	1	0	11	5	6
PF16282	SANT/Myb-like domain of DAMP1	1	1	1	1	1	1	3	1	1	1	1	0	11	5	6
PF02812	Glu/Leu/Phe/Val dehydrogenase, dimerisation domain	1	1	1	1	1	1	3	1	1	1	1	0	11	5	6
PF04118	Dopey, N-terminal	1	1	1	1	1	1	3	1	1	1	1	0	11	5	6
PF00231	ATP synthase	1	1	1	1	1	1	3	1	1	1	1	0	11	5	6
PF15409	Pleckstrin homology domain	1	1	1	1	1	1	3	1	1	1	1	0	11	5	6
PF04080	Per1-like	1	1	1	1	1	1	3	1	1	1	1	0	11	5	6
PF04752	ChaC-like protein	1	1	1	1	1	1	3	1	1	1	1	0	11	5	6
PF00653	Inhibitor of Apoptosis domain	1	1	1	0	1	1	3	1	1	1	1	1	11	4	7
PF12430	Abscisic acid G-protein coupled receptor	2	1	1	1	1	1	1	1	1	1	1	0	11	5	6
PF00926	3,4-dihydroxy-2-butanone 4-phosphate synthase	2	1	1	1	1	1	0	1	1	1	1	1	11	5	6
PF12597	Protein of unknown function (DUF3767)	2	1	1	1	1	1	1	1	1	1	1	0	11	5	6
PF05743	UEV domain	1	1	1	1	1	1	2	1	1	1	1	0	11	5	6
PF10256	Golgin subfamily A member 7/ERF4 family	1	1	1	1	1	1	2	1	1	1	1	0	11	5	6
PF04121	Nuclear pore protein 84 / 107	1	1	1	1	0	1	2	1	1	1	1	1	11	4	7
PF10312	Conserved mid region of cactin	1	1	1	1	1	1	2	1	1	1	1	0	11	5	6
PF03720	UDP-glucose/GDP-mannose dehydrogenase family, UDP binding domain	1	1	1	1	1	1	2	1	1	1	1	0	11	5	6
PF01208	Uroporphyrinogen decarboxylase (URO-D)	1	1	1	1	1	1	2	1	1	1	1	0	11	5	6
PF08587	Ubiquitin associated domain (UBA)	1	1	1	1	1	1	2	1	1	1	0	1	11	5	6
PF09668	Aspartyl protease	1	1	1	1	1	1	2	1	1	0	1	1	11	5	6
PF02940	mRNA capping enzyme, beta chain	1	1	1	1	1	1	2	1	1	1	1	0	11	5	6
PF08045	Cell division control protein 14, SIN component	1	2	0	1	1	1	1	1	1	1	1	1	11	4	7
PF13945	Salt tolerance down-regulator	1	1	1	1	1	1	2	1	1	1	1	0	11	5	6
PF03074	Glutamate-cysteine ligase	1	1	1	1	1	1	2	1	1	1	1	0	11	5	6
PF04088	Peroxin 13, N-terminal region	1	1	1	1	1	1	2	1	1	1	1	0	11	5	6
PF04446	tRNAHis guanylyltransferase	1	1	1	0	1	1	2	1	1	1	1	1	11	4	7
PF04430	Protein of unknown function (DUF498/DUF598)	1	1	1	2	1	1	1	0	1	1	1	1	11	5	6
PF10501	Ribosomal subunit 39S	1	1	1	1	1	1	2	1	1	1	1	0	11	5	6
PF11935	Domain of unknown function (DUF3453)	1	1	1	1	1	1	2	1	1	1	1	0	11	5	6
PF01121	Dephospho-CoA kinase	1	1	1	1	1	1	2	1	1	1	0	1	11	5	6
PF08122	NADH-ubiquinone oxidoreductase B12 subunit family	1	1	1	1	1	1	2	1	1	1	1	0	11	5	6
PF09732	Cactus-binding C-terminus of cactin protein	1	1	1	1	1	1	2	1	1	1	1	0	11	5	6
PF06437	IMP-specific 5'-nucleotidase	1	1	1	1	1	1	2	1	1	1	1	0	11	5	6
PF09416	RNA helicase (UPF2 interacting domain)	1	1	1	1	1	1	2	1	1	0	1	1	11	5	6
PF08029	HisG, C-terminal domain	1	1	1	1	1	1	1	1	1	1	2	0	11	5	6
PF03311	Cornichon protein	1	1	1	0	1	1	2	1	1	1	1	1	11	4	7
PF12230	Pre-mRNA splicing factor PRP21 like protein	1	1	1	1	1	1	2	1	1	1	1	0	11	5	6
PF02966	Mitosis protein DIM1	1	1	1	1	1	1	2	1	1	1	0	1	11	5	6
PF07744	SPOC domain	1	1	1	1	1	1	2	1	1	1	1	0	11	5	6
PF12257	Protein of unknown function (DUF3608)	1	1	1	0	1	1	1	1	1	1	2	1	11	4	7
PF06920	Dock homology region 2	1	1	1	1	1	1	2	1	1	1	0	1	11	5	6
PF03467	Smg-4/UPF3 family	1	1	1	1	1	1	2	1	1	1	1	0	11	5	6
PF00310	Glutamine amidotransferases class-II	1	1	1	1	1	1	2	1	1	1	1	0	11	5	6
PF00545	ribonuclease	1	1	1	2	1	1	1	1	1	1	1	0	11	5	6
PF10287	Putative TOS1-like glycosyl hydrolase (DUF2401)	1	1	1	1	1	1	1	1	2	0	1	1	11	5	6
PF02176	TRAF-type zinc finger	1	0	1	1	1	1	2	1	1	1	1	1	11	4	7
PF04880	NUDE protein, C-terminal conserved region	1	1	1	1	1	1	2	1	1	1	1	0	11	5	6
PF06463	Molybdenum Cofactor Synthesis C	1	1	1	1	1	2	1	1	1	1	1	0	11	5	6
PF01194	RNA polymerases N / 8 kDa subunit	1	0	1	1	1	1	2	1	1	1	1	1	11	4	7
PF04669	Polysaccharide biosynthesis	1	1	1	1	1	1	2	1	1	1	1	0	11	5	6
PF10033	Autophagy-related protein 13	1	1	1	1	1	1	2	1	1	1	1	0	11	5	6
PF10589	NADH-ubiquinone oxidoreductase-F iron-sulfur binding region	1	1	1	0	1	1	2	1	1	1	1	1	11	4	7
PF14500	Dos2-interacting transcription regulator of RNA-Pol-II	1	1	1	1	1	1	2	1	1	1	1	0	11	5	6
PF03986	Autophagocytosis associated protein (Atg3), N-terminal domain	1	1	1	1	1	1	2	1	1	1	1	0	11	5	6
PF03982	Diacylglycerol acyltransferase	1	1	1	1	2	1	1	1	1	1	1	0	11	5	6
PF01300	Telomere recombination	1	1	1	1	1	1	2	1	1	1	1	0	11	5	6
PF03164	Trafficking protein Mon1	1	1	1	1	1	1	2	1	1	1	1	0	11	5	6
PF11801	Tom37 C-terminal domain	1	1	2	1	1	1	1	1	1	1	1	0	11	5	6
PF09753	Membrane fusion protein Use1	1	1	0	2	1	1	1	1	1	1	1	1	11	4	7
PF10290	Glycine-rich protein domain (DUF2403)	1	1	1	1	1	1	1	1	2	0	1	1	11	5	6
PF13254	Domain of unknown function (DUF4045)	1	1	1	1	1	1	2	1	1	1	1	0	11	5	6
PF04739	5'-AMP-activated protein kinase beta subunit, interaction domain	1	1	1	1	1	1	2	1	1	1	1	0	11	5	6
PF12519	Mitochondrial distribution and morphology protein 10	1	1	1	1	1	1	2	1	1	1	1	0	11	5	6
PF01368	DHH family	1	1	1	1	2	1	1	1	1	1	1	0	11	5	6
PF01634	ATP phosphoribosyltransferase	1	1	1	1	1	1	1	1	1	1	2	0	11	5	6
PF02833	DHHA2 domain	1	1	1	1	2	1	1	1	1	1	1	0	11	5	6
PF08514	STAG domain	1	1	1	0	1	1	2	1	1	1	1	1	11	4	7
PF04061	ORMDL family	1	1	1	1	2	1	1	1	1	1	0	1	11	5	6
PF04921	XAP5, circadian clock regulator	1	1	1	1	1	1	2	1	1	1	0	1	11	5	6
PF09769	Apolipoprotein O	1	1	1	1	1	1	2	1	1	1	1	0	11	5	6
PF08569	Mo25-like	1	1	1	1	1	1	2	1	1	1	1	0	11	5	6
PF01855	Pyruvate flavodoxin/ferredoxin oxidoreductase, thiamine diP-bdg	1	1	1	0	1	1	2	1	1	1	1	1	11	4	7
PF06017	Unconventional myosin tail, actin- and lipid-binding	1	1	1	1	1	1	2	1	1	1	1	0	11	5	6
PF02268	Transcription initiation factor IIA, gamma subunit, helical domain	1	1	1	1	1	1	2	1	1	1	1	0	11	5	6
PF12612	Tubulin folding cofactor D C terminal	1	1	1	1	1	1	2	1	1	1	1	0	11	5	6
PF10496	SNARE-complex protein Syntaxin-18 N-terminus	1	1	1	1	1	1	2	1	1	1	1	0	11	5	6
PF10311	Increased loss of mitochondrial DNA protein 1	1	1	1	1	1	1	2	1	1	1	1	0	11	5	6
PF02410	Ribosomal silencing factor during starvation	1	1	1	1	1	1	2	1	1	1	1	0	11	5	6
PF15924	ALG11 mannosyltransferase N-terminus	1	1	1	1	1	1	1	1	1	1	0	2	11	5	6
PF16275	Splicing factor 1 helix-hairpin domain	1	1	1	1	1	1	1	1	1	0	2	1	11	5	6
PF05907	Eukaryotic protein of unknown function (DUF866)	1	1	1	1	1	1	2	1	1	1	1	0	11	5	6
PF14374	60S ribosomal protein L4 C-terminal domain	1	1	1	1	1	1	2	1	1	1	1	0	11	5	6
PF09320	Domain of unknown function (DUF1977)	1	1	1	1	1	1	2	1	1	1	1	0	11	5	6
PF09747	Coiled-coil domain containing protein (DUF2052)	1	1	1	1	0	1	1	1	1	1	2	1	11	4	7
PF03733	Inner membrane component domain	1	1	1	1	1	1	2	1	1	1	1	0	11	5	6
PF09598	Stm1	1	0	1	1	1	1	2	1	1	1	1	1	11	4	7
PF09431	Protein of unknown function (DUF2013)	1	1	1	1	1	1	2	1	0	1	1	1	11	5	6
PF15469	Exocyst complex component Sec5	1	1	1	1	1	1	2	1	1	1	1	0	11	5	6
PF04627	Mitochondrial ATP synthase epsilon chain	1	1	1	1	1	1	2	1	1	1	0	1	11	5	6
PF09794	Transport protein Avl9	1	1	1	1	1	1	2	1	1	1	1	0	11	5	6
PF07808	RED-like protein N-terminal region	1	1	1	1	1	1	1	1	1	2	1	0	11	5	6
PF08643	Fungal family of unknown function (DUF1776)	1	1	1	1	1	1	2	1	1	1	1	0	11	5	6
PF12807	Translation initiation factor eIF3 subunit 135	1	1	1	1	1	1	2	1	1	1	1	0	11	5	6
PF09748	Transcription factor subunit Med10 of Mediator complex	1	1	1	0	1	1	1	1	1	1	1	2	11	4	7
PF15044	Mitochondrial function, CLU-N-term	1	1	1	1	1	1	2	1	1	1	1	0	11	5	6
PF12949	HeH/LEM domain	1	1	1	1	1	1	2	1	1	1	1	0	11	5	6
PF16123	Hydroxyacylglutathione hydrolase C-terminus	1	1	1	1	1	1	2	1	1	1	1	0	11	5	6
PF17104	Domain of unknown function (DUF5102)	1	1	1	1	1	1	2	1	1	0	1	1	11	5	6
PF08690	GET complex subunit GET2	1	1	1	2	1	1	1	1	1	1	1	0	11	5	6
PF10259	Rogdi leucine zipper containing protein	1	1	1	0	1	1	2	1	1	1	1	1	11	4	7
PF04979	Protein phosphatase inhibitor 2 (IPP-2)	1	1	1	1	1	1	2	1	1	1	1	0	11	5	6
PF13236	Clustered mitochondria	1	1	1	1	1	1	2	1	1	1	1	0	11	5	6
PF00037	4Fe-4S binding domain	1	1	1	1	1	1	2	1	1	0	1	1	11	5	6
PF12572	Protein of unknown function (DUF3752)	1	1	1	1	2	1	1	1	1	1	1	0	11	5	6
PF17123	RING-like zinc finger	1	1	1	1	1	1	2	1	1	1	0	1	11	5	6
PF01148	Cytidylyltransferase family	1	1	1	1	1	1	2	1	1	1	1	0	11	5	6
PF08311	Mad3/BUB1 homology region 1	1	1	1	1	1	1	1	1	1	1	1	0	11	5	6
PF12632	Mysoin-binding motif of peroxisomes	1	1	1	1	1	1	1	1	1	1	1	0	11	5	6
PF01984	Double-stranded DNA-binding domain	1	1	1	1	1	1	1	1	1	1	1	0	11	5	6
PF03501	Plectin/S10 domain	1	1	1	1	1	1	1	1	1	1	1	0	11	5	6
PF09444	MRC1-like domain	1	1	1	1	1	1	1	1	1	1	1	0	11	5	6
PF16300	Type of WD40 repeat	1	1	1	1	1	1	1	1	1	1	1	0	11	5	6
PF12254	DNA polymerase alpha subunit p180 N terminal	1	1	1	0	1	1	1	1	1	1	1	1	11	4	7
PF04004	Leo1-like protein	1	1	1	1	1	1	1	1	1	1	1	0	11	5	6
PF06046	Exocyst complex component Sec6	1	1	1	1	1	1	1	1	1	1	1	0	11	5	6
PF10309	Protein of unknown function (DUF2414)	1	1	1	1	1	1	1	1	1	1	1	0	11	5	6
PF07713	Protein of unknown function (DUF1604)	1	1	1	1	1	1	1	1	1	1	1	0	11	5	6
PF10261	Inositol phospholipid synthesis and fat-storage-inducing TM	1	1	1	1	1	1	1	1	0	1	1	1	11	5	6
PF02676	Methyltransferase TYW3	1	1	0	1	1	1	1	1	1	1	1	1	11	4	7
PF01608	I/LWEQ domain	1	1	1	1	1	1	1	1	1	1	1	0	11	5	6
PF14560	Ubiquitin-like domain	1	1	1	1	1	1	1	1	1	1	1	0	11	5	6
PF02970	Tubulin binding cofactor A	1	1	1	1	1	1	1	1	1	1	0	1	11	5	6
PF03980	Nnf1	1	1	1	1	1	1	1	1	1	1	1	0	11	5	6
PF09531	Nucleoporin protein Ndc1-Nup	1	1	1	1	1	1	1	1	0	1	1	1	11	5	6
PF08695	Cytochrome oxidase complex assembly protein 1	1	1	1	1	1	1	1	1	1	1	1	0	11	5	6
PF11221	Subunit 21 of Mediator complex	1	1	1	1	1	1	1	0	1	1	1	1	11	5	6
PF09496	Cenp-O kinetochore centromere component	1	1	1	1	1	1	1	1	1	1	1	0	11	5	6
PF13373	DUF2407 C-terminal domain	1	1	1	0	1	1	1	1	1	1	1	1	11	4	7
PF12853	C-terminal of NADH-ubiquinone oxidoreductase 21 kDa subunit	1	1	0	1	1	1	1	1	1	1	1	1	11	4	7
PF10443	RNA12 protein	1	1	1	1	1	1	1	1	1	1	0	1	11	5	6
PF08597	Translation initiation factor eIF3 subunit	1	1	1	1	1	1	1	1	1	1	1	0	11	5	6
PF12455	Dynein associated protein	1	1	1	1	1	1	1	1	1	1	1	0	11	5	6
PF16206	C-terminal region of Mon2 protein	1	1	1	1	1	1	1	1	1	0	1	1	11	5	6
PF03999	Microtubule associated protein (MAP65/ASE1 family)	1	1	1	1	1	1	1	1	1	1	1	0	11	5	6
PF03367	ZPR1 zinc-finger domain	1	1	1	1	1	1	1	1	1	1	1	0	11	5	6
PF07571	TAF6 C-terminal HEAT repeat domain	1	1	1	1	1	1	1	1	1	1	1	0	11	5	6
PF02112	cAMP phosphodiesterases class-II	1	1	1	1	1	1	1	1	1	1	1	0	11	5	6
PF02181	Formin Homology 2 Domain	1	1	1	1	1	1	1	1	1	1	1	0	11	5	6
PF03398	Regulator of Vps4 activity in the MVB pathway	1	1	1	1	1	1	1	1	1	1	1	0	11	5	6
PF03291	mRNA capping enzyme	1	1	1	1	1	1	1	1	1	1	1	0	11	5	6
PF09597	IGR protein motif	1	1	1	1	1	1	1	1	1	1	1	0	11	5	6
PF03911	Sec61beta family	1	1	1	1	1	1	1	1	1	1	1	0	11	5	6
PF04194	Programmed cell death protein 2, C-terminal putative domain	1	1	1	1	1	1	1	1	1	1	1	0	11	5	6
PF10199	Alpha and gamma adaptin binding protein p34	1	1	1	1	1	1	1	1	1	1	1	0	11	5	6
PF04188	Mannosyltransferase (PIG-V)	1	1	0	1	1	1	1	1	1	1	1	1	11	4	7
PF06479	Ribonuclease 2-5A	1	1	1	1	1	1	1	1	1	1	1	0	11	5	6
PF00631	GGL domain	1	0	1	1	1	1	1	1	1	1	1	1	11	4	7
PF07986	Tubulin binding cofactor C	1	1	1	0	1	1	1	1	1	1	1	1	11	4	7
PF10937	Protein of unknown function (DUF2638)	1	1	1	1	1	1	0	1	1	1	1	1	11	5	6
PF11709	Mitochondrial ribosomal protein subunit	1	1	1	1	1	0	1	1	1	1	1	1	11	5	6
PF04056	Ssl1-like	1	1	1	1	1	1	1	1	1	1	1	0	11	5	6
PF05024	N-acetylglucosaminyl transferase component (Gpi1)	1	1	1	1	1	1	1	1	0	1	1	1	11	5	6
PF07792	Docking domain of Afi1 for Arf3 in vesicle trafficking	1	1	1	1	1	1	1	1	1	1	0	1	11	5	6
PF10351	Golgi-body localisation protein domain	1	1	1	1	1	1	1	1	1	1	1	0	11	5	6
PF04124	Dor1-like family	1	1	1	1	1	1	0	1	1	1	1	1	11	5	6
PF14610	Protein of unknown function (DUF4448)	1	1	1	1	1	1	1	1	1	1	1	0	11	5	6
PF04622	ERG2 and Sigma1 receptor like protein	1	1	1	0	1	1	1	1	1	1	1	1	11	4	7
PF10203	Cytochrome c oxidase assembly protein PET191	1	0	1	1	1	1	1	1	1	1	1	1	11	4	7
PF05983	MED7 protein	1	1	1	1	1	1	1	1	1	1	1	0	11	5	6
PF06058	Dcp1-like decapping family	1	1	1	1	1	1	1	1	1	1	1	0	11	5	6
PF17050	Altered inheritance of mitochondria 5	1	1	0	1	1	1	1	1	1	1	1	1	11	4	7
PF10305	RNA pol II promoter Fmp27 protein domain	1	1	1	1	1	1	1	1	1	1	1	0	11	5	6
PF10347	RNA pol II promoter Fmp27 protein domain	1	1	1	1	1	1	1	1	1	1	1	0	11	5	6
PF09814	HECT-like Ubiquitin-conjugating enzyme (E2)-binding	1	1	1	0	1	1	1	1	1	1	1	1	11	4	7
PF11464	Rabenosyn Rab binding domain	1	1	1	0	1	1	1	1	1	1	1	1	11	4	7
PF08953	Domain of unknown function (DUF1899)	1	1	1	1	1	1	1	1	1	1	1	0	11	5	6
PF04938	Survival motor neuron (SMN) interacting protein 1 (SIP1)	1	1	1	1	1	1	1	1	1	1	1	0	11	5	6
PF08032	RNA 2'-O ribose methyltransferase substrate binding	1	1	1	1	1	1	1	1	1	1	1	0	11	5	6
PF13886	Domain of unknown function (DUF4203)	1	1	1	1	1	1	1	1	1	1	1	0	11	5	6
PF01746	tRNA (Guanine-1)-methyltransferase	1	1	1	1	1	1	1	1	1	1	1	0	11	5	6
PF04006	Mpp10 protein	1	1	1	1	1	1	1	1	1	1	1	0	11	5	6
PF09803	Uncharacterized conserved protein (DUF2346)	1	1	1	1	0	1	1	1	1	1	1	1	11	4	7
PF07544	RNA polymerase II transcription mediator complex subunit 9	1	1	1	1	1	1	1	1	1	1	1	0	11	5	6
PF12813	XPG domain containing	1	1	1	0	1	1	1	1	1	1	1	1	11	4	7
PF10587	Eukaryotic elongation factor 1 beta central acidic region	1	1	1	1	1	1	1	1	1	1	1	0	11	5	6
PF08433	Chromatin associated protein KTI12	1	1	1	1	1	1	1	1	1	1	1	0	11	5	6
PF09070	PFU (PLAA family ubiquitin binding)	1	1	1	1	1	1	1	1	1	1	1	0	11	5	6
PF07576	BRCA1-associated protein 2	1	1	1	0	1	1	1	1	1	1	1	1	11	4	7
PF05879	Root hair defective 3 GTP-binding protein (RHD3)	1	1	1	1	1	1	1	1	1	1	1	0	11	5	6
PF05002	SGS domain	1	1	1	1	1	1	1	1	1	1	1	0	11	5	6
PF17125	N-terminal domain of 16S rRNA methyltransferase RsmF	1	1	1	0	1	1	1	1	1	1	1	1	11	4	7
PF01625	Peptide methionine sulfoxide reductase	1	1	1	1	1	1	1	1	1	1	1	0	11	5	6
PF08317	Spc7 kinetochore protein	1	1	1	1	1	1	1	1	1	1	1	0	11	5	6
PF07718	Coatomer beta C-terminal region	1	1	1	1	1	1	1	1	1	1	0	1	11	5	6
PF06978	Ribonucleases P/MRP protein subunit POP1	1	1	1	1	1	0	1	1	1	1	1	1	11	5	6
PF13824	Zinc-finger of mitochondrial splicing suppressor 51	1	1	1	1	1	1	1	1	1	1	1	0	11	5	6
PF09415	CENP-S associating Centromere protein X	1	1	1	1	1	1	1	1	1	1	1	0	11	5	6
PF08232	Striatin family	1	1	1	1	1	1	1	1	1	1	1	0	11	5	6
PF16004	116 kDa U5 small nuclear ribonucleoprotein component N-terminus	1	1	1	1	1	1	1	1	1	1	1	0	11	5	6
PF10187	N-terminal domain of NEFA-interacting nuclear protein NIP30	1	1	1	1	1	1	1	1	1	1	1	0	11	5	6
PF03194	LUC7 N_terminus	1	1	1	1	1	1	1	1	1	1	0	1	11	5	6
PF12921	Mitochondrial ATPase expression	1	1	1	1	1	1	1	1	1	1	1	0	11	5	6
PF04189	Gcd10p family	1	1	1	0	1	1	1	1	1	1	1	1	11	4	7
PF03447	Homoserine dehydrogenase, NAD binding domain	1	1	1	1	1	1	1	1	1	1	1	0	11	5	6
PF02928	C5HC2 zinc finger	1	1	1	1	1	1	1	1	1	1	1	0	11	5	6
PF10156	Subunit 17 of Mediator complex	1	1	1	1	1	1	1	1	1	1	1	0	11	5	6
PF00953	Glycosyl transferase family 4	1	1	1	1	1	1	1	1	1	1	1	0	11	5	6
PF01813	ATP synthase subunit D	1	1	1	1	1	1	1	1	1	1	1	0	11	5	6
PF08616	Stabilization of polarity axis	1	1	1	1	1	1	1	1	1	1	0	1	11	5	6
PF01558	Pyruvate ferredoxin/flavodoxin oxidoreductase	1	1	1	1	1	1	1	1	1	1	1	0	11	5	6
PF05336	Domain of unknown function (DUF718)	1	0	1	1	1	1	1	1	1	1	1	1	11	4	7
PF10359	RNA pol II promoter Fmp27 protein domain	1	1	1	1	1	1	1	1	1	1	1	0	11	5	6
PF08418	DNA polymerase alpha subunit B N-terminal	1	1	1	1	1	1	1	1	1	1	1	0	11	5	6
PF08161	NUC173 domain	1	1	1	1	1	1	1	1	1	1	1	0	11	5	6
PF01902	Diphthamide synthase	1	1	1	1	1	1	1	1	1	1	1	0	11	5	6
PF04034	Domain of unknown function (DUF367)	1	1	1	1	1	1	1	1	1	1	1	0	11	5	6
PF08573	DNA repair protein endonuclease SAE2/CtIP C-terminus	1	1	1	1	1	1	1	1	1	0	1	1	11	5	6
PF10344	Mitochondrial protein from FMP27	1	1	1	1	1	1	1	1	1	1	1	0	11	5	6
PF09768	Peptidase M76 family	1	1	1	1	1	1	1	1	1	1	1	0	11	5	6
PF10495	Pericentrin-AKAP-450 domain of centrosomal targeting protein	1	1	1	1	1	1	1	1	1	0	1	1	11	5	6
PF12701	Scd6-like Sm domain	1	1	1	1	1	1	1	1	1	1	1	0	11	5	6
PF12451	Vacuolar protein sorting protein 11 C terminal	1	1	1	1	1	1	1	1	1	1	1	0	11	5	6
PF08558	Telomere repeat binding factor (TRF)	1	1	1	1	1	1	1	1	1	1	1	0	11	5	6
PF05839	Apc13p protein	1	1	1	0	1	1	1	1	1	1	1	1	11	4	7
PF02184	HAT (Half-A-TPR) repeat	1	1	1	1	1	1	1	1	1	1	1	0	11	5	6
PF14608	RNA-binding, Nab2-type zinc finger	1	1	1	1	1	1	1	1	1	1	1	0	11	5	6
PF02969	TATA box binding protein associated factor (TAF)	1	1	1	1	1	1	1	1	1	1	1	0	11	5	6
PF13603	Leucyl-tRNA synthetase, Domain 2	1	1	1	1	1	1	1	1	1	1	1	0	11	5	6
PF05664	Plant family of unknown function (DUF810)	1	1	1	1	1	1	1	1	1	1	1	0	11	5	6
PF03870	RNA polymerase Rpb8	1	1	1	1	1	1	1	0	1	1	1	1	11	5	6
PF09446	VMA21-like domain	1	1	1	1	1	1	1	1	1	1	1	0	11	5	6
PF04719	hTAFII28-like protein conserved region	1	1	1	1	1	1	1	1	1	1	1	0	11	5	6
PF15458	Nineteen complex-related protein 2	1	1	1	1	1	1	1	1	1	1	0	1	11	5	6
PF04114	Gaa1-like, GPI transamidase component	1	1	1	1	1	1	1	1	1	1	1	0	11	5	6
PF08123	Histone methylation protein DOT1	1	1	1	1	1	1	1	1	1	1	0	1	11	5	6
PF09435	Fungal protein of unknown function (DUF2015)	1	1	1	0	1	1	1	1	1	1	1	1	11	4	7
PF04182	B-block binding subunit of TFIIIC	1	1	1	1	1	0	1	1	1	1	1	1	11	5	6
PF03997	VPS28 protein	1	1	1	1	1	1	1	1	1	1	0	1	11	5	6
PF13919	Asx homology domain	1	1	1	1	1	1	1	1	1	1	1	0	11	5	6
PF07569	TUP1-like enhancer of split	1	1	1	1	1	1	0	1	1	1	1	1	11	5	6
PF08580	Yeast cortical protein KAR9	1	1	1	1	1	1	1	1	1	1	1	0	11	5	6
PF10588	NADH-ubiquinone oxidoreductase-G iron-sulfur binding region	1	1	1	1	1	1	0	1	1	1	1	1	11	5	6
PF13616	PPIC-type PPIASE domain	1	1	1	1	1	0	1	1	1	1	1	1	11	5	6
PF10680	RNA polymerase I specific transcription initiation factor	1	1	1	1	1	1	1	1	1	1	1	0	11	5	6
PF09384	UTP15 C terminal	1	1	1	1	0	1	1	1	1	1	1	1	11	4	7
PF06102	Domain of unknown function (DUF947)	1	1	1	1	1	1	1	1	1	1	1	0	11	5	6
PF16770	Regulator of Ty1 transposition protein 107 BRCT domain	1	1	1	1	1	1	1	0	1	1	1	1	11	5	6
PF06968	Biotin and Thiamin Synthesis associated domain	1	1	0	1	1	1	1	1	1	1	1	1	11	4	7
PF01158	Ribosomal protein L36e	1	1	1	1	1	1	1	1	1	1	0	1	11	5	6
PF08743	Nse4 C-terminal	1	1	1	1	1	1	1	1	0	1	1	1	11	5	6
PF10313	Uncharacterised protein domain (DUF2415)	1	1	1	1	1	1	0	1	1	1	1	1	11	5	6
PF08059	SEP domain	1	1	1	1	1	1	0	1	1	1	1	1	11	5	6
PF08064	UME (NUC010) domain	1	1	1	1	1	1	1	0	1	1	1	1	11	5	6
PF10494	Serine-threonine protein kinase 19	1	1	1	1	1	1	1	1	1	1	1	0	11	5	6
PF08653	DASH complex subunit Dam1	1	1	1	0	1	1	1	1	1	1	1	1	11	4	7
PF05365	Ubiquinol-cytochrome C reductase, UQCRX/QCR9 like	1	0	1	1	1	1	1	1	1	1	1	1	11	4	7
PF16679	DNA replication factor Cdt1 C-terminal domain	1	1	1	1	1	1	1	1	1	1	1	0	11	5	6
PF08636	ER protein Pkr1	1	1	1	1	1	1	1	1	1	1	1	0	11	5	6
PF00736	EF-1 guanine nucleotide exchange domain	1	1	1	1	1	1	1	1	1	1	1	0	11	5	6
PF07542	ATP12 chaperone protein	1	1	1	1	1	1	1	1	1	1	1	0	11	5	6
PF05546	She9 / Mdm33 family	1	1	1	1	1	1	1	1	1	1	1	0	11	5	6
PF07946	Protein of unknown function (DUF1682)	1	1	1	1	1	1	1	1	1	1	1	0	11	5	6
PF08539	HbrB-like	1	1	1	1	1	1	1	1	1	1	1	0	11	5	6
PF07491	Protein phosphatase inhibitor	1	1	1	1	1	0	1	1	1	1	1	1	11	5	6
PF04658	TAFII55 protein conserved region	1	1	1	1	1	1	1	1	1	1	1	0	11	5	6
PF13339	Apoptosis antagonizing transcription factor	1	1	1	0	1	1	1	1	1	1	1	1	11	4	7
PF08429	PLU-1-like protein	1	1	1	1	1	1	1	1	1	1	1	0	11	5	6
PF12325	TATA element modulatory factor 1 TATA binding	1	1	1	1	1	1	1	1	1	1	1	0	11	5	6
PF08167	rRNA processing/ribosome biogenesis	1	1	1	1	1	1	1	1	1	1	1	0	11	5	6
PF09326	NADH-ubiquinone oxidoreductase subunit G, C-terminal	1	1	1	1	1	1	0	1	1	1	1	1	11	5	6
PF12656	DExH-box splicing factor binding site	1	1	1	1	0	1	1	1	1	1	1	1	11	4	7
PF08733	PalH/RIM21	1	1	1	1	1	1	1	1	1	1	1	0	11	5	6
PF14599	Zinc-ribbon	1	1	1	1	1	1	1	0	1	1	1	1	11	5	6
PF11176	Protein of unknown function (DUF2962)	1	1	0	1	1	1	1	1	1	1	1	1	11	4	7
PF05208	ALG3 protein	1	0	1	1	1	1	1	1	1	1	1	1	11	4	7
PF14663	Rapamycin-insensitive companion of mTOR RasGEF_N domain	1	1	1	0	1	1	1	1	1	1	1	1	11	4	7
PF06644	ATP11 protein	1	1	1	1	1	1	1	1	1	1	1	0	11	5	6
PF04573	Signal peptidase subunit	1	1	1	1	1	1	1	1	1	1	1	0	11	5	6
PF03568	Peptidase family C50	1	1	1	1	1	1	1	1	1	1	1	0	11	5	6
PF10293	Domain of unknown function (DUF2405)	1	1	1	1	1	1	1	1	1	1	1	0	11	5	6
PF03908	Sec20	1	1	1	1	0	1	1	1	1	1	1	1	11	4	7
PF07047	Optic atrophy 3 protein (OPA3)	1	1	1	1	1	1	1	1	1	1	1	0	11	5	6
PF02137	Adenosine-deaminase (editase) domain	1	1	1	1	1	1	1	1	1	1	1	0	11	5	6
PF06367	Diaphanous FH3 Domain	1	1	1	1	1	1	1	1	1	1	1	0	11	5	6
PF16893	Fibronectin type III domain	1	1	1	1	1	1	1	1	1	1	1	0	11	5	6
PF05026	Dcp2, box A domain	1	1	1	1	1	1	1	1	1	1	1	0	11	5	6
PF12927	Domain of unknown function (DUF3835)	1	1	1	1	1	1	1	1	1	1	1	0	11	5	6
PF01018	GTP1/OBG	1	1	1	1	1	1	1	1	1	1	1	0	11	5	6
PF01990	ATP synthase (F/14-kDa) subunit	1	1	1	1	1	1	1	1	1	1	0	1	11	5	6
PF03690	Uncharacterised protein family (UPF0160)	1	1	1	1	1	1	1	1	1	1	1	0	11	5	6
PF10394	Histone acetyl transferase HAT1 N-terminus	1	1	1	1	1	1	1	1	1	1	0	1	11	5	6
PF01199	Ribosomal protein L34e	1	1	1	1	1	1	1	1	1	1	0	1	11	5	6
PF05821	NADH-ubiquinone oxidoreductase ASHI subunit (CI-ASHI or NDUFB8)	1	1	1	1	1	1	1	1	1	1	1	0	11	5	6
PF08208	DNA-directed RNA polymerase I subunit RPA34.5	1	1	1	0	1	1	1	1	1	1	1	1	11	4	7
PF09072	Translation machinery associated TMA7	1	1	1	0	1	1	1	1	1	1	1	1	11	4	7
PF08969	USP8 dimerisation domain	1	1	1	1	0	1	1	1	1	1	1	1	11	4	7
PF06991	Microfibril-associated/Pre-mRNA processing	1	1	1	1	1	1	1	1	1	1	1	0	11	5	6
PF04097	Nup93/Nic96	1	1	1	1	1	1	1	1	1	1	1	0	11	5	6
PF08726	Ca2+ insensitive EF hand	1	1	1	1	1	1	1	1	1	1	1	0	11	5	6
PF08170	POPLD (NUC188) domain	1	1	1	1	1	0	1	1	1	1	1	1	11	5	6
PF04424	Protein of unknown function (DUF544)	1	1	1	1	1	1	1	1	1	1	1	0	11	5	6
PF08584	Ribonuclease P 40kDa (Rpp40) subunit	1	1	1	0	1	1	1	1	1	1	1	1	11	4	7
PF08552	Inositolphosphorylceramide synthase subunit Kei1	1	1	1	1	1	1	1	1	1	1	1	0	11	5	6
PF07757	Predicted AdoMet-dependent methyltransferase	1	1	1	1	1	1	1	1	1	1	1	0	11	5	6
PF02153	Prephenate dehydrogenase	1	1	1	1	1	1	1	1	1	1	1	0	11	5	6
PF17035	Bromodomain extra-terminal - transcription regulation	1	1	1	1	1	1	1	1	1	1	1	0	11	5	6
PF01912	eIF-6 family	1	1	1	1	1	1	1	1	1	1	1	0	11	5	6
PF12537	The Golgi pH Regulator (GPHR) Family N-terminal	1	1	1	1	1	1	1	1	1	1	1	0	11	5	6
PF08641	Kinetochore protein Mis14 like	1	1	1	1	1	1	1	1	1	1	1	0	11	5	6
PF01269	Fibrillarin	1	1	1	1	1	1	1	1	1	1	0	1	11	5	6
PF16573	N-terminal beta-sandwich domain of polyadenylation factor	1	1	1	1	1	1	1	0	1	1	1	1	11	5	6
PF00834	Ribulose-phosphate 3 epimerase family	1	1	1	1	1	1	1	1	1	1	1	0	11	5	6
PF04506	Rft protein	1	1	1	1	1	1	1	1	1	1	1	0	11	5	6
PF11916	Vacuolar protein 14 C-terminal Fig4p binding	1	1	1	1	1	1	1	0	1	1	1	1	11	5	6
PF14630	Origin recognition complex (ORC) subunit 5 C-terminus	1	1	0	1	1	1	1	1	1	1	1	1	11	4	7
PF10360	Protein of unknown function (DUF2433)	1	1	1	0	1	1	1	1	1	1	1	1	11	4	7
PF16892	Chitin biosynthesis protein CHS5 N-terminus	1	1	1	1	1	1	1	1	1	1	1	0	11	5	6
PF10775	ATP synthase complex subunit h	1	1	1	1	1	1	1	1	1	1	0	1	11	5	6
PF08996	DNA Polymerase alpha zinc finger	1	1	0	1	1	1	1	1	1	1	1	1	11	4	7
PF00829	Ribosomal prokaryotic L21 protein	1	1	0	1	1	1	1	1	1	1	1	1	11	4	7
PF12329	TATA element modulatory factor 1 DNA binding	1	1	1	1	1	1	1	1	1	1	1	0	11	5	6
PF12584	Trafficking protein particle complex subunit 10, TRAPPC10	1	1	1	1	1	1	1	1	1	1	1	0	11	5	6
PF06858	Nucleolar GTP-binding protein 1 (NOG1)	1	1	1	0	1	1	1	1	1	1	1	1	11	4	7
PF09439	Signal recognition particle receptor beta subunit	1	1	1	1	1	1	1	1	1	1	0	1	11	5	6
PF00584	SecE/Sec61-gamma subunits of protein translocation complex	1	1	1	1	1	1	1	1	1	1	1	0	11	5	6
PF12928	tRNA-splicing endonuclease subunit sen54 N-term	1	1	1	1	1	1	1	1	1	1	1	0	11	5	6
PF10306	Hypothetical protein FLILHELTA	1	1	0	1	1	1	1	1	1	1	1	1	11	4	7
PF02271	Ubiquinol-cytochrome C reductase complex 14kD subunit	1	1	1	1	1	1	1	1	1	1	1	0	11	5	6
PF16835	Pre-mRNA-splicing factor SF3a complex subunit 2 (Prp11)	1	1	1	1	1	1	1	1	0	1	1	1	11	5	6
PF10406	Transcription factor TFIID complex subunit 8 C-term	1	1	1	0	1	1	1	1	1	1	1	1	11	4	7
PF03179	Vacuolar (H+)-ATPase G subunit	1	1	1	1	1	1	1	1	1	1	1	0	11	5	6
PF02840	Prp18 domain	1	1	1	0	1	1	1	1	1	1	1	1	11	4	7
PF16201	Nucleolar pre-ribosomal-associated protein 1	1	1	1	1	1	1	1	1	1	1	1	0	11	5	6
PF02811	PHP domain	1	1	1	1	1	1	1	1	1	1	1	0	11	5	6
PF12766	Pyridoxamine 5'-phosphate oxidase	1	1	0	1	1	1	1	1	1	1	1	1	11	4	7
PF07743	HSCB C-terminal oligomerisation domain	1	1	1	1	1	1	1	1	1	1	1	0	11	5	6
PF08490	Domain of unknown function (DUF1744)	1	1	1	1	1	1	0	1	1	1	1	1	11	5	6
PF01142	tRNA pseudouridine synthase D (TruD)	1	1	1	1	1	1	1	1	1	1	1	0	11	5	6
PF08557	Sphingolipid Delta4-desaturase (DES)	1	1	1	1	1	1	1	1	1	0	1	1	11	5	6
PF15459	60S ribosome biogenesis protein Rrp14	1	1	1	1	1	1	1	1	1	1	1	0	11	5	6
PF03604	DNA directed RNA polymerase, 7 kDa subunit	1	1	1	1	0	1	1	1	1	1	1	1	11	4	7
PF05176	ATP10 protein	1	1	1	1	1	1	1	1	1	1	0	1	11	5	6
PF02921	Ubiquinol cytochrome reductase transmembrane region	1	1	1	1	1	1	1	1	1	1	1	0	11	5	6
PF06699	GPI biosynthesis protein family Pig-F	1	1	1	1	1	1	1	1	1	1	1	0	11	5	6
PF10637	Oxoglutarate and iron-dependent oxygenase degradation C-term	1	1	1	1	1	1	1	1	1	1	1	0	11	5	6
PF03484	tRNA synthetase B5 domain	1	1	1	1	1	1	1	1	1	1	0	1	11	5	6
PF09430	Protein of unknown function (DUF2012)	1	1	1	1	1	1	1	1	1	1	1	0	11	5	6
PF05186	Dpy-30 motif	1	1	1	1	1	1	1	0	1	1	1	1	11	5	6
PF09733	VEFS-Box of polycomb protein	1	1	0	1	1	1	1	1	1	1	1	1	11	4	7
PF08651	DASH complex subunit Duo1	1	1	1	1	1	1	1	1	1	0	1	1	11	5	6
PF12009	Telomerase ribonucleoprotein complex - RNA binding domain	1	1	1	1	1	1	1	1	1	0	1	1	11	5	6
PF12247	Temperature dependent protein affecting M2 dsRNA replication	1	1	1	1	1	1	1	1	1	0	1	1	11	5	6
PF07934	8-oxoguanine DNA glycosylase, N-terminal domain	1	1	1	1	1	1	1	0	1	1	1	1	11	5	6
PF00831	Ribosomal L29 protein	1	1	1	1	1	1	1	1	1	1	1	0	11	5	6
PF05817	Oligosaccharyltransferase subunit Ribophorin II	1	1	1	1	1	1	0	1	1	1	1	1	11	5	6
PF16186	Atypical Arm repeat	1	1	1	0	1	1	1	1	1	1	1	1	11	4	7
PF03998	Utp11 protein	1	1	1	1	1	1	1	1	1	1	0	1	11	5	6
PF08638	Mediator complex subunit MED14	1	1	1	1	1	1	1	1	1	1	1	0	11	5	6
PF08880	QLQ	1	1	0	1	1	1	1	1	1	1	1	1	11	4	7
PF12328	Rpp20 subunit of nuclear RNase MRP and P	1	1	1	1	1	1	0	1	1	1	1	1	11	5	6
PF02602	Uroporphyrinogen-III synthase HemD	1	1	1	1	1	1	1	1	1	1	1	0	11	5	6
PF04115	Ureidoglycolate hydrolase	1	1	1	1	1	1	1	1	1	1	1	0	11	5	6
PF00635	MSP (Major sperm protein) domain	1	1	1	1	1	1	1	0	1	1	1	1	11	5	6
PF10232	Mediator of RNA polymerase II transcription complex subunit 8	1	1	1	1	1	1	1	1	1	1	0	1	11	5	6
PF12832	MFS_1 like family	1	1	1	1	1	1	1	1	1	1	1	0	11	5	6
PF08672	Anaphase promoting complex (APC) subunit 2	1	1	1	1	1	1	1	1	1	1	1	0	11	5	6
PF05348	Proteasome maturation factor UMP1	1	1	1	1	0	1	1	1	1	1	1	1	11	4	7
PF08606	Prp19/Pso4-like	1	1	1	1	1	1	1	1	1	1	1	0	11	5	6
PF15341	Ribosome biogenesis protein SLX9	1	1	1	1	1	1	1	1	1	1	1	0	11	5	6
PF02580	D-Tyr-tRNA(Tyr) deacylase	1	1	1	1	1	1	1	1	1	1	0	1	11	5	6
PF01812	5-formyltetrahydrofolate cyclo-ligase family	1	1	1	1	1	1	1	1	1	1	1	0	11	5	6
PF09453	HIRA B motif	1	1	1	1	1	1	1	1	1	1	1	0	11	5	6
PF00352	Transcription factor TFIID (or TATA-binding protein, TBP)	1	1	1	1	1	1	1	1	1	1	1	0	11	5	6
PF06218	Nitrogen permease regulator 2	1	1	1	1	1	1	1	1	1	1	1	0	11	5	6
PF03481	Putative GTP-binding controlling metal-binding	1	1	1	1	1	1	1	1	1	1	1	0	11	5	6
PF00166	Chaperonin 10 Kd subunit	1	1	1	1	1	1	1	1	1	1	0	1	11	5	6
PF05958	tRNA (Uracil-5-)-methyltransferase	1	1	1	1	1	1	1	1	1	1	1	0	11	5	6
PF05189	RNA 3'-terminal phosphate cyclase (RTC), insert domain	1	1	1	1	1	1	1	1	1	1	1	0	11	5	6
PF01288	7,8-dihydro-6-hydroxymethylpterin-pyrophosphokinase (HPPK)	1	1	1	1	1	1	1	1	1	1	1	0	11	5	6
PF01016	Ribosomal L27 protein	1	1	1	1	1	1	1	1	1	1	1	0	11	5	6
PF09177	Syntaxin 6, N-terminal	1	1	1	1	0	1	1	1	1	1	1	1	11	4	7
PF12246	Temperature dependent protein affecting M2 dsRNA replication	1	1	1	1	1	1	1	1	1	0	1	1	11	5	6
PF07558	Shugoshin N-terminal coiled-coil region	1	1	0	1	1	1	1	1	1	1	1	1	11	4	7
PF00849	RNA pseudouridylate synthase	1	1	1	1	1	1	1	1	1	1	1	0	11	5	6
PF05132	RNA polymerase III RPC4	1	1	1	1	1	1	1	1	1	1	1	0	11	5	6
PF05557	Mitotic checkpoint protein	1	1	1	1	1	1	1	1	1	1	1	0	11	5	6
PF10441	Urb2/Npa2 family	1	1	0	1	1	1	1	1	1	1	1	1	11	4	7
PF03851	UV-endonuclease UvdE	1	1	1	1	1	1	1	1	1	1	1	0	11	5	6
PF00885	6,7-dimethyl-8-ribityllumazine synthase	1	1	1	1	1	1	1	1	1	1	0	1	11	5	6
PF12735	TRAPP trafficking subunit Trs65	1	1	1	1	1	1	1	1	1	1	1	0	11	5	6
PF01257	Thioredoxin-like [2Fe-2S] ferredoxin	1	1	1	1	1	1	1	1	1	1	1	0	11	5	6
PF00475	Imidazoleglycerol-phosphate dehydratase	1	1	1	1	1	1	1	1	1	1	1	0	11	5	6
PF11522	Yeast phosphatidylinositol-4-OH kinase Pik1	1	1	1	1	1	0	1	1	1	1	1	1	11	5	6
PF02005	N2,N2-dimethylguanosine tRNA methyltransferase	1	1	1	1	1	1	1	1	1	1	1	0	11	5	6
PF07926	TPR/MLP1/MLP2-like protein	1	1	1	1	1	1	1	1	1	1	1	0	11	5	6
PF11711	Inner membrane protein import complex subunit Tim54	1	1	1	1	1	1	1	1	1	1	1	0	11	5	6
PF14197	Centrosome localisation domain of PPC89	1	1	0	1	1	1	1	1	1	1	1	1	11	4	7
PF08657	DASH complex subunit Spc34	1	1	1	1	1	1	1	1	1	1	1	0	11	5	6
PF15786	PET assembly of cytochrome c oxidase, mitochondrial	1	1	1	1	1	0	1	1	1	1	1	1	11	5	6
PF07955	Protein of unknown function (DUF1687)	1	1	0	1	1	1	1	1	1	1	1	1	11	4	7
PF08593	Domain of unknown function	1	0	1	1	1	1	1	1	1	1	1	1	11	4	7
PF14671	Dual specificity protein phosphatase, N-terminal half	1	1	1	1	1	1	1	1	1	1	1	0	11	5	6
PF06413	Neugrin	1	1	0	1	1	1	1	1	1	1	1	1	11	4	7
PF03147	Ferredoxin-fold anticodon binding domain	1	1	1	1	1	1	1	1	1	1	1	0	11	5	6
PF10510	Phosphatidylinositol-glycan biosynthesis class S protein	1	1	1	1	1	1	1	1	1	1	1	0	11	5	6
PF02391	MoaE protein	1	0	1	1	1	1	1	1	1	1	1	1	11	4	7
PF14806	Coatomer beta subunit appendage platform	1	1	1	1	1	1	1	1	1	1	0	1	11	5	6
PF15402	N-terminus of kinetochore NMS complex subunit Spc7	1	1	1	1	1	1	1	1	1	1	1	0	11	5	6
PF09802	Preprotein translocase subunit Sec66	1	1	1	1	1	1	1	1	1	1	1	0	11	5	6
PF10785	NADH-ubiquinone oxidoreductase complex I, 21 kDa subunit	1	1	0	1	1	1	1	1	1	1	1	1	11	4	7
PF15577	Spc7_C2	1	1	1	1	1	1	1	1	1	1	1	0	11	5	6
PF08553	VID27 cytoplasmic protein	1	1	1	1	1	1	1	1	1	1	1	0	11	5	6
PF11559	Afadin- and alpha -actinin-Binding	1	1	1	1	1	1	1	1	1	1	1	0	11	5	6
PF10568	Outer mitochondrial membrane transport complex protein	1	1	1	1	1	1	1	1	1	1	1	0	11	5	6
PF06432	Phosphatidylinositol N-acetylglucosaminyltransferase	1	1	1	1	1	1	1	1	1	1	1	0	11	5	6
PF02922	Carbohydrate-binding module 48 (Isoamylase N-terminal domain)	1	1	1	1	1	1	0	1	1	1	1	1	11	5	6
PF07297	Dolichol phosphate-mannose biosynthesis regulatory protein (DPM2)	1	1	1	1	1	1	1	1	1	1	0	1	11	5	6
PF10247	Reactive mitochondrial oxygen species modulator 1	1	1	1	1	1	1	1	1	1	1	1	0	11	5	6
PF01267	F-actin capping protein alpha subunit	1	1	1	1	1	1	1	1	1	1	1	0	11	5	6
PF04495	GRASP55/65 PDZ-like domain	1	1	1	1	1	1	1	1	1	1	1	0	11	5	6
PF03531	Structure-specific recognition protein (SSRP1)	1	1	1	1	1	1	1	1	1	1	1	0	11	5	6
PF14880	Cytochrome oxidase c assembly	1	1	1	1	1	1	1	1	1	0	1	1	11	5	6
PF02110	Hydroxyethylthiazole kinase family	1	1	1	1	1	1	1	1	1	1	1	0	11	5	6
PF08243	SPT2 chromatin protein	1	0	1	1	1	1	1	1	1	1	1	1	11	4	7
PF05205	COMPASS (Complex proteins associated with Set1p) component shg1	1	1	1	1	1	1	1	1	1	1	1	0	11	5	6
PF02581	Thiamine monophosphate synthase/TENI	1	1	1	1	1	1	1	1	1	1	1	0	11	5	6
PF06775	Putative adipose-regulatory protein (Seipin)	1	1	1	1	1	1	1	1	1	0	1	1	11	5	6
PF09724	Uncharacterized conserved protein (DUF2036)	1	1	1	0	1	1	1	1	1	1	1	1	11	4	7
PF16881	N-terminal domain of lipoyl synthase of Radical_SAM family	1	1	1	1	1	1	1	1	1	1	0	1	11	5	6
PF03215	Rad17 cell cycle checkpoint protein	1	1	1	1	1	1	1	1	1	1	1	0	11	5	6
PF08216	Catenin-beta-like, Arm-motif containing nuclear	1	1	1	1	1	1	1	1	1	1	1	0	11	5	6
PF11707	Ribosome 60S biogenesis N-terminal	1	1	1	1	1	1	1	1	1	1	1	0	11	5	6
PF01218	Coproporphyrinogen III oxidase	1	1	1	1	1	1	1	1	1	1	1	0	11	5	6
PF08286	Spc24 subunit of Ndc80	1	1	1	1	1	0	1	1	1	1	1	1	11	5	6
PF02320	Ubiquinol-cytochrome C reductase hinge protein	1	1	1	0	1	1	1	1	1	1	1	1	11	4	7
PF12400	Vaculolar membrane protein	1	1	1	1	1	1	1	1	1	1	1	0	11	5	6
PF06984	Mitochondrial 39-S ribosomal protein L47 (MRP-L47)	1	1	1	1	1	1	0	1	1	1	1	1	11	5	6
PF05063	MT-A70	1	1	1	1	1	1	1	1	1	1	1	0	11	5	6
PF07778	Mis6	1	1	1	1	1	1	1	1	1	1	1	0	11	5	6
PF16803	Fe-S cluster assembly protein DRE2 N-terminus	1	1	1	1	1	1	1	1	1	1	1	0	11	5	6
PF01773	Na+ dependent nucleoside transporter N-terminus	1	1	1	1	1	1	0	1	1	1	1	1	11	5	6
PF07250	Glyoxal oxidase N-terminus	1	1	1	1	1	1	1	1	1	1	1	0	11	5	6
PF08288	PIGA (GPI anchor biosynthesis)	1	1	1	0	1	1	1	1	1	1	1	1	11	4	7
PF09420	Ribosome biogenesis protein Nop16	1	1	1	1	1	1	1	1	1	1	1	0	11	5	6
PF00809	Pterin binding enzyme	1	1	1	1	1	1	1	1	1	1	1	0	11	5	6
PF12542	Pre-mRNA splicing factor	1	1	1	1	1	1	1	1	1	1	1	0	11	5	6
PF08229	ER membrane protein SH3	1	0	1	1	1	1	1	1	1	1	1	1	11	4	7
PF01967	MoaC family	1	1	1	1	1	1	1	1	1	1	1	0	11	5	6
PF10453	Nuclear fragile X mental retardation-interacting protein 1 (NUFIP1)	1	1	1	1	1	1	1	1	1	1	1	0	11	5	6
PF08746	RING-like domain	1	1	1	0	1	1	1	1	1	1	1	1	11	4	7
PF00567	Tudor domain	1	1	1	1	1	1	1	1	1	1	1	0	11	5	6
PF02187	Growth-Arrest-Specific Protein 2 Domain	1	1	1	1	1	1	1	1	1	1	1	0	11	5	6
PF01960	ArgJ family	1	1	1	1	1	1	1	1	1	1	1	0	11	5	6
PF03643	Vacuolar protein sorting-associated protein 26	1	1	1	1	1	1	1	1	1	1	1	0	11	5	6
PF13758	Prefoldin subunit	1	1	1	1	1	1	1	1	1	1	1	0	11	5	6
PF08511	COQ9	1	1	1	1	1	1	0	1	1	1	1	1	11	5	6
PF01294	Ribosomal protein L13e	1	1	1	1	1	1	1	1	1	0	1	1	11	5	6
PF08738	Gon7 family	1	1	1	1	1	0	1	1	1	1	1	1	11	5	6
PF00476	DNA polymerase family A	1	1	1	1	1	1	1	1	1	1	1	0	11	5	6
PF04652	Vta1 like	1	1	1	1	1	1	1	1	1	1	1	0	11	5	6
PF01636	Phosphotransferase enzyme family	19	13	22	56	60	15	37	63	68	9	81	35	12	5	7
PF00248	Aldo/keto reductase family	10	21	23	28	18	32	49	27	26	28	16	8	12	5	7
PF00122	E1-E2 ATPase	19	19	18	25	29	25	51	23	25	19	20	15	12	5	7
PF00179	Ubiquitin-conjugating enzyme	19	26	27	19	20	20	43	20	18	20	18	16	12	5	7
PF13414	TPR repeat	19	26	28	21	17	22	29	20	20	20	19	14	12	5	7
PF13637	Ankyrin repeats (many copies)	4	29	23	36	9	18	42	14	27	10	24	4	12	5	7
PF01048	Phosphorylase superfamily	1	62	36	23	6	9	42	12	23	24	6	6	12	5	7
PF01370	NAD dependent epimerase/dehydratase family	10	9	11	24	18	21	43	12	17	18	16	5	12	5	7
PF12695	Alpha/beta hydrolase family	10	7	8	21	20	24	43	9	28	17	14	7	12	5	7
PF00651	BTB/POZ domain	5	44	28	13	13	16	39	15	13	12	12	11	12	5	7
PF00175	Oxidoreductase NAD-binding domain	10	11	12	17	15	18	42	17	17	15	12	8	12	5	7
PF14765	Polyketide synthase dehydratase	5	3	5	23	34	15	15	16	25	12	19	7	12	5	7
PF00010	Helix-loop-helix DNA-binding domain	10	9	10	14	10	16	100	12	11	9	8	8	12	5	7
PF00291	Pyridoxal-phosphate dependent enzyme	10	10	9	20	13	15	23	16	15	12	11	8	12	5	7
PF12697	Alpha/beta hydrolase family	4	16	13	15	12	23	37	9	10	12	10	3	12	5	7
PF13857	Ankyrin repeats (many copies)	3	18	20	19	5	12	32	13	13	9	8	5	12	5	7
PF03221	Tc5 transposase DNA-binding domain	3	2	1	7	194	5	27	4	4	3	4	3	12	5	7
PF00690	Cation transporter/ATPase, N-terminus	10	10	10	12	17	15	27	14	15	11	11	9	12	5	7
PF00170	bZIP transcription factor	5	8	10	14	13	12	78	9	7	8	8	10	12	5	7
PF03372	Endonuclease/Exonuclease/phosphatase family	10	12	13	14	11	14	25	12	13	10	12	5	12	5	7
PF13738	Pyridine nucleotide-disulphide oxidoreductase	5	7	7	19	11	13	45	12	21	7	10	4	12	5	7
PF01979	Amidohydrolase family	5	7	7	17	7	13	27	13	15	11	12	4	12	5	7
PF08659	KR domain	3	4	4	16	27	12	15	13	21	9	10	10	12	5	7
PF07731	Multicopper oxidase	5	5	5	11	17	13	29	11	16	8	8	11	12	5	7
PF00225	Kinesin motor domain	10	10	10	13	13	11	18	12	12	11	11	7	12	5	7
PF00300	Histidine phosphatase superfamily (branch 1)	10	14	15	13	7	12	37	9	10	10	8	5	12	5	7
PF00394	Multicopper oxidase	5	4	5	12	16	14	29	11	18	8	7	10	12	5	7
PF00023	Ankyrin repeat	3	19	15	22	5	14	23	4	15	2	7	4	12	5	7
PF07732	Multicopper oxidase	5	4	5	12	17	14	27	12	16	8	8	8	12	5	7
PF13450	NAD(P)-binding Rossmann-like domain	5	4	4	14	14	14	25	9	12	9	12	7	12	5	7
PF00933	Glycosyl hydrolase family 3 N terminal domain	3	9	11	15	7	21	42	7	9	13	6	4	12	5	7
PF00118	TCP-1/cpn60 chaperonin family	10	10	10	10	10	10	15	10	10	10	10	9	12	5	7
PF00240	Ubiquitin family	10	11	15	5	10	10	15	10	10	9	6	7	12	5	7
PF00264	Common central domain of tyrosinase	4	16	29	3	22	15	15	5	8	3	4	8	12	5	7
PF08242	Methyltransferase domain	4	2	1	11	15	10	10	10	15	8	14	7	12	5	7
PF00096	Zinc finger, C2H2 type	10	7	6	7	10	10	22	9	9	9	9	8	12	5	7
PF08031	Berberine and berberine like	2	5	7	10	10	17	28	8	8	11	9	6	12	5	7
PF05970	PIF1-like helicase	1	2	2	7	135	2	19	7	18	1	2	1	12	5	7
PF00150	Cellulase (glycosyl hydrolase family 5)	4	21	21	10	5	14	19	8	8	8	5	2	12	5	7
PF01476	LysM domain	5	12	13	8	9	9	18	4	14	8	8	8	12	5	7
PF04828	Glutathione-dependent formaldehyde-activating enzyme	4	3	8	12	8	10	24	10	9	10	8	5	12	5	7
PF01408	Oxidoreductase family, NAD-binding Rossmann fold	4	8	7	12	9	17	21	8	7	11	5	3	12	5	7
PF01915	Glycosyl hydrolase family 3 C-terminal domain	2	8	9	12	6	19	40	5	5	12	4	2	12	5	7
PF00043	Glutathione S-transferase, C-terminal domain	5	7	7	16	6	11	14	9	14	10	6	5	12	5	7
PF13417	Glutathione S-transferase, N-terminal domain	2	9	11	11	4	12	19	5	8	17	3	3	12	5	7
PF01031	Dynamin central region	5	8	8	12	8	7	15	10	9	8	10	5	12	5	7
PF00505	HMG (high mobility group) box	5	8	10	6	7	9	38	7	5	6	8	7	12	5	7
PF01485	IBR domain, a half RING-finger domain	4	10	9	7	8	9	17	6	6	10	6	6	12	5	7
PF00389	D-isomer specific 2-hydroxyacid dehydrogenase, catalytic domain	5	4	5	8	6	12	31	10	11	6	7	3	12	5	7
PF14310	Fibronectin type III-like domain	2	7	9	10	5	18	37	5	4	11	4	1	12	5	7
PF06422	CDR ABC transporter	5	4	4	10	7	15	20	9	8	7	7	3	12	5	7
PF00098	Zinc knuckle	5	5	7	2	48	6	15	8	6	1	2	6	12	5	7
PF13181	Tetratricopeptide repeat	5	11	6	7	7	8	17	10	9	7	6	5	12	5	7
PF16197	Ketoacyl-synthetase C-terminal extension	2	2	4	13	17	7	10	5	16	7	8	6	12	5	7
PF05721	Phytanoyl-CoA dioxygenase (PhyH)	3	3	3	15	6	7	18	11	15	5	8	2	12	5	7
PF13602	Zinc-binding dehydrogenase	5	2	4	11	11	6	21	7	12	5	7	2	12	5	7
PF04909	Amidohydrolase	4	7	5	9	5	9	20	6	9	5	7	5	12	5	7
PF02776	Thiamine pyrophosphate enzyme, N-terminal TPP binding domain	4	7	3	10	6	7	22	7	9	5	5	3	12	5	7
PF00667	FAD binding domain	4	5	5	7	7	8	25	7	7	6	5	2	12	5	7
PF14259	RNA recognition motif (a.k.a. RRM, RBD, or RNP domain)	5	7	7	8	6	5	10	9	9	5	7	3	12	5	7
PF00249	Myb-like DNA-binding domain	5	7	7	6	6	10	16	5	5	8	8	4	12	5	7
PF00320	GATA zinc finger	5	6	7	9	6	6	26	5	6	7	4	6	12	5	7
PF00970	Oxidoreductase FAD-binding domain	5	6	6	10	5	10	19	9	8	5	5	3	12	5	7
PF01965	DJ-1/PfpI family	3	3	8	9	6	7	12	9	11	6	4	4	12	5	7
PF00180	Isocitrate/isopropylmalate dehydrogenase	5	6	6	8	5	8	19	6	6	7	9	2	12	5	7
PF00258	Flavodoxin	4	4	5	6	8	7	25	6	7	6	4	4	12	5	7
PF02798	Glutathione S-transferase, N-terminal domain	5	4	3	21	4	8	11	8	11	6	5	5	12	5	7
PF00857	Isochorismatase family	3	6	5	10	5	5	28	7	7	7	5	1	12	5	7
PF00724	NADH:flavin oxidoreductase / NADH oxidase family	1	1	1	11	4	15	29	7	9	8	2	1	12	5	7
PF00615	Regulator of G protein signaling domain	5	7	6	7	5	6	17	8	7	6	4	4	12	5	7
PF01284	Membrane-associating domain	5	7	6	6	7	6	19	5	7	7	2	5	12	5	7
PF02133	Permease for cytosine/purines, uracil, thiamine, allantoin	3	5	5	13	4	7	14	7	8	4	7	3	12	5	7
PF02775	Thiamine pyrophosphate enzyme, C-terminal TPP binding domain	4	7	3	10	5	7	22	6	9	5	5	3	12	5	7
PF13246	Cation transport ATPase (P-type)	2	4	4	7	10	8	16	5	7	4	9	4	12	5	7
PF00753	Metallo-beta-lactamase superfamily	2	2	3	13	6	5	20	9	12	7	5	2	12	5	7
PF13508	Acetyltransferase (GNAT) domain	3	4	5	9	5	7	15	6	6	9	6	3	12	5	7
PF00348	Polyprenyl synthetase	4	7	8	7	9	5	6	7	7	3	5	3	12	5	7
PF00188	Cysteine-rich secretory protein family	5	9	11	8	5	5	17	3	8	3	3	6	12	5	7
PF00388	Phosphatidylinositol-specific phospholipase C, X domain	5	3	2	7	5	8	16	7	7	5	7	3	12	5	7
PF01070	FMN-dependent dehydrogenase	5	4	4	6	5	10	28	5	6	6	4	4	12	5	7
PF00735	Septin	5	6	6	5	6	6	10	6	6	6	6	5	12	5	7
PF00326	Prolyl oligopeptidase family	5	4	5	8	4	9	12	6	6	6	6	2	12	5	7
PF07687	Peptidase dimerisation domain	5	5	5	13	5	11	16	5	6	6	4	2	12	5	7
PF08386	TAP-like protein	2	6	6	9	8	5	11	7	6	5	3	3	12	5	7
PF05057	Putative serine esterase (DUF676)	2	4	5	7	7	5	14	6	8	3	11	5	12	5	7
PF16073	Starter unit:ACP transacylase in aflatoxin biosynthesis	3	1	1	6	11	7	6	7	13	5	9	1	12	5	7
PF00133	tRNA synthetases class I (I, L, M and V)	5	6	5	10	5	5	11	7	6	5	7	3	12	5	7
PF00201	UDP-glucoronosyl and UDP-glucosyl transferase	3	3	3	6	7	11	14	8	10	5	4	1	12	5	7
PF00703	Glycosyl hydrolases family 2	5	1	3	8	5	10	8	6	6	7	6	3	12	5	7
PF13847	Methyltransferase domain	3	4	6	10	3	8	11	7	9	5	4	4	12	5	7
PF00205	Thiamine pyrophosphate enzyme, central domain	4	7	3	9	3	7	22	5	8	5	5	2	12	5	7
PF00488	MutS domain V	4	6	6	5	6	5	6	6	6	6	6	5	12	5	7
PF00916	Sulfate permease family	4	3	3	7	6	6	10	6	6	5	6	4	12	5	7
PF13191	AAA ATPase domain	3	11	8	8	4	6	8	3	7	5	4	5	12	5	7
PF08264	Anticodon-binding domain of tRNA	5	6	5	6	5	5	11	7	6	5	7	3	12	5	7
PF01740	STAS domain	4	3	3	6	6	6	10	6	6	5	6	4	12	5	7
PF01557	Fumarylacetoacetate (FAA) hydrolase family	3	4	3	12	3	10	18	5	6	5	5	3	12	5	7
PF14420	Clr5 domain	3	12	18	6	3	9	14	3	4	2	5	4	12	5	7
PF04055	Radical SAM superfamily	5	6	5	5	7	8	8	5	6	7	4	4	12	5	7
PF00999	Sodium/hydrogen exchanger family	4	6	4	5	6	7	20	4	5	5	6	4	12	5	7
PF05686	Glycosyl transferase family 90	4	8	6	7	7	5	6	5	6	5	5	5	12	5	7
PF05572	Pregnancy-associated plasma protein-A	5	4	7	14	12	2	3	5	14	1	1	7	12	5	7
PF01237	Oxysterol-binding protein	5	6	6	5	5	7	17	5	5	5	5	4	12	5	7
PF01556	DnaJ C terminal domain	5	6	6	5	5	5	18	5	5	5	4	5	12	5	7
PF13855	Leucine rich repeat	5	4	5	4	5	3	19	4	7	5	8	3	12	5	7
PF00549	CoA-ligase	5	3	3	5	6	5	21	5	5	5	5	4	12	5	7
PF00534	Glycosyl transferases group 1	4	5	5	6	5	5	16	6	7	5	4	2	12	5	7
PF00075	RNase H	3	6	5	3	51	1	2	4	12	2	2	3	12	5	7
PF05192	MutS domain III	4	6	6	4	6	5	5	5	6	6	6	4	12	5	7
PF02837	Glycosyl hydrolases family 2, sugar binding domain	5	1	3	9	4	11	10	6	6	5	5	3	12	5	7
PF03142	Chitin synthase	5	4	4	5	7	8	13	4	4	5	5	4	12	5	7
PF00091	Tubulin/FtsZ family, GTPase domain	4	4	5	7	8	5	9	5	5	6	4	5	12	5	7
PF00294	pfkB family carbohydrate kinase	4	9	7	5	5	8	8	6	4	5	5	1	12	5	7
PF03061	Thioesterase superfamily	4	3	3	7	7	5	9	5	7	6	5	5	12	5	7
PF03127	GAT domain	5	5	5	5	5	5	14	5	4	5	5	3	12	5	7
PF00890	FAD binding domain	4	3	3	5	13	6	16	4	5	3	7	3	12	5	7
PF12708	Pectate lyase superfamily protein	2	10	8	11	4	4	7	5	5	6	1	3	12	5	7
PF01553	Acyltransferase	5	4	5	5	7	5	7	6	6	5	6	4	12	5	7
PF00403	Heavy-metal-associated domain	5	4	5	5	7	6	9	5	7	4	5	3	12	5	7
PF01066	CDP-alcohol phosphatidyltransferase	5	5	5	5	5	5	14	4	5	5	3	4	12	5	7
PF13646	HEAT repeats	5	5	4	7	4	5	7	5	6	4	8	4	12	5	7
PF00288	GHMP kinases N terminal domain	5	5	5	5	4	5	9	6	6	5	6	3	12	5	7
PF13967	Late exocytosis, associated with Golgi transport	5	4	4	5	5	5	11	5	7	5	5	3	12	5	7
PF02714	Calcium-dependent channel, 7TM region, putative phosphate	5	4	4	5	5	4	11	5	7	5	5	4	12	5	7
PF01145	SPFH domain / Band 7 family	5	5	5	5	4	5	12	5	5	4	5	4	12	5	7
PF05773	RWD domain	5	5	6	4	5	5	6	6	5	7	6	3	12	5	7
PF01248	Ribosomal protein L7Ae/L30e/S12e/Gadd45 family	5	5	5	5	5	5	7	5	6	5	5	5	12	5	7
PF03060	Nitronate monooxygenase	4	5	5	7	5	5	8	5	6	5	5	3	12	5	7
PF12171	Zinc-finger double-stranded RNA-binding	3	3	3	5	5	6	5	7	8	8	5	5	12	5	7
PF00682	HMGL-like	4	5	4	6	5	5	7	5	7	4	6	4	12	5	7
PF01008	Initiation factor 2 subunit family	5	5	5	5	4	5	11	5	5	5	5	2	12	5	7
PF03953	Tubulin C-terminal domain	4	4	4	5	8	5	9	5	5	5	4	4	12	5	7
PF01467	Cytidylyltransferase-like	4	5	5	5	6	6	12	5	5	4	4	1	12	5	7
PF01055	Glycosyl hydrolases family 31	2	3	5	8	3	8	10	6	6	4	5	2	12	5	7
PF03446	NAD binding domain of 6-phosphogluconate dehydrogenase	2	3	4	10	3	5	14	9	7	4	6	1	12	5	7
PF04427	Brix domain	5	5	5	5	6	5	5	5	6	5	5	4	12	5	7
PF04130	Spc97 / Spc98 family	5	5	5	5	5	5	6	5	5	5	5	5	12	5	7
PF01412	Putative GTPase activating protein for Arf	5	5	4	5	5	5	8	4	5	5	5	5	12	5	7
PF01363	FYVE zinc finger	5	5	5	3	5	5	10	5	4	5	5	4	12	5	7
PF02230	Phospholipase/Carboxylesterase	3	6	6	7	5	5	4	5	6	4	8	2	12	5	7
PF09994	Uncharacterized alpha/beta hydrolase domain (DUF2235)	4	8	10	4	2	9	11	5	5	2	4	3	12	5	7
PF00533	BRCA1 C Terminus (BRCT) domain	3	4	5	3	5	4	11	6	5	6	7	2	12	5	7
PF13415	Galactose oxidase, central domain	5	3	4	4	3	7	21	5	4	5	5	1	12	5	7
PF00579	tRNA synthetases class I (W and Y)	5	6	4	5	5	5	6	6	5	4	4	5	12	5	7
PF03198	Glucanosyltransferase	5	5	6	6	6	3	3	5	5	5	5	6	12	5	7
PF00241	Cofilin/tropomyosin-type actin-binding protein	5	5	6	4	5	5	5	5	5	5	5	5	12	5	7
PF13515	Fusaric acid resistance protein-like	5	4	4	6	3	6	7	6	6	5	5	3	12	5	7
PF14492	Elongation Factor G, domain II	5	5	5	6	5	4	7	5	5	5	5	3	12	5	7
PF00063	Myosin head (motor domain)	5	5	5	5	5	5	8	5	5	4	5	3	12	5	7
PF12706	Beta-lactamase superfamily domain	4	5	5	7	3	4	8	5	5	7	5	2	12	5	7
PF02666	Phosphatidylserine decarboxylase	4	4	3	4	4	5	11	9	9	5	5	3	12	5	7
PF03031	NLI interacting factor-like phosphatase	5	5	5	5	5	5	6	4	5	5	5	4	12	5	7
PF00575	S1 RNA binding domain	5	4	4	4	4	5	8	5	4	5	6	5	12	5	7
PF14703	Cytosolic domain of 10TM putative phosphate transporter	5	4	4	5	5	4	9	5	5	5	5	3	12	5	7
PF16212	Phospholipid-translocating P-type ATPase C-terminal	5	4	4	5	5	5	9	5	5	5	5	2	12	5	7
PF16209	Phospholipid-translocating ATPase N-terminal	5	4	4	5	5	5	9	5	5	5	5	2	12	5	7
PF07647	SAM domain (Sterile alpha motif)	4	4	5	5	5	5	9	4	5	5	4	4	12	5	7
PF13812	Pentatricopeptide repeat domain	3	6	4	7	3	4	4	5	5	6	7	5	12	5	7
PF06011	Transient receptor potential (TRP) ion channel	5	3	4	6	5	6	6	5	6	4	5	3	12	5	7
PF00929	Exonuclease	5	5	5	3	5	5	7	5	4	6	5	3	12	5	7
PF13621	Cupin-like domain	5	5	4	5	5	5	8	5	5	5	4	2	12	5	7
PF03143	Elongation factor Tu C-terminal domain	4	5	5	5	5	4	8	5	5	5	5	2	12	5	7
PF00433	Protein kinase C terminal domain	5	4	4	2	5	5	10	5	6	6	2	4	12	5	7
PF00330	Aconitase family (aconitate hydratase)	4	4	5	4	5	5	9	5	6	4	5	2	12	5	7
PF13410	Glutathione S-transferase, C-terminal domain	3	1	4	6	4	5	11	5	7	5	6	1	12	5	7
PF00199	Catalase	1	4	4	6	2	6	7	8	7	7	3	3	12	5	7
PF01042	Endoribonuclease L-PSP	2	2	2	8	4	10	24	3	6	4	4	1	12	5	7
PF00789	UBX domain	5	5	5	5	5	5	5	5	5	4	5	3	12	5	7
PF00137	ATP synthase subunit C	5	3	3	6	4	6	5	6	6	4	5	4	12	5	7
PF13418	Galactose oxidase, central domain	4	5	2	2	5	9	9	6	6	5	2	2	12	5	7
PF00962	Adenosine/AMP deaminase	3	3	3	5	3	6	7	5	5	8	6	3	12	5	7
PF13532	2OG-Fe(II) oxygenase superfamily	5	5	6	4	4	4	23	4	4	5	3	2	12	5	7
PF10528	GLEYA domain	4	4	28	9	4	3	4	3	5	2	1	2	12	5	7
PF00046	Homeobox domain	5	4	4	4	4	5	11	5	7	4	5	4	12	5	7
PF00128	Alpha amylase, catalytic domain	1	5	4	6	4	7	14	5	5	4	4	3	12	5	7
PF14558	ML-like domain	5	3	4	6	5	5	5	5	6	4	5	2	12	5	7
PF02785	Biotin carboxylase C-terminal domain	5	3	3	6	6	4	7	5	6	3	6	1	12	5	7
PF00289	Carbamoyl-phosphate synthase L chain, N-terminal domain	5	3	3	6	6	4	7	5	6	3	5	1	12	5	7
PF00355	Rieske [2Fe-2S] domain	4	3	5	5	3	5	14	6	6	4	4	1	12	5	7
PF14497	Glutathione S-transferase, C-terminal domain	1	4	4	7	3	5	22	4	5	6	2	3	12	5	7
PF05188	MutS domain II	4	5	5	4	5	4	3	5	5	5	5	3	12	5	7
PF00006	ATP synthase alpha/beta family, nucleotide-binding domain	4	5	4	5	6	4	7	4	6	4	4	5	12	5	7
PF02515	CoA-transferase family III	3	4	4	6	4	6	15	4	7	4	5	2	12	5	7
PF00617	RasGEF domain	4	6	6	4	4	4	15	4	4	4	4	4	12	5	7
PF05347	Complex 1 protein (LYR family)	4	5	4	4	2	5	9	5	5	7	3	3	12	5	7
PF02779	Transketolase, pyrimidine binding domain	4	4	4	7	4	5	14	4	4	5	4	3	12	5	7
PF00027	Cyclic nucleotide-binding domain	4	4	4	4	4	5	18	4	4	4	4	3	12	5	7
PF12681	Glyoxalase-like domain	1	3	5	7	2	4	11	5	5	2	8	3	12	5	7
PF00125	Core histone H2A/H2B/H3/H4	4	5	5	4	6	5	4	4	4	5	5	4	12	5	7
PF02466	Tim17/Tim22/Tim23/Pmp24 family	4	5	5	5	4	4	6	5	5	4	4	4	12	5	7
PF02373	JmjC domain, hydroxylase	5	4	4	5	4	4	17	4	5	4	4	1	12	5	7
PF00752	XPG N-terminal domain	5	4	4	5	5	5	6	4	4	4	5	3	12	5	7
PF00684	DnaJ central domain	4	4	4	4	4	4	17	4	4	4	4	3	12	5	7
PF00610	Domain found in Dishevelled, Egl-10, and Pleckstrin (DEP)	4	4	4	3	4	5	17	4	4	4	4	3	12	5	7
PF02845	CUE domain	5	3	3	4	5	5	7	4	4	5	5	3	12	5	7
PF03727	Hexokinase	4	3	3	5	4	6	16	4	4	4	3	3	12	5	7
PF03062	MBOAT, membrane-bound O-acyltransferase family	5	4	4	5	5	4	11	4	4	4	4	4	12	5	7
PF02854	MIF4G domain	4	5	5	3	3	4	15	4	4	4	3	4	12	5	7
PF00618	RasGEF N-terminal motif	4	4	4	4	4	4	15	4	4	4	4	3	12	5	7
PF00349	Hexokinase	4	3	3	5	4	6	16	4	4	4	3	2	12	5	7
PF00141	Peroxidase	3	1	1	8	7	6	12	4	4	6	3	3	12	5	7
PF08447	PAS fold	5	4	5	4	4	5	9	4	4	4	4	4	12	5	7
PF08740	BCS1 N terminal	4	4	4	4	9	5	7	3	6	3	5	2	12	5	7
PF03009	Glycerophosphoryl diester phosphodiesterase family	4	4	5	5	4	4	13	4	5	2	5	1	12	5	7
PF13091	PLD-like domain	3	6	6	5	2	3	6	4	2	5	5	2	12	5	7
PF00694	Aconitase C-terminal domain	4	4	4	4	4	5	9	5	5	4	4	3	12	5	7
PF13622	Thioesterase-like superfamily	3	4	4	6	6	5	7	7	4	4	3	2	12	5	7
PF00387	Phosphatidylinositol-specific phospholipase C, Y domain	4	2	2	5	4	6	13	4	4	4	4	3	12	5	7
PF03959	Serine hydrolase (FSH1)	2	3	4	6	10	5	4	4	4	5	2	6	12	5	7
PF01728	FtsJ-like methyltransferase	3	3	3	4	4	4	16	3	4	4	4	3	12	5	7
PF02913	FAD linked oxidases, C-terminal domain	2	5	4	3	5	6	12	3	4	4	3	4	12	5	7
PF01083	Cutinase	2	4	10	7	3	12	11	2	2	4	2	2	12	5	7
PF02558	Ketopantoate reductase PanE/ApbA	3	3	3	5	4	6	31	3	3	3	1	2	12	5	7
PF00306	ATP synthase alpha/beta chain, C terminal domain	4	5	4	3	6	3	7	4	6	4	4	4	12	5	7
PF00564	PB1 domain	4	6	5	4	4	4	10	4	4	4	2	3	12	5	7
PF10607	CTLH/CRA C-terminal to LisH motif domain	4	4	5	4	4	3	10	4	4	4	5	3	12	5	7
PF00995	Sec1 family	4	4	4	4	4	4	11	4	4	4	4	3	12	5	7
PF04145	Ctr copper transporter family	3	4	5	4	5	5	9	4	6	4	2	3	12	5	7
PF03901	Alg9-like mannosyltransferase family	4	4	4	4	4	4	12	4	4	4	4	2	12	5	7
PF00657	GDSL-like Lipase/Acylhydrolase	2	8	7	4	3	6	7	5	3	4	4	1	12	5	7
PF08546	Ketopantoate reductase PanE/ApbA C terminal	3	3	2	4	4	6	31	3	3	3	2	2	12	5	7
PF00187	Chitin recognition protein	1	7	3	4	4	6	14	1	4	3	4	3	12	5	7
PF01793	Glycolipid 2-alpha-mannosyltransferase	4	5	5	5	5	4	4	4	4	4	3	6	12	5	7
PF02874	ATP synthase alpha/beta family, beta-barrel domain	4	5	4	4	5	4	7	4	4	4	4	4	12	5	7
PF00850	Histone deacetylase domain	4	4	4	4	4	4	8	4	4	4	5	4	12	5	7
PF10433	Mono-functional DNA-alkylating methyl methanesulfonate N-term	4	4	4	5	4	4	8	5	5	4	4	2	12	5	7
PF00806	Pumilio-family RNA binding repeat	4	4	4	4	4	4	9	4	4	4	5	3	12	5	7
PF06094	Gamma-glutamyl cyclotransferase, AIG2-like	3	4	4	6	4	6	9	4	3	4	3	3	12	5	7
PF00230	Major intrinsic protein	2	2	2	7	4	5	11	4	4	7	3	2	12	5	7
PF14479	Prion-inhibition and propagation	1	1	3	8	11	11	19	1	2	3	3	2	12	5	7
PF08389	Exportin 1-like protein	5	4	4	3	5	4	7	4	4	4	5	3	12	5	7
PF00888	Cullin family	4	4	4	4	4	5	6	5	5	4	4	3	12	5	7
PF01068	ATP dependent DNA ligase domain	4	5	5	4	4	4	7	4	4	4	4	3	12	5	7
PF00982	Glycosyltransferase family 20	4	3	3	4	7	3	11	4	4	4	3	2	12	5	7
PF02782	FGGY family of carbohydrate kinases, C-terminal domain	3	3	3	4	4	4	13	4	4	3	3	4	12	5	7
PF07716	Basic region leucine zipper	4	3	3	6	4	4	18	4	3	3	3	3	12	5	7
PF10282	Lactonase, 7-bladed beta-propeller	2	4	3	6	4	5	10	4	5	6	2	1	12	5	7
PF00611	Fes/CIP4, and EFC/F-BAR homology domain	5	4	3	5	5	4	6	4	4	5	3	3	12	5	7
PF00156	Phosphoribosyl transferase domain	4	4	4	4	4	5	5	4	4	5	4	4	12	5	7
PF00250	Forkhead domain	4	4	4	5	4	4	10	4	3	4	4	1	12	5	7
PF09286	Pro-kumamolisin, activation domain	3	3	5	6	1	3	5	8	9	5	2	1	12	5	7
PF00903	Glyoxalase/Bleomycin resistance protein/Dioxygenase superfamily	2	4	6	10	2	3	13	3	7	2	4	1	12	5	7
PF00056	lactate/malate dehydrogenase, NAD binding domain	2	3	3	2	3	3	35	3	3	2	2	2	12	5	7
PF03109	ABC1 family	5	4	4	4	4	4	6	4	4	5	5	1	12	5	7
PF00136	DNA polymerase family B	5	4	4	4	3	4	6	4	4	4	4	4	12	5	7
PF00637	Region in Clathrin and VPS	4	4	4	4	4	4	6	4	4	4	4	4	12	5	7
PF00867	XPG I-region	4	5	6	4	4	4	5	3	4	4	4	3	12	5	7
PF01575	MaoC like domain	5	5	4	3	3	5	8	4	4	3	4	2	12	5	7
PF03114	BAR domain	4	5	4	4	4	4	7	4	4	3	4	3	12	5	7
PF00462	Glutaredoxin	4	4	4	4	4	5	7	4	4	4	3	3	12	5	7
PF11799	impB/mucB/samB family C-terminal domain	4	4	4	4	4	4	7	4	3	4	4	4	12	5	7
PF00616	GTPase-activator protein for Ras-like GTPase	4	4	4	4	4	4	8	4	3	4	4	3	12	5	7
PF00370	FGGY family of carbohydrate kinases, N-terminal domain	3	3	3	4	4	4	12	4	4	3	2	4	12	5	7
PF08550	Fungal protein of unknown function (DUF1752)	3	5	5	2	3	4	25	4	3	3	3	2	12	5	7
PF13854	Kelch motif	2	12	7	3	3	5	18	3	3	2	2	2	12	5	7
PF02866	lactate/malate dehydrogenase, alpha/beta C-terminal domain	2	3	3	2	3	3	34	3	3	2	2	2	12	5	7
PF01105	emp24/gp25L/p24 family/GOLD	4	4	4	5	4	4	4	4	4	4	4	4	12	5	7
PF04969	CS domain	4	4	4	4	4	4	6	4	4	4	4	3	12	5	7
PF03104	DNA polymerase family B, exonuclease domain	4	4	4	4	4	4	6	4	4	4	4	3	12	5	7
PF06470	SMC proteins Flexible Hinge Domain	4	4	4	4	4	4	6	4	4	3	4	4	12	5	7
PF04675	DNA ligase N terminus	4	4	4	4	4	4	6	4	4	4	4	3	12	5	7
PF00817	impB/mucB/samB family	4	3	4	4	4	4	7	4	3	4	4	4	12	5	7
PF08544	GHMP kinases C terminal	4	3	3	5	3	4	7	4	5	3	6	2	12	5	7
PF00120	Glutamine synthetase, catalytic domain	3	3	4	4	5	4	8	4	4	2	3	5	12	5	7
PF03595	Voltage-dependent anion channel	3	4	3	6	6	9	10	2	3	4	3	2	12	5	7
PF00656	Caspase domain	3	8	4	6	7	5	10	3	3	2	2	2	12	5	7
PF00491	Arginase family	2	2	3	7	4	5	9	4	5	3	4	1	12	5	7
PF01735	Lysophospholipase catalytic domain	3	3	3	5	5	7	15	4	4	3	2	1	12	5	7
PF00928	Adaptor complexes medium subunit family	4	4	4	4	4	4	4	4	4	4	4	4	12	5	7
PF08542	Replication factor C C-terminal domain	4	4	4	4	4	4	5	4	3	4	4	4	12	5	7
PF02383	SacI homology domain	4	4	4	4	4	4	5	4	4	4	4	3	12	5	7
PF01663	Type I phosphodiesterase / nucleotide pyrophosphatase	4	4	4	3	4	3	6	5	5	4	4	2	12	5	7
PF00790	VHS domain	4	3	5	4	4	4	6	4	4	4	4	2	12	5	7
PF13012	Maintenance of mitochondrial structure and function	3	4	4	4	4	4	6	4	4	4	4	3	12	5	7
PF13634	Nucleoporin FG repeat region	3	4	5	3	4	5	7	4	4	4	3	2	12	5	7
PF01088	Ubiquitin carboxyl-terminal hydrolase, family 1	3	4	2	4	4	4	8	4	4	4	4	3	12	5	7
PF01231	Indoleamine 2,3-dioxygenase	3	2	2	10	5	4	4	4	4	3	4	3	12	5	7
PF01479	S4 domain	4	4	4	4	4	4	5	4	4	3	3	4	12	5	7
PF00307	Calponin homology (CH) domain	4	4	4	4	4	4	5	4	4	4	4	2	12	5	7
PF04851	Type III restriction enzyme, res subunit	4	4	4	4	4	3	5	3	3	4	5	4	12	5	7
PF07876	Stress responsive A/B Barrel Domain	4	2	2	4	5	5	5	4	5	3	4	4	12	5	7
PF13959	Domain of unknown function (DUF4217)	4	4	4	3	4	4	5	4	4	4	4	3	12	5	7
PF05653	Magnesium transporter NIPA	4	3	3	5	3	4	5	5	5	4	4	2	12	5	7
PF02889	Sec63 Brl domain	3	4	4	4	4	4	4	4	4	4	4	4	12	5	7
PF11754	Velvet factor	4	4	4	4	4	3	6	4	4	3	4	3	12	5	7
PF02259	FAT domain	4	3	4	4	4	3	7	3	4	4	4	3	12	5	7
PF05916	GINS complex protein	4	4	4	3	3	4	8	3	3	4	4	3	12	5	7
PF01424	R3H domain	3	3	3	4	4	4	8	4	4	4	4	2	12	5	7
PF01207	Dihydrouridine synthase (Dus)	4	3	3	4	4	4	4	4	4	4	4	4	12	5	7
PF11885	Protein of unknown function (DUF3405)	4	5	5	4	4	3	4	3	3	3	4	4	12	5	7
PF01369	Sec7 domain	3	4	4	4	4	4	4	4	4	4	4	3	12	5	7
PF00415	Regulator of chromosome condensation (RCC1) repeat	4	3	3	6	6	3	4	4	3	2	4	4	12	5	7
PF00957	Synaptobrevin	4	4	4	3	4	4	6	3	3	4	4	3	12	5	7
PF05190	MutS family domain IV	3	4	4	4	4	3	3	5	5	5	4	2	12	5	7
PF00459	Inositol monophosphatase family	3	3	4	5	3	5	5	4	4	4	5	1	12	5	7
PF13513	HEAT-like repeat	3	4	4	3	4	4	6	4	4	4	3	3	12	5	7
PF00654	Voltage gated chloride channel	3	3	4	4	4	4	7	4	4	3	3	3	12	5	7
PF16884	N-terminal domain of oxidoreductase	2	4	2	6	4	4	8	5	5	1	3	2	12	5	7
PF03006	Haemolysin-III related	2	3	4	5	5	2	14	3	4	5	3	2	12	5	7
PF01920	Prefoldin subunit	4	4	4	4	4	4	4	4	3	4	3	3	12	5	7
PF01302	CAP-Gly domain	4	4	4	4	4	4	4	4	4	4	4	1	12	5	7
PF00626	Gelsolin repeat	4	3	4	3	4	4	6	4	4	3	4	2	12	5	7
PF12738	twin BRCT domain	4	4	4	6	3	4	5	3	4	3	3	2	12	5	7
PF13641	Glycosyltransferase like family 2	4	1	2	4	4	4	7	5	5	3	4	2	12	5	7
PF00775	Dioxygenase	2	2	2	6	3	6	8	7	7	4	2	2	12	5	7
PF12678	RING-H2 zinc finger	4	2	1	3	4	3	17	4	3	4	4	2	12	5	7
PF00190	Cupin	1	3	4	5	3	9	10	3	4	3	4	2	12	5	7
PF03328	HpcH/HpaI aldolase/citrate lyase family	3	1	1	5	5	6	12	3	4	4	3	3	12	5	7
PF02752	Arrestin (or S-antigen), C-terminal domain	3	4	4	3	3	5	18	3	4	3	3	3	12	5	7
PF01179	Copper amine oxidase, enzyme domain	2	3	3	7	3	8	13	5	5	2	3	2	12	5	7
PF01624	MutS domain I	4	3	4	4	4	3	4	4	4	4	4	2	12	5	7
PF02260	FATC domain	4	3	3	4	3	4	6	3	4	4	4	2	12	5	7
PF02492	CobW/HypB/UreG, nucleotide-binding domain	2	3	3	4	4	4	5	4	4	4	4	3	12	5	7
PF04433	SWIRM domain	4	4	4	4	4	2	4	4	4	4	3	2	12	5	7
PF00285	Citrate synthase	3	3	4	4	4	4	4	4	4	3	3	3	12	5	7
PF13540	Regulator of chromosome condensation (RCC1) repeat	4	1	1	4	4	3	6	5	3	4	3	5	12	5	7
PF00412	LIM domain	4	3	3	4	4	4	5	3	3	4	4	1	12	5	7
PF04366	Las17-binding protein actin regulator	3	1	1	5	3	6	10	5	5	4	3	2	12	5	7
PF00206	Lyase	3	5	3	5	3	3	15	3	4	3	3	4	12	5	7
PF03936	Terpene synthase family, metal binding domain	1	5	3	4	9	5	12	1	2	4	1	1	12	5	7
PF11915	Protein of unknown function (DUF3433)	1	4	5	2	2	8	17	2	2	4	3	3	12	5	7
PF02386	Cation transport protein	1	2	1	5	6	4	21	4	4	1	2	2	12	5	7
PF01426	BAH domain	4	3	2	4	5	4	11	2	2	4	3	3	12	5	7
PF12223	Protein of unknown function (DUF3602)	4	4	4	4	2	4	5	3	3	4	2	1	12	5	7
PF00749	tRNA synthetases class I (E and Q), catalytic domain	3	3	3	4	4	3	3	6	5	3	4	5	12	5	7
PF03798	TLC domain	3	3	2	4	3	4	6	5	3	5	5	3	12	5	7
PF01222	Ergosterol biosynthesis ERG4/ERG24 family	3	3	3	5	5	4	7	4	4	3	3	2	12	5	7
PF05637	galactosyl transferase GMA12/MNN10 family	3	3	3	4	4	2	8	4	5	3	4	3	12	5	7
PF01323	DSBA-like thioredoxin domain	2	1	2	7	5	4	8	5	3	4	3	2	12	5	7
PF00011	Hsp20/alpha crystallin family	4	3	3	5	2	3	16	5	4	3	3	1	12	5	7
PF02984	Cyclin, C-terminal domain	3	3	3	4	3	3	19	3	3	3	3	2	12	5	7
PF13802	Galactose mutarotase-like	2	3	3	4	2	4	4	4	4	4	4	1	12	5	7
PF03637	Mob1/phocein family	3	3	3	4	3	3	7	3	4	4	4	4	12	5	7
PF16010	Cytochrome domain of cellobiose dehydrogenase	2	3	3	3	2	7	17	3	3	2	4	2	12	5	7
PF03098	Animal haem peroxidase	1	4	6	2	4	4	10	3	5	1	2	3	12	5	7
PF02902	Ulp1 protease family, C-terminal catalytic domain	3	3	3	5	3	3	15	3	3	3	3	3	12	5	7
PF03370	Carbohydrate/starch-binding module (family 21)	1	3	3	2	2	2	42	2	2	1	1	1	12	5	7
PF07973	Threonyl and Alanyl tRNA synthetase second additional domain	4	2	2	4	2	5	8	4	3	3	4	3	12	5	7
PF00339	Arrestin (or S-antigen), N-terminal domain	3	4	4	2	3	4	7	3	5	3	4	2	12	5	7
PF06628	Catalase-related immune-responsive	1	3	3	5	2	4	6	5	4	5	3	3	12	5	7
PF01388	ARID/BRIGHT DNA binding domain	4	3	3	4	3	3	7	4	4	3	4	1	12	5	7
PF03473	MOSC domain	2	3	3	4	6	7	10	3	3	4	2	2	12	5	7
PF13472	GDSL-like Lipase/Acylhydrolase family	1	3	3	3	3	11	11	2	2	3	5	2	12	5	7
PF02148	Zn-finger in ubiquitin-hydrolases and other protein	4	3	3	4	4	3	4	4	3	3	3	4	12	5	7
PF02953	Tim10/DDP family zinc finger	4	4	4	3	3	4	5	3	3	4	2	3	12	5	7
PF00623	RNA polymerase Rpb1, domain 2	3	3	3	5	4	3	4	4	4	3	4	2	12	5	7
PF00246	Zinc carboxypeptidase	3	3	4	3	3	8	9	4	3	4	3	1	12	5	7
PF13589	Histidine kinase-, DNA gyrase B-, and HSP90-like ATPase	3	3	3	4	4	4	4	2	3	4	3	4	12	5	7
PF14555	UBA-like domain	4	3	3	2	4	4	6	2	2	4	4	3	12	5	7
PF02894	Oxidoreductase family, C-terminal alpha/beta domain	2	2	2	5	5	9	9	3	2	3	3	2	12	5	7
PF13041	PPR repeat family	4	3	4	4	3	4	3	4	4	2	3	2	12	5	7
PF13426	PAS domain	3	3	3	4	8	3	7	4	4	3	2	2	12	5	7
PF00569	Zinc finger, ZZ type	3	5	6	3	2	4	8	4	2	3	3	3	12	5	7
PF00696	Amino acid kinase family	3	3	3	2	3	3	12	4	6	3	3	1	12	5	7
PF08407	Chitin synthase N-terminal	3	3	3	2	3	5	12	3	3	3	3	3	12	5	7
PF00503	G-protein alpha subunit	3	3	3	6	3	3	6	4	4	3	3	4	12	5	7
PF03178	CPSF A subunit region	3	3	4	4	3	3	8	4	5	3	3	2	12	5	7
PF00244	14-3-3 protein	3	3	3	4	3	3	11	3	3	3	3	3	12	5	7
PF00786	P21-Rho-binding domain	3	3	3	3	2	2	17	3	3	2	3	1	12	5	7
PF13561	Enoyl-(Acyl carrier protein) reductase	2	3	2	2	4	4	4	5	4	2	4	2	12	5	7
PF05920	Homeobox KN domain	4	2	1	3	3	7	11	3	3	3	2	2	12	5	7
PF13632	Glycosyl transferase family group 2	3	4	4	4	3	3	10	3	4	3	2	1	12	5	7
PF01909	Nucleotidyltransferase domain	3	4	5	3	3	4	10	3	3	3	2	1	12	5	7
PF01633	Choline/ethanolamine kinase	2	3	3	5	7	3	8	3	5	2	2	1	12	5	7
PF02852	Pyridine nucleotide-disulphide oxidoreductase, dimerisation domain	3	3	3	3	3	3	12	3	4	3	3	1	12	5	7
PF00447	HSF-type DNA-binding	3	3	3	3	3	3	14	1	3	3	3	2	12	5	7
PF01184	GPR1/FUN34/yaaH family	2	2	2	5	3	6	10	3	2	3	3	3	12	5	7
PF07976	Phenol hydroxylase, C-terminal dimerisation domain	1	1	1	7	3	6	9	4	4	3	3	2	12	5	7
PF01230	HIT domain	4	4	3	3	3	3	6	4	3	4	3	3	12	5	7
PF13242	HAD-hyrolase-like	3	3	3	3	4	5	5	4	3	4	3	3	12	5	7
PF04998	RNA polymerase Rpb1, domain 5	3	3	3	6	3	3	4	4	4	3	5	2	12	5	7
PF12763	Cytoskeletal-regulatory complex EF hand	3	3	4	3	4	3	6	4	3	3	4	3	12	5	7
PF03452	Anp1	3	4	7	3	3	3	6	3	3	3	3	2	12	5	7
PF00854	POT family	3	3	3	7	1	4	6	5	4	3	3	1	12	5	7
PF02582	Uncharacterised ACR, YagE family COG1723	3	3	3	3	3	3	10	3	3	3	3	3	12	5	7
PF13378	Enolase C-terminal domain-like	2	3	3	6	2	4	9	3	3	4	3	1	12	5	7
PF08442	ATP-grasp domain	3	2	2	3	4	2	15	3	3	3	2	1	12	5	7
PF03404	Mo-co oxidoreductase dimerisation domain	1	3	2	5	2	3	13	3	4	4	2	1	12	5	7
PF00254	FKBP-type peptidyl-prolyl cis-trans isomerase	3	5	5	3	4	3	4	3	3	3	3	3	12	5	7
PF00406	Adenylate kinase	3	6	4	3	3	3	4	3	3	4	3	3	12	5	7
PF02780	Transketolase, C-terminal domain	3	3	3	5	3	3	6	3	3	4	3	3	12	5	7
PF08711	TFIIS helical bundle-like domain	4	3	3	3	4	3	3	4	4	3	4	3	12	5	7
PF04983	RNA polymerase Rpb1, domain 3	3	3	3	5	3	3	4	4	4	3	4	2	12	5	7
PF00080	Copper/zinc superoxide dismutase (SODC)	3	3	3	4	5	2	3	4	4	3	3	4	12	5	7
PF01344	Kelch motif	4	2	2	3	4	7	8	4	3	2	1	1	12	5	7
PF01433	Peptidase family M1	3	3	4	5	3	3	6	3	3	3	3	2	12	5	7
PF01644	Chitin synthase	3	3	3	2	3	4	8	3	3	3	3	3	12	5	7
PF12311	Protein of unknown function (DUF3632)	3	1	2	8	6	3	4	5	2	1	5	1	12	5	7
PF10348	Domain of unknown function (DUF2427)	3	2	2	5	2	2	8	4	4	3	5	1	12	5	7
PF09362	Domain of unknown function (DUF1996)	3	3	2	3	2	4	10	3	3	3	3	2	12	5	7
PF00860	Permease family	3	2	2	3	3	4	11	3	3	3	3	1	12	5	7
PF03476	MOSC N-terminal beta barrel domain	2	2	3	3	4	4	8	4	4	3	2	2	12	5	7
PF05000	RNA polymerase Rpb1, domain 4	3	3	3	4	3	3	4	4	4	3	4	2	12	5	7
PF00198	2-oxoacid dehydrogenases acyltransferase (catalytic domain)	3	3	3	4	3	4	5	3	3	3	3	3	12	5	7
PF13344	Haloacid dehalogenase-like hydrolase	3	3	3	3	3	4	5	3	3	4	3	3	12	5	7
PF04997	RNA polymerase Rpb1, domain 1	3	3	3	5	3	3	4	3	4	3	4	2	12	5	7
PF01019	Gamma-glutamyltranspeptidase	2	3	3	4	3	3	5	3	5	4	3	2	12	5	7
PF01040	UbiA prenyltransferase family	2	3	2	2	4	5	4	3	4	5	3	3	12	5	7
PF04042	DNA polymerase alpha/epsilon subunit B	3	3	3	3	3	3	8	3	3	3	3	2	12	5	7
PF09336	Vps4 C terminal oligomerisation domain	2	3	3	3	3	3	7	4	5	3	2	2	12	5	7
PF01432	Peptidase family M3	2	2	3	7	3	4	6	2	5	2	3	1	12	5	7
PF13832	PHD-zinc-finger like domain	2	2	2	3	3	3	11	3	2	3	3	3	12	5	7
PF00676	Dehydrogenase E1 component	3	3	3	4	3	3	5	3	3	3	3	3	12	5	7
PF14681	Uracil phosphoribosyltransferase	3	4	3	2	3	4	5	4	3	3	3	2	12	5	7
PF14572	Phosphoribosyl synthetase-associated domain	3	3	3	3	3	3	6	3	3	3	3	3	12	5	7
PF00773	RNB domain	3	3	3	3	3	3	6	3	3	3	3	3	12	5	7
PF02212	Dynamin GTPase effector domain	3	2	2	6	3	3	5	4	2	4	3	2	12	5	7
PF01591	6-phosphofructo-2-kinase	3	3	3	3	3	3	7	3	3	3	3	2	12	5	7
PF00578	AhpC/TSA family	3	4	4	3	3	3	7	2	3	3	2	2	12	5	7
PF05183	RNA dependent RNA polymerase	2	4	3	2	4	5	5	2	2	4	3	3	12	5	7
PF11790	Glycosyl hydrolase catalytic core	3	2	1	4	2	4	8	3	4	4	2	2	12	5	7
PF12621	Extracellular tail, of 10TM putative phosphate transporter	3	2	2	3	3	2	9	3	3	3	3	3	12	5	7
PF02777	Iron/manganese superoxide dismutases, C-terminal domain	3	4	4	3	3	3	4	3	3	3	3	2	12	5	7
PF07724	AAA domain (Cdc48 subfamily)	3	4	3	3	3	3	4	3	3	3	3	3	12	5	7
PF02366	Dolichyl-phosphate-mannose-protein mannosyltransferase	3	3	3	4	3	3	4	3	3	3	3	3	12	5	7
PF10557	Cullin protein neddylation domain	3	3	3	3	3	3	5	3	3	3	3	3	12	5	7
PF02817	e3 binding domain	3	3	3	4	3	3	5	3	3	3	3	2	12	5	7
PF02204	Vacuolar sorting protein 9 (VPS9) domain	3	3	3	3	3	3	6	3	3	3	3	2	12	5	7
PF02883	Adaptin C-terminal domain	3	3	3	3	3	3	6	3	3	3	3	2	12	5	7
PF04185	Phosphoesterase family	2	1	1	7	3	2	3	5	5	2	4	3	12	5	7
PF02171	Piwi domain	1	4	3	3	7	2	5	2	3	3	3	2	12	5	7
PF01535	PPR repeat	5	1	2	4	2	4	3	2	3	3	4	4	12	5	7
PF00687	Ribosomal protein L1p/L10e family	3	3	3	3	3	3	4	3	3	3	3	3	12	5	7
PF03764	Elongation factor G, domain IV	3	4	4	4	3	3	3	3	3	3	3	1	12	5	7
PF03029	Conserved hypothetical ATP binding protein	3	3	3	3	3	3	4	3	3	3	3	3	12	5	7
PF16192	C-terminal four TMM region of protein-O-mannosyltransferase	3	3	3	3	3	3	4	3	3	3	3	3	12	5	7
PF02815	MIR domain	3	3	3	3	3	3	4	3	3	3	3	3	12	5	7
PF04563	RNA polymerase beta subunit	3	3	3	3	3	3	3	3	3	3	3	4	12	5	7
PF10431	C-terminal, D2-small domain, of ClpB protein	3	3	3	3	3	3	4	3	3	3	3	3	12	5	7
PF00562	RNA polymerase Rpb2, domain 6	3	3	3	3	4	3	3	3	3	3	3	3	12	5	7
PF15511	Centromere kinetochore component CENP-T histone fold	3	4	3	3	3	3	4	3	3	3	3	2	12	5	7
PF01263	Aldose 1-epimerase	3	2	3	3	3	4	3	3	4	3	3	3	12	5	7
PF01513	ATP-NAD kinase	3	3	3	3	3	3	4	3	3	3	3	3	12	5	7
PF01853	MOZ/SAS family	3	3	2	3	5	3	4	3	3	3	3	2	12	5	7
PF10436	Mitochondrial branched-chain alpha-ketoacid dehydrogenase kinase	3	3	3	3	3	3	5	3	3	3	3	2	12	5	7
PF12848	ABC transporter	3	3	3	3	3	3	5	3	3	3	3	2	12	5	7
PF12352	Snare region anchored in the vesicle membrane C-terminus	3	3	3	3	3	3	5	3	3	3	3	2	12	5	7
PF04679	ATP dependent DNA ligase C terminal region	3	3	3	3	3	3	5	3	3	3	3	2	12	5	7
PF02629	CoA binding domain	3	2	2	2	3	4	6	3	3	3	3	3	12	5	7
PF02037	SAP domain	3	3	3	3	3	3	6	3	3	2	2	3	12	5	7
PF12847	Methyltransferase domain	1	2	3	2	5	3	5	5	5	1	4	1	12	5	7
PF04560	RNA polymerase Rpb2, domain 7	3	3	3	3	3	3	3	3	3	3	3	3	12	5	7
PF04561	RNA polymerase Rpb2, domain 2	3	3	3	3	3	3	3	3	3	3	3	3	12	5	7
PF04003	Dip2/Utp12 Family	3	3	3	3	3	3	3	3	3	3	3	3	12	5	7
PF02732	ERCC4 domain	3	3	3	3	3	3	3	3	3	3	3	3	12	5	7
PF04565	RNA polymerase Rpb2, domain 3	3	3	3	3	3	3	3	3	3	3	3	3	12	5	7
PF03914	CBF/Mak21 family	3	3	3	3	3	3	3	3	3	3	3	3	12	5	7
PF01798	snoRNA binding domain, fibrillarin	3	3	3	3	3	3	3	3	3	3	3	3	12	5	7
PF03950	tRNA synthetases class I (E and Q), anti-codon binding domain	4	2	2	3	3	2	2	4	5	2	3	4	12	5	7
PF08700	Vps51/Vps67	3	3	3	3	3	3	4	3	3	3	3	2	12	5	7
PF12783	Guanine nucleotide exchange factor in Golgi transport N-terminal	3	3	3	3	3	3	4	3	2	3	3	3	12	5	7
PF00432	Prenyltransferase and squalene oxidase repeat	3	3	3	3	3	3	4	3	3	3	3	2	12	5	7
PF05195	Aminopeptidase P, N-terminal domain	3	3	4	3	3	3	4	3	3	3	2	2	12	5	7
PF01480	PWI domain	3	3	3	3	3	3	4	3	3	3	2	3	12	5	7
PF01652	Eukaryotic initiation factor 4E	3	3	3	3	3	3	4	3	3	3	3	2	12	5	7
PF04810	Sec23/Sec24 zinc finger	3	3	3	2	3	3	5	3	3	3	3	2	12	5	7
PF04815	Sec23/Sec24 helical domain	3	3	3	2	3	3	5	3	3	3	3	2	12	5	7
PF04749	PLAC8 family	3	4	4	2	3	3	5	2	4	2	3	1	12	5	7
PF08033	Sec23/Sec24 beta-sandwich domain	3	3	3	2	3	3	5	3	3	3	3	2	12	5	7
PF04811	Sec23/Sec24 trunk domain	3	3	3	2	3	3	5	3	3	3	3	2	12	5	7
PF13793	N-terminal domain of ribose phosphate pyrophosphokinase	2	3	3	3	3	3	5	2	3	3	3	3	12	5	7
PF11927	Protein of unknown function (DUF3445)	1	3	3	5	2	3	5	3	5	1	3	2	12	5	7
PF02353	Mycolic acid cyclopropane synthetase	1	2	2	5	3	2	4	4	5	3	2	3	12	5	7
PF08699	Argonaute linker 1 domain	1	3	3	4	5	2	5	2	3	3	3	2	12	5	7
PF13409	Glutathione S-transferase, N-terminal domain	1	4	4	4	2	2	6	3	3	4	2	1	12	5	7
PF00892	EamA-like transporter family	1	4	2	4	2	3	7	3	3	3	3	1	12	5	7
PF01189	16S rRNA methyltransferase RsmF	3	3	3	2	3	3	3	3	3	3	3	3	12	5	7
PF08512	Histone chaperone Rttp106-like	3	3	3	3	3	3	3	3	3	3	3	2	12	5	7
PF07524	Bromodomain associated	3	3	3	1	3	3	4	3	3	3	3	3	12	5	7
PF04051	Transport protein particle (TRAPP) component	3	3	3	1	3	3	4	3	3	3	3	3	12	5	7
PF11815	Domain of unknown function (DUF3336)	3	3	3	2	4	3	3	3	3	3	3	2	12	5	7
PF03835	Rad4 transglutaminase-like domain	3	3	3	2	3	4	4	3	2	3	3	2	12	5	7
PF02190	ATP-dependent protease La (LON) substrate-binding domain	3	3	3	3	3	3	4	3	3	2	3	2	12	5	7
PF00428	60s Acidic ribosomal protein	3	3	3	1	3	3	4	3	3	3	3	3	12	5	7
PF08325	WLM domain	3	3	3	3	3	3	3	3	3	3	4	1	12	5	7
PF02194	PXA domain	3	3	3	3	3	2	4	3	3	3	3	2	12	5	7
PF05224	NDT80 / PhoG like DNA-binding family	3	2	2	3	3	3	5	3	3	3	3	2	12	5	7
PF00472	RF-1 domain	3	3	2	1	3	3	6	3	3	3	2	3	12	5	7
PF01384	Phosphate transporter family	2	2	2	4	5	4	4	4	4	1	2	1	12	5	7
PF02136	Nuclear transport factor 2 (NTF2) domain	2	4	3	3	2	2	7	3	3	2	3	1	12	5	7
PF16486	N-terminal domain of argonaute	1	3	2	3	5	2	5	2	4	3	3	2	12	5	7
PF11735	Cryptococcal mannosyltransferase 1	1	2	3	3	3	2	7	3	2	4	2	3	12	5	7
PF00780	CNH domain	3	3	3	3	3	3	1	3	3	3	3	3	12	5	7
PF03441	FAD binding domain of DNA photolyase	3	3	3	3	3	3	3	3	3	3	2	2	12	5	7
PF02824	TGS domain	3	3	3	1	3	3	3	3	3	3	3	3	12	5	7
PF00636	Ribonuclease III domain	3	2	2	3	3	3	3	3	3	3	3	3	12	5	7
PF01722	BolA-like protein	3	3	2	3	3	3	3	3	3	3	2	3	12	5	7
PF10609	NUBPL iron-transfer P-loop NTPase	3	3	3	3	3	3	2	3	2	3	3	3	12	5	7
PF06824	Protein of unknown function (DUF1237)	4	1	1	3	4	3	5	3	3	2	4	1	12	5	7
PF00551	Formyl transferase	3	2	2	2	3	4	3	3	3	3	4	2	12	5	7
PF09334	tRNA synthetases class I (M)	3	3	3	3	3	2	2	3	3	3	4	2	12	5	7
PF13640	2OG-Fe(II) oxygenase superfamily	3	2	2	4	1	4	5	3	2	4	3	1	12	5	7
PF08766	DEK C terminal domain	3	3	3	3	3	2	5	3	3	2	2	2	12	5	7
PF01096	Transcription factor S-II (TFIIS)	3	3	4	2	3	2	5	1	2	4	4	1	12	5	7
PF09949	Uncharacterized conserved protein (DUF2183)	2	3	3	2	3	3	4	3	3	2	3	3	12	5	7
PF01612	3'-5' exonuclease	2	6	3	2	2	2	8	2	4	2	4	3	12	5	7
PF10373	Est1 DNA/RNA binding domain	2	3	2	1	2	3	23	3	1	2	2	2	12	5	7
PF08624	Chromatin remodelling complex Rsc7/Swp82 subunit	2	2	2	2	2	2	25	2	2	2	1	2	12	5	7
PF00875	DNA photolyase	3	2	3	3	3	3	3	3	3	3	2	2	12	5	7
PF04757	Pex2 / Pex12 amino terminal region	3	3	3	3	2	3	3	3	3	3	2	2	12	5	7
PF04000	Sas10/Utp3/C1D family	3	3	2	1	3	3	3	3	3	3	3	3	12	5	7
PF04818	RNA polymerase II-binding domain.	4	3	3	1	3	3	5	2	2	2	3	2	12	5	7
PF12505	Protein of unknown function (DUF3712)	3	2	3	3	2	3	3	2	5	2	3	2	12	5	7
PF12349	Sterol-sensing domain of SREBP cleavage-activation	3	2	2	2	3	3	6	1	2	3	3	3	12	5	7
PF00494	Squalene/phytoene synthase	2	3	3	3	4	3	5	2	3	1	2	2	12	5	7
PF16488	Argonaute linker 2 domain	1	3	2	3	5	1	5	2	3	3	3	2	12	5	7
PF02170	PAZ domain	1	3	2	3	5	1	5	2	3	3	3	2	12	5	7
PF02469	Fasciclin domain	1	3	3	2	4	7	8	2	2	3	2	2	12	5	7
PF13774	Regulated-SNARE-like domain	3	3	3	2	3	3	3	2	2	3	3	2	12	5	7
PF02544	3-oxo-5-alpha-steroid 4-dehydrogenase	3	2	3	3	3	3	2	3	3	3	3	1	12	5	7
PF05277	Protein of unknown function (DUF726)	3	2	2	3	3	3	3	3	2	3	3	2	12	5	7
PF00638	RanBP1 domain	3	3	3	2	3	3	3	2	2	2	4	2	12	5	7
PF05047	Mitochondrial ribosomal protein L51 / S25 / CI-B8 domain	3	2	2	3	3	3	4	3	3	3	2	1	12	5	7
PF03828	Cid1 family poly A polymerase	2	3	3	2	3	3	3	3	2	3	3	2	12	5	7
PF01504	Phosphatidylinositol-4-phosphate 5-Kinase	2	3	3	3	3	3	3	2	2	3	2	3	12	5	7
PF12756	C2H2 type zinc-finger (2 copies)	3	2	2	3	3	3	5	1	3	1	3	3	12	5	7
PF03097	BRO1-like domain	2	2	3	3	2	3	4	3	3	2	3	2	12	5	7
PF01212	Beta-eliminating lyase	2	1	1	5	8	3	6	4	3	2	2	1	12	5	7
PF01472	PUA domain	2	3	3	2	3	3	11	2	2	3	2	2	12	5	7
PF04438	HIT zinc finger	3	2	2	2	3	2	3	3	3	3	3	2	12	5	7
PF01571	Aminomethyltransferase folate-binding domain	3	2	2	3	2	3	3	3	3	2	3	1	12	5	7
PF05495	CHY zinc finger	3	1	2	3	1	3	4	2	2	3	3	3	12	5	7
PF00111	2Fe-2S iron-sulfur cluster binding domain	3	2	2	3	3	7	7	2	1	3	2	1	12	5	7
PF13813	Membrane bound O-acyl transferase family	2	6	4	2	5	4	4	2	2	3	1	1	12	5	7
PF01679	Proteolipid membrane potential modulator	2	3	3	2	5	2	7	2	2	3	3	2	12	5	7
PF01694	Rhomboid family	2	3	4	2	3	3	8	2	2	3	2	2	12	5	7
PF06966	Protein of unknown function (DUF1295)	1	3	3	3	3	2	2	4	4	1	1	3	12	5	7
PF10337	Putative ER transporter, 6TM, N-terminal	1	3	2	4	2	4	6	4	4	2	2	2	12	5	7
PF01202	Shikimate kinase	1	2	2	4	2	5	7	3	3	3	2	2	12	5	7
PF04564	U-box domain	3	2	3	3	2	2	8	3	2	3	2	2	12	5	7
PF10342	Ser-Thr-rich glycosyl-phosphatidyl-inositol-anchored membrane family	3	9	11	4	1	2	2	3	2	1	1	2	12	5	7
PF02441	Flavoprotein	2	1	1	3	2	4	7	3	4	3	2	2	12	5	7
PF07217	Heterokaryon incompatibility protein Het-C	4	3	4	3	2	3	5	2	2	2	2	1	12	5	7
PF03435	Saccharopine dehydrogenase NADP binding domain	2	2	4	3	2	4	4	2	3	2	3	2	12	5	7
PF08390	TRAM1-like protein	2	2	2	3	2	3	4	4	2	4	4	1	12	5	7
PF13668	Ferritin-like domain	2	1	3	6	2	4	3	3	2	2	3	2	12	5	7
PF00725	3-hydroxyacyl-CoA dehydrogenase, C-terminal domain	1	1	1	3	3	6	6	3	3	2	2	2	12	5	7
PF02737	3-hydroxyacyl-CoA dehydrogenase, NAD binding domain	1	1	1	3	3	5	6	3	4	2	2	2	12	5	7
PF00520	Ion transport protein	4	2	2	3	1	2	5	3	2	3	3	2	12	5	7
PF13537	Glutamine amidotransferase domain	2	2	1	3	4	4	6	2	3	3	1	1	12	5	7
PF10021	Uncharacterized protein conserved in bacteria (DUF2263)	1	3	2	3	1	3	4	5	5	2	2	1	12	5	7
PF00465	Iron-containing alcohol dehydrogenase	1	2	2	5	3	4	10	4	2	2	1	2	12	5	7
PF08662	Eukaryotic translation initiation factor eIF2A	3	4	3	2	2	3	3	2	2	3	2	2	12	5	7
PF09325	Vps5 C terminal like	2	2	2	2	3	3	4	3	3	3	2	2	12	5	7
PF01112	Asparaginase	2	2	2	3	2	3	3	4	4	3	2	1	12	5	7
PF02728	Copper amine oxidase, N3 domain	1	2	3	4	2	2	6	3	3	1	3	1	12	5	7
PF03463	eRF1 domain 1	2	2	2	2	2	2	15	2	2	2	2	2	12	5	7
PF03465	eRF1 domain 3	2	2	2	2	2	2	15	2	2	2	2	2	12	5	7
PF03464	eRF1 domain 2	2	2	2	2	2	2	15	2	2	2	2	2	12	5	7
PF01119	DNA mismatch repair protein, C-terminal domain	2	3	3	2	3	3	2	2	2	2	3	3	12	5	7
PF12464	Maltose acetyltransferase	2	2	2	3	3	3	5	4	3	1	1	1	12	5	7
PF04444	Catechol dioxygenase N terminus	1	1	1	4	2	3	5	4	3	3	2	1	12	5	7
PF13423	Ubiquitin carboxyl-terminal hydrolase	2	2	2	2	2	2	14	2	2	2	2	2	12	5	7
PF07529	HSA	3	2	2	3	3	2	2	3	3	1	3	2	12	5	7
PF01987	Mitochondrial biogenesis AIM24	3	2	2	3	3	3	3	2	3	2	1	2	12	5	7
PF07989	Centrosomin N-terminal motif 1	3	2	2	2	3	3	3	2	3	2	3	1	12	5	7
PF08528	Whi5 like	3	2	1	4	2	3	3	3	2	2	3	1	12	5	7
PF03099	Biotin/lipoate A/B protein ligase family	2	2	3	3	2	3	3	3	2	3	2	1	12	5	7
PF03403	Platelet-activating factor acetylhydrolase, isoform II	2	2	3	4	1	2	2	3	3	3	3	1	12	5	7
PF10017	Histidine-specific methyltransferase, SAM-dependent	2	2	1	4	5	1	8	3	3	2	2	2	12	5	7
PF00909	Ammonium Transporter Family	2	3	3	3	2	4	9	2	2	2	2	1	12	5	7
PF13831	PHD-finger	2	2	2	2	2	3	9	3	3	3	2	2	12	5	7
PF00596	Class II Aldolase and Adducin N-terminal domain	2	2	2	4	1	3	11	1	2	3	2	2	12	5	7
PF06087	Tyrosyl-DNA phosphodiesterase	2	2	2	2	1	2	14	2	2	2	2	2	12	5	7
PF14833	NAD-binding of NADP-dependent 3-hydroxyisobutyrate dehydrogenase	1	2	2	4	1	2	9	4	4	2	3	1	12	5	7
PF11700	Vacuole effluxer Atg22 like	3	1	1	3	3	2	2	3	3	2	2	3	12	5	7
PF01648	4'-phosphopantetheinyl transferase superfamily	3	3	3	1	2	2	2	3	2	3	3	1	12	5	7
PF07819	PGAP1-like protein	2	2	2	4	6	3	4	2	1	4	2	2	12	5	7
PF12146	Serine aminopeptidase, S33	2	1	1	4	5	3	7	2	2	4	2	1	12	5	7
PF00920	Dehydratase family	2	2	2	4	1	3	9	2	2	3	3	1	12	5	7
PF01554	MatE	1	2	2	2	3	5	7	3	3	2	2	2	12	5	7
PF00781	Diacylglycerol kinase catalytic domain	1	2	2	2	2	2	13	3	2	2	2	1	12	5	7
PF13452	N-terminal half of MaoC dehydratase	3	1	2	3	1	3	5	3	3	1	1	1	12	5	7
PF00733	Asparagine synthase	3	2	2	2	5	3	5	2	3	2	2	2	12	5	7
PF00425	chorismate binding enzyme	2	2	2	3	6	2	4	3	4	2	2	1	12	5	7
PF01118	Semialdehyde dehydrogenase, NAD binding domain	2	2	4	3	2	5	6	3	2	2	1	1	12	5	7
PF00984	UDP-glucose/GDP-mannose dehydrogenase family, central domain	2	1	1	2	3	6	6	3	3	2	2	2	12	5	7
PF13519	von Willebrand factor type A domain	2	5	5	2	1	2	7	2	2	2	2	1	12	5	7
PF00763	Tetrahydrofolate dehydrogenase/cyclohydrolase, catalytic domain	2	2	2	3	2	3	7	3	3	2	2	2	12	5	7
PF00484	Carbonic anhydrase	2	2	2	2	2	4	8	2	2	4	2	1	12	5	7
PF04588	Hypoxia induced protein conserved region	2	2	2	2	2	3	10	2	2	2	2	2	12	5	7
PF16499	Alpha galactosidase A	1	2	5	5	1	2	6	2	2	4	2	1	12	5	7
PF13371	Tetratricopeptide repeat	2	1	2	4	5	3	2	4	2	2	3	2	12	5	7
PF03721	UDP-glucose/GDP-mannose dehydrogenase family, NAD binding domain	2	1	1	2	3	6	6	3	3	2	2	1	12	5	7
PF04209	homogentisate 1,2-dioxygenase	2	2	2	2	2	3	6	3	5	1	2	2	12	5	7
PF02882	Tetrahydrofolate dehydrogenase/cyclohydrolase, NAD(P)-binding domain	2	2	2	3	2	3	6	3	3	2	2	2	12	5	7
PF06398	Integral peroxisomal membrane peroxin	2	2	2	2	4	2	9	2	2	2	2	1	12	5	7
PF01704	UTP--glucose-1-phosphate uridylyltransferase	2	2	2	3	2	2	9	2	2	2	2	2	12	5	7
PF00728	Glycosyl hydrolase family 20, catalytic domain	1	1	1	8	1	3	7	2	2	3	1	2	12	5	7
PF04142	Nucleotide-sugar transporter	3	2	3	2	2	2	6	3	2	2	2	2	12	5	7
PF13649	Methyltransferase domain	2	2	2	4	3	2	2	2	4	4	3	1	12	5	7
PF06912	Protein of unknown function (DUF1275)	2	1	1	4	2	4	5	3	3	2	2	2	12	5	7
PF00625	Guanylate kinase	2	1	2	2	2	4	5	4	2	3	2	2	12	5	7
PF01975	Survival protein SurE	2	2	2	4	2	3	5	3	3	2	2	1	12	5	7
PF15456	Up-regulated During Septation	2	2	2	3	2	2	7	2	3	2	2	2	12	5	7
PF03366	YEATS family	2	3	3	3	2	2	8	1	2	1	2	2	12	5	7
PF16483	Beta-1,3-glucanase	2	1	1	3	3	2	9	1	1	3	3	2	12	5	7
PF01613	Flavin reductase like domain	2	1	2	3	2	3	4	2	4	3	2	2	12	5	7
PF00191	Annexin	2	4	4	3	2	2	2	2	2	3	2	2	12	5	7
PF13911	AhpC/TSA antioxidant enzyme	2	2	2	5	3	4	4	2	2	1	2	1	12	5	7
PF08534	Redoxin	2	2	2	2	2	2	7	2	3	2	2	2	12	5	7
PF15411	Pleckstrin homology domain	2	2	2	3	2	2	8	2	2	2	2	1	12	5	7
PF00613	Phosphoinositide 3-kinase family, accessory domain (PIK domain)	2	2	2	2	2	2	8	2	2	2	2	2	12	5	7
PF16363	GDP-mannose 4,6 dehydratase	1	2	3	4	2	3	7	1	2	1	1	3	12	5	7
PF00092	von Willebrand factor type A domain	1	2	5	1	2	2	10	2	2	1	1	1	12	5	7
PF01116	Fructose-bisphosphate aldolase class-II	1	2	2	3	1	2	11	1	1	2	2	2	12	5	7
PF11937	Protein of unknown function (DUF3455)	1	1	1	2	2	2	13	2	2	2	1	1	12	5	7
PF00614	Phospholipase D Active site motif	2	2	3	2	2	3	3	2	2	3	3	2	12	5	7
PF01243	Pyridoxamine 5'-phosphate oxidase	4	3	2	2	1	3	7	1	1	2	2	1	12	5	7
PF01564	Spermine/spermidine synthase	2	2	2	2	3	2	4	2	2	2	2	4	12	5	7
PF05648	Peroxisomal biogenesis factor 11 (PEX11)	2	3	4	2	2	3	4	2	2	2	2	1	12	5	7
PF00612	IQ calmodulin-binding motif	2	2	1	2	2	3	3	3	3	2	4	2	12	5	7
PF04253	Transferrin receptor-like dimerisation domain	2	2	2	2	2	4	5	2	2	2	2	2	12	5	7
PF14027	Protein of unknown function (DUF4243)	2	2	2	2	2	2	5	2	4	2	3	1	12	5	7
PF13393	Histidyl-tRNA synthetase	2	2	2	2	2	2	6	2	2	2	2	3	12	5	7
PF16561	Glycogen recognition site of AMP-activated protein kinase	2	2	2	3	2	2	6	2	2	2	2	2	12	5	7
PF13523	Acetyltransferase (GNAT) domain	2	1	1	2	2	4	6	2	2	3	2	2	12	5	7
PF00514	Armadillo/beta-catenin-like repeat	2	2	2	2	2	2	7	2	2	2	2	2	12	5	7
PF13821	Domain of unknown function (DUF4187)	2	2	2	2	2	2	7	2	2	2	2	2	12	5	7
PF01873	Domain found in IF2B/IF5	2	2	2	2	2	2	7	2	2	2	2	2	12	5	7
PF07350	Protein of unknown function (DUF1479)	2	2	3	2	2	3	7	2	2	1	2	1	12	5	7
PF16891	Serine-threonine protein phosphatase N-terminal domain	2	2	2	2	2	2	7	2	2	2	2	2	12	5	7
PF00582	Universal stress protein family	2	2	2	2	2	2	7	2	2	2	2	2	12	5	7
PF00804	Syntaxin	2	2	2	2	2	2	7	2	2	2	2	2	12	5	7
PF02734	DAK2 domain	1	2	2	4	2	2	4	2	2	3	3	2	12	5	7
PF04547	Calcium-activated chloride channel	1	1	1	2	2	2	10	2	2	2	2	2	12	5	7
PF00994	Probable molybdopterin binding domain	3	2	2	3	2	2	4	2	2	2	2	2	12	5	7
PF04053	Coatomer WD associated region	3	2	2	2	2	2	3	2	2	4	2	2	12	5	7
PF00245	Alkaline phosphatase	2	2	2	3	2	2	3	3	3	2	2	2	12	5	7
PF00755	Choline/Carnitine o-acyltransferase	2	2	2	2	3	3	3	2	3	2	2	2	12	5	7
PF00464	Serine hydroxymethyltransferase	2	2	2	3	2	3	4	3	2	2	2	1	12	5	7
PF11976	Ubiquitin-2 like Rad60 SUMO-like	2	2	2	2	2	2	5	2	2	3	2	2	12	5	7
PF01751	Toprim domain	2	2	2	2	2	2	5	2	2	2	3	2	12	5	7
PF01026	TatD related DNase	2	2	2	2	2	4	5	2	2	2	1	2	12	5	7
PF09757	Arb2 domain	2	2	2	2	2	2	6	2	2	2	2	2	12	5	7
PF10277	Frag1/DRAM/Sfk1 family	2	2	2	2	2	2	6	2	2	2	2	2	12	5	7
PF00319	SRF-type transcription factor (DNA-binding and dimerisation domain)	2	3	2	1	2	2	6	2	3	2	2	1	12	5	7
PF01182	Glucosamine-6-phosphate isomerases/6-phosphogluconolactonase	2	2	2	2	2	3	6	2	2	2	2	1	12	5	7
PF02358	Trehalose-phosphatase	2	2	2	2	2	2	6	2	2	2	2	2	12	5	7
PF02996	Prefoldin subunit	2	2	2	2	2	2	6	2	2	2	2	2	12	5	7
PF00988	Carbamoyl-phosphate synthase small chain, CPSase domain	2	2	2	2	2	2	7	2	2	2	2	1	12	5	7
PF02733	Dak1 domain	1	2	2	4	2	2	4	2	2	3	2	2	12	5	7
PF03188	Eukaryotic cytochrome b561	1	4	4	3	2	2	3	2	2	3	1	1	12	5	7
PF00723	Glycosyl hydrolases family 15	1	4	4	2	1	3	4	2	2	2	2	1	12	5	7
PF00923	Transaldolase	1	1	1	4	2	2	5	2	2	2	4	2	12	5	7
PF07249	Cerato-platanin	1	1	3	2	2	3	5	1	2	5	2	1	12	5	7
PF13434	L-lysine 6-monooxygenase (NADPH-requiring)	1	1	1	2	3	2	7	2	3	2	2	2	12	5	7
PF13202	EF hand	1	2	2	1	1	2	9	2	3	1	2	2	12	5	7
PF01713	Smr domain	2	3	3	2	2	3	3	2	2	2	2	1	12	5	7
PF01163	RIO1 family	2	2	2	2	3	2	2	2	2	2	3	3	12	5	7
PF02269	Transcription initiation factor IID, 18kD subunit	2	2	1	2	2	3	3	3	3	2	2	2	12	5	7
PF00448	SRP54-type protein, GTPase domain	2	2	2	3	3	2	2	2	3	2	2	2	12	5	7
PF00717	Peptidase S24-like	2	3	3	2	2	2	3	2	2	2	2	2	12	5	7
PF11717	RNA binding activity-knot of a chromodomain	2	2	2	2	4	2	3	2	2	2	2	2	12	5	7
PF01168	Alanine racemase, N-terminal domain	2	2	2	2	2	4	4	2	2	2	2	1	12	5	7
PF01039	Carboxyl transferase domain	2	2	2	3	2	2	2	2	4	2	3	1	12	5	7
PF12825	Domain of unknown function in PX-proteins (DUF3818)	2	2	2	2	3	2	4	2	2	2	2	2	12	5	7
PF00956	Nucleosome assembly protein (NAP)	2	2	2	2	2	2	5	2	2	2	2	2	12	5	7
PF03931	Skp1 family, tetramerisation domain	2	2	2	2	2	2	5	1	3	2	2	2	12	5	7
PF13232	Complex1_LYR-like	2	3	2	1	3	3	5	1	2	1	3	1	12	5	7
PF03836	RasGAP C-terminus	2	2	2	2	2	2	5	2	2	2	2	2	12	5	7
PF03947	Ribosomal Proteins L2, C-terminal domain	2	2	2	2	2	2	5	2	2	2	2	2	12	5	7
PF07970	Endoplasmic reticulum vesicle transporter	2	2	2	2	2	2	5	2	2	2	2	2	12	5	7
PF02893	GRAM domain	2	3	3	2	2	1	5	2	2	2	2	1	12	5	7
PF13656	RNA polymerase Rpb3/Rpb11 dimerisation domain	2	2	2	2	1	2	5	2	2	2	2	3	12	5	7
PF05670	Domain of unknown function (DUF814)	2	2	2	2	2	2	5	2	2	2	2	2	12	5	7
PF03650	Uncharacterised protein family (UPF0041)	2	2	2	2	2	2	5	2	2	2	2	2	12	5	7
PF00710	Asparaginase	2	1	1	2	2	4	6	1	3	1	2	2	12	5	7
PF00208	Glutamate/Leucine/Phenylalanine/Valine dehydrogenase	2	2	2	2	2	2	6	2	2	2	2	1	12	5	7
PF04153	NOT2 / NOT3 / NOT5 family	2	2	2	2	2	2	6	2	2	2	2	1	12	5	7
PF08316	Pal1 cell morphology protein	2	2	2	2	2	2	6	2	2	2	2	1	12	5	7
PF16124	RecQ zinc-binding	2	1	1	2	2	2	7	2	2	2	2	2	12	5	7
PF01301	Glycosyl hydrolases family 35	1	2	4	4	1	2	4	3	3	1	1	1	12	5	7
PF00042	Globin	1	1	1	3	1	2	5	4	4	2	2	1	12	5	7
PF00164	Ribosomal protein S12/S23	2	2	2	3	2	2	2	3	3	2	2	1	12	5	7
PF10075	CSN8/PSMD8/EIF3K family	2	3	3	2	2	2	2	2	2	2	2	2	12	5	7
PF00828	Ribosomal protein L18e/L15	2	3	2	2	2	2	2	2	3	2	2	2	12	5	7
PF07798	Protein of unknown function (DUF1640)	2	2	2	2	2	2	3	2	2	2	2	3	12	5	7
PF00081	Iron/manganese superoxide dismutases, alpha-hairpin domain	2	3	3	2	2	2	3	2	2	2	2	1	12	5	7
PF01172	Shwachman-Bodian-Diamond syndrome (SBDS) protein	2	2	2	3	2	2	3	2	3	2	2	1	12	5	7
PF01193	RNA polymerase Rpb3/Rpb11 dimerisation domain	2	2	2	2	3	2	3	2	2	2	2	2	12	5	7
PF00887	Acyl CoA binding protein	2	3	2	2	3	2	2	2	2	2	2	2	12	5	7
PF01151	GNS1/SUR4 family	2	2	2	2	2	2	2	3	2	3	2	2	12	5	7
PF04212	MIT (microtubule interacting and transport) domain	2	3	3	2	2	2	2	2	3	2	2	1	12	5	7
PF16211	C-terminus of histone H2A	2	2	2	2	3	2	2	2	2	2	3	2	12	5	7
PF04893	Yip1 domain	2	3	3	2	2	2	2	2	2	2	2	2	12	5	7
PF01239	Protein prenyltransferase alpha subunit repeat	2	3	2	2	2	2	2	3	2	2	3	1	12	5	7
PF08598	Sds3-like	2	2	2	2	2	2	4	2	2	2	2	2	12	5	7
PF01265	Cytochrome c/c1 heme lyase	2	2	2	2	2	2	4	2	2	2	2	2	12	5	7
PF10602	26S proteasome subunit RPN7	2	2	2	2	2	2	4	2	2	2	2	2	12	5	7
PF07651	ANTH domain	2	3	2	2	2	2	4	2	2	2	2	1	12	5	7
PF02141	DENN (AEX-3) domain	2	2	2	2	2	2	4	2	2	2	3	1	12	5	7
PF00793	DAHP synthetase I family	2	2	2	2	2	2	4	2	2	2	2	2	12	5	7
PF13307	Helicase C-terminal domain	2	2	2	2	2	2	4	2	2	2	2	2	12	5	7
PF02403	Seryl-tRNA synthetase N-terminal domain	2	2	2	2	2	2	4	2	2	2	2	2	12	5	7
PF06733	DEAD_2	2	2	2	2	2	2	4	2	2	2	2	2	12	5	7
PF01012	Electron transfer flavoprotein domain	2	2	2	2	2	2	4	2	2	2	2	2	12	5	7
PF04670	Gtr1/RagA G protein conserved region	2	2	2	2	2	2	4	2	2	2	2	2	12	5	7
PF16746	BAR domain of APPL family	2	2	2	2	2	2	4	2	2	2	2	2	12	5	7
PF00252	Ribosomal protein L16p/L10e	2	2	2	2	2	2	4	2	2	2	2	2	12	5	7
PF07264	Etoposide-induced protein 2.4 (EI24)	2	3	3	2	2	2	5	1	1	1	2	2	12	5	7
PF10355	Protein of unknown function (Ytp1)	2	2	2	2	2	2	5	2	2	2	2	1	12	5	7
PF12271	Chitin synthase III catalytic subunit	2	2	2	2	2	2	5	2	2	2	2	1	12	5	7
PF10585	Ubiquitin-activating enzyme active site	2	2	2	2	2	2	5	2	2	2	2	1	12	5	7
PF02475	Met-10+ like-protein	2	1	1	2	2	2	6	2	2	2	2	2	12	5	7
PF02540	NAD synthase	1	3	2	2	2	2	3	3	2	2	2	2	12	5	7
PF09056	Prokaryotic phospholipase A2	2	2	1	4	6	1	1	3	2	1	2	1	12	5	7
PF04928	Poly(A) polymerase central domain	1	2	2	2	1	2	8	2	1	2	2	1	12	5	7
PF13365	Trypsin-like peptidase domain	1	3	4	2	1	3	12	1	1	1	2	1	12	5	7
PF00382	Transcription factor TFIIB repeat	4	2	2	2	2	2	2	2	2	2	2	1	12	5	7
PF13279	Thioesterase-like superfamily	3	1	1	2	2	2	3	4	2	1	2	2	12	5	7
PF03853	YjeF-related protein N-terminus	2	2	2	2	2	2	3	2	2	2	2	2	12	5	7
PF00130	Phorbol esters/diacylglycerol binding domain (C1 domain)	2	2	2	2	2	2	3	2	2	2	2	2	12	5	7
PF11838	ERAP1-like C-terminal domain	2	2	2	3	2	2	3	2	2	2	2	1	12	5	7
PF04383	KilA-N domain	2	3	2	2	2	1	3	2	2	2	2	2	12	5	7
PF08590	Domain of unknown function (DUF1771)	2	3	3	2	2	2	2	2	2	2	2	1	12	5	7
PF01201	Ribosomal protein S8e	2	2	2	2	2	2	3	2	3	2	1	2	12	5	7
PF01255	Putative undecaprenyl diphosphate synthase	2	3	2	3	2	1	1	3	2	2	2	2	12	5	7
PF05222	Alanine dehydrogenase/PNT, N-terminal domain	2	2	2	2	2	2	3	2	2	2	2	2	12	5	7
PF03909	BSD domain	2	2	2	2	2	2	3	2	2	2	2	2	12	5	7
PF02878	Phosphoglucomutase/phosphomannomutase, alpha/beta/alpha domain I	2	3	3	2	2	2	2	2	2	2	2	1	12	5	7
PF04791	LMBR1-like membrane protein	2	2	2	2	2	2	2	2	2	2	2	3	12	5	7
PF04768	NAT, N-acetyltransferase, of N-acetylglutamate synthase	2	2	2	2	2	2	2	3	3	2	2	1	12	5	7
PF01851	Proteasome/cyclosome repeat	2	2	2	2	2	2	3	2	2	2	2	2	12	5	7
PF00276	Ribosomal protein L23	2	2	2	2	2	2	3	2	2	2	2	2	12	5	7
PF01171	PP-loop family	2	2	2	2	2	2	3	2	2	2	2	2	12	5	7
PF00390	Malic enzyme, N-terminal domain	2	3	3	2	2	2	2	2	2	2	2	1	12	5	7
PF02735	Ku70/Ku80 beta-barrel domain	2	2	2	2	2	2	3	2	2	2	2	2	12	5	7
PF03200	Glycosyl hydrolase family 63 C-terminal domain	2	2	2	2	2	2	3	2	2	2	2	2	12	5	7
PF04191	Phospholipid methyltransferase	2	2	2	2	2	2	3	2	2	2	2	2	12	5	7
PF01849	NAC domain	2	2	2	2	2	2	3	2	2	2	2	2	12	5	7
PF00467	KOW motif	2	3	3	2	2	2	2	2	2	2	1	2	12	5	7
PF03949	Malic enzyme, NAD binding domain	2	3	3	2	2	2	2	2	2	2	2	1	12	5	7
PF00177	Ribosomal protein S7p/S5e	2	2	2	2	2	2	3	2	2	2	2	2	12	5	7
PF04734	Neutral/alkaline non-lysosomal ceramidase, N-terminal	2	1	1	3	3	1	1	3	3	2	2	3	12	5	7
PF04695	Peroxisomal membrane anchor protein (Pex14p) conserved region	2	2	2	2	2	2	3	2	2	2	2	2	12	5	7
PF00410	Ribosomal protein S8	2	2	2	1	2	3	3	2	2	2	2	2	12	5	7
PF04900	Fcf1	2	2	2	2	2	2	3	2	2	2	2	2	12	5	7
PF17048	Neutral/alkaline non-lysosomal ceramidase, C-terminal	2	1	1	3	3	1	1	3	3	2	2	3	12	5	7
PF00955	HCO3- transporter family	2	2	2	2	2	3	3	2	2	1	3	1	12	5	7
PF00185	Aspartate/ornithine carbamoyltransferase, Asp/Orn binding domain	2	2	2	2	2	2	3	2	2	2	2	2	12	5	7
PF03731	Ku70/Ku80 N-terminal alpha/beta domain	2	2	2	2	2	2	3	2	2	2	2	2	12	5	7
PF07653	Variant SH3 domain	2	2	2	3	2	2	3	2	2	2	2	1	12	5	7
PF01411	tRNA synthetases class II (A)	3	1	1	1	1	3	5	2	1	2	3	2	12	5	7
PF14824	Sirohaem biosynthesis protein central	2	2	2	2	2	2	4	2	2	2	2	1	12	5	7
PF03456	uDENN domain	2	2	1	2	2	2	4	2	2	2	3	1	12	5	7
PF02862	DDHD domain	2	2	2	2	2	2	4	2	2	1	2	2	12	5	7
PF00102	Protein-tyrosine phosphatase	2	2	2	2	2	2	4	2	1	2	2	2	12	5	7
PF03876	SHS2 domain found in N terminus of Rpb7p/Rpc25p/MJ0397	2	3	3	1	2	2	4	1	1	2	2	2	12	5	7
PF02636	Putative S-adenosyl-L-methionine-dependent methyltransferase	2	2	2	2	2	2	4	2	2	2	2	1	12	5	7
PF13241	Putative NAD(P)-binding	2	2	2	2	2	2	4	2	2	2	2	1	12	5	7
PF13949	ALIX V-shaped domain binding to HIV	2	2	2	1	2	2	4	2	2	2	2	2	12	5	7
PF00002	7 transmembrane receptor (Secretin family)	2	1	1	1	3	1	4	3	2	2	3	2	12	5	7
PF11987	Translation-initiation factor 2	2	2	2	1	2	2	4	2	2	2	2	2	12	5	7
PF12895	Anaphase-promoting complex, cyclosome, subunit 3	2	2	2	2	2	3	4	2	2	2	1	1	12	5	7
PF00297	Ribosomal protein L3	2	2	2	2	2	2	5	1	2	2	2	1	12	5	7
PF10417	C-terminal domain of 1-Cys peroxiredoxin	2	3	3	1	2	2	6	1	1	1	1	2	12	5	7
PF01062	Bestrophin, RFP-TM, chloride channel	1	4	4	2	1	2	4	2	2	1	1	1	12	5	7
PF01717	Cobalamin-independent synthase, Catalytic domain	1	2	2	2	1	3	4	2	2	3	2	1	12	5	7
PF03807	NADP oxidoreductase coenzyme F420-dependent	1	1	1	2	3	3	5	2	2	2	2	1	12	5	7
PF07522	DNA repair metallo-beta-lactamase	1	2	2	1	2	2	8	1	1	2	2	1	12	5	7
PF02219	Methylenetetrahydrofolate reductase	2	2	2	2	2	2	2	2	2	2	2	2	12	5	7
PF00572	Ribosomal protein L13	2	2	2	2	2	2	2	2	2	2	2	2	12	5	7
PF01434	Peptidase family M41	2	2	2	2	2	2	2	2	2	2	2	2	12	5	7
PF05903	PPPDE putative peptidase domain	2	2	2	2	2	2	2	2	2	2	2	2	12	5	7
PF00281	Ribosomal protein L5	2	2	2	2	2	2	2	2	2	2	2	2	12	5	7
PF04567	RNA polymerase Rpb2, domain 5	2	2	2	2	2	2	2	2	2	2	2	2	12	5	7
PF00312	Ribosomal protein S15	2	2	2	2	2	2	2	2	2	2	2	2	12	5	7
PF16897	C-terminal region of MMR_HSR1 domain	2	2	2	2	2	2	2	2	2	2	2	2	12	5	7
PF00380	Ribosomal protein S9/S16	2	2	2	2	2	2	2	2	2	2	2	2	12	5	7
PF01997	Translin family	2	2	2	2	2	2	2	2	2	2	2	2	12	5	7
PF03399	SAC3/GANP/Nin1/mts3/eIF-3 p25 family	2	2	2	2	2	2	2	2	2	2	2	2	12	5	7
PF03388	Legume-like lectin family	2	2	2	2	2	2	2	2	2	2	2	2	12	5	7
PF00333	Ribosomal protein S5, N-terminal domain	2	2	2	2	2	2	2	2	2	2	2	2	12	5	7
PF06472	ABC transporter transmembrane region 2	2	2	2	2	2	2	2	2	2	2	2	2	12	5	7
PF13805	Eisosome component PIL1	2	2	2	2	2	2	2	2	2	2	2	2	12	5	7
PF08159	NUC153 domain	2	2	2	2	2	2	2	2	2	2	2	2	12	5	7
PF15405	Pleckstrin homology domain	2	2	2	2	2	2	2	2	2	2	2	2	12	5	7
PF03155	ALG6, ALG8 glycosyltransferase family	2	2	2	2	2	2	2	2	2	2	2	2	12	5	7
PF02114	Phosducin	2	2	2	2	2	2	2	2	2	2	2	2	12	5	7
PF00673	ribosomal L5P family C-terminus	2	2	2	2	2	2	2	2	2	2	2	2	12	5	7
PF12998	Inhibitor of growth proteins N-terminal histone-binding	2	2	2	2	2	2	2	2	2	2	2	2	12	5	7
PF07393	Exocyst complex component Sec10	2	2	2	2	2	2	2	2	2	2	2	2	12	5	7
PF03177	Non-repetitive/WGA-negative nucleoporin C-terminal	2	2	2	2	2	2	2	2	2	2	2	2	12	5	7
PF02769	AIR synthase related protein, C-terminal domain	2	2	2	2	2	2	2	2	2	2	2	2	12	5	7
PF08148	DSHCT (NUC185) domain	2	2	2	2	2	2	2	2	2	2	2	2	12	5	7
PF13234	rRNA-processing arch domain	2	2	2	2	2	2	2	2	2	2	2	2	12	5	7
PF00163	Ribosomal protein S4/S9 N-terminal domain	2	2	2	2	2	2	2	2	2	2	2	2	12	5	7
PF01778	Ribosomal L28e protein family	2	2	2	2	2	2	2	2	2	2	2	2	12	5	7
PF01521	Iron-sulphur cluster biosynthesis	2	2	2	2	2	2	2	2	2	2	2	2	12	5	7
PF03167	Uracil DNA glycosylase superfamily	2	2	2	2	2	2	2	2	2	2	2	2	12	5	7
PF02127	Aminopeptidase I zinc metalloprotease (M18)	2	2	2	2	2	2	2	2	2	2	2	2	12	5	7
PF02213	GYF domain	2	2	2	2	2	2	2	2	2	2	2	2	12	5	7
PF08799	pre-mRNA processing factor 4 (PRP4) like	2	2	2	2	2	2	2	2	2	2	2	2	12	5	7
PF06068	TIP49 C-terminus	2	2	2	2	2	2	2	2	2	2	2	2	12	5	7
PF02185	Hr1 repeat	2	2	2	2	2	2	2	2	2	2	2	2	12	5	7
PF01509	TruB family pseudouridylate synthase (N terminal domain)	2	2	2	2	2	2	2	2	2	2	2	2	12	5	7
PF02142	MGS-like domain	2	2	2	2	2	2	2	2	2	2	2	2	12	5	7
PF02787	Carbamoyl-phosphate synthetase large chain, oligomerisation domain	2	2	2	2	2	2	2	2	2	2	2	2	12	5	7
PF01974	tRNA intron endonuclease, catalytic C-terminal domain	2	2	2	2	2	2	2	2	2	2	2	2	12	5	7
PF01459	Eukaryotic porin	2	2	2	2	2	2	2	2	2	2	2	2	12	5	7
PF14377	Domain of unknown function (DUF4414)	2	2	2	2	2	2	2	2	2	2	2	2	12	5	7
PF16213	Dimerisation and cyclophilin-binding domain of Mon2	2	2	2	2	2	2	2	2	2	2	2	2	12	5	7
PF07766	LETM1-like protein	2	2	2	2	2	2	2	2	2	2	2	2	12	5	7
PF10996	Beta-Casp domain	2	2	2	2	2	2	2	2	2	2	2	2	12	5	7
PF08801	Nup133 N terminal like	2	2	2	2	2	2	2	2	2	2	2	2	12	5	7
PF00318	Ribosomal protein S2	2	2	2	2	2	2	2	2	2	2	2	2	12	5	7
PF04566	RNA polymerase Rpb2, domain 4	2	2	2	2	2	2	2	2	2	2	2	2	12	5	7
PF03124	EXS family	2	2	2	2	2	2	2	2	2	2	2	2	12	5	7
PF05362	Lon protease (S16) C-terminal proteolytic domain	2	2	2	2	2	2	3	2	2	2	2	1	12	5	7
PF01246	Ribosomal protein L24e	2	2	1	2	2	2	3	2	2	2	2	2	12	5	7
PF01846	FF domain	2	2	2	2	2	2	3	2	2	2	2	1	12	5	7
PF01150	GDA1/CD39 (nucleoside phosphatase) family	2	2	2	2	2	2	1	2	2	2	3	2	12	5	7
PF03874	RNA polymerase Rpb4	2	2	2	2	2	2	3	2	2	2	2	1	12	5	7
PF01507	Phosphoadenosine phosphosulfate reductase family	2	2	2	2	2	2	3	2	2	2	1	2	12	5	7
PF01805	Surp module	2	2	2	2	2	2	3	2	2	2	2	1	12	5	7
PF04072	Leucine carboxyl methyltransferase	2	2	1	3	2	2	2	1	3	2	2	2	12	5	7
PF16575	mRNA cleavage and polyadenylation factor CLP1 P-loop	2	2	2	2	2	2	3	1	2	2	2	2	12	5	7
PF12265	Histone-binding protein RBBP4 or subunit C of CAF1 complex	2	2	2	2	2	2	3	2	2	2	2	1	12	5	7
PF00181	Ribosomal Proteins L2, RNA binding domain	2	2	2	2	2	2	3	2	2	2	1	2	12	5	7
PF00573	Ribosomal protein L4/L1 family	2	2	2	2	2	2	3	2	2	2	2	1	12	5	7
PF00398	Ribosomal RNA adenine dimethylase	2	2	2	2	2	2	2	2	1	2	3	2	12	5	7
PF01214	Casein kinase II regulatory subunit	2	2	2	2	2	2	3	2	2	2	2	1	12	5	7
PF09729	Gti1/Pac2 family	2	2	2	2	2	2	3	2	2	2	2	1	12	5	7
PF08547	Complex I intermediate-associated protein 30 (CIA30)	2	2	2	2	1	3	2	2	2	2	2	2	12	5	7
PF01380	SIS domain	2	2	2	2	2	2	3	2	2	2	2	1	12	5	7
PF02375	jmjN domain	2	2	2	2	2	2	3	2	2	2	2	1	12	5	7
PF03770	Inositol polyphosphate kinase	2	2	2	2	2	2	3	1	2	2	2	2	12	5	7
PF01435	Peptidase family M48	2	2	2	2	2	2	3	2	2	2	2	1	12	5	7
PF05191	Adenylate kinase, active site lid	2	2	2	2	2	2	3	2	2	2	2	1	12	5	7
PF03987	Autophagocytosis associated protein, active-site domain	2	2	2	2	2	1	3	2	2	2	2	2	12	5	7
PF02729	Aspartate/ornithine carbamoyltransferase, carbamoyl-P binding domain	2	2	2	2	2	2	3	2	2	2	2	1	12	5	7
PF02301	HORMA domain	2	3	3	2	1	2	2	2	2	2	2	1	12	5	7
PF01000	RNA polymerase Rpb3/RpoA insert domain	2	2	2	2	2	2	3	2	2	2	2	1	12	5	7
PF08628	Sorting nexin C terminal	2	3	2	2	2	2	2	2	2	2	2	1	12	5	7
PF01583	Adenylylsulphate kinase	2	2	2	2	2	2	3	1	2	2	2	2	12	5	7
PF12906	RING-variant domain	2	2	2	2	2	2	3	1	2	2	2	2	12	5	7
PF08506	Cse1	2	2	2	2	2	2	3	2	2	2	2	1	12	5	7
PF01702	Queuine tRNA-ribosyltransferase	2	2	2	2	2	2	3	2	1	2	2	2	12	5	7
PF00347	Ribosomal protein L6	2	2	2	2	3	2	2	2	2	2	2	1	12	5	7
PF00466	Ribosomal protein L10	2	2	2	1	2	2	3	2	2	2	2	2	12	5	7
PF12828	PX-associated	2	2	2	1	3	2	3	2	2	2	2	1	12	5	7
PF01843	DIL domain	2	2	2	1	2	2	3	2	2	2	2	2	12	5	7
PF03619	Organic solute transporter Ostalpha	2	2	2	1	2	2	3	2	2	2	2	2	12	5	7
PF02201	SWIB/MDM2 domain	2	2	2	2	2	2	3	2	2	1	2	2	12	5	7
PF00411	Ribosomal protein S11	2	2	2	2	2	2	3	2	2	2	1	2	12	5	7
PF13850	Endoplasmic Reticulum-Golgi Intermediate Compartment (ERGIC)	2	2	2	1	2	2	4	1	2	2	2	2	12	5	7
PF07942	N2227-like protein	2	2	1	2	3	2	4	2	2	1	1	2	12	5	7
PF16558	Amino-terminal Zinc-binding domain of ubiquitin ligase E3A	2	2	2	2	2	1	4	2	2	1	2	2	12	5	7
PF00203	Ribosomal protein S19	2	2	2	1	2	2	4	2	2	2	2	1	12	5	7
PF01619	Proline dehydrogenase	2	1	1	3	3	3	4	2	2	1	1	1	12	5	7
PF03795	YCII-related domain	2	2	2	2	1	1	5	3	3	1	1	1	12	5	7
PF01144	Coenzyme A transferase	2	1	1	2	2	2	5	2	2	2	1	2	12	5	7
PF12239	Protein of unknown function (DUF3605)	2	1	1	2	2	2	5	2	2	2	1	2	12	5	7
PF09423	PhoD-like phosphatase	1	3	3	1	2	2	3	2	2	2	1	2	12	5	7
PF12855	Life-span regulatory factor	2	1	1	2	2	2	6	2	1	2	2	1	12	5	7
PF03460	Nitrite/Sulfite reductase ferredoxin-like half domain	1	2	2	2	2	2	4	2	2	2	2	1	12	5	7
PF01077	Nitrite and sulphite reductase 4Fe-4S domain	1	2	2	2	2	2	4	2	2	2	2	1	12	5	7
PF02678	Pirin	1	2	2	2	2	2	4	2	2	2	2	1	12	5	7
PF02872	5'-nucleotidase, C-terminal domain	1	1	1	2	3	2	5	2	2	2	2	1	12	5	7
PF06101	Plant protein of unknown function (DUF946)	1	2	3	1	2	3	2	1	5	2	1	1	12	5	7
PF00238	Ribosomal protein L14p/L23e	2	2	2	2	2	2	2	2	2	2	2	1	12	5	7
PF08156	NOP5NT (NUC127) domain	2	2	2	1	2	2	2	2	2	2	2	2	12	5	7
PF00366	Ribosomal protein S17	2	2	2	2	2	2	2	1	2	2	2	2	12	5	7
PF06428	GDP/GTP exchange factor Sec2p	2	2	2	2	2	2	2	2	1	2	2	2	12	5	7
PF02881	SRP54-type protein, helical bundle domain	2	2	2	2	2	2	2	2	2	2	1	2	12	5	7
PF10186	Vacuolar sorting 38 and autophagy-related subunit 14	2	2	2	2	2	2	2	2	2	2	2	1	12	5	7
PF04950	40S ribosome biogenesis protein Tsr1 and BMS1 C-terminal	2	2	2	2	2	2	2	2	2	2	2	1	12	5	7
PF07534	TLD	2	2	2	2	2	2	2	2	2	2	1	2	12	5	7
PF16661	Metallo-beta-lactamase superfamily domain	2	2	2	2	1	2	2	2	2	2	2	2	12	5	7
PF10513	Enhancer of polycomb-like	2	2	2	2	2	2	2	2	2	2	2	1	12	5	7
PF00977	Histidine biosynthesis protein	2	2	2	2	2	2	2	2	2	2	2	1	12	5	7
PF04511	Der1-like family	2	2	2	1	2	2	2	2	2	2	2	2	12	5	7
PF05794	T-complex protein 11	2	2	2	2	2	2	2	2	2	2	2	1	12	5	7
PF01027	Inhibitor of apoptosis-promoting Bax1	2	2	2	2	2	2	2	2	2	2	1	2	12	5	7
PF00298	Ribosomal protein L11, RNA binding domain	2	2	2	2	2	2	2	2	2	2	2	1	12	5	7
PF08265	YL1 nuclear protein C-terminal domain	2	2	2	2	2	2	2	2	2	2	2	1	12	5	7
PF01409	tRNA synthetases class II core domain (F)	2	2	2	2	2	2	2	2	2	2	2	1	12	5	7
[truncated: 1,300 more rows]
