# Supplementary material for: Comparative Genomic Analysis of Drechmeria coniospora Reveals Core and Specific Genetic Requirements for Fungal Endoparasitism of Nematodes
Source: PLoS Genet. 2016 May 6;12(5):e1006017. doi: 10.1371/journal.pgen.1006017 (PMC4859500; doi:10.1371/journal.pgen.1006017)
Supplement: S8 Table — The first sheet indicates the classification of the predicted 240 CAZy proteins in D. coniospora, with notes from manual annotation. The following sheets show the occurrence of different CAZy family proteins in D. coniospora and 10 other fungi. Only CAZy families present in at least one species are shown. (XLSX) [file pgen.1006017.s008.xlsx]

## Sheet: CAZy Drechmeria
Protein ID	Description	Model notes	Family
g2971.t1	AA3_3		Alcohol oxidase
g7646.t1	AA12		Auxilliary Activities Family 12 protein
g7926.t1	AA12		Auxilliary Activities Family 12 protein
g518.t1	AA6		Benzoquinone reductase
g7718.t1	CE16		Carbohydrate Esterase Family 16 protein
g6905.t1	CE4-CBM18	fragment C-term;	Carbohydrate Esterase Family 4 / Carbohydrate-Binding Module Family 18 protein
g4597.t1	CE4		Carbohydrate Esterase Family 4 protein
g5820.t1	CE4		Carbohydrate Esterase Family 4 protein
g1547.t1	CE5		Carbohydrate Esterase Family 5 protein
g6421.t1	CE5		Carbohydrate Esterase Family 5 protein
g925.t1	CE9		Carbohydrate Esterase Family 9 protein
g7070.t1	CBM18-GH16		Carbohydrate-Binding Module Family 18 / Glycoside Hydrolase Family 16 protein
g3530.t1	CBM18-GH18	fragment C-term;	Carbohydrate-Binding Module Family 18 / Glycoside Hydrolase Family 18 protein
g6811.t1	CBM21		Carbohydrate-Binding Module Family 21 protein
g6658.t1	CBM48-GH13_8		Carbohydrate-Binding Module Family 48 / Glycoside Hydrolase Family 13 protein
g5397.t1	CBM48		Carbohydrate-Binding Module Family 48 protein
g2104.t1	CBM50-CBM50-CBM18-GH18		Carbohydrate-Binding Module Family 50 / Carbohydrate-Binding Module Family 18 / Glycoside Hydrolase Family 18 protein
g6298.t1	CBM50-CBM50-CBM18-GH18		Carbohydrate-Binding Module Family 50 / Carbohydrate-Binding Module Family 18 / Glycoside Hydrolase Family 18 protein
g1196.t1	CBM50-CBM18-CBM18-CBM18		Carbohydrate-Binding Module Family 50 / Carbohydrate-Binding Module Family 18 protein
g3609.t1	CBM50		Carbohydrate-Binding Module Family 50 protein
g3753.t1	CBM50-CBM50-CBM50		Carbohydrate-Binding Module Family 50 protein
g6301.t1	CBM50-CBM50		Carbohydrate-Binding Module Family 50 protein
g6552.t1	AA5_1		Copper radical oxidase
g511.t1	AA2_cyt		Cytochrome c peroxidase
g3428.t1	EXPN		Distantly related to plant expansins
g678.t1	AA1_2		Ferroxidase
g6895.t1	AA7		Glucooligosaccharide oxidase
g2764.t1	GH1		Glycoside Hydrolase Family 1 protein
g2026.t1	GH114		Glycoside Hydrolase Family 114 protein
g7195.t1	GH12		Glycoside Hydrolase Family 12 protein
g2355.t1	GH125		Glycoside Hydrolase Family 125 protein
g4804.t1	GH125		Glycoside Hydrolase Family 125 protein
g5020.t1	GH125		Glycoside Hydrolase Family 125 protein
g5203.t1	GH125	fragment N-term;	Glycoside Hydrolase Family 125 protein
g5204.t1	GH125	fragment C-term;	Glycoside Hydrolase Family 125 protein
g199.t1	GH128		Glycoside Hydrolase Family 128 protein
g2212.t1	GH128		Glycoside Hydrolase Family 128 protein
g4815.t1	GH128		Glycoside Hydrolase Family 128 protein
g6013.t1	GH13_25-GH133		Glycoside Hydrolase Family 13 / Glycoside Hydrolase Family 133 protein
g5909.t1	GH132		Glycoside Hydrolase Family 132 protein
g6385.t1	GH132		Glycoside Hydrolase Family 132 protein
g167.t1	GH15-CBM20		Glycoside Hydrolase Family 15 / Carbohydrate-Binding Module Family 20 protein
g1378.t1	GH16		Glycoside Hydrolase Family 16 protein
g1396.t1	GH16		Glycoside Hydrolase Family 16 protein
g1722.t1	GH16	fragment C-term;	Glycoside Hydrolase Family 16 protein
g1835.t1	GH16		Glycoside Hydrolase Family 16 protein
g2107.t1	GH16		Glycoside Hydrolase Family 16 protein
g2606.t1	GH16		Glycoside Hydrolase Family 16 protein
g2656.t1	GH16		Glycoside Hydrolase Family 16 protein
g3258.t1	GH16		Glycoside Hydrolase Family 16 protein
g4326.t1	GH16		Glycoside Hydrolase Family 16 protein
g4710.t1	GH16		Glycoside Hydrolase Family 16 protein
g4717.t1	GH16		Glycoside Hydrolase Family 16 protein
g6636.t1	GH16		Glycoside Hydrolase Family 16 protein
g7181.t1	GH16		Glycoside Hydrolase Family 16 protein
g7280.t1	GH16		Glycoside Hydrolase Family 16 protein
g7653.t1	GH16		Glycoside Hydrolase Family 16 protein
g784.t1	GH16		Glycoside Hydrolase Family 16 protein
g8010.t1	GH16		Glycoside Hydrolase Family 16 protein
g2707.t1	GH17		Glycoside Hydrolase Family 17 protein
g6621.t1	GH17		Glycoside Hydrolase Family 17 protein
g7154.t1	GH17		Glycoside Hydrolase Family 17 protein
g7298.t1	GH17		Glycoside Hydrolase Family 17 protein
g7470.t1	GH17		Glycoside Hydrolase Family 17 protein
g1749.t1	GH18		Glycoside Hydrolase Family 18 protein
g1750.t1	GH18		Glycoside Hydrolase Family 18 protein
g1770.t1	GH18		Glycoside Hydrolase Family 18 protein
g2689.t1	GH18	fragment N-term;	Glycoside Hydrolase Family 18 protein
g3187.t1	GH18	fragment C-term;	Glycoside Hydrolase Family 18 protein
g375.t1	GH18		Glycoside Hydrolase Family 18 protein
g3755.t1	GH18	fragment N-term;	Glycoside Hydrolase Family 18 protein
g4082.t1	GH18		Glycoside Hydrolase Family 18 protein
g4214.t1	GH18		Glycoside Hydrolase Family 18 protein
g4469.t1	GH18		Glycoside Hydrolase Family 18 protein
g4992.t1	GH18		Glycoside Hydrolase Family 18 protein
g6508.t1	GH18		Glycoside Hydrolase Family 18 protein
g6796.t1	GH18		Glycoside Hydrolase Family 18 protein
g979.t1	GH18		Glycoside Hydrolase Family 18 protein
g2041.t1	GH2		Glycoside Hydrolase Family 2 protein
g3555.t1	GH2		Glycoside Hydrolase Family 2 protein
g3618.t1	GH2		Glycoside Hydrolase Family 2 protein
g4603.t1	GH2		Glycoside Hydrolase Family 2 protein
g4696.t1	GH2		Glycoside Hydrolase Family 2 protein
g6160.t1	GH20		Glycoside Hydrolase Family 20 protein
g2045.t1	GH27-CBM13		Glycoside Hydrolase Family 27 / Carbohydrate-Binding Module Family 13 protein
g4331.t1	GH28	fragment C-term;	Glycoside Hydrolase Family 28 protein
g4427.t1	GH3	fragment N-term;	Glycoside Hydrolase Family 3 protein
g6933.t1	GH3		Glycoside Hydrolase Family 3 protein
g924.t1	GH3		Glycoside Hydrolase Family 3 protein
g1574.t1	GH30_5		Glycoside Hydrolase Family 30 protein
g4517.t1	GH31		Glycoside Hydrolase Family 31 protein
g960.t1	GH31		Glycoside Hydrolase Family 31 protein
g2046.t1	GH35		Glycoside Hydrolase Family 35 protein
g7800.t1	GH36		Glycoside Hydrolase Family 36 protein
g1897.t1	GH37		Glycoside Hydrolase Family 37 protein
g3155.t1	GH37		Glycoside Hydrolase Family 37 protein
g6773.t1	GH37		Glycoside Hydrolase Family 37 protein
g1439.t1	GH38		Glycoside Hydrolase Family 38 protein
g2220.t1	GH47		Glycoside Hydrolase Family 47 protein
g2483.t1	GH47		Glycoside Hydrolase Family 47 protein
g3208.t1	GH47		Glycoside Hydrolase Family 47 protein
g5434.t1	GH47		Glycoside Hydrolase Family 47 protein
g6475.t1	GH47		Glycoside Hydrolase Family 47 protein
g7745.t1	GH47	(fragment) splicing problem;	Glycoside Hydrolase Family 47 protein
g7945.t1	GH47		Glycoside Hydrolase Family 47 protein
g5740.t1	GH5_27		Glycoside Hydrolase Family 5 protein
g6886.t1	GH5_5		Glycoside Hydrolase Family 5 protein
g7743.t1	GH5_12		Glycoside Hydrolase Family 5 protein
g914.t1	GH5_9		Glycoside Hydrolase Family 5 protein
g1195.t1	GH55		Glycoside Hydrolase Family 55 protein
g6914.t1	GH55		Glycoside Hydrolase Family 55 protein
g5193.t1	GH63		Glycoside Hydrolase Family 63 protein
g1958.t1	GH64		Glycoside Hydrolase Family 64 protein
g3257.t1	GH64		Glycoside Hydrolase Family 64 protein
g4607.t1	GH65		Glycoside Hydrolase Family 65 protein
g4310.t1	GH72-CBM43		Glycoside Hydrolase Family 72 / Carbohydrate-Binding Module Family 43 protein
g5095.t1	GH72-CBM43		Glycoside Hydrolase Family 72 / Carbohydrate-Binding Module Family 43 protein
g3389.t1	GH72		Glycoside Hydrolase Family 72 protein
g3722.t1	GH72		Glycoside Hydrolase Family 72 protein
g590.t1	GH72		Glycoside Hydrolase Family 72 protein
g1140.t1	GH75		Glycoside Hydrolase Family 75 protein
g1727.t1	GH76		Glycoside Hydrolase Family 76 protein
g3544.t1	GH76		Glycoside Hydrolase Family 76 protein
g4545.t1	GH76		Glycoside Hydrolase Family 76 protein
g4714.t1	GH76		Glycoside Hydrolase Family 76 protein
g5998.t1	GH76		Glycoside Hydrolase Family 76 protein
g6853.t1	GH76		Glycoside Hydrolase Family 76 protein
g7561.t1	GH76		Glycoside Hydrolase Family 76 protein
g758.t1	GH76		Glycoside Hydrolase Family 76 protein
g7657.t1	GH76		Glycoside Hydrolase Family 76 protein
g896.t1	GH81		Glycoside Hydrolase Family 81 protein
g786.t1	GH92		Glycoside Hydrolase Family 92 protein
g2030.t1	GH95		Glycoside Hydrolase Family 95 protein
g1070.t1	GT1		Glycosyltransferase Family 1 protein
g1125.t1	GT1		Glycosyltransferase Family 1 protein
g3086.t1	GT1		Glycosyltransferase Family 1 protein
g3250.t1	GT1		Glycosyltransferase Family 1 protein
g3554.t1	GT1		Glycosyltransferase Family 1 protein
g4151.t1	GT1		Glycosyltransferase Family 1 protein
g6304.t1	GT1		Glycosyltransferase Family 1 protein
g3662.t1	GT15	(fragment) splicing problem;	Glycosyltransferase Family 15 protein
g4820.t1	GT15		Glycosyltransferase Family 15 protein
g5413.t1	GT15		Glycosyltransferase Family 15 protein
g6084.t1	GT15		Glycosyltransferase Family 15 protein
g7062.t1	GT15		Glycosyltransferase Family 15 protein
g1601.t1	GT17		Glycosyltransferase Family 17 protein
g3752.t1	GT17		Glycosyltransferase Family 17 protein
g1543.t1	GT2		Glycosyltransferase Family 2 protein
g3130.t1	GT2		Glycosyltransferase Family 2 protein
g3494.t1	GT2		Glycosyltransferase Family 2 protein
g4641.t1	GT2		Glycosyltransferase Family 2 protein
g5005.t1	GT2		Glycosyltransferase Family 2 protein
g5523.t1	Myosin_motor-GT2		Glycosyltransferase Family 2 protein
g5524.t1	Myosin_motor-GT2		Glycosyltransferase Family 2 protein
g5531.t1	GT2		Glycosyltransferase Family 2 protein
g6151.t1	GT2		Glycosyltransferase Family 2 protein
g6846.t1	GT2		Glycosyltransferase Family 2 protein
g6904.t1	GT2		Glycosyltransferase Family 2 protein
g7196.t1	GT2		Glycosyltransferase Family 2 protein
g7323.t1	GT2		Glycosyltransferase Family 2 protein
g1265.t1	GT20	fragment C-term;	Glycosyltransferase Family 20 protein
g4069.t1	GT20		Glycosyltransferase Family 20 protein
g5963.t1	GT20		Glycosyltransferase Family 20 protein
g7966.t1	GT20		Glycosyltransferase Family 20 protein
g992.t1	GT21		Glycosyltransferase Family 21 protein
g1347.t1	GT22		Glycosyltransferase Family 22 protein
g3969.t1	GT22		Glycosyltransferase Family 22 protein
g6101.t1	GT22		Glycosyltransferase Family 22 protein
g7314.t1	GT22		Glycosyltransferase Family 22 protein
g5477.t1	GT24		Glycosyltransferase Family 24 protein
g1529.t1	GT25		Glycosyltransferase Family 25 protein
g3489.t1	GT25		Glycosyltransferase Family 25 protein
g3836.t1	GT25		Glycosyltransferase Family 25 protein
g5034.t1	GT25		Glycosyltransferase Family 25 protein
g5217.t1	GT25		Glycosyltransferase Family 25 protein
g7910.t1	GT25		Glycosyltransferase Family 25 protein
g853.t1	GT25		Glycosyltransferase Family 25 protein
g3216.t1	GT3		Glycosyltransferase Family 3 protein
g5322.t1	GT31		Glycosyltransferase Family 31 protein
g559.t1	GT31		Glycosyltransferase Family 31 protein
g5861.t1	GT31		Glycosyltransferase Family 31 protein
g7898.t1	GT31		Glycosyltransferase Family 31 protein
g2119.t1	GT32		Glycosyltransferase Family 32 protein
g2947.t1	GT32		Glycosyltransferase Family 32 protein
g3617.t1	GT32		Glycosyltransferase Family 32 protein
g4128.t1	GT32		Glycosyltransferase Family 32 protein
g4129.t1	GT32		Glycosyltransferase Family 32 protein
g4626.t1	GT32		Glycosyltransferase Family 32 protein
g8047.t1	GT32		Glycosyltransferase Family 32 protein
g7542.t1	GT33		Glycosyltransferase Family 33 protein
g1379.t1	GT34		Glycosyltransferase Family 34 protein
g2409.t1	GT34		Glycosyltransferase Family 34 protein
g7531.t1	GT35		Glycosyltransferase Family 35 protein
g1040.t1	GT39		Glycosyltransferase Family 39 protein
g2478.t1	GT39		Glycosyltransferase Family 39 protein
g5277.t1	GT39		Glycosyltransferase Family 39 protein
g2029.t1	GT4		Glycosyltransferase Family 4 protein
g3727.t1	GT4		Glycosyltransferase Family 4 protein
g5464.t1	GT4		Glycosyltransferase Family 4 protein
g6315.t1	GT4		Glycosyltransferase Family 4 protein
g5497.t1	GT41		Glycosyltransferase Family 41 protein
g7136.t1	GT48		Glycosyltransferase Family 48 protein
g4759.t1	GT50		Glycosyltransferase Family 50 protein
g1181.t1	GT57		Glycosyltransferase Family 57 protein
g3160.t1	GT57		Glycosyltransferase Family 57 protein
g6074.t1	GT58		Glycosyltransferase Family 58 protein
g6092.t1	GT59		Glycosyltransferase Family 59 protein
g2141.t1	GT61		Glycosyltransferase Family 61 protein
g1417.t1	GT62		Glycosyltransferase Family 62 protein
g3375.t1	GT62		Glycosyltransferase Family 62 protein
g41.t1	GT62		Glycosyltransferase Family 62 protein
g5794.t1	GT66	fragment N-term;	Glycosyltransferase Family 66 protein
g2477.t1	GT69		Glycosyltransferase Family 69 protein
g4321.t1	GT71		Glycosyltransferase Family 71 protein
g6262.t1	GT71		Glycosyltransferase Family 71 protein
g3559.t1	GT76		Glycosyltransferase Family 76 protein
g3482.t1	GT8		Glycosyltransferase Family 8 protein
g4805.t1	GT8		Glycosyltransferase Family 8 protein
g7418.t1	GT8	(fragment) splicing problem;	Glycosyltransferase Family 8 protein
g1997.t1	GT90		Glycosyltransferase Family 90 protein
g3142.t1	GT90		Glycosyltransferase Family 90 protein
g3289.t1	GT90		Glycosyltransferase Family 90 protein
g3339.t1	GT90		Glycosyltransferase Family 90 protein
g4559.t1	GT90		Glycosyltransferase Family 90 protein
g5851.t1	GT90		Glycosyltransferase Family 90 protein
g2686.t1	AA3_2		GMC oxidoreductase
g3684.t1	AA3_2		GMC oxidoreductase
g4784.t1	AA3		GMC oxidoreductase
g6222.t1	AA3		GMC oxidoreductase
g7180.t1	AA3_2		GMC oxidoreductase
g3011.t1	AA8		Iron reductase domain protein
g4920.t1	AA8	fragment C-term;	Iron reductase domain protein
g7248.t1	AA1_3		Laccase-like multicopper oxidase
g3788.t1	AA11		Lytic polysaccharide monooxygenase
g3806.t1	AA11		Lytic polysaccharide monooxygenase
g5054.t1	AA11		Lytic polysaccharide monooxygenase
g6144.t1	AA9-CBM18		Lytic polysaccharide monooxygenase (formerly GH61) / Carbohydrate-Binding Module Family 18 protein
g1983.t1	AA1		Multicopper oxidase
g4123.t1	AA1		Multicopper oxidase
g5324.t1	AA1		Multicopper oxidase

## Sheet: GH
GH family	Drechmeria_coniospora_v3	Arthrobotrys_oligospora_ATCC_24927_(Artol1)	Dactylellina_haptotyla_CBS_200.50_v1_(Monha1)	Hirsutella_minnesotensis_3608	Metarhizium_acridum_CQMa_102_(Metac1)	Metarhizium_anisopliae_(Metan1)	Fusarium_graminearum_PH-1_(Fusgr1)	Fusarium_oxysporum_f._sp._lycopersici_4287_(Fusox1)	Trichoderma_reesei_(Trire2)	Tolypocladium_ophioglossoides_CBS_100239	Ophiocordyceps_sinensis_CO18	Number of nematophagous fungi	Number of non-nematophagous fungi	Total number of species
GH1	1	2	3	2	3	3	3	6	2	2	0	4	6	10
GH2	5	1	4	5	6	6	10	9	8	8	4	4	7	11
GH3	3	9	11	7	7	9	21	33	13	6	4	4	7	11
GH5	4	21	21	5	9	8	14	21	8	6	4	4	7	11
GH6	0	2	2	0	0	0	1	1	1	0	0	2	3	5
GH7	0	6	5	0	0	0	2	3	2	0	0	2	3	5
GH10	0	4	5	0	0	0	5	5	1	0	0	2	3	5
GH11	0	3	5	0	0	0	3	3	3	0	0	2	3	5
GH12	1	1	1	1	1	1	4	4	2	1	1	4	7	11
GH13	2	6	5	5	6	6	8	12	5	5	4	4	7	11
GH15	1	4	4	1	2	2	3	3	2	2	1	4	7	11
GH16	18	17	17	25	19	21	23	27	16	16	12	4	7	11
GH17	5	6	6	5	6	6	6	7	5	5	5	4	7	11
GH18	17	17	10	23	19	27	18	30	20	26	14	4	7	11
GH20	1	1	1	1	2	2	3	4	3	1	2	4	7	11
GH23	0	0	0	0	1	1	0	0	0	0	0	0	2	2
GH24	0	0	0	0	2	2	0	1	1	0	0	0	4	4
GH25	0	0	0	0	2	2	0	0	1	0	0	0	3	3
GH26	0	1	1	0	0	0	0	0	0	0	0	2	0	2
GH27	1	2	5	1	2	3	2	4	8	2	1	4	7	11
GH28	1	7	20	1	1	1	6	15	4	1	0	4	6	10
GH29	0	0	0	0	2	1	1	2	0	0	0	0	4	4
GH30	1	1	2	2	0	0	0	3	5	1	0	4	3	7
GH31	2	3	5	3	6	6	8	10	4	5	2	4	7	11
GH32	0	0	0	1	2	1	5	16	0	0	1	1	5	6
GH33	0	0	0	0	1	1	1	1	0	0	0	0	4	4
GH35	1	2	4	1	3	3	3	7	1	1	1	4	7	11
GH36	1	1	1	2	2	2	3	3	2	2	2	4	7	11
GH37	3	1	1	3	2	2	2	2	2	1	2	4	7	11
GH38	1	1	1	1	1	1	1	1	1	1	1	4	7	11
GH39	0	0	0	0	0	0	2	4	1	0	0	0	3	3
GH43	0	9	8	2	1	1	17	35	2	0	1	3	6	9
GH45	0	4	4	0	0	0	1	1	1	0	0	2	3	5
GH47	7	5	5	7	9	8	10	10	8	7	6	4	7	11
GH49	0	0	0	0	0	0	0	1	0	1	0	0	2	2
GH51	0	1	2	0	0	0	2	3	0	0	0	2	2	4
GH53	0	1	1	0	0	0	1	2	0	0	0	2	2	4
GH54	0	1	1	0	0	1	1	1	2	0	0	2	4	6
GH55	2	11	7	5	5	5	3	3	6	1	3	4	7	11
GH62	0	1	2	0	0	0	1	1	1	0	0	2	3	5
GH63	1	1	1	1	1	1	1	1	1	1	1	4	7	11
GH64	2	1	1	3	1	1	2	8	3	3	2	4	7	11
GH65	1	1	1	0	1	2	0	1	2	1	0	3	5	8
GH67	0	0	0	0	0	0	1	2	1	0	0	0	3	3
GH71	0	3	1	0	1	1	0	2	4	3	0	2	5	7
GH72	5	5	6	6	5	5	4	3	5	5	6	4	7	11
GH74	0	3	3	0	0	0	1	1	1	0	0	2	3	5
GH75	1	1	1	1	3	3	1	2	3	1	1	4	7	11
GH76	9	7	7	9	13	14	8	10	8	7	6	4	7	11
GH78	0	5	7	0	1	0	7	18	1	1	0	2	5	7
GH79	0	2	3	0	1	2	1	7	4	1	0	2	6	8
GH81	1	1	1	1	1	1	1	1	2	1	1	4	7	11
GH84	0	0	0	0	1	1	0	0	0	0	0	0	2	2
GH85	0	1	1	0	0	0	0	0	0	0	0	2	0	2
GH88	0	0	0	0	0	1	1	3	0	0	0	0	3	3
GH89	0	0	0	0	1	2	0	0	2	1	0	0	4	4
GH92	1	0	0	6	5	5	0	0	7	2	2	2	5	7
GH93	0	0	1	0	0	0	2	5	0	2	0	1	3	4
GH95	1	2	2	0	0	0	2	2	4	0	0	3	3	6
GH105	0	1	2	0	2	3	3	4	1	1	1	2	7	9
GH114	1	2	2	1	1	1	2	3	0	3	0	4	5	9
GH115	0	1	1	1	1	1	2	3	1	2	0	3	6	9
GH125	5	1	1	4	3	3	3	4	2	4	1	4	7	11
GH127	0	0	0	0	1	1	1	2	0	0	0	0	4	4
GH128	3	2	1	2	3	4	4	5	4	2	2	4	7	11
GH131	0	2	2	0	0	0	1	0	0	0	0	2	1	3
GH132	2	1	1	3	2	2	2	2	2	2	2	4	7	11
GH133	1	1	1	1	1	1	1	1	1	1	1	4	7	11
GH134	0	1	0	0	0	0	0	1	0	0	0	1	1	2

## Sheet: GT
GT family	Drechmeria_coniospora_v3	Arthrobotrys_oligospora_ATCC_24927_(Artol1)	Dactylellina_haptotyla_CBS_200.50_v1_(Monha1)	Hirsutella_minnesotensis_3608	Metarhizium_acridum_CQMa_102_(Metac1)	Metarhizium_anisopliae_(Metan1)	Fusarium_graminearum_PH-1_(Fusgr1)	Fusarium_oxysporum_f._sp._lycopersici_4287_(Fusox1)	Trichoderma_reesei_(Trire2)	Tolypocladium_ophioglossoides_CBS_100239	Ophiocordyceps_sinensis_CO18	Number of nematophagous fungi	Number of non-nematophagous fungi	Total number of species
GT1	7	6	8	11	14	13	18	23	8	7	4	4	7	11
GT2	13	11	12	16	13	15	20	23	13	14	11	4	7	11
GT3	1	1	1	1	1	1	1	1	1	1	1	4	7	11
GT4	4	5	5	5	7	7	5	9	5	4	4	4	7	11
GT5	0	0	0	1	0	0	0	0	0	0	0	1	0	1
GT8	3	4	4	2	6	6	6	12	3	2	2	4	7	11
GT15	5	5	5	5	4	4	4	4	4	3	6	4	7	11
GT17	2	2	2	1	1	2	2	2	1	2	1	4	7	11
GT20	4	3	3	7	4	4	3	3	4	3	3	4	7	11
GT21	1	1	1	1	1	1	1	1	1	1	0	4	6	10
GT22	4	4	4	4	4	4	4	4	4	4	2	4	7	11
GT23	0	0	1	0	0	0	0	0	0	0	0	1	0	1
GT24	1	1	1	1	1	1	1	1	1	1	1	4	7	11
GT25	7	1	1	5	4	8	0	0	1	2	4	4	5	9
GT31	4	2	2	5	10	12	5	6	7	5	5	4	7	11
GT32	7	6	6	8	10	12	5	6	8	8	7	4	7	11
GT33	1	1	1	1	1	1	1	1	1	1	1	4	7	11
GT34	2	3	3	3	3	4	2	3	2	3	2	4	7	11
GT35	1	1	1	1	1	1	1	1	1	0	0	4	5	9
GT39	3	3	3	3	3	3	3	3	3	3	3	4	7	11
GT41	1	1	1	1	1	1	1	1	1	1	1	4	7	11
GT48	1	1	1	1	1	1	1	1	1	1	1	4	7	11
GT50	1	1	1	1	1	1	1	1	1	1	1	4	7	11
GT57	2	2	2	2	2	2	2	2	2	2	2	4	7	11
GT58	1	0	1	1	1	1	1	1	1	1	1	3	7	10
GT59	1	1	1	1	1	1	1	1	1	1	2	4	7	11
GT61	1	2	4	2	1	2	0	0	0	1	1	4	4	8
GT62	3	5	7	3	3	3	3	3	3	3	2	4	7	11
GT64	0	0	0	0	1	1	2	2	2	0	0	0	5	5
GT66	1	1	1	1	1	1	1	1	1	1	1	4	7	11
GT69	1	1	3	3	3	2	1	4	3	2	3	4	7	11
GT71	2	1	2	0	0	1	4	3	1	0	2	3	5	8
GT76	1	1	1	1	1	1	1	1	1	1	1	4	7	11
GT90	6	6	4	8	5	6	6	6	6	7	6	4	7	11

## Sheet: PL
PL family	Drechmeria_coniospora_v3	Arthrobotrys_oligospora_ATCC_24927_(Artol1)	Dactylellina_haptotyla_CBS_200.50_v1_(Monha1)	Hirsutella_minnesotensis_3608	Metarhizium_acridum_CQMa_102_(Metac1)	Metarhizium_anisopliae_(Metan1)	Fusarium_graminearum_PH-1_(Fusgr1)	Fusarium_oxysporum_f._sp._lycopersici_4287_(Fusox1)	Trichoderma_reesei_(Trire2)	Tolypocladium_ophioglossoides_CBS_100239	Ophiocordyceps_sinensis_CO18	Number of nematophagous fungi	Number of non-nematophagous fungi	Total number of species
PL1	0	8	12	0	0	0	9	10	0	0	0	2	2	4
PL3	0	3	5	0	0	0	7	7	0	0	0	2	2	4
PL4	0	1	4	0	0	0	2	3	0	0	0	2	2	4
PL7	0	0	0	0	1	1	0	0	2	2	2	0	5	5
PL8	0	2	2	1	1	1	0	0	1	1	0	3	4	7
PL9	0	1	1	0	0	0	1	2	0	0	0	2	2	4
PL11	0	0	1	0	0	0	0	1	0	0	0	1	1	2
PL20	0	0	0	1	1	1	1	0	2	0	0	1	4	5

## Sheet: CE
CE family	Drechmeria_coniospora_v3	Arthrobotrys_oligospora_ATCC_24927_(Artol1)	Dactylellina_haptotyla_CBS_200.50_v1_(Monha1)	Hirsutella_minnesotensis_3608	Metarhizium_acridum_CQMa_102_(Metac1)	Metarhizium_anisopliae_(Metan1)	Fusarium_graminearum_PH-1_(Fusgr1)	Fusarium_oxysporum_f._sp._lycopersici_4287_(Fusox1)	Trichoderma_reesei_(Trire2)	Tolypocladium_ophioglossoides_CBS_100239	Ophiocordyceps_sinensis_CO18	Number of nematophagous fungi	Number of non-nematophagous fungi	Total number of species
CE1	0	8	7	1	2	1	4	7	2	1	0	3	6	9
CE2	0	0	1	0	0	0	1	1	0	0	0	1	2	3
CE3	0	0	0	2	1	1	5	6	3	4	1	1	7	8
CE4	3	0	2	5	2	3	7	9	3	3	5	3	7	10
CE5	2	4	10	3	2	2	12	12	4	2	2	4	7	11
CE8	0	5	8	0	0	0	7	8	0	0	0	2	2	4
CE9	1	1	1	1	1	1	1	1	1	1	1	4	7	11
CE12	0	3	3	0	0	0	3	4	0	0	0	2	2	4
CE15	0	1	1	0	0	0	0	0	1	0	0	2	1	3
CE16	1	7	7	1	2	2	5	5	2	1	0	4	6	10

## Sheet: CBM
CBM family	Drechmeria_coniospora_v3	Arthrobotrys_oligospora_ATCC_24927_(Artol1)	Dactylellina_haptotyla_CBS_200.50_v1_(Monha1)	Hirsutella_minnesotensis_3608	Metarhizium_acridum_CQMa_102_(Metac1)	Metarhizium_anisopliae_(Metan1)	Fusarium_graminearum_PH-1_(Fusgr1)	Fusarium_oxysporum_f._sp._lycopersici_4287_(Fusox1)	Trichoderma_reesei_(Trire2)	Tolypocladium_ophioglossoides_CBS_100239	Ophiocordyceps_sinensis_CO18	Number of nematophagous fungi	Number of non-nematophagous fungi	Total number of species
CBM1	0	97	112	0	2	4	12	15	14	2	0	2	6	8
CBM6	0	0	1	0	0	0	1	1	0	0	0	1	2	3
CBM12	0	0	0	0	0	0	0	4	0	0	0	0	1	1
CBM13	1	7	7	1	1	1	2	1	2	1	1	4	7	11
CBM18	9	18	9	13	3	8	34	36	8	14	5	4	7	11
CBM20	1	1	0	1	1	1	2	2	1	1	3	3	7	10
CBM21	1	5	9	2	2	2	2	29	1	1	1	4	7	11
CBM24	0	6	2	1	1	3	0	3	4	2	0	3	5	8
CBM32	0	1	1	0	1	1	3	4	2	0	0	2	5	7
CBM35	0	1	1	0	0	0	3	4	0	0	0	2	2	4
CBM38	0	0	0	0	0	0	0	3	0	0	0	0	1	1
CBM42	0	0	0	0	0	1	1	1	2	0	0	0	4	4
CBM43	2	1	1	2	2	2	1	1	2	2	2	4	7	11
CBM48	2	3	3	3	3	2	3	2	3	2	2	4	7	11
CBM50	11	40	21	25	5	26	22	40	17	16	12	4	7	11
CBM63	0	0	0	0	0	0	3	3	0	0	0	0	2	2
CBM66	0	0	0	0	3	1	0	0	2	0	0	0	3	3

## Sheet: AA
AA family	Drechmeria_coniospora_v3	Arthrobotrys_oligospora_ATCC_24927_(Artol1)	Dactylellina_haptotyla_CBS_200.50_v1_(Monha1)	Hirsutella_minnesotensis_3608	Metarhizium_acridum_CQMa_102_(Metac1)	Metarhizium_anisopliae_(Metan1)	Fusarium_graminearum_PH-1_(Fusgr1)	Fusarium_oxysporum_f._sp._lycopersici_4287_(Fusox1)	Trichoderma_reesei_(Trire2)	Tolypocladium_ophioglossoides_CBS_100239	Ophiocordyceps_sinensis_CO18	Number of nematophagous fungi	Number of non-nematophagous fungi	Total number of species
AA1	5	3	5	17	11	18	14	21	8	7	11	4	7	11
AA2	1	0	1	5	3	2	3	3	1	1	2	3	7	10
AA3	6	9	11	19	13	17	20	34	12	11	6	4	7	11
AA4	0	1	1	1	0	0	1	4	0	0	1	3	3	6
AA5	1	1	1	1	2	2	5	5	1	1	0	4	6	10
AA6	1	1	1	2	1	1	1	1	1	1	0	4	6	10
AA7	1	2	4	3	3	2	2	2	1	1	1	4	7	11
AA8	2	1	3	2	3	3	7	14	2	3	2	4	7	11
AA9	1	26	28	3	1	1	12	16	3	1	0	4	6	10
AA11	3	3	2	4	5	7	4	4	3	4	3	4	7	11
AA12	2	3	4	1	1	2	2	15	1	2	1	4	7	11
AA13	0	1	0	0	0	0	1	2	0	0	0	1	2	3

## Sheet: All
GH family	Drechmeria_coniospora_v3	Arthrobotrys_oligospora_ATCC_24927_(Artol1)	Dactylellina_haptotyla_CBS_200.50_v1_(Monha1)	Hirsutella_minnesotensis_3608	Metarhizium_acridum_CQMa_102_(Metac1)	Metarhizium_anisopliae_(Metan1)	Fusarium_graminearum_PH-1_(Fusgr1)	Fusarium_oxysporum_f._sp._lycopersici_4287_(Fusox1)	Trichoderma_reesei_(Trire2)	Tolypocladium_ophioglossoides_CBS_100239	Ophiocordyceps_sinensis_CO18	Number of nematophagous fungi	Number of non-nematophagous fungi	Total number of species
GH1	1	2	3	2	3	3	3	6	2	2	0	4	6	10
GH2	5	1	4	5	6	6	10	9	8	8	4	4	7	11
GH3	3	9	11	7	7	9	21	33	13	6	4	4	7	11
GH5	4	21	21	5	9	8	14	21	8	6	4	4	7	11
GH6	0	2	2	0	0	0	1	1	1	0	0	2	3	5
GH7	0	6	5	0	0	0	2	3	2	0	0	2	3	5
GH10	0	4	5	0	0	0	5	5	1	0	0	2	3	5
GH11	0	3	5	0	0	0	3	3	3	0	0	2	3	5
GH12	1	1	1	1	1	1	4	4	2	1	1	4	7	11
GH13	2	6	5	5	6	6	8	12	5	5	4	4	7	11
GH15	1	4	4	1	2	2	3	3	2	2	1	4	7	11
GH16	18	17	17	25	19	21	23	27	16	16	12	4	7	11
GH17	5	6	6	5	6	6	6	7	5	5	5	4	7	11
GH18	17	17	10	23	19	27	18	30	20	26	14	4	7	11
GH20	1	1	1	1	2	2	3	4	3	1	2	4	7	11
GH23	0	0	0	0	1	1	0	0	0	0	0	0	2	2
GH24	0	0	0	0	2	2	0	1	1	0	0	0	4	4
GH25	0	0	0	0	2	2	0	0	1	0	0	0	3	3
GH26	0	1	1	0	0	0	0	0	0	0	0	2	0	2
GH27	1	2	5	1	2	3	2	4	8	2	1	4	7	11
GH28	1	7	20	1	1	1	6	15	4	1	0	4	6	10
GH29	0	0	0	0	2	1	1	2	0	0	0	0	4	4
GH30	1	1	2	2	0	0	0	3	5	1	0	4	3	7
GH31	2	3	5	3	6	6	8	10	4	5	2	4	7	11
GH32	0	0	0	1	2	1	5	16	0	0	1	1	5	6
GH33	0	0	0	0	1	1	1	1	0	0	0	0	4	4
GH35	1	2	4	1	3	3	3	7	1	1	1	4	7	11
GH36	1	1	1	2	2	2	3	3	2	2	2	4	7	11
GH37	3	1	1	3	2	2	2	2	2	1	2	4	7	11
GH38	1	1	1	1	1	1	1	1	1	1	1	4	7	11
GH39	0	0	0	0	0	0	2	4	1	0	0	0	3	3
GH43	0	9	8	2	1	1	17	35	2	0	1	3	6	9
GH45	0	4	4	0	0	0	1	1	1	0	0	2	3	5
GH47	7	5	5	7	9	8	10	10	8	7	6	4	7	11
GH49	0	0	0	0	0	0	0	1	0	1	0	0	2	2
GH51	0	1	2	0	0	0	2	3	0	0	0	2	2	4
GH53	0	1	1	0	0	0	1	2	0	0	0	2	2	4
GH54	0	1	1	0	0	1	1	1	2	0	0	2	4	6
GH55	2	11	7	5	5	5	3	3	6	1	3	4	7	11
GH62	0	1	2	0	0	0	1	1	1	0	0	2	3	5
GH63	1	1	1	1	1	1	1	1	1	1	1	4	7	11
GH64	2	1	1	3	1	1	2	8	3	3	2	4	7	11
GH65	1	1	1	0	1	2	0	1	2	1	0	3	5	8
GH67	0	0	0	0	0	0	1	2	1	0	0	0	3	3
GH71	0	3	1	0	1	1	0	2	4	3	0	2	5	7
GH72	5	5	6	6	5	5	4	3	5	5	6	4	7	11
GH74	0	3	3	0	0	0	1	1	1	0	0	2	3	5
GH75	1	1	1	1	3	3	1	2	3	1	1	4	7	11
GH76	9	7	7	9	13	14	8	10	8	7	6	4	7	11
GH78	0	5	7	0	1	0	7	18	1	1	0	2	5	7
GH79	0	2	3	0	1	2	1	7	4	1	0	2	6	8
GH81	1	1	1	1	1	1	1	1	2	1	1	4	7	11
GH84	0	0	0	0	1	1	0	0	0	0	0	0	2	2
GH85	0	1	1	0	0	0	0	0	0	0	0	2	0	2
GH88	0	0	0	0	0	1	1	3	0	0	0	0	3	3
GH89	0	0	0	0	1	2	0	0	2	1	0	0	4	4
GH92	1	0	0	6	5	5	0	0	7	2	2	2	5	7
GH93	0	0	1	0	0	0	2	5	0	2	0	1	3	4
GH95	1	2	2	0	0	0	2	2	4	0	0	3	3	6
GH105	0	1	2	0	2	3	3	4	1	1	1	2	7	9
GH114	1	2	2	1	1	1	2	3	0	3	0	4	5	9
GH115	0	1	1	1	1	1	2	3	1	2	0	3	6	9
GH125	5	1	1	4	3	3	3	4	2	4	1	4	7	11
GH127	0	0	0	0	1	1	1	2	0	0	0	0	4	4
GH128	3	2	1	2	3	4	4	5	4	2	2	4	7	11
GH131	0	2	2	0	0	0	1	0	0	0	0	2	1	3
GH132	2	1	1	3	2	2	2	2	2	2	2	4	7	11
GH133	1	1	1	1	1	1	1	1	1	1	1	4	7	11
GH134	0	1	0	0	0	0	0	1	0	0	0	1	1	2
GT family	Drechmeria_coniospora_v3	Arthrobotrys_oligospora_ATCC_24927_(Artol1)	Dactylellina_haptotyla_CBS_200.50_v1_(Monha1)	Hirsutella_minnesotensis_3608	Metarhizium_acridum_CQMa_102_(Metac1)	Metarhizium_anisopliae_(Metan1)	Fusarium_graminearum_PH-1_(Fusgr1)	Fusarium_oxysporum_f._sp._lycopersici_4287_(Fusox1)	Trichoderma_reesei_(Trire2)	Tolypocladium_ophioglossoides_CBS_100239	Ophiocordyceps_sinensis_CO18	Number of nematophagous fungi	Number of non-nematophagous fungi	Total number of species
GT1	7	6	8	11	14	13	18	23	8	7	4	4	7	11
GT2	13	11	12	16	13	15	20	23	13	14	11	4	7	11
GT3	1	1	1	1	1	1	1	1	1	1	1	4	7	11
GT4	4	5	5	5	7	7	5	9	5	4	4	4	7	11
GT5	0	0	0	1	0	0	0	0	0	0	0	1	0	1
GT8	3	4	4	2	6	6	6	12	3	2	2	4	7	11
GT15	5	5	5	5	4	4	4	4	4	3	6	4	7	11
GT17	2	2	2	1	1	2	2	2	1	2	1	4	7	11
GT20	4	3	3	7	4	4	3	3	4	3	3	4	7	11
GT21	1	1	1	1	1	1	1	1	1	1	0	4	6	10
GT22	4	4	4	4	4	4	4	4	4	4	2	4	7	11
GT23	0	0	1	0	0	0	0	0	0	0	0	1	0	1
GT24	1	1	1	1	1	1	1	1	1	1	1	4	7	11
GT25	7	1	1	5	4	8	0	0	1	2	4	4	5	9
GT31	4	2	2	5	10	12	5	6	7	5	5	4	7	11
GT32	7	6	6	8	10	12	5	6	8	8	7	4	7	11
GT33	1	1	1	1	1	1	1	1	1	1	1	4	7	11
GT34	2	3	3	3	3	4	2	3	2	3	2	4	7	11
GT35	1	1	1	1	1	1	1	1	1	0	0	4	5	9
GT39	3	3	3	3	3	3	3	3	3	3	3	4	7	11
GT41	1	1	1	1	1	1	1	1	1	1	1	4	7	11
GT48	1	1	1	1	1	1	1	1	1	1	1	4	7	11
GT50	1	1	1	1	1	1	1	1	1	1	1	4	7	11
GT57	2	2	2	2	2	2	2	2	2	2	2	4	7	11
GT58	1	0	1	1	1	1	1	1	1	1	1	3	7	10
GT59	1	1	1	1	1	1	1	1	1	1	2	4	7	11
GT61	1	2	4	2	1	2	0	0	0	1	1	4	4	8
GT62	3	5	7	3	3	3	3	3	3	3	2	4	7	11
GT64	0	0	0	0	1	1	2	2	2	0	0	0	5	5
GT66	1	1	1	1	1	1	1	1	1	1	1	4	7	11
GT69	1	1	3	3	3	2	1	4	3	2	3	4	7	11
GT71	2	1	2	0	0	1	4	3	1	0	2	3	5	8
GT76	1	1	1	1	1	1	1	1	1	1	1	4	7	11
GT90	6	6	4	8	5	6	6	6	6	7	6	4	7	11
PL family	Drechmeria_coniospora_v3	Arthrobotrys_oligospora_ATCC_24927_(Artol1)	Dactylellina_haptotyla_CBS_200.50_v1_(Monha1)	Hirsutella_minnesotensis_3608	Metarhizium_acridum_CQMa_102_(Metac1)	Metarhizium_anisopliae_(Metan1)	Fusarium_graminearum_PH-1_(Fusgr1)	Fusarium_oxysporum_f._sp._lycopersici_4287_(Fusox1)	Trichoderma_reesei_(Trire2)	Tolypocladium_ophioglossoides_CBS_100239	Ophiocordyceps_sinensis_CO18	Number of nematophagous fungi	Number of non-nematophagous fungi	Total number of species
PL1	0	8	12	0	0	0	9	10	0	0	0	2	2	4
PL3	0	3	5	0	0	0	7	7	0	0	0	2	2	4
PL4	0	1	4	0	0	0	2	3	0	0	0	2	2	4
PL7	0	0	0	0	1	1	0	0	2	2	2	0	5	5
PL8	0	2	2	1	1	1	0	0	1	1	0	3	4	7
PL9	0	1	1	0	0	0	1	2	0	0	0	2	2	4
PL11	0	0	1	0	0	0	0	1	0	0	0	1	1	2
PL20	0	0	0	1	1	1	1	0	2	0	0	1	4	5
CE family	Drechmeria_coniospora_v3	Arthrobotrys_oligospora_ATCC_24927_(Artol1)	Dactylellina_haptotyla_CBS_200.50_v1_(Monha1)	Hirsutella_minnesotensis_3608	Metarhizium_acridum_CQMa_102_(Metac1)	Metarhizium_anisopliae_(Metan1)	Fusarium_graminearum_PH-1_(Fusgr1)	Fusarium_oxysporum_f._sp._lycopersici_4287_(Fusox1)	Trichoderma_reesei_(Trire2)	Tolypocladium_ophioglossoides_CBS_100239	Ophiocordyceps_sinensis_CO18	Number of nematophagous fungi	Number of non-nematophagous fungi	Total number of species
CE1	0	8	7	1	2	1	4	7	2	1	0	3	6	9
CE2	0	0	1	0	0	0	1	1	0	0	0	1	2	3
CE3	0	0	0	2	1	1	5	6	3	4	1	1	7	8
CE4	3	0	2	5	2	3	7	9	3	3	5	3	7	10
CE5	2	4	10	3	2	2	12	12	4	2	2	4	7	11
CE8	0	5	8	0	0	0	7	8	0	0	0	2	2	4
CE9	1	1	1	1	1	1	1	1	1	1	1	4	7	11
CE12	0	3	3	0	0	0	3	4	0	0	0	2	2	4
CE15	0	1	1	0	0	0	0	0	1	0	0	2	1	3
CE16	1	7	7	1	2	2	5	5	2	1	0	4	6	10
CBM family	Drechmeria_coniospora_v3	Arthrobotrys_oligospora_ATCC_24927_(Artol1)	Dactylellina_haptotyla_CBS_200.50_v1_(Monha1)	Hirsutella_minnesotensis_3608	Metarhizium_acridum_CQMa_102_(Metac1)	Metarhizium_anisopliae_(Metan1)	Fusarium_graminearum_PH-1_(Fusgr1)	Fusarium_oxysporum_f._sp._lycopersici_4287_(Fusox1)	Trichoderma_reesei_(Trire2)	Tolypocladium_ophioglossoides_CBS_100239	Ophiocordyceps_sinensis_CO18	Number of nematophagous fungi	Number of non-nematophagous fungi	Total number of species
CBM1	0	97	112	0	2	4	12	15	14	2	0	2	6	8
CBM6	0	0	1	0	0	0	1	1	0	0	0	1	2	3
CBM12	0	0	0	0	0	0	0	4	0	0	0	0	1	1
CBM13	1	7	7	1	1	1	2	1	2	1	1	4	7	11
CBM18	9	18	9	13	3	8	34	36	8	14	5	4	7	11
CBM20	1	1	0	1	1	1	2	2	1	1	3	3	7	10
CBM21	1	5	9	2	2	2	2	29	1	1	1	4	7	11
CBM24	0	6	2	1	1	3	0	3	4	2	0	3	5	8
CBM32	0	1	1	0	1	1	3	4	2	0	0	2	5	7
CBM35	0	1	1	0	0	0	3	4	0	0	0	2	2	4
CBM38	0	0	0	0	0	0	0	3	0	0	0	0	1	1
CBM42	0	0	0	0	0	1	1	1	2	0	0	0	4	4
CBM43	2	1	1	2	2	2	1	1	2	2	2	4	7	11
CBM48	2	3	3	3	3	2	3	2	3	2	2	4	7	11
CBM50	11	40	21	25	5	26	22	40	17	16	12	4	7	11
CBM63	0	0	0	0	0	0	3	3	0	0	0	0	2	2
CBM66	0	0	0	0	3	1	0	0	2	0	0	0	3	3
AA family	Drechmeria_coniospora_v3	Arthrobotrys_oligospora_ATCC_24927_(Artol1)	Dactylellina_haptotyla_CBS_200.50_v1_(Monha1)	Hirsutella_minnesotensis_3608	Metarhizium_acridum_CQMa_102_(Metac1)	Metarhizium_anisopliae_(Metan1)	Fusarium_graminearum_PH-1_(Fusgr1)	Fusarium_oxysporum_f._sp._lycopersici_4287_(Fusox1)	Trichoderma_reesei_(Trire2)	Tolypocladium_ophioglossoides_CBS_100239	Ophiocordyceps_sinensis_CO18	Number of nematophagous fungi	Number of non-nematophagous fungi	Total number of species
AA1	5	3	5	17	11	18	14	21	8	7	11	4	7	11
AA2	1	0	1	5	3	2	3	3	1	1	2	3	7	10
AA3	6	9	11	19	13	17	20	34	12	11	6	4	7	11
AA4	0	1	1	1	0	0	1	4	0	0	1	3	3	6
AA5	1	1	1	1	2	2	5	5	1	1	0	4	6	10
AA6	1	1	1	2	1	1	1	1	1	1	0	4	6	10
AA7	1	2	4	3	3	2	2	2	1	1	1	4	7	11
AA8	2	1	3	2	3	3	7	14	2	3	2	4	7	11
AA9	1	26	28	3	1	1	12	16	3	1	0	4	6	10
AA11	3	3	2	4	5	7	4	4	3	4	3	4	7	11
AA12	2	3	4	1	1	2	2	15	1	2	1	4	7	11
AA13	0	1	0	0	0	0	1	2	0	0	0	1	2	3
