# Supplementary material for: Comparative Genomic Analysis of Drechmeria coniospora Reveals Core and Specific Genetic Requirements for Fungal Endoparasitism of Nematodes
Source: PLoS Genet. 2016 May 6;12(5):e1006017. doi: 10.1371/journal.pgen.1006017 (PMC4859500; doi:10.1371/journal.pgen.1006017)
Supplement: S9 Table — The first sheet lists the proteins identified by SMURF analysis as ‘backbone’; the second lists the proteins that putatively form part of a functional cluster. (XLSX) [file pgen.1006017.s009.xlsx]

## Sheet: Dc_Backbone-genes
Backbone_gene_id	Annotated_gene_function	Chromosome-Contig	Gene_order	5'_end	3'_end	SMURF_backbone_gene_prediction
g1025.t1	PF00501;AMP-binding enzyme;8.0E-75	omap49267b	6427	3750390	3757535	NRPS				Members of OrthoMCL group OG5_126718
g1029.t1	PF00501;AMP-binding enzyme;9.9E-78	omap49267b	6445	3767711	3770983	NRPS-Like
g165.t1	PF00501;AMP-binding enzyme;7.0E-89	omap49267b	2109	702743	709567	NRPS
g1847.t1	PF00107;Zinc-binding dehydrogenase;8.2E-9	omap49267b	7771	6652613	6660059	PKS
g2412.t1	PF00550;Phosphopantetheine attachment site;4.0E-11	omap49267b	8377	8737213	8742525	NRPS
g2831.t1	PF00109;Beta-ketoacyl synthase, N-terminal domain;2.3E-56	omap3956	988	318617	320021	PKS-Like
g2978.t1	PF00550;Phosphopantetheine attachment site;5.5E-10	omap3956	2511	855279	865429	NRPS
g3483.t1	PF11991;Tryptophan dimethylallyltransferase;8.2E-21	omap3956	5544	2795707	2797137	DMAT
g3636.t1	PF08240;Alcohol dehydrogenase GroES-like domain;3.9E-6	omap3956	6003	3284299	3291917	PKS
g3638.t1	PF00109;Beta-ketoacyl synthase, N-terminal domain;1.4E-69	omap3956	6009	3295051	3300626	PKS
g3688.t1	PF00668;Condensation domain;4.4E-32	omap3956	6171	3473884	3478449	NRPS-Like
g3860.t1	PF02801;Beta-ketoacyl synthase, C-terminal domain;4.5E-37	omap3956	6673	4094819	4102697	PKS
g4144.t1	PF13193;AMP-binding enzyme C-terminal domain;2.4E-4	omap3956	7349	5364398	5368384	NRPS-Like
g4157.t1	PF00698;Acyl transferase domain;2.4E-57	omap3956	7383	5416018	5421698	PKS
g4274.t1	PF00501;AMP-binding enzyme;3.7E-28	omap6908	1731	567677	571004	NRPS-Like
g4462.t1	PF00501;AMP-binding enzyme;2.0E-78	omap6908	3299	1236387	1242144	NRPS-Like
g4574.t1	PF08240;Alcohol dehydrogenase GroES-like domain;1.1E-9	omap6908	4226	1722435	1731181	PKS
g4585.t1	PF00501;AMP-binding enzyme;3.8E-5	omap6908	4307	1783380	1788651	NRPS
g5232.t1	PF00109;Beta-ketoacyl synthase, N-terminal domain;1.3E-71	omap2018	279	76517	84426	PKS
g6489.t1	PF13193;AMP-binding enzyme C-terminal domain;1.2E-6	omap6937b	1907	628899	638988	NRPS
g6613.t1	PF00668;Condensation domain;3.4E-23	omap6937b	3111	1137359	1145596	NRPS-Like
g6948.t1	PF00550;Phosphopantetheine attachment site;2.9E-9	omap49267a	2167	722919	726770	NRPS-Like
g6986.t1	PF00550;Phosphopantetheine attachment site;4.4E-7	omap49267a	2470	830490	840311	NRPS
g7163.t1	PF00501;AMP-binding enzyme;5.6E-24	omap49267a	3936	1540128	1545217	NRPS-Like
g7201.t1	PF00501;AMP-binding enzyme;1.1E-84	omap6109	439	126477	135872	NRPS
g7202.t1	PF00501;AMP-binding enzyme;5.0E-48	omap6109	474	139153	144125	NRPS
g7204.t1	PF02801;Beta-ketoacyl synthase, C-terminal domain;2.0E-17	omap6109	508	149706	153806	PKS-Like
g8001.t1	PF00550;Phosphopantetheine attachment site;1.3E-11	omap6931	944	302754	305811	NRPS-Like
g8002.t1	PF00668;Condensation domain;1.1E-38	omap6931	951	306707	312021	NRPS

## Sheet: Dc_Secondary-Metabolite-Cluster
Cluster:1
Backbone_gene_id	Gene_id	Gene_positions	Chromosome-Contig	Gene_order	5'end	3'end	Gene_distance	Domain_score	Annotated_gene_function
g1025.t1	g1027.t1	-11	omap49267b	6438	3761502	3764918	78	1	PF01266;FAD dependent oxidoreductase;4.3E-46
g1025.t1	g3764.t1	-10	omap3956	6437	3761424	3762610	495	0	PF05460;Origin recognition complex subunit 6 (ORC6);8.7E-36
g1025.t1	g5181.t1	-9	omap6908	6436	3760585	3760929	37	0	-
g1025.t1	g3763.t1	-8	omap3956	6435	3759878	3760622	677	0	PF13405;EF-hand domain;8.4E-4
g1025.t1	g1026.t1	-7	omap49267b	6434	3759004	3761299	451	1	PF00743;Flavin-binding monooxygenase-like;3.1E-53
g1025.t1	g3762.t1	-6	omap3956	6433	3758553	3759725	433	0	PF02475;Met-10+ like-protein;1.3E-4
g1025.t1	g3761.t1	-5	omap3956	6432	3756613	3758120	1267	0	PF00149;Calcineurin-like phosphoesterase;5.4E-33
g1025.t1	g5180.t1	-4	omap6908	6431	3755346	3759428	495	1	PF00324;Amino acid permease;6.4E-57
g1025.t1	g3760.t1	-3	omap3956	6430	3753771	3755841	348	0	PF00076;RNA recognition motif. (a.k.a. RRM, RBD, or RNP domain);5.9E-6
g1025.t1	g5179.t1	-2	omap6908	6429	3752326	3753423	541	0	PF02492;CobW/HypB/UreG, nucleotide-binding domain;1.2E-37
g1025.t1	g3759.t1	-1	omap3956	6428	3750904	3751785	514	0	-
g1025.t1	g1025.t1	0	omap49267b	6427	3750390	3757535	0	0	PF00501;AMP-binding enzyme;8.0E-75
Cluster:2
Backbone_gene_id	Gene_id	Gene_positions	Chromosome-Contig	Gene_order	5'end	3'end	Gene_distance	Domain_score	Annotated_gene_function
g1029.t1	g3768.t1	-4	omap3956	6449	3773165	3775553	674	1	PF00004;ATPase family associated with various cellular activities (AAA);1.9E-42
g1029.t1	g1030.t1	-3	omap49267b	6448	3772491	3774059	43	1	PF00067;Cytochrome P450;4.1E-54
g1029.t1	g3767.t1	-2	omap3956	6447	3770926	3772448	791	0	-
g1029.t1	g5185.t1	-1	omap6908	6446	3769310	3773239	1599	0	PF00702;haloacid dehalogenase-like hydrolase;3.8E-12
g1029.t1	g1029.t1	0	omap49267b	6445	3767711	3770983	0	0	PF00501;AMP-binding enzyme;9.9E-78
g1029.t1	g5184.t1	1	omap6908	6444	3767439	3768617	272	0	PF00175;Oxidoreductase NAD-binding domain;1.2E-4
g1029.t1	g1028.t1	2	omap49267b	6443	3766180	3767298	141	1	PF00155;Aminotransferase class I and II;4.4E-35
g1029.t1	g3766.t1	3	omap3956	6442	3765943	3767053	237	1	PF00106;short chain dehydrogenase;9.6E-28
g1029.t1	g5183.t1	4	omap6908	6441	3765728	3766929	124	0	PF06999;Sucrase/ferredoxin-like;1.6E-50
g1029.t1	g5182.t1	5	omap6908	6440	3762693	3765003	725	0	PF01490;Transmembrane amino acid transporter protein;1.3E-83
g1029.t1	g3765.t1	6	omap3956	6439	3762679	3763814	14	0	PF00775;Dioxygenase;1.6E-10
g1029.t1	g1027.t1	7	omap49267b	6438	3761502	3764918	1104	1	PF01266;FAD dependent oxidoreductase;4.3E-46
g1029.t1	g3764.t1	8	omap3956	6437	3761424	3762610	78	0	PF05460;Origin recognition complex subunit 6 (ORC6);8.7E-36
g1029.t1	g5181.t1	9	omap6908	6436	3760585	3760929	495	0	-
g1029.t1	g3763.t1	10	omap3956	6435	3759878	3760622	37	0	PF13405;EF-hand domain;8.4E-4
g1029.t1	g1026.t1	11	omap49267b	6434	3759004	3761299	677	1	PF00743;Flavin-binding monooxygenase-like;3.1E-53
g1029.t1	g3762.t1	12	omap3956	6433	3758553	3759725	451	0	PF02475;Met-10+ like-protein;1.3E-4
g1029.t1	g3761.t1	13	omap3956	6432	3756613	3758120	433	0	PF00149;Calcineurin-like phosphoesterase;5.4E-33
g1029.t1	g5180.t1	14	omap6908	6431	3755346	3759428	1267	1	PF00324;Amino acid permease;6.4E-57
Cluster:3
Backbone_gene_id	Gene_id	Gene_positions	Chromosome-Contig	Gene_order	5'end	3'end	Gene_distance	Domain_score	Annotated_gene_function
g165.t1	g7335.t1	-2	omap6109	2111	703212	705089	270	1	PF00155;Aminotransferase class I and II;1.0E-16
g165.t1	g2928.t1	-1	omap3956	2110	702942	704195	199	0	PF03820;Tricarboxylate carrier;2.0E-92
g165.t1	g165.t1	0	omap49267b	2109	702743	709567	0	0	PF00501;AMP-binding enzyme;7.0E-89
g165.t1	g5397.t1	1	omap2018	2108	702263	704016	480	0	PF04739;5'-AMP-activated protein kinase beta subunit, interation domain;2.8E-30
g165.t1	g7334.t1	2	omap6109	2107	701229	702898	635	1	PF00067;Cytochrome P450;3.9E-59
Cluster:4
Backbone_gene_id	Gene_id	Gene_positions	Chromosome-Contig	Gene_order	5'end	3'end	Gene_distance	Domain_score	Annotated_gene_function
g1847.t1	g1848.t1	-1	omap49267b	7772	6660688	6662872	629	1	PF00891;O-methyltransferase;4.8E-33
g1847.t1	g1847.t1	0	omap49267b	7771	6652613	6660059	0	1	PF00107;Zinc-binding dehydrogenase;8.2E-9
Cluster:5
Backbone_gene_id	Gene_id	Gene_positions	Chromosome-Contig	Gene_order	5'end	3'end	Gene_distance	Domain_score	Annotated_gene_function
g2412.t1	g2421.t1	-9	omap49267b	8386	8769585	8773814	3044	1	PF00005;ABC transporter;1.5E-30
g2412.t1	g2420.t1	-8	omap49267b	8385	8765098	8766541	1745	1	PF00070;Pyridine nucleotide-disulphide oxidoreductase;1.1E-11
g2412.t1	g2419.t1	-7	omap49267b	8384	8762120	8763353	2679	0	-
g2412.t1	g2418.t1	-6	omap49267b	8383	8757865	8759441	644	1	PF07690;Major Facilitator Superfamily;1.0E-30
g2412.t1	g2417.t1	-5	omap49267b	8382	8755326	8757221	548	0	PF00205;Thiamine pyrophosphate enzyme, central domain;1.7E-18
g2412.t1	g2416.t1	-4	omap49267b	8381	8754176	8754778	102	0	PF00731;AIR carboxylase;1.3E-61
g2412.t1	g2415.t1	-3	omap49267b	8380	8752281	8754074	2501	1	PF07690;Major Facilitator Superfamily;4.1E-22
g2412.t1	g2414.t1	-2	omap49267b	8379	8748321	8749780	363	0	PF13523;Acetyltransferase (GNAT) domain;3.3E-42
g2412.t1	g2413.t1	-1	omap49267b	8378	8745766	8747958	3241	0	PF13193;AMP-binding enzyme C-terminal domain;2.1E-10
g2412.t1	g2412.t1	0	omap49267b	8377	8737213	8742525	0	0	PF00550;Phosphopantetheine attachment site;4.0E-11
Cluster:6
Backbone_gene_id	Gene_id	Gene_positions	Chromosome-Contig	Gene_order	5'end	3'end	Gene_distance	Domain_score	Annotated_gene_function
g2831.t1	g7218.t1	-1	omap6109	989	318719	320248	102	1	PF03345;Oligosaccharyltransferase 48 kDa subunit beta;2.9E-146
g2831.t1	g2831.t1	0	omap3956	988	318617	320021	0	0	PF00109;Beta-ketoacyl synthase, N-terminal domain;2.3E-56
g2831.t1	g7217.t1	1	omap6109	987	318234	318508	109	0	-
g2831.t1	g7579.t1	2	omap6850	986	318209	318884	25	0	PF01329;Pterin 4 alpha carbinolamine dehydratase;1.9E-27
g2831.t1	g5942.t1	3	omap6937a	985	318046	319518	163	0	PF13249;Prenyltransferase-like;1.2E-15
g2831.t1	g4216.t1	4	omap6908	984	317230	317826	220	0	PF01423;LSM domain;1.5E-18
g2831.t1	g6408.t1	5	omap6937b	983	316589	318221	395	0	-
g2831.t1	g68.t1	6	omap49267b	982	316471	318296	75	0	PF00152;tRNA synthetases class II (D, K and N);4.3E-72
g2831.t1	g8004.t1	7	omap6931	981	316281	320398	190	1	PF00664;ABC transporter transmembrane region;1.6E-25
Cluster:7
Backbone_gene_id	Gene_id	Gene_positions	Chromosome-Contig	Gene_order	5'end	3'end	Gene_distance	Domain_score	Annotated_gene_function
g2978.t1	g6988.t1	-1	omap49267a	2512	855838	857791	559	1	PF01565;FAD binding domain;1.6E-14
g2978.t1	g2978.t1	0	omap3956	2511	855279	865429	0	0	PF00550;Phosphopantetheine attachment site;5.5E-10
Cluster:8
Backbone_gene_id	Gene_id	Gene_positions	Chromosome-Contig	Gene_order	5'end	3'end	Gene_distance	Domain_score	Annotated_gene_function
g3483.t1	g3485.t1	-8	omap3956	5552	2800975	2802532	30	1	PF01494;FAD binding domain;1.8E-27
g3483.t1	g770.t1	-7	omap49267b	5551	2799735	2801005	220	0	PF03447;Homoserine dehydrogenase, NAD binding domain;7.5E-19
g3483.t1	g4887.t1	-6	omap6908	5550	2799515	2802672	153	0	PF14551;MCM N-terminal domain;4.9E-16
g3483.t1	g769.t1	-5	omap49267b	5549	2799301	2799668	256	0	-
g3483.t1	g4886.t1	-4	omap6908	5548	2798321	2799045	260	0	PF01217;Clathrin adaptor complex small chain;3.3E-14
g3483.t1	g3484.t1	-3	omap3956	5547	2798061	2799899	42	1	PF00067;Cytochrome P450;3.2E-36
g3483.t1	g768.t1	-2	omap49267b	5546	2798019	2798960	149	0	PF02390;Putative methyltransferase;5.8E-54
g3483.t1	g4885.t1	-1	omap6908	5545	2796855	2798168	282	0	PF01300;Telomere recombination;5.6E-53
g3483.t1	g3483.t1	0	omap3956	5544	2795707	2797137	0	0	PF11991;Tryptophan dimethylallyltransferase;8.2E-21
Cluster:9
Backbone_gene_id	Gene_id	Gene_positions	Chromosome-Contig	Gene_order	5'end	3'end	Gene_distance	Domain_score	Annotated_gene_function
g3638.t1	g3638.t1	0	omap3956	6009	3295051	3300626	0	0	PF00109;Beta-ketoacyl synthase, N-terminal domain;1.4E-69
g3638.t1	g5040.t1	1	omap6908	6008	3294697	3295876	354	0	-
g3638.t1	g3637.t1	2	omap3956	6007	3293164	3293868	829	0	PF00156;Phosphoribosyl transferase domain;4.0E-15
g3638.t1	g5039.t1	3	omap6908	6006	3290690	3292635	529	1	PF00557;Metallopeptidase family M24;1.1E-56
g3638.t1	g895.t1	4	omap49267b	6005	3289270	3289770	920	0	-
g3638.t1	g5038.t1	5	omap6908	6004	3284927	3287260	2010	0	PF02493;MORN repeat;0.038
g3638.t1	g3636.t1	6	omap3956	6003	3284299	3291917	628	1	PF08240;Alcohol dehydrogenase GroES-like domain;3.9E-6
g3638.t1	g3635.t1	7	omap3956	6002	3282378	3283508	791	0	PF00975;Thioesterase domain;2.5E-24
g3638.t1	g5037.t1	8	omap6908	6001	3282336	3284621	42	0	PF02493;MORN repeat;6.9E-6
g3638.t1	g5036.t1	9	omap6908	6000	3280603	3281540	796	0	-
g3638.t1	fg4066.t1	10	omap3956	5999	3280431	3281828	172	0	-
g3638.t1	g3634.t1	11	omap3956	5998	3278073	3279270	1161	0	PF11309;Protein of unknown function (DUF3112);3.1E-18
g3638.t1	g3633.t1	12	omap3956	5997	3275540	3277142	931	1	PF01494;FAD binding domain;1.7E-18
Cluster:10
Backbone_gene_id	Gene_id	Gene_positions	Chromosome-Contig	Gene_order	5'end	3'end	Gene_distance	Domain_score	Annotated_gene_function
g3860.t1	g3863.t1	-4	omap3956	6677	4107844	4109148	1844	1	PF01494;FAD binding domain;5.0E-15
g3860.t1	g3862.t1	-3	omap3956	6676	4105134	4106000	278	0	PF13469;Sulfotransferase family;9.1E-7
g3860.t1	g3861.t1	-2	omap3956	6675	4104515	4104856	1217	0	-
g3860.t1	g1125.t1	-1	omap49267b	6674	4103046	4106073	349	0	PF03033;Glycosyltransferase family 28 N-terminal domain;2.0E-21
g3860.t1	g3860.t1	0	omap3956	6673	4094819	4102697	0	0	PF02801;Beta-ketoacyl synthase, C-terminal domain;4.5E-37
g3860.t1	g1124.t1	1	omap49267b	6672	4093921	4095960	898	0	PF00412;LIM domain;4.5E-12
g3860.t1	g3859.t1	2	omap3956	6671	4093685	4094630	236	1	PF13417;Glutathione S-transferase, N-terminal domain;8.6E-6
g3860.t1	g3858.t1	3	omap3956	6670	4091922	4092399	1286	0	PF09044;Kp4;6.9E-13
g3860.t1	fg1246.t1	4	omap49267b	6669	4090769	4091317	605	0	-
g3860.t1	g3857.t1	5	omap3956	6668	4088758	4090766	3	0	PF11885;Protein of unknown function (DUF3405);2.4E-125
g3860.t1	g1123.t1	6	omap49267b	6667	4085538	4088334	424	0	PF11885;Protein of unknown function (DUF3405);1.9E-173
g3860.t1	g1122.t1	7	omap49267b	6666	4083413	4084615	923	0	-
g3860.t1	g3856.t1	8	omap3956	6665	4081582	4084095	520	0	PF06985;Heterokaryon incompatibility protein (HET);1.1E-14
g3860.t1	g1121.t1	9	omap49267b	6664	4081514	4083193	68	1	PF00551;Formyl transferase;3.0E-23
Cluster:11
Backbone_gene_id	Gene_id	Gene_positions	Chromosome-Contig	Gene_order	5'end	3'end	Gene_distance	Domain_score	Annotated_gene_function
g4144.t1	g4147.t1	-11	omap3956	7360	5384395	5384984	674	1	PF13508;Acetyltransferase (GNAT) domain;2.3E-13
g4144.t1	g1484.t1	-10	omap49267b	7359	5381609	5383721	1117	1	PF00005;ABC transporter;1.5E-15
g4144.t1	g4146.t1	-9	omap3956	7358	5378911	5380492	773	0	PF00400;WD domain, G-beta repeat;0.035
g4144.t1	g1483.t1	-8	omap49267b	7357	5377363	5379719	465	0	PF02910;Fumarate reductase flavoprotein C-term;1.5E-45
g4144.t1	g1482.t1	-7	omap49267b	7356	5375555	5376898	804	0	PF06839;GRF zinc finger;3.0E-10
g4144.t1	g4145.t1	-6	omap3956	7355	5373405	5374751	276	0	PF09825;Biotin-protein ligase, N terminal;4.3E-8
g4144.t1	fg1631.t1	-5	omap49267b	7354	5373118	5373681	1075	0	-
g4144.t1	g1481.t1	-4	omap49267b	7353	5370689	5372043	722	0	PF05922;Peptidase inhibitor I9;2.0E-15
g4144.t1	g1480.t1	-3	omap49267b	7352	5369370	5369967	609	0	PF07876;Stress responsive A/B Barrel Domain;3.4E-20
g4144.t1	g1479.t1	-2	omap49267b	7351	5367891	5368761	581	0	PF00406;Adenylate kinase;2.2E-45
g4144.t1	g1478.t1	-1	omap49267b	7350	5365917	5367310	1074	0	PF01399;PCI domain;2.2E-13
g4144.t1	g4144.t1	0	omap3956	7349	5364398	5368384	0	0	PF13193;AMP-binding enzyme C-terminal domain;2.4E-4
Cluster:12
Backbone_gene_id	Gene_id	Gene_positions	Chromosome-Contig	Gene_order	5'end	3'end	Gene_distance	Domain_score	Annotated_gene_function
g4274.t1	g7648.t1	-4	omap6850	1735	568646	571794	80	1	PF00172;Fungal Zn(2)-Cys(6) binuclear cluster domain;7.2E-9
g4274.t1	g5355.t1	-3	omap2018	1734	568566	570972	76	0	-
g4274.t1	g6014.t1	-2	omap6937a	1733	568490	569312	320	0	-
g4274.t1	g7875.t1	-1	omap46104	1732	568170	569775	493	0	PF08643;Fungal family of unknown function (DUF1776);2.8E-98
g4274.t1	g4274.t1	0	omap6908	1731	567677	571004	0	0	PF00501;AMP-binding enzyme;3.7E-28
g4274.t1	g7647.t1	1	omap6850	1730	567331	568038	346	0	-
g4274.t1	g2903.t1	2	omap3956	1729	567180	568597	151	0	PF00180;Isocitrate/isopropylmalate dehydrogenase;2.2E-129
g4274.t1	g6904.t1	3	omap49267a	1728	567111	569146	69	0	PF03142;Chitin synthase;6.1E-7
g4274.t1	g7299.t1	4	omap6109	1727	567080	570360	31	1	PF00773;RNB domain;1.9E-51
g4274.t1	g6472.t1	5	omap6937b	1726	565467	567536	456	0	PF04677;Protein similar to CwfJ C-terminus 1;3.4E-26
g4274.t1	g5354.t1	6	omap2018	1725	565186	565887	281	0	-
g4274.t1	g7646.t1	7	omap6850	1724	564689	566240	353	0	-
g4274.t1	g4273.t1	8	omap6908	1723	564524	564928	165	0	PF06766;Fungal hydrophobin;1.1E-25
g4274.t1	g7874.t1	9	omap46104	1722	564033	565835	491	0	PF01425;Amidase;4.1E-91
g4274.t1	g6903.t1	10	omap49267a	1721	563955	565689	78	0	PF00291;Pyridoxal-phosphate dependent enzyme;9.8E-62
g4274.t1	g117.t1	11	omap49267b	1720	563480	568602	475	1	PF00005;ABC transporter;7.6E-16
Cluster:13
Backbone_gene_id	Gene_id	Gene_positions	Chromosome-Contig	Gene_order	5'end	3'end	Gene_distance	Domain_score	Annotated_gene_function
g4462.t1	g4462.t1	0	omap6908	3299	1236387	1242144	0	1	PF00501;AMP-binding enzyme;2.0E-78
g4462.t1	fg7928.t1	1	omap49267a	3298	1236023	1237455	364	0	-
g4462.t1	g6634.t1	2	omap6937b	3297	1235838	1237020	185	0	-
g4462.t1	g316.t1	3	omap49267b	3296	1234633	1236724	296	0	-
g4462.t1	g6633.t1	4	omap6937b	3295	1233480	1235540	907	0	PF06418;CTP synthase N-terminus;1.9E-113
g4462.t1	g3092.t1	5	omap3956	3294	1233160	1233823	320	0	PF03645;Tctex-1 family;1.5E-33
g4462.t1	g4461.t1	6	omap6908	3293	1232346	1234261	438	1	PF07690;Major Facilitator Superfamily;2.7E-37
Cluster:14
Backbone_gene_id	Gene_id	Gene_positions	Chromosome-Contig	Gene_order	5'end	3'end	Gene_distance	Domain_score	Annotated_gene_function
g4574.t1	g6766.t1	-8	omap6937b	4234	1728739	1730377	372	1	PF01494;FAD binding domain;2.0E-10
g4574.t1	g6765.t1	-7	omap6937b	4233	1727161	1728367	65	0	PF04444;Catechol dioxygenase N terminus;1.1E-13
g4574.t1	g3222.t1	-6	omap3956	4232	1725415	1727226	581	0	-
g4574.t1	g6764.t1	-5	omap6937b	4231	1724088	1725996	227	0	PF02515;CoA-transferase family III;3.8E-32
g4574.t1	g461.t1	-4	omap49267b	4230	1723861	1730432	48	0	PF02207;Putative zinc finger in N-recognin (UBR box);4.7E-17
g4574.t1	g3221.t1	-3	omap3956	4229	1722898	1723909	15	0	PF10382;Protein of unknown function (DUF2439);4.1E-26
g4574.t1	g5563.t1	-2	omap2018	4228	1722883	1724446	343	0	-
g4574.t1	g6763.t1	-1	omap6937b	4227	1722540	1723555	105	0	PF12697;Alpha/beta hydrolase family;7.3E-34
g4574.t1	g4574.t1	0	omap6908	4226	1722435	1731181	0	1	PF08240;Alcohol dehydrogenase GroES-like domain;1.1E-9
Cluster:15
Backbone_gene_id	Gene_id	Gene_positions	Chromosome-Contig	Gene_order	5'end	3'end	Gene_distance	Domain_score	Annotated_gene_function
g4585.t1	g6785.t1	-6	omap6937b	4313	1788520	1789389	288	1	PF07992;Pyridine nucleotide-disulphide oxidoreductase;1.7E-6
g4585.t1	g5575.t1	-5	omap2018	4312	1786006	1789677	503	0	PF03104;DNA polymerase family B, exonuclease domain;2.2E-10
g4585.t1	g6784.t1	-4	omap6937b	4311	1785503	1787378	477	0	PF01391;Collagen triple helix repeat (20 copies);2.5E-6
g4585.t1	g5574.t1	-3	omap2018	4310	1784607	1785980	116	0	PF14260;C4-type zinc-finger of DNA polymerase delta;2.0E-17
g4585.t1	g479.t1	-2	omap49267b	4309	1783592	1786096	178	0	PF07034;Origin recognition complex (ORC) subunit 3 N-terminus;6.7E-34
g4585.t1	g6783.t1	-1	omap6937b	4308	1783414	1783799	34	0	-
g4585.t1	g4585.t1	0	omap6908	4307	1783380	1788651	0	1	PF00501;AMP-binding enzyme;3.8E-5
Cluster:16
Backbone_gene_id	Gene_id	Gene_positions	Chromosome-Contig	Gene_order	5'end	3'end	Gene_distance	Domain_score	Annotated_gene_function
g5232.t1	g2761.t1	-10	omap3956	289	79951	82214	215	1	PF07690;Major Facilitator Superfamily;1.4E-41
g5232.t1	g7513.t1	-9	omap6850	288	79736	80638	23	0	PF13499;EF-hand domain pair;1.5E-13
g5232.t1	g7928.t1	-8	omap6931	287	79553	80661	368	0	-
g5232.t1	g7728.t1	-7	omap46104	286	79185	81053	371	1	PF09337;His(2)-Cys(2) zinc finger;3.7E-20
g5232.t1	fg8975.t1	-6	scaf22	285	78814	81743	288	0	-
g5232.t1	g6817.t1	-5	omap49267a	284	78526	80635	183	0	-
g5232.t1	g5877.t1	-4	omap6937a	283	78343	79135	100	0	-
g5232.t1	g7512.t1	-3	omap6850	282	77952	79035	405	0	PF10294;Putative methyltransferase;8.2E-9
g5232.t1	g7927.t1	-2	omap6931	281	77204	78357	254	0	PF00400;WD domain, G-beta repeat;4.8E-4
g5232.t1	g7727.t1	-1	omap46104	280	76950	78805	433	0	PF00118;TCP-1/cpn60 chaperonin family;5.3E-142
g5232.t1	g5232.t1	0	omap2018	279	76517	84426	0	0	PF00109;Beta-ketoacyl synthase, N-terminal domain;1.3E-71
g5232.t1	fg7076.t1	1	omap6937b	278	75873	77473	644	0	PF03221;Tc5 transposase DNA-binding domain;6.7E-5
g5232.t1	g6365.t1	2	omap6937b	277	75301	75575	298	0	-
g5232.t1	g7726.t1	3	omap46104	276	75134	76039	167	0	-
g5232.t1	g7926.t1	4	omap6931	275	75067	76660	67	0	-
g5232.t1	g7182.t1	5	omap6109	274	74997	76247	70	0	PF11958;Domain of unknown function (DUF3472);1.7E-9
g5232.t1	g8052.t1	6	scaf22	273	74876	76872	121	0	PF00735;Septin;4.5E-104
g5232.t1	g7511.t1	7	omap6850	272	74541	77282	335	0	PF00694;Aconitase C-terminal domain;5.3E-44
g5232.t1	g5231.t1	8	omap2018	271	73979	75515	562	1	PF01494;FAD binding domain;5.3E-16
g5232.t1	g2760.t1	9	omap3956	270	73084	75268	247	0	PF00291;Pyridoxal-phosphate dependent enzyme;7.5E-27
g5232.t1	g8051.t1	10	scaf22	269	72769	74094	315	1	PF01027;Inhibitor of apoptosis-promoting Bax1;3.5E-48
Cluster:17
Backbone_gene_id	Gene_id	Gene_positions	Chromosome-Contig	Gene_order	5'end	3'end	Gene_distance	Domain_score	Annotated_gene_function
g6613.t1	g6613.t1	0	omap6937b	3111	1137359	1145596	0	0	PF00668;Condensation domain;3.4E-23
g6613.t1	g4430.t1	1	omap6908	3110	1137301	1137819	58	0	-
g6613.t1	g288.t1	2	omap49267b	3109	1136443	1137572	247	0	PF05176;ATP10 protein;1.6E-83
g6613.t1	g3058.t1	3	omap3956	3108	1136358	1138466	85	1	PF00172;Fungal Zn(2)-Cys(6) binuclear cluster domain;1.6E-10
g6613.t1	g7070.t1	4	omap49267a	3107	1134900	1136448	90	0	PF00722;Glycosyl hydrolases family 16;7.2E-43
g6613.t1	g6185.t1	5	omap6937a	3106	1133868	1135743	705	1	PF07690;Major Facilitator Superfamily;4.5E-17
Cluster:18
Backbone_gene_id	Gene_id	Gene_positions	Chromosome-Contig	Gene_order	5'end	3'end	Gene_distance	Domain_score	Annotated_gene_function
g6948.t1	g6948.t1	0	omap49267a	2167	722919	726770	0	1	PF00550;Phosphopantetheine attachment site;2.9E-9
g6948.t1	g7341.t1	1	omap6109	2166	721991	723675	756	0	PF02984;Cyclin, C-terminal domain;3.6E-34
g6948.t1	g7340.t1	2	omap6109	2165	721339	721969	22	0	-
g6948.t1	g6511.t1	3	omap6937b	2164	721257	722555	82	0	PF11710;G protein-coupled glucose receptor regulating Gpa2;7.3E-20
g6948.t1	g6058.t1	4	omap6937a	2163	720860	721990	397	0	PF11327;Protein of unknown function (DUF3129);4.7E-70
g6948.t1	g169.t1	5	omap49267b	2162	720289	723016	571	0	PF12505;Protein of unknown function (DUF3712);1.3E-6
g6948.t1	g7683.t1	6	omap6850	2161	720163	723249	126	0	PF04191;Phospholipid methyltransferase;1.8E-20
g6948.t1	g2935.t1	7	omap3956	2160	719070	721124	961	1	PF00083;Sugar (and other) transporter;6.8E-65
Cluster:19
Backbone_gene_id	Gene_id	Gene_positions	Chromosome-Contig	Gene_order	5'end	3'end	Gene_distance	Domain_score	Annotated_gene_function
g6986.t1	g6986.t1	0	omap49267a	2470	830490	840311	0	0	PF00550;Phosphopantetheine attachment site;4.4E-7
g6986.t1	g6094.t1	1	omap6937a	2469	829936	831003	513	0	PF04564;U-box domain;7.0E-19
g6986.t1	fg7276.t1	2	omap6937b	2468	829490	830041	105	0	-
g6986.t1	g198.t1	3	omap49267b	2467	829393	831012	97	1	PF11951;Fungal specific transcription factor domain;2.5E-7
Cluster:20
Backbone_gene_id	Gene_id	Gene_positions	Chromosome-Contig	Gene_order	5'end	3'end	Gene_distance	Domain_score	Annotated_gene_function
g7163.t1	g7163.t1	0	omap49267a	3936	1540128	1545217	0	0	PF00501;AMP-binding enzyme;5.6E-24
g7163.t1	g5510.t1	1	omap2018	3935	1539535	1543507	593	0	PF02463;RecF/RecN/SMC N terminal domain;1.8E-60
g7163.t1	g6309.t1	2	omap6937a	3934	1538590	1539525	10	0	-
g7163.t1	g7486.t1	3	omap6109	3933	1538508	1540246	82	0	PF00622;SPRY domain;9.2E-8
g7163.t1	g413.t1	4	omap49267b	3932	1537370	1539179	671	1	PF00172;Fungal Zn(2)-Cys(6) binuclear cluster domain;4.4E-8
g7163.t1	g6726.t1	5	omap6937b	3931	1537313	1539791	57	0	PF01207;Dihydrouridine synthase (Dus);7.8E-28
g7163.t1	g5509.t1	6	omap2018	3930	1537291	1538656	22	0	PF02002;TFIIE alpha subunit;1.5E-11
g7163.t1	g7485.t1	7	omap6109	3929	1536917	1538274	374	0	-
g7163.t1	g6308.t1	8	omap6937a	3928	1535800	1536681	236	1	PF00106;short chain dehydrogenase;6.2E-23
Cluster:21
Backbone_gene_id	Gene_id	Gene_positions	Chromosome-Contig	Gene_order	5'end	3'end	Gene_distance	Domain_score	Annotated_gene_function
g7201.t1	g7201.t1	0	omap6109	439	126477	135872	0	0	PF00501;AMP-binding enzyme;1.1E-84
g7201.t1	g7941.t1	1	omap6931	438	126423	126863	54	0	-
g7201.t1	g8.t1	2	omap49267b	437	126002	127569	421	0	PF02201;SWIB/MDM2 domain;5.7E-11
g7201.t1	g5891.t1	3	omap6937a	436	125901	126818	101	0	PF13881;Ubiquitin-2 like Rad60 SUMO-like;3.6E-11
g7201.t1	g2777.t1	4	omap3956	435	125357	128230	544	0	PF08726;Ca2+ insensitive EF hand;5.4E-27
g7201.t1	g7744.t1	5	omap46104	434	125255	130484	102	0	PF00069;Protein kinase domain;2.1E-65
g7201.t1	g5890.t1	6	omap6937a	433	124663	125164	91	0	PF05348;Proteasome maturation factor UMP1;1.5E-25
g7201.t1	g7526.t1	7	omap6850	432	124478	137651	185	1	PF08393;Dynein heavy chain, N-terminal region 2;2.2E-129
g7201.t1	g7940.t1	8	omap6931	431	124113	125872	365	0	PF10397;Adenylosuccinate lyase C-terminus;4.5E-14
g7201.t1	g7.t1	9	omap49267b	430	123966	124857	147	0	PF05739;SNARE domain;2.4E-13
g7201.t1	fg7088.t1	10	omap6937b	429	123193	124317	351	0	-
g7201.t1	g7200.t1	11	omap6109	428	123077	124503	116	1	PF07992;Pyridine nucleotide-disulphide oxidoreductase;4.1E-18
g7201.t1	g2776.t1	12	omap3956	427	122344	124133	370	1	PF01565;FAD binding domain;3.6E-35
g7201.t1	g5889.t1	13	omap6937a	426	122136	124106	27	1	PF00005;ABC transporter;7.6E-10
Cluster:22
Backbone_gene_id	Gene_id	Gene_positions	Chromosome-Contig	Gene_order	5'end	3'end	Gene_distance	Domain_score	Annotated_gene_function
g7202.t1	g5897.t1	-14	omap6937a	488	142982	144541	106	1	PF00155;Aminotransferase class I and II;3.5E-81
g7202.t1	g5245.t1	-13	omap2018	487	142650	144647	1	0	PF01019;Gamma-glutamyltranspeptidase;2.7E-141
g7202.t1	g7948.t1	-12	omap6931	486	142402	144646	122	1	PF04082;Fungal specific transcription factor domain;2.7E-5
g7202.t1	g5244.t1	-11	omap2018	485	142280	142561	279	0	-
g7202.t1	g15.t1	-10	omap49267b	484	142001	144691	157	1	PF00005;ABC transporter;1.8E-15
g7202.t1	g7527.t1	-9	omap6850	483	141844	143310	348	0	PF08611;Fungal protein of unknown function (DUF1774);8.9E-34
g7202.t1	g2782.t1	-8	omap3956	482	141376	142962	93	0	-
g7202.t1	g7747.t1	-7	omap46104	481	140526	143055	89	0	PF04437;RINT-1 / TIP-1 family;1.3E-84
g7202.t1	g5896.t1	-6	omap6937a	480	140437	141634	452	1	PF10496;SNARE-complex protein Syntaxin-18 N-terminus;3.7E-13
g7202.t1	g14.t1	-5	omap49267b	479	139925	141182	100	0	PF12799;Leucine Rich repeats (2 copies);1.0E-6
g7202.t1	g4182.t1	-4	omap6908	478	139825	143793	68	0	-
g7202.t1	g5243.t1	-3	omap2018	477	139757	141799	220	1	PF07690;Major Facilitator Superfamily;1.5E-39
g7202.t1	fg9000.t1	-2	scaf22	476	139537	140056	150	0	-
g7202.t1	g5895.t1	-1	omap6937a	475	139387	139888	234	0	-
g7202.t1	g7202.t1	0	omap6109	474	139153	144125	0	0	PF00501;AMP-binding enzyme;5.0E-48
g7202.t1	g2781.t1	1	omap3956	473	138212	139140	13	0	PF00378;Enoyl-CoA hydratase/isomerase family;8.1E-72
g7202.t1	g4181.t1	2	omap6908	472	138101	138433	111	0	-
g7202.t1	fg7094.t1	3	omap6937b	471	137975	138581	126	0	-
g7202.t1	g7947.t1	4	omap6931	470	137775	139265	200	0	-
g7202.t1	g5242.t1	5	omap2018	469	137612	138202	163	0	PF00450;Serine carboxypeptidase;9.9E-9
g7202.t1	g7746.t1	6	omap46104	468	137179	138248	46	0	PF12351;Ca2+ regulator and membrane fusion protein Fig1;4.6E-57
g7202.t1	g13.t1	7	omap49267b	467	136934	138739	245	0	PF01399;PCI domain;5.7E-10
g7202.t1	g5894.t1	8	omap6937a	466	136750	138117	184	1	PF07690;Major Facilitator Superfamily;9.7E-47
Cluster:23
Backbone_gene_id	Gene_id	Gene_positions	Chromosome-Contig	Gene_order	5'end	3'end	Gene_distance	Domain_score	Annotated_gene_function
g7204.t1	g5249.t1	-5	omap2018	513	151749	152872	144	1	PF14226;non-haem dioxygenase in morphine synthesis N-terminal;2.1E-9
g7204.t1	g5901.t1	-4	omap6937a	512	150777	152728	560	0	PF00171;Aldehyde dehydrogenase family;1.5E-134
g7204.t1	g7530.t1	-3	omap6850	511	150217	152139	87	0	-
g7204.t1	g7751.t1	-2	omap46104	510	150130	151932	278	0	PF13540;Regulator of chromosome condensation (RCC1) repeat;8.1E-10
g7204.t1	g7950.t1	-1	omap6931	509	149852	151390	146	1	PF02852;Pyridine nucleotide-disulphide oxidoreductase, dimerisation domain;1.2E-21
g7204.t1	g7204.t1	0	omap6109	508	149706	153806	0	0	PF02801;Beta-ketoacyl synthase, C-terminal domain;2.0E-17
g7204.t1	g2783.t1	1	omap3956	507	149159	152604	547	0	PF13886;Domain of unknown function (DUF4203);1.6E-33
g7204.t1	g8068.t1	2	scaf22	506	148984	153027	175	0	-
g7204.t1	g5900.t1	3	omap6937a	505	148853	149821	131	0	-
g7204.t1	g17.t1	4	omap49267b	504	147864	150692	871	0	PF01218;Coproporphyrinogen III oxidase;4.6E-134
g7204.t1	g5248.t1	5	omap2018	503	147796	149535	68	0	PF00795;Carbon-nitrogen hydrolase;2.1E-23
g7204.t1	g7750.t1	6	omap46104	502	147218	149864	329	0	PF04136;Sec34-like family;3.9E-23
g7204.t1	g7529.t1	7	omap6850	501	146448	149856	8	1	PF00106;short chain dehydrogenase;1.1E-29
g7204.t1	g7203.t1	8	omap6109	500	146443	148024	5	1	PF00067;Cytochrome P450;1.2E-60
g7204.t1	g5899.t1	9	omap6937a	499	146400	148021	3	0	PF04981;NMD3 family;7.4E-71
g7204.t1	g16.t1	10	omap49267b	498	146341	147535	59	0	PF01398;JAB1/Mov34/MPN/PAD-1 ubiquitin protease;2.6E-28
g7204.t1	g7949.t1	11	omap6931	497	146185	147234	156	0	PF01375;Heat-labile enterotoxin alpha chain;1.8E-16
g7204.t1	g5247.t1	12	omap2018	496	145945	147261	27	1	PF07690;Major Facilitator Superfamily;3.5E-18
Cluster:24
Backbone_gene_id	Gene_id	Gene_positions	Chromosome-Contig	Gene_order	5'end	3'end	Gene_distance	Domain_score	Annotated_gene_function
g8001.t1	g4213.t1	-9	omap6908	953	307534	308316	82	1	PF00583;Acetyltransferase (GNAT) family;4.5E-7
g8001.t1	g66.t1	-8	omap49267b	952	307452	309000	745	0	PF00328;Histidine phosphatase superfamily (branch 2);1.1E-21
g8001.t1	g8002.t1	-7	omap6931	951	306707	312021	204	0	PF00668;Condensation domain;1.1E-38
g8001.t1	g5939.t1	-6	omap6937a	950	306503	307701	503	0	PF02102;Deuterolysin metalloprotease (M35) family;1.5E-67
g8001.t1	g7574.t1	-5	omap6850	949	305253	306000	5	0	PF04178;Got1/Sft2-like family;2.7E-17
g8001.t1	g6405.t1	-4	omap6937b	948	305248	305855	585	0	PF00173;Cytochrome b5-like Heme/Steroid binding domain;2.1E-13
g8001.t1	g7573.t1	-3	omap6850	947	303962	304663	656	0	PF00235;Profilin;6.4E-34
g8001.t1	g65.t1	-2	omap49267b	946	303306	305852	13	0	-
g8001.t1	g5283.t1	-1	omap2018	945	303293	303679	539	0	-
g8001.t1	g8001.t1	0	omap6931	944	302754	305811	0	0	PF00550;Phosphopantetheine attachment site;1.3E-11
