# Supplementary material for: Comparative Genomic Analysis of Drechmeria coniospora Reveals Core and Specific Genetic Requirements for Fungal Endoparasitism of Nematodes
Source: PLoS Genet. 2016 May 6;12(5):e1006017. doi: 10.1371/journal.pgen.1006017 (PMC4859500; doi:10.1371/journal.pgen.1006017)
Supplement: S10 Table — The first sheet gives the number of times a given PHI-base entry was returned as the top hit for a D. coniospora protein (indicated in the column ‘Occurrence’; data derived from the column ‘PHIBASE’ in S5 Table). The second sheet lists the PHI-base entries for those hit by 5 or more predicted D. coniospora proteins. Certain indicated functional categories are highlighted in colour. The third sheet is an extract of the InterproScan data in S5 Table for all the D. coniospora proteins listed in the second sheet, and the following 7 sheets are extracts for the proteins corresponding to the PHI-base entries hit at least 10 times. (XLSX) [file pgen.1006017.s010.xlsx]

## Sheet: All
Occurences	PHI-base ID	Protein name	Accession number	Species ID	Species name	Phenotype
18	PHI:267	MLT1	AAD51594	5476	Candida albicans	Reduced virulence
16	PHI:2042	ABC3	Q3Y5V5	148305	Magnaporthe oryzae (related: Magnaporthe grisea)	Loss of pathogenicity
16	PHI:339	CLPT1	CAC41973	290576	Colletotrichum lindemuthianum	Reduced virulence
13	PHI:211	CaTUP1	AAB63195	5476	Candida albicans	Reduced virulence
11	PHI:144	CHT42	AAC05829	29875	Trichoderma virens	Reduced virulence
11	PHI:2968	Hxs1	J9VQA5	5207	Cryptococcus neoformans	Reduced virulence
11	PHI:404	PTH11	AAD30436	318829	Magnaporthe oryzae	Reduced virulence
10	PHI:2644	thioredoxin 1	P0AA28	90371	Salmonella enterica serovar Typhimurium	Reduced virulence
9	PHI:2117	SPM1	P58371	148305	Magnaporthe oryzae (related: Magnaporthe grisea)	Reduced virulence
9	PHI:2357	CYP52X1	E2EAF6	475271	Beauveria bassiana	Reduced virulence
9	PHI:2511	Pes1	Q4WT66	746128	Aspergillus fumigatus	Reduced virulence
9	PHI:2654	DUR1,2	Q59VF3	5476	Candida albicans	Reduced virulence
9	PHI:2976	CgOPT1	C6ZRH8	29905	Colletotrichum gloeosporioides f. sp. aeschynomenes	Reduced virulence
9	PHI:423	VAD1	AAV41010	5207	Cryptococcus neoformans	Reduced virulence
9	PHI:465	KIN2	AAB63337	5270	Ustilago maydis	Reduced virulence
9	PHI:784	MGG_00056	EDK03390	318829	Magnaporthe oryzae	Reduced virulence
8	PHI:2321	SidI	Q4WR83	746128	Aspergillus fumigatus	Reduced virulence
8	PHI:2322	SidH	Q4WF54	746128	Aspergillus fumigatus	Reduced virulence
8	PHI:2570	CYB2	Q6FM61	5478	Candida glabrata	Reduced virulence
7	PHI:2058	LHS1	MGG_06648.5	148305	Magnaporthe oryzae (related: Magnaporthe grisea)	Reduced virulence
7	PHI:2601	Oligopeptidase B	Q94795	5693	Trypanosoma cruzi	Reduced virulence
7	PHI:2821	SNF2	Q5ALP9	5476	Candida albicans	Reduced virulence
7	PHI:698	CtxA	AAF94614	243277	Vibrio cholerae	Reduced virulence
6	PHI:270	RHO1	BAA24262	5476	Candida albicans	Loss of pathogenicity
6	PHI:319	SQL2	AAO19638	5270	Ustilago maydis	Reduced virulence
6	PHI:438	BcBOT1 (related: CND5)	AAQ16576	40559	Botrytis cinerea	Reduced virulence
6	PHI:812	MGG_10702	EDJ94108	318829	Magnaporthe oryzae	Reduced virulence
5	PHI:1046	CTB5	ABK64182	29003	Cercospora nicotianae	Reduced virulence
5	PHI:2022	BUF1	MGG_02252	148305	Magnaporthe oryzae (related: Magnaporthe grisea)	Loss of pathogenicity
5	PHI:2034	MFP1	G4MZY1	148305	Magnaporthe oryzae (related: Magnaporthe grisea)	Reduced virulence
5	PHI:2067	ABC4	MGG_00937	148305	Magnaporthe oryzae (related: Magnaporthe grisea)	Loss of pathogenicity
5	PHI:213	CPA1	AAF69795	5207	Cryptococcus neoformans	Reduced virulence
5	PHI:2240	Srt1	Q4PBY9	5270	Ustilago maydis	reduced virulence
5	PHI:2822	Cxt1p	Q5K8R6	5207	Cryptococcus neoformans	Reduced virulence
5	PHI:441	BTP1	CAE55153	40559	Botrytis cinerea	Reduced virulence
5	PHI:479	MEP1	AAQ07436	199306	Coccidioides posadasii	Reduced virulence
5	PHI:785	MGG_04128	EDJ99431	318829	Magnaporthe oryzae	Reduced virulence
4	PHI:157	TOXF	AAD45321	5017	Cochliobolus carbonum	Loss of pathogenicity
4	PHI:184	RBT4	AAG09789	5476	Candida albicans	Reduced virulence
4	PHI:208	CaNAG5	BAB43816	5476	Candida albicans	Reduced virulence
4	PHI:226	PEX6	AAK16738	5462	Colletotrichum lagenarium	Loss of pathogenicity
4	PHI:2491	FgPTC1	I1RJS9	5518	Gibberella zeae (related: Fusarium graminearum)	Reduced virulence
4	PHI:277	BCP1	AAQ16572	40559	Botrytis cinerea	Reduced virulence
4	PHI:280	CCN1	AAG36938	5207	Cryptococcus neoformans	Reduced virulence
4	PHI:2825	SET1	Q5ABG1	5476	Candida albicans	Reduced virulence
4	PHI:3090	pamA	V9W6M6	147375	Paenibacillus larvae	reduced virulence
4	PHI:3278	CoIra1	N4V0R3	5465	Colletotrichum orbiculare	reduced virulence
4	PHI:364	MIT1	EAK95175	5476	Candida albicans	Reduced virulence
4	PHI:432	FGL1	AAQ23181	5518	Fusarium graminearum	Reduced virulence
4	PHI:440	PMR1	CAB87245	5476	Candida albicans	Reduced virulence
4	PHI:443	CBL1		5518	Fusarium graminearum	Reduced virulence
4	PHI:482	LAEA	AAR01218	5085	Aspergillus fumigatus	Reduced virulence
4	PHI:504	LEU2	CAA42366	4932	Saccharomyces cerevisiae	Reduced virulence
4	PHI:513	ARN1 (related: SIT1)	EAK97011	5476	Candida albicans	Reduced virulence
4	PHI:598	THIOL	ABB55459	5022	Leptosphaeria maculans	Reduced virulence
4	PHI:881	MGG_04556	EDJ96020	318829	Magnaporthe oryzae	Reduced virulence
4	PHI:882	MGG_04985	EDJ95433	318829	Magnaporthe oryzae	Reduced virulence
4	PHI:893	MGG_02986	EDK01543	318829	Magnaporthe oryzae	Reduced virulence
3	PHI:1051	CTB3	ABC79591	29003	Cercospora nicotianae	Reduced virulence
3	PHI:1133	Lmepi	B9DR51	5022	Leptosphaeria maculans	Loss of pathogenicity
3	PHI:1317	GzBrom002	I1RQE9	5518	Gibberella zeae (related: Fusarium graminearum)	Reduced virulence
3	PHI:160	AMT	AAF01762	5599	Alternaria alternata	Loss of pathogenicity
3	PHI:1648	GzWing020	I1RWP1	5518	Gibberella zeae (related: Fusarium graminearum)	Reduced virulence
3	PHI:1772	GzZC087	I1S053	5518	Gibberella zeae (related: Fusarium graminearum)	Reduced virulence
3	PHI:178	pabaA	AAD31929	5085	Aspergillus fumigatus	Reduced virulence
3	PHI:2097	Neo1	MGG_04066	148305	Magnaporthe oryzae (related: Magnaporthe grisea)	Loss of pathogenicity
3	PHI:2141	CDC15	XP_001406795	148305	Magnaporthe oryzae (related: Magnaporthe grisea)	Loss of pathogenicity
3	PHI:2309	BcatrB	Q9UW03	40559	Botrytis cinerea	Reduced virulence
3	PHI:2419	CID1	I1RKF3	5518	Gibberella zeae (related: Fusarium graminearum)	Reduced virulence
3	PHI:242	CaTPS2	CAC17748	5476	Candida albicans	Reduced virulence
3	PHI:243	CHIP6	AAD00894	5457	Colletotrichum gloeosporioides	Reduced virulence
3	PHI:244	CLAP1	AAN62846	290576	Colletotrichum lindemuthianum	Loss of pathogenicity
3	PHI:259	GPI7	AAL83897	5476	Candida albicans	Reduced virulence
3	PHI:26	CaMDR1	CAA37820	5476	Candida albicans	Reduced virulence
3	PHI:2728	FgERG4	I1RZZ3	5518	Fusarium graminearum	Reduced virulence
3	PHI:286	CLC-A	AAO73005	5207	Cryptococcus neoformans	Reduced virulence
3	PHI:2866	ORF19.3625	Q59Y24	5476	Candida albicans	Reduced virulence
3	PHI:2895	F-avi4330	B9JV05	373	Agrobacterium vitis	Loss of pathogenicity
3	PHI:3028	Vatr2	A5CVB7	28447	Clavibacter michiganensis	reduced virulence
3	PHI:320	SSN6	AAL54912	5476	Candida albicans	Reduced virulence
3	PHI:3257	MoIlv1	G4MU34	318829	Magnaporthe oryzae	reduced virulence
3	PHI:3287	CgVps34	Q6FSR7	5478	Candida glabrata	reduced virulence
3	PHI:3411	bscN	O68539	518	Bordetella bronchiseptica	reduced virulence
3	PHI:419	CSH1	AAP93915	5476	Candida albicans	Reduced virulence
3	PHI:510	CaNAG3	EAK93097	5476	Candida albicans	Reduced virulence
3	PHI:799	MGG_03530	EDJ94565	318829	Magnaporthe oryzae	Reduced virulence
3	PHI:816	MGG_04582	EDJ95999	318829	Magnaporthe oryzae	Reduced virulence
2	PHI:1049	CTB2	ABK64180	29003	Cercospora nicotianae	Reduced virulence
2	PHI:105	PLB1	AAC61890	5476	Candida albicans	Reduced virulence
2	PHI:1056	CgCHSV	AAL23719	31870	Colletotrichum graminicola	Reduced virulence
2	PHI:1071	Gas1	CAF05793	5270	Ustilago maydis	Loss of pathogenicity
2	PHI:1202	(Sc Cla4)	I1RS48	5518	Gibberella zeae (related: Fusarium graminearum)	Reduced virulence
2	PHI:1211	FGSG_06970	I1RRQ8	5518	Gibberella zeae (related: Fusarium graminearum)	Reduced virulence
2	PHI:133	AKT1	BAA36588	5599	Alternaria alternata	Loss of pathogenicity
2	PHI:1671	GzCCHC011	Q4HWE2	5518	Gibberella zeae (related: Fusarium graminearum)	Reduced virulence
2	PHI:17	ACP	CAA43678	5482	Candida tropicalis	Reduced virulence
2	PHI:174	GNA1	BAA36496	5476	Candida albicans	Reduced virulence
2	PHI:1921	GzZC236	I1RCH8	5518	Gibberella zeae (related: Fusarium graminearum)	Reduced virulence
2	PHI:2084	Moatg18	MGG_03139	148305	Magnaporthe oryzae (related: Magnaporthe grisea)	Reduced virulence
2	PHI:2106	1-phosphatidylinositol-4,5-bisphosphate phosphodiesterase delta 1	MGG_05332	148305	Magnaporthe oryzae (related: Magnaporthe grisea)	Reduced virulence
2	PHI:2115	Annexin A7	MGG_06847	148305	Magnaporthe oryzae (related: Magnaporthe grisea)	Loss of pathogenicity
2	PHI:2134	MoHox5	MGG_07437	148305	Magnaporthe oryzae (related: Magnaporthe grisea)	reduced virulence
2	PHI:2171	Peroxisomal copper amine oxidase	MGG_02681	148305	Magnaporthe oryzae (related: Magnaporthe grisea)	Reduced virulence
2	PHI:2174	NMR2	MGG_02860	148305	Magnaporthe oryzae (related: Magnaporthe grisea)	Reduced virulence
2	PHI:2219	don1	XP_758565	5270	Ustilago maydis	Reduced virulence
2	PHI:231	RPK1	AAK31209	5462	Colletotrichum lagenarium	Loss of pathogenicity
2	PHI:2395	GzSYN1	I1RBM2	5518	Gibberella zeae (related: Fusarium graminearum)	Reduced virulence
2	PHI:2453	Snt2	D9J222	61369	Fusarium oxysporum f.sp. melonis	Reduced virulence
2	PHI:249	CYP1	AAG13968	318829	Magnaporthe oryzae	Reduced virulence
2	PHI:253	FOS1	AAK27436	5085	Aspergillus fumigatus	Reduced virulence
2	PHI:254	FOW1	BAB85760	5507	Fusarium oxysporum	Reduced virulence
2	PHI:256	GAS1	AAK52794	318829	Magnaporthe oryzae	Reduced virulence
2	PHI:2562	Cwt1	Q59M50	5476	Candida albicans	Reduced virulence
2	PHI:2563	DPP3	Q5AH74	5476	Candida albicans	Reduced virulence
2	PHI:257	GAS2	AAF74764	318829	Magnaporthe oryzae	Reduced virulence
2	PHI:265	MET3	AAL92174	5207	Cryptococcus neoformans	Loss of pathogenicity
2	PHI:2655	lon	K1C7N5	287	Pseudomonas aeruginosa	Reduced virulence
2	PHI:2693	GcABC-G1	F0XP73	226899	Grosmannia clavigera	Reduced virulence
2	PHI:2710	mepB	H8ZZ79	474922	Colletotrichum gloeosporioides	Reduced virulence
2	PHI:2731	VdSge1	G2XD29	27337	Verticillium dahliae	Loss of pathogenicity
2	PHI:2808	gas1	Q2KN79	59765	Fusarium oxysporum f. sp. Lycopersici	Reduced virulence
2	PHI:2835	RED2	C3JXE8	5016	Cochliobolus heterostrophus	Reduced virulence
2	PHI:2837	OXI1	D2SZX7	5016	Cochliobolus heterostrophus	Reduced virulence
2	PHI:2839	RED1	Q8NJQ2	5016	Cochliobolus heterostrophus	Reduced virulence
2	PHI:2894	F-avi3342	B9JZT5	373	Agrobacterium vitis	Loss of pathogenicity
2	PHI:2911	Ss-pth2	A7F6V9	5180	Sclerotinia sclerotiorum	Reduced virulence
2	PHI:2920	FET3-1	E3QRA4	31870	Colletotrichum graminicola	Reduced virulence
2	PHI:2923	AaNPS6	I6YWH2	5599	Alternaria alternata	Reduced virulence
2	PHI:2954	TgNST1	B6KLD2	5811	Toxoplasma gondii	Reduced virulence
2	PHI:2959	mdh	C5BF98	67780	Edwardsiella ictaluri	Reduced virulence
2	PHI:2960	frdA	C5BDL7	67780	Edwardsiella ictaluri	Reduced virulence
2	PHI:2962	glyA	C5BEV2	67780	Edwardsiella ictaluri	Reduced virulence
2	PHI:2964	AsnB	G7TM01	129394	Xanthomonas oryzae pv. Oryzicola	Reduced virulence
2	PHI:3014	MoAND1	G5EHD3	318829	Magnaporthe oryzae	reduced virulence
2	PHI:3019	MoLys2	G5EI34	318829	Magnaporthe oryzae	reduced virulence
2	PHI:3035	FgERG3A	I1RFM2	5518	Fusarium graminearum	reduced virulence
2	PHI:316	PiGPB1	AAP55639	4787	Phytophthora infestans	Reduced virulence
2	PHI:334	CGB1	AAO25585	5016	Cochliobolus heterostrophus	Loss of pathogenicity
2	PHI:3354	rtxA1	A0A023NA98	672	Vibrio vulnificus	reduced virulence
2	PHI:3364	MMAR_1663	B2HHI1	1781	Mycobacterium marinum	reduced virulence
2	PHI:337	CHS7	AAT77184	5507	Fusarium oxysporum	Reduced virulence
2	PHI:338	CLB2	AAP94020	5270	Ustilago maydis	Reduced virulence
2	PHI:342	CpMK1	AAO27796	5116	Cryphonectria parasitica	Reduced virulence
2	PHI:346	CRU1	AAN10186	5270	Ustilago maydis	Reduced virulence
2	PHI:355	GzmetE		5518	Fusarium graminearum	Reduced virulence
2	PHI:405	PDE1	AAK07740	318829	Magnaporthe oryzae	Reduced virulence
2	PHI:434	GEL2	EAL88984	5085	Aspergillus fumigatus	Reduced virulence
2	PHI:447	MCSA	CAI61947	5085	Aspergillus fumigatus	Reduced virulence
2	PHI:487	MHP1	O94196	148305	Magnaporthe grisea	Reduced virulence
2	PHI:511	CaNAG4	EAK93098	5476	Candida albicans	Reduced virulence
2	PHI:55	PKS1	AAB08104	5016	Cochliobolus heterostrophus	Reduced virulence
2	PHI:59	THR1	BAA18962	5462	Colletotrichum lagenarium	Reduced virulence
2	PHI:68	SAP1	AAA34368	5476	Candida albicans	Reduced virulence
2	PHI:73	SAP3	AAA34372	5476	Candida albicans	Reduced virulence
2	PHI:792	MGG_09250	EDJ97946	318829	Magnaporthe oryzae	Reduced virulence
2	PHI:796	MGG_02423	EDJ98620	318829	Magnaporthe oryzae	Reduced virulence
2	PHI:801	MGG_04621	EDJ95977	318829	Magnaporthe oryzae	Reduced virulence
2	PHI:817	MGG_12252	EDK03444	318829	Magnaporthe oryzae	Reduced virulence
2	PHI:854	um01947	EAK82380	5270	Ustilago maydis	Reduced virulence
2	PHI:860	MSP1	AAX07670	318829	Magnaporthe oryzae	Reduced virulence
2	PHI:862	ClaSSD1	BAE66713	5462	Colletotrichum lagenarium	Loss of pathogenicity
2	PHI:890	MGG_07015	EDJ98043	318829	Magnaporthe oryzae	Reduced virulence
2	PHI:911	um11451		5270	Ustilago maydis	Reduced virulence
2	PHI:96	FAS2	AAA34345	5476	Candida albicans	Loss of pathogenicity
2	PHI:97	TOXC	AAC62818	5017	Cochliobolus carbonum	Reduced virulence
1	PHI:1006	HMR1	Not Available	5518	Fusarium graminearum	Reduced virulence
1	PHI:1010	SID1	XM_385547	5518	Fusarium graminearum	Reduced virulence
1	PHI:1026	bcplc1	AAB39564	40559	Botrytis cinerea	Reduced virulence
1	PHI:1047	CTB6	ABK64183	29003	Cercospora nicotianae	Reduced virulence
1	PHI:1048	CTB7	ABK64184	29003	Cercospora nicotianae	Reduced virulence
1	PHI:1061	MgRho3	ABK60346	318829	Magnaporthe oryzae	Loss of pathogenicity
1	PHI:112	MAK1	AAC49410	140110	Nectria haematococca (related: Fusarium solani)	Reduced virulence
1	PHI:1135	LmIFRD	C6KED4	5022	Leptosphaeria maculans	Loss of pathogenicity
1	PHI:116	PKSP	CAA76740	5085	Aspergillus fumigatus	Reduced virulence
1	PHI:1163	ERB1 (enhanced branching 1)	I1S042	5518	Gibberella zeae (related: Fusarium graminearum)	Reduced virulence
1	PHI:1166	ATG15	I1RFN8	5518	Gibberella zeae (related: Fusarium graminearum)	Reduced virulence
1	PHI:1167	NPC1	I1RY25	5518	Gibberella zeae (related: Fusarium graminearum)	Reduced virulence
1	PHI:1172	HDF2	I1RKC4	5518	Gibberella zeae (related: Fusarium graminearum)	Reduced virulence
1	PHI:1173	HDF1	I1RCN2	5518	Gibberella zeae (related: Fusarium graminearum)	Reduced virulence
1	PHI:1174	HDF3	I1RNQ2	5518	Gibberella zeae (related: Fusarium graminearum)	Reduced virulence
1	PHI:1175	(Sc Srb10)	I1RKR8	5518	Gibberella zeae (related: Fusarium graminearum)	Reduced virulence
1	PHI:1176	(Sc Atg1)	I1RNG8	5518	Gibberella zeae (related: Fusarium graminearum)	Reduced virulence
1	PHI:1177	(Sc Fpk1)	I1RKH9	5518	Gibberella zeae (related: Fusarium graminearum)	Reduced virulence
1	PHI:1178	(Sc Cdc28)	I1RW16	5518	Gibberella zeae (related: Fusarium graminearum)	Reduced virulence
1	PHI:1180	(Sc Sat4)	I1RS32	5518	Gibberella zeae (related: Fusarium graminearum)	Reduced virulence
1	PHI:1181	(Sc Kic1)	I1RNY7	5518	Gibberella zeae (related: Fusarium graminearum)	Reduced virulence
1	PHI:1182	(Sc Mec1)	I1S8Y9	5518	Gibberella zeae (related: Fusarium graminearum)	Reduced virulence
1	PHI:1183	(Sc Cmk1/Cmk2)	I1RRX7	5518	Gibberella zeae (related: Fusarium graminearum)	Reduced virulence
1	PHI:1184	(Sc Gin4-like)	I1RWM5	5518	Gibberella zeae (related: Fusarium graminearum)	Reduced virulence
1	PHI:1185	(Sc Swe1)	I1S0J9	5518	Gibberella zeae (related: Fusarium graminearum)	Reduced virulence
1	PHI:1186	(Sc Cdc15)	I1S0Y9	5518	Gibberella zeae (related: Fusarium graminearum)	Reduced virulence
1	PHI:1187	(Sc Dbf2/Dbf20)	I1RWG6	5518	Gibberella zeae (related: Fusarium graminearum)	Reduced virulence
1	PHI:1188	(Sc Sak1)	I1RDE5	5518	Gibberella zeae (related: Fusarium graminearum)	Reduced virulence
1	PHI:1190	(Sc Pbs2)	I1RWL6	5518	Gibberella zeae (related: Fusarium graminearum)	Reduced virulence
1	PHI:1192	(Sc Cak1)	I1RLX6	5518	Gibberella zeae (related: Fusarium graminearum)	Reduced virulence
1	PHI:1193	(Sc Sky1)	I1RGD6	5518	Gibberella zeae (related: Fusarium graminearum)	Reduced virulence
1	PHI:1195	(Sc Bck1)	I1RQI2	5518	Gibberella zeae (related: Fusarium graminearum)	Reduced virulence
1	PHI:1198	(Sc Ssk2/Ssk22)	I1RA81	5518	Gibberella zeae (related: Fusarium graminearum)	Reduced virulence
1	PHI:1200	(Gsk3)	I1RT36	5518	Gibberella zeae (related: Fusarium graminearum)	Reduced virulence
1	PHI:1201	(Bud32)	Q4HYC1	5518	Gibberella zeae (related: Fusarium graminearum)	Reduced virulence
1	PHI:1203	(Sc Yck1/2/3)	I1S050	5518	Gibberella zeae (related: Fusarium graminearum)	Reduced virulence
1	PHI:1205	(Sc CDC15)	I1RA39	5518	Gibberella zeae (related: Fusarium graminearum)	Reduced virulence
1	PHI:1206	(Sp Prp4)	I1RJM8	5518	Gibberella zeae (related: Fusarium graminearum)	Reduced virulence
1	PHI:121	PTH3	AAB88888	318829	Magnaporthe oryzae	Loss of pathogenicity
1	PHI:1210	FGSG_01058	I1S077	5518	Gibberella zeae (related: Fusarium graminearum)	Reduced virulence
1	PHI:1212	FGSG_12149	I1RCJ5	5518	Gibberella zeae (related: Fusarium graminearum)	Reduced virulence
1	PHI:1214	FGSG_07816	I1RN54	5518	Gibberella zeae (related: Fusarium graminearum)	Reduced virulence
1	PHI:1215	FGSG_02838	I1RX56	5518	Gibberella zeae (related: Fusarium graminearum)	Reduced virulence
1	PHI:1216	FGSG_06420	I1RT48	5518	Gibberella zeae (related: Fusarium graminearum)	Reduced virulence
1	PHI:123	PTH9 (related: NTH1)	AAB88889	318829	Magnaporthe oryzae	Reduced virulence
1	PHI:124	INT1	AAA96019	5476	Candida albicans	Reduced virulence
1	PHI:125	SAP4	AAA17877	5476	Candida albicans	Reduced virulence
1	PHI:1291	TOP1	I1RRX4	5518	Gibberella zeae (related: Fusarium graminearum)	Reduced virulence
1	PHI:1293	GzAPSES001	I1RK32	5518	Gibberella zeae (related: Fusarium graminearum)	Reduced virulence
1	PHI:1296	GzAPSES004	I1S0Z2	5518	Gibberella zeae (related: Fusarium graminearum)	Reduced virulence
1	PHI:1297	GzAT001	I1RPU1	5518	Gibberella zeae (related: Fusarium graminearum)	Reduced virulence
1	PHI:1304	GzbHLH005	I1RCJ0	5518	Gibberella zeae (related: Fusarium graminearum)	Reduced virulence
1	PHI:1319	GzbZIP001	I1RAI5	5518	Gibberella zeae (related: Fusarium graminearum)	Reduced virulence
1	PHI:1320	ZIF1	I1RD66	5518	Gibberella zeae (related: Fusarium graminearum)	Reduced virulence
1	PHI:1325	GzbZIP007	I1RMI1	5518	Gibberella zeae (related: Fusarium graminearum)	Reduced virulence
1	PHI:1328	GzbZIP010	I1RRD2	5518	Gibberella zeae (related: Fusarium graminearum)	Reduced virulence
1	PHI:1334	GzbZIP016	I1RZI7	5518	Gibberella zeae (related: Fusarium graminearum)	Reduced virulence
1	PHI:134	AKT2	BAA36589	5599	Alternaria alternata	Loss of pathogenicity
1	PHI:1343	GzC2H003	I1RAF0	5518	Gibberella zeae (related: Fusarium graminearum)	Reduced virulence
1	PHI:1347	GzC2H007	I1RBT2	5518	Gibberella zeae (related: Fusarium graminearum)	Reduced virulence
1	PHI:1348	GzC2H008	I1RC07	5518	Gibberella zeae (related: Fusarium graminearum)	Reduced virulence
1	PHI:1353	GzC2H013	I1RCM1	5518	Gibberella zeae (related: Fusarium graminearum)	Reduced virulence
1	PHI:1354	GzC2H014	I1RCM9	5518	Gibberella zeae (related: Fusarium graminearum)	Reduced virulence
1	PHI:1364	GzC2H024	I1RJQ3	5518	Gibberella zeae (related: Fusarium graminearum)	Reduced virulence
1	PHI:1366	GzCON7	I1RJV1	5518	Gibberella zeae (related: Fusarium graminearum)	Reduced virulence
1	PHI:1379	GzC2H042	I1RQS8	5518	Gibberella zeae (related: Fusarium graminearum)	Reduced virulence
1	PHI:1382	GzC2H045	I1RRX1	5518	Gibberella zeae (related: Fusarium graminearum)	Reduced virulence
1	PHI:1384	GzC2H047	I1RSD5	5518	Gibberella zeae (related: Fusarium graminearum)	Reduced virulence
1	PHI:139	CAP10	BAC76819	5207	Cryptococcus neoformans	Reduced virulence
1	PHI:1396	GzC2H059	I1RUM9	5518	Gibberella zeae (related: Fusarium graminearum)	Reduced virulence
1	PHI:1403	GzC2H066	I1RWF1	5518	Gibberella zeae (related: Fusarium graminearum)	Reduced virulence
1	PHI:1422	GzC2H090	I1S1B7	5518	Gibberella zeae (related: Fusarium graminearum)	Reduced virulence
1	PHI:1425	GzC2H093	I1S3M6	5518	Gibberella zeae (related: Fusarium graminearum)	Reduced virulence
1	PHI:1436	GzC2H105	I1SA30	5518	Gibberella zeae (related: Fusarium graminearum)	Reduced virulence
1	PHI:1440	GzNot002	I1SA65	5518	Gibberella zeae (related: Fusarium graminearum)	Reduced virulence
1	PHI:1441	GzDDT	I1RFP4	5518	Gibberella zeae (related: Fusarium graminearum)	Reduced virulence
1	PHI:1462	GzCCAAT002	I1RC79	5518	Gibberella zeae (related: Fusarium graminearum)	Reduced virulence
1	PHI:1464	GzCCAAT004	I1RMV4	5518	Gibberella zeae (related: Fusarium graminearum)	Reduced virulence
1	PHI:1470	GzHMG002	Q4IQX3	5518	Gibberella zeae (related: Fusarium graminearum)	Reduced virulence
1	PHI:1473	GzHMG005	I1RB25	5518	Gibberella zeae (related: Fusarium graminearum)	Reduced virulence
1	PHI:1497	GzHMG029	I1RZL9	5518	Gibberella zeae (related: Fusarium graminearum)	Reduced virulence
1	PHI:1511	GzHOME009	I1RXF3	5518	Gibberella zeae (related: Fusarium graminearum)	Reduced virulence
1	PHI:1529	Gzscp	I1RS41	5518	Gibberella zeae (related: Fusarium graminearum)	Reduced virulence
1	PHI:1533	GzLam002	I1S0F5	5518	Gibberella zeae (related: Fusarium graminearum)	Reduced virulence
1	PHI:1536	GzMADS003	I1RY98	5518	Gibberella zeae (related: Fusarium graminearum)	Reduced virulence
1	PHI:1538	GzMyb002	I1RA07	5518	Gibberella zeae (related: Fusarium graminearum)	Reduced virulence
1	PHI:1553	GzMyb017	I1S7F8	5518	Gibberella zeae (related: Fusarium graminearum)	Reduced virulence
1	PHI:1556	GzNH001	I1RZY2	5518	Gibberella zeae (related: Fusarium graminearum)	Reduced virulence
1	PHI:159	URA5	AAC62627	5037	Histoplasma capsulatum	Loss of pathogenicity
1	PHI:1591	GzOB031	I1RWQ7	5518	Gibberella zeae (related: Fusarium graminearum)	Reduced virulence
1	PHI:1598	GzOB038	I1RZ35	5518	Gibberella zeae (related: Fusarium graminearum)	Reduced virulence
1	PHI:1606	GzOB047	I1S8E2	5518	Gibberella zeae (related: Fusarium graminearum)	Reduced virulence
1	PHI:1643	GzWing015	I1RS37	5518	Gibberella zeae (related: Fusarium graminearum)	Reduced virulence
1	PHI:1646	GzWing018	I1RW28	5518	Gibberella zeae (related: Fusarium graminearum)	Reduced virulence
1	PHI:1647	GzWing019	I1RWA9	5518	Gibberella zeae (related: Fusarium graminearum)	Reduced virulence
1	PHI:177	ODC	CAB56523	13684	Stagonospora nodorum	Reduced virulence
1	PHI:1793	GzZC108	I1RWT7	5518	Gibberella zeae (related: Fusarium graminearum)	Reduced virulence
1	PHI:186	RIM8	AAD51715	5476	Candida albicans	Reduced virulence
1	PHI:19	NMT	AAA17547	5207	Cryptococcus neoformans	Reduced virulence
1	PHI:1915	GzZC230	I1RSL0	5518	Gibberella zeae (related: Fusarium graminearum)	Reduced virulence
1	PHI:1917	GzZC232	I1RSE9	5518	Gibberella zeae (related: Fusarium graminearum)	Reduced virulence
1	PHI:1933	GzZC248	I1RC73	5518	Gibberella zeae (related: Fusarium graminearum)	Reduced virulence
1	PHI:196	ADE2	AAC49755	5476	Candida albicans	Reduced virulence
1	PHI:1967	GzZC282	I1RB16	5518	Gibberella zeae (related: Fusarium graminearum)	Reduced virulence
1	PHI:197	ALO1	AAC98913	5476	Candida albicans	Reduced virulence
1	PHI:1987	GzZC302	I1RAP2	5518	Gibberella zeae (related: Fusarium graminearum)	Reduced virulence
1	PHI:199	AOX1	AAF82788	5499	Cladosporium fulvum	Reduced virulence
1	PHI:200	ARG1	BAB40769	5507	Fusarium oxysporum	Reduced virulence
1	PHI:2016	PTH2	MGG_01099	148305	Magnaporthe oryzae (related: Magnaporthe grisea)	Loss of pathogenicity
1	PHI:2017	COM1	MGG_01215	148305	Magnaporthe oryzae (related: Magnaporthe grisea)	Reduced virulence
1	PHI:2019	MoPLC3	MGG_08315	148305	Magnaporthe oryzae (related: Magnaporthe grisea)	Loss of pathogenicity
1	PHI:2037	MoRic8	XP_001405357	148305	Magnaporthe oryzae (related: Magnaporthe grisea)	Loss of pathogenicity
1	PHI:2044	MoSOM1	XP_362263	148305	Magnaporthe oryzae (related: Magnaporthe grisea)	Loss of pathogenicity
1	PHI:2052	Cdc42	Q9P8I4	148305	Magnaporthe oryzae (related: Magnaporthe grisea)	Reduced virulence
1	PHI:2055	PPT1	Q1L5B8	31870	Colletotrichum graminicola (related: Glomerella graminicola)	Loss of pathogenicity
1	PHI:206	CaNAG1	BAB43821	5476	Candida albicans	Reduced virulence
1	PHI:2065	MSTU1	Q4R1B9	148305	Magnaporthe oryzae (related: Magnaporthe grisea)	Loss of pathogenicity
1	PHI:207	CaNAG2	BAB43813	5476	Candida albicans	Reduced virulence
1	PHI:2072	Moatg4	MGG_03580	148305	Magnaporthe oryzae (related: Magnaporthe grisea)	Loss of pathogenicity
1	PHI:2074	Moatg6	MGG_03694	148305	Magnaporthe oryzae (related: Magnaporthe grisea)	Loss of pathogenicity
1	PHI:2075	Moatg7	MGG_07297	148305	Magnaporthe oryzae (related: Magnaporthe grisea)	Loss of pathogenicity
1	PHI:2076	Moatg8	MGG_01062	148305	Magnaporthe oryzae (related: Magnaporthe grisea)	Loss of pathogenicity
1	PHI:2077	Moatg9	MGG_09559	148305	Magnaporthe oryzae (related: Magnaporthe grisea)	Loss of pathogenicity
1	PHI:2078	Moatg10	MGG_14737	148305	Magnaporthe oryzae (related: Magnaporthe grisea)	Loss of pathogenicity
1	PHI:2079	Moatg12	MGG_00598	148305	Magnaporthe oryzae (related: Magnaporthe grisea)	Loss of pathogenicity
1	PHI:2080	Moatg13	MGG_00454	148305	Magnaporthe oryzae (related: Magnaporthe grisea)	Reduced virulence
1	PHI:2082	Moatg16	MGG_05255	148305	Magnaporthe oryzae (related: Magnaporthe grisea)	Loss of pathogenicity
1	PHI:2083	Moatg17	MGG_07667	148305	Magnaporthe oryzae (related: Magnaporthe grisea)	Loss of pathogenicity
1	PHI:2091	MgATG5	EF486491	148305	Magnaporthe oryzae (related: Magnaporthe grisea)	Loss of pathogenicity
1	PHI:2092	Cch1	MGG_05643	148305	Magnaporthe oryzae (related: Magnaporthe grisea)	Reduced virulence
1	PHI:2095	Calcium-transporting ATPase 3	MGG_10730	148305	Magnaporthe oryzae (related: Magnaporthe grisea)	Reduced virulence
1	PHI:2096	Calcium-transporting ATPase 3	MGG_02074	148305	Magnaporthe oryzae (related: Magnaporthe grisea)	Loss of pathogenicity
1	PHI:2098	Calcium-transporting ATPase 3	MGG_05078	148305	Magnaporthe oryzae (related: Magnaporthe grisea)	Loss of pathogenicity
1	PHI:210	CAP1	AAD42978	5476	Candida albicans	Loss of pathogenicity
1	PHI:2114	Calnexin	MGG_01607	148305	Magnaporthe oryzae (related: Magnaporthe grisea)	Loss of pathogenicity
1	PHI:2119	MST11p	MGG_14847	148305	Magnaporthe oryzae (related: Magnaporthe grisea)	Loss of pathogenicity
1	PHI:2121	MST50p	MGG_05199	148305	Magnaporthe oryzae (related: Magnaporthe grisea)	Loss of pathogenicity
1	PHI:2131	MoHox7	MGG_12865	148305	Magnaporthe oryzae (related: Magnaporthe grisea)	Loss of pathogenicity
1	PHI:2140	MoVam7	XP_001907727.1	148305	Magnaporthe oryzae (related: Magnaporthe grisea)	Loss of pathogenicity
1	PHI:2154	RBP35	MGG_02741	148305	Magnaporthe oryzae (related: Magnaporthe grisea)	Reduced virulence
1	PHI:2155	MoPEX7	B8Q8Z5	148305	Magnaporthe oryzae (related: Magnaporthe grisea)	Loss of pathogenicity
1	PHI:216	HDC1	AAK35180	5017	Cochliobolus carbonum	Reduced virulence
1	PHI:2167	EXP5	G4N1A3	148305	Magnaporthe oryzae (related: Magnaporthe grisea)	Reduced virulence
1	PHI:2168	Hypothetical protein	MGG_11346	148305	Magnaporthe oryzae (related: Magnaporthe grisea)	Reduced virulence
1	PHI:2169	Conserved hypothetical protein	MGG_06188	148305	Magnaporthe oryzae (related: Magnaporthe grisea)	Reduced virulence
1	PHI:2172	TPS1	MGG_03860	148305	Magnaporthe oryzae (related: Magnaporthe grisea)	Loss of pathogenicity
1	PHI:2179	Moplaa	F8SM03	148305	Magnaporthe oryzae (related: Magnaporthe grisea)	Reduced virulence
1	PHI:2180	MoTea4	G4N7A0	148305	Magnaporthe oryzae (related: Magnaporthe grisea)	Loss of pathogenicity
1	PHI:2181	MoDUO1	XP_365782	148305	Magnaporthe oryzae (related: Magnaporthe grisea)	Reduced virulence
1	PHI:2182	MoAtg4	B6VCT6	148305	Magnaporthe oryzae (related: Magnaporthe grisea)	Loss of pathogenicity
1	PHI:219	LIG4	CAA64457	5476	Candida albicans	Reduced virulence
1	PHI:22	UAC1	AAA57469	5270	Ustilago maydis	Loss of pathogenicity
1	PHI:220	MAN1	AAG10203	5207	Cryptococcus neoformans	Reduced virulence
1	PHI:2205	JmjC domain-containing protein 5 [GH10 family]	MGG_01543	148305	Magnaporthe oryzae (related: Magnaporthe grisea)	Reduced virulence
1	PHI:2215	BIM1	G4N983	148305	Magnaporthe oryzae (related: Magnaporthe grisea)	Reduced virulence
1	PHI:2218	drf1	XP_757288	5270	Ustilago maydis	Reduced virulence
1	PHI:2237	Rbf1	Q4P9P1	5270	Ustilago maydis	Loss of pathogenicity
1	PHI:2239	Spe-Sdh	Q4P245	5270	Ustilago maydis	reduced virulence
1	PHI:2267	Mls1	0	13684	Phaeosphaeria nodorum (related: Stagonospora nodorum)	Loss of pathogenicity
1	PHI:2274	Mid1	C6GZ42	5111	Claviceps purpurea	Loss of pathogenicity
1	PHI:2280	Velvet protein family	J9MAX2	5507	Fusarium oxysporum	Reduced virulence
1	PHI:2284	Msb2	J9N257	5507	Fusarium oxysporum	Reduced virulence
1	PHI:2293	cycA	B0XTA5	746128	Aspergillus fumigatus	Reduced virulence
1	PHI:2301	CHS7	B5M4A8	148305	Magnaporthe oryzae (related: Magnaporthe grisea)	Reduced virulence
1	PHI:2302	CHS5	G4XVC0	148305	Magnaporthe oryzae (related: Magnaporthe grisea)	Loss of pathogenicity
1	PHI:2323	mhk1	E9F082	568076	Metarhizium robertsii	Reduced virulence
1	PHI:2329	CTB4	A0ST42	29003	Cercospora nicotianae	Reduced virulence
1	PHI:2334	BcNma	E2GL14	40559	Botrytis cinerea	Reduced virulence
1	PHI:2337	SUR7	Q5A4M8	5476	Candida albicans	Reduced virulence
1	PHI:2345	FSR1	Q2TJF8	117187	Gibberella moniliformis (related: Fusarium verticillioides)	Loss of pathogenicity
1	PHI:2349	VE1 (VEA) (velvet)	G8CYZ6	5518	Gibberella zeae (related: Fusarium graminearum)	Reduced virulence
1	PHI:235	VPH1	AAK81705	5207	Cryptococcus neoformans	Reduced virulence
1	PHI:2351	AMT1	XP_381310	5518	Gibberella zeae (related: Fusarium graminearum)	Reduced virulence
1	PHI:2353	AMT1	XP_381310	5518	Gibberella zeae (related: Fusarium graminearum)	Reduced virulence
1	PHI:2354	AMT2	XP_390894	5518	Gibberella zeae (related: Fusarium graminearum)	Reduced virulence
1	PHI:2356	MoHYR1	G4N178	148305	Magnaporthe oryzae (related: Magnaporthe grisea)	Reduced virulence
1	PHI:2358	PLD	Q4WZL4	746128	Aspergillus fumigatus	Reduced virulence
1	PHI:2385	MYT2	I1RTN5	5518	Gibberella zeae (related: Fusarium graminearum)	Reduced virulence
1	PHI:2386	ACL1	I1S7N4	5518	Gibberella zeae (related: Fusarium graminearum)	Loss of pathogenicity
1	PHI:2387	ACL2	I1RPR1	5518	Gibberella zeae (related: Fusarium graminearum)	Loss of pathogenicity
1	PHI:2396	GzSYN2	I1RZS5	5518	Gibberella zeae (related: Fusarium graminearum)	Reduced virulence
1	PHI:2399	Fgp1	I1S5P3	5518	Gibberella zeae (related: Fusarium graminearum)	Reduced virulence
1	PHI:2405	MoSSK1	G5EH08	148305	Magnaporthe oryzae (related: Magnaporthe grisea)	Reduced virulence
1	PHI:241	CAC1	AAG60619	5207	Cryptococcus neoformans	Loss of pathogenicity
1	PHI:2411	Ss-ggt1	A7F946	5180	Sclerotinia sclerotiorum	Reduced virulence
1	PHI:2429	Bbslt2	G9DDS6	475271	Beauveria bassiana	Reduced virulence
1	PHI:2430	areA	I1RWG5	5518	Gibberella zeae (related: Fusarium graminearum)	Reduced virulence
1	PHI:2432	FgRgsA	I1RKA4	5518	Gibberella zeae (related: Fusarium graminearum)	Reduced virulence
1	PHI:2433	FgRgsB	I1RD16	5518	Gibberella zeae (related: Fusarium graminearum)	Reduced virulence
1	PHI:2434	FgFlbA	I1RQ89	5518	Gibberella zeae (related: Fusarium graminearum)	Reduced virulence
1	PHI:2441	MgAlg2	F9XJV5	1047171	Mycosphaerella graminicola (related: Zymoseptoria triticii)	Loss of pathogenicity
1	PHI:2474	imd1	E3P6S0	5207	Cryptococcus neoformans	Reduced virulence
1	PHI:2502	FgTep1p	I1RM09	5518	Gibberella zeae (related: Fusarium graminearum)	Reduced virulence
1	PHI:2553	VPS4	Q5AG40	5476	Candida albicans	Loss of pathogenicity
1	PHI:2558	DUR31	Q59P00	5476	Candida albicans	Reduced virulence
1	PHI:2560	CNB1	Q6FLU4	5478	Candida glabrata	Reduced virulence
1	PHI:2568	CAP2	Q5AMP9	5476	Candida albicans	Reduced virulence
1	PHI:2597	CUB	H2DQH1	5693	Trypanosoma cruzi	Reduced virulence
1	PHI:2607	Pmt4	Q4P380	5270	Ustilago maydis	Reduced virulence
1	PHI:2609	VEA1	B2CQJ9	5037	Histoplasma capsulatum	Reduced virulence
1	PHI:261	ICL1	AAM89498	5022	Leptosphaeria maculans	Reduced virulence
1	PHI:262	MAD2	EAK94586	5476	Candida albicans	Reduced virulence
1	PHI:2625	purA	P65882	90371	Salmonella enterica serovar Typhimurium	Reduced virulence
1	PHI:2638	Ilv3A	Q4X099	746128	Aspergillus fumigatus	Reduced virulence
1	PHI:2640	CNB1	C4XXN5	36911	Candida lusitaniae	Reduced virulence
1	PHI:2643	CFAS	A4HTK3	5671	Leishmania infantum	Reduced virulence
1	PHI:2656	pmrF	D0ZPP5	90371	Salmonella enterica serovar Typhimurium	Reduced virulence
1	PHI:27	CAP20	AAA77678	5457	Colletotrichum gloeosporioides	Loss of pathogenicity
1	PHI:2714	PEX5	I1RC71	5518	Fusarium graminearum	Reduced virulence
1	PHI:2715	PEX6	I1RNL3	5518	Fusarium graminearum	Reduced virulence
1	PHI:273	SPT3	AAD33888	5476	Candida albicans	Loss of pathogenicity
1	PHI:2747	Cnt	A8YZD7	1280	Staphylococcus aureus	Reduced virulence
1	PHI:2748	snf1	Q4PF20	5270	Ustilago maydis	Reduced virulence
1	PHI:2804	ecp6	Q2FDM5	93612	Setosphaeria turcica	Reduced virulence
1	PHI:281	CDC10	CAA81090	5476	Candida albicans	Reduced virulence
1	PHI:2819	CaEss1	G1UA02	5476	Candida albicans	Reduced virulence
1	PHI:2823	PES1	Q59X38	5476	Candida albicans	Reduced virulence
1	PHI:283	CDC24	AAO25556	5476	Candida albicans	Loss of pathogenicity
1	PHI:2834	LAM1	C3PTB1	5016	Cochliobolus heterostrophus	Reduced virulence
1	PHI:2838	TOX9	D2SZX8	5016	Cochliobolus heterostrophus	Reduced virulence
1	PHI:2843	CnPlb1	Q9P8P2	5207	Cryptococcus neoformans	Reduced virulence
1	PHI:2858	FvVE1	A0MAR2	117187	Fusarium verticillioides	Loss of pathogenicity
1	PHI:2930	ctf2	J9MFF7	59765	Fusarium oxysporum f. sp. Lycopersici	Reduced virulence
1	PHI:2955	PKH2-02	J9VH94	178876	Cryptococcus neoformans var. grubii	Loss of pathogenicity
1	PHI:2961	gcvP	C5BAT0	67780	Edwardsiella ictaluri	Reduced virulence
1	PHI:2969	argEF	Q4WCZ1	746128	Aspergillus fumigatus	Reduced virulence
1	PHI:2981	Ctf1	A6N6J8	59765	Fusarium oxysporum f. sp. Lycopersici	Reduced virulence
1	PHI:3004	ClpX	A6QHK8	1280	Staphylococcus aureus	Reduced virulence
1	PHI:3005	ClpP	P63786	1280	Staphylococcus aureus	Reduced virulence
1	PHI:3037	FgERG5A	I1RE80	5518	Fusarium graminearum	reduced virulence
1	PHI:304	GzCPS1	AAP12366	5518	Fusarium graminearum	Reduced virulence
1	PHI:305	ICL1	AAN28719	318829	Magnaporthe oryzae	Reduced virulence
1	PHI:306	KEX2	AAB80929	5476	Candida albicans	Reduced virulence
1	PHI:3068	BbAC	J4UTE1	176275	Beauveria bassiana	reduced virulence
1	PHI:3069	MrAC	E9F4P0	568076	Metarhizium robertsii	reduced virulence
1	PHI:3071	PsTatD4	G4Z2B4	67593	Phytophthora sojae	reduced virulence
1	PHI:3078	ssnA	C5VVJ6	1307	Streptococcus suis	reduced virulence
1	PHI:3084	A1S_2343	A3M771	470	Acinetobacter baumannii	reduced virulence
1	PHI:3096	Ktr4	J5K093	176275	Beauveria bassiana	reduced virulence
1	PHI:3097	Kre2/Mnt1	J5JEX5	176275	Beauveria bassiana	reduced virulence
1	PHI:3098	URA4	J9VJS8	5207	Cryptococcus neoformans	reduced virulence
1	PHI:310	MgAtr4	AAK15314	54734	Mycosphaerella graminicola	Reduced virulence
1	PHI:3101	BCKDH	Q8IEJ6	5833	Plasmodium falciparum	reduced virulence
1	PHI:3102	BCKDH	Q1KSF2	5811	Toxoplasma gondii	reduced virulence
1	PHI:3134	pykF	Q66A26	633	Yersinia pseudotuberculosis	reduced virulence
1	PHI:3138	ELP3	I1REF2	5518	Fusarium graminearum	reduced virulence
1	PHI:3147	rfaE	B8F4X8	738	Haemophilus parasuis	reduced virulence
1	PHI:3161	Mohik5	G4MKP6	318829	Magnaporthe oryzae	loss of pathogenicity
1	PHI:3162	Mohik8	G4MXJ1	318829	Magnaporthe oryzae	loss of pathogenicity
1	PHI:317	RHBA	AAN17787	5085	Aspergillus fumigatus	Reduced virulence
1	PHI:3174	MoSip2	G4MNE3	318829	Magnaporthe oryzae	loss of pathogenicity
1	PHI:3175	MoSnf4	G4NGW8	318829	Magnaporthe oryzae	loss of pathogenicity
1	PHI:3178	FgKin1	I1RY42	5518	Fusarium graminearum	reduced virulence
1	PHI:3207	Yvc1	A1CLC0	746128	Aspergillus fumigatus	reduced virulence
1	PHI:323	VFGLU1	AAO63562	93591	Verticillium fungicola	Reduced virulence
1	PHI:3234	MoLYS20	G4NCG1	318829	Magnaporthe oryzae	reduced virulence
1	PHI:3243	lsfA	Q02QT9	287	Pseudomonas aeruginosa	reduced virulence
1	PHI:3263	MaSnf1	E9E8J3	92637	Metarhizium acridum	reduced virulence
1	PHI:3279	CoRAS2	N4UYN1	5465	Colletotrichum orbiculare	reduced virulence
1	PHI:3281	AS87_04050	A0A097IB07	34085	Riemerella anatipestifer	reduced virulence
1	PHI:33	PHR1	AAA68196	5476	Candida albicans	Reduced virulence
1	PHI:3312	gta1	G4MT75	318829	Magnaporthe oryzae	reduced virulence
1	PHI:3314	cca1	G4MNN4	318829	Magnaporthe oryzae	loss of pathogenicity
1	PHI:3325	PGM	B5TQV9	1348	Streptococcus parauberis	reduced virulence
1	PHI:3332	snf7	A0A095CFR8	552467	Cryptococcus gattii	loss of pathogenicity
1	PHI:3343	nasA	B5SDM5	305	Ralstonia solanacearum	reduced virulence
1	PHI:3348	nfu	Q2FID9	1280	Staphylococcus aureus	reduced virulence
1	PHI:335	CGRA	AAG28884	5085	Aspergillus fumigatus	Reduced virulence
1	PHI:336	CHS2	AAT77182	5507	Fusarium oxysporum	Reduced virulence
1	PHI:3373	FgSho1	I1RYI2	5518	Fusarium graminearum	reduced virulence
1	PHI:3374	FgSln1	I1S028	5518	Fusarium graminearum	reduced virulence
1	PHI:3375	FgSte50	I1RJR9	5518	Fusarium graminearum	loss of pathogenicity
1	PHI:3377	FgSte7	I1RZQ2	5518	Fusarium graminearum	reduced virulence
1	PHI:3450	BCAM0224	B4EHQ6	95486	Burkholderia cenocepacia	reduced virulence
1	PHI:3453	ktr3	Q5KM27	5207	Cryptococcus neoformans	reduced virulence
1	PHI:3455	Apt1	J9VIH5	5207	Cryptococcus neoformans	reduced virulence
1	PHI:3460	NTPDase2	Q4QHK3	5664	Leishmania major	reduced virulence
1	PHI:348	CSH3	EAK92385	5476	Candida albicans	Reduced virulence
1	PHI:3485	MoSPC3	G4MYT5	318829	Magnaporthe oryzae	loss of pathogenicity
1	PHI:350	EMP1	AAR06609	318829	Magnaporthe oryzae	Reduced virulence
1	PHI:352	GLO1	CAD79488	5270	Ustilago maydis	Loss of pathogenicity
1	PHI:358	ILV2	AAR29084	5207	Cryptococcus neoformans	Loss of pathogenicity
1	PHI:361	KRE5	EAL01265	5476	Candida albicans	Reduced virulence
1	PHI:367	MRB1	AAT81148	5270	Ustilago maydis	Reduced virulence
1	PHI:368	NOT4	AAF66693	5476	Candida albicans	Reduced virulence
1	PHI:370	PKA2	AAM74047	5207	Cryptococcus neoformans	Reduced virulence
1	PHI:373	PLD1	EAK93902	5476	Candida albicans	Reduced virulence
1	PHI:378	SIT4	EAK91146	5476	Candida albicans	Reduced virulence
1	PHI:383	SOD5	EAL00626	5476	Candida albicans	Loss of pathogenicity
1	PHI:385	tgaA	AAO18659	29875	Trichoderma virens	Reduced virulence
1	PHI:386	TSA1	AAP68994	5207	Cryptococcus neoformans	Reduced virulence
1	PHI:387	UGD1	AAK95561	5207	Cryptococcus neoformans	Loss of pathogenicity
1	PHI:393	CpCOT1	CAH04535	5111	Claviceps purpurea	Loss of pathogenicity
1	PHI:395	FGA2	BAD44729	5507	Fusarium oxysporum	Loss of pathogenicity
1	PHI:407	PBC1	CAB40372	76659	Pyrenopeziza brassicae	Loss of pathogenicity
1	PHI:416	NPS6	AAX09988	5016	Cochliobolus heterostrophus	Reduced virulence
1	PHI:420	SOD2	AAS19620	292817	Cryptococcus gattii	Loss of pathogenicity
1	PHI:424	PCK1	EAL19243	5207	Cryptococcus neoformans	Reduced virulence
1	PHI:429	ClPLS1	CAD43407	290576	Colletotrichum lindemuthianum	Loss of pathogenicity
1	PHI:435	VMA7	EAL02110	5476	Candida albicans	Loss of pathogenicity
1	PHI:44	TRI5	AAM90953	5518	Fusarium graminearum	Reduced virulence
1	PHI:442	MSY1		5518	Fusarium graminearum	Reduced virulence
1	PHI:445	NOS1		5518	Fusarium graminearum	Reduced virulence
1	PHI:446	TBL1		5518	Fusarium graminearum	Reduced virulence
1	PHI:451	PMT1	AAC31119	5476	Candida albicans	Loss of pathogenicity
1	PHI:455	CAP59	AAC13946	5207	Cryptococcus neoformans	Loss of pathogenicity
1	PHI:468	EPA1	AAQ82691	5478	Candida glabrata	Reduced virulence
1	PHI:469	TOXG	AAD47837	5017	Cochliobolus carbonum	Reduced virulence
1	PHI:474	CNB1	AAG13937	5207	Cryptococcus neoformans	Loss of pathogenicity
1	PHI:481	KLAP1	AAX14039	27357	Colletotrichum acutatum	Loss of pathogenicity
1	PHI:485	FTR1	AAF69680	5476	Candida albicans	Loss of pathogenicity
1	PHI:488	IRS4	EAK93583	5476	Candida albicans	Reduced virulence
1	PHI:490	FRP1	AAT85969	5507	Fusarium oxysporum	Loss of pathogenicity
1	PHI:491	YVH1	EAK96144	5476	Candida albicans	Reduced virulence
1	PHI:501	ADE2	CAA99327	4932	Saccharomyces cerevisiae	Reduced virulence
1	PHI:502	ADE4	CAA89133	4932	Saccharomyces cerevisiae	Reduced virulence
1	PHI:503	COX15	AAB64668	4932	Saccharomyces cerevisiae	Reduced virulence
1	PHI:505	MIP1	AAA17543	4932	Saccharomyces cerevisiae	Reduced virulence
1	PHI:506	URA3	AAA34824	4932	Saccharomyces cerevisiae	Reduced virulence
1	PHI:507	CaRAS1	AAF03566	5476	Candida albicans	Reduced virulence
1	PHI:508	AFT1	BAB69076	5599	Alternaria alternata	Loss of pathogenicity
1	PHI:509	AFT3	BAB69078	5599	Alternaria alternata	Loss of pathogenicity
1	PHI:512	CaNAG6	BAB43823	5476	Candida albicans	Reduced virulence
1	PHI:527	ALS3	AAO72959	5476	Candida albicans	Reduced virulence
1	PHI:591	ORP1	AAK51698	318829	Magnaporthe oryzae	Loss of pathogenicity
1	PHI:599	TCO1	ABD49452	5207	Cryptococcus neoformans	Reduced virulence
1	PHI:600	CBP1	AAF63734	5207	Cryptococcus neoformans	Reduced virulence
1	PHI:612	orf408	AAL20306	216597	Salmonella enterica	Reduced virulence
1	PHI:616	sseA	AAO68047	216597	Salmonella enterica	Reduced virulence
1	PHI:62	caRSR1	AAB81286	5476	Candida albicans	Reduced virulence
1	PHI:66	CPP1	AAC05307	5476	Candida albicans	Reduced virulence
1	PHI:72	SAP2	AAM21050	5476	Candida albicans	Reduced virulence
1	PHI:734	FOW2	BAE98264	5507	Fusarium oxysporum	Loss of pathogenicity
1	PHI:777	MGG_00883	EDK02450	318829	Magnaporthe oryzae	Loss of pathogenicity
1	PHI:781	MGG_00131	EDK03302	318829	Magnaporthe oryzae	Reduced virulence
1	PHI:783	MGG_04163	EDJ99464	318829	Magnaporthe oryzae	Reduced virulence
1	PHI:786	MGG_04538	EDK05615	318829	Magnaporthe oryzae	Reduced virulence
1	PHI:789	MGG_04116	EDJ99418	318829	Magnaporthe oryzae	Reduced virulence
1	PHI:790	MGG_07259	EDK03989	318829	Magnaporthe oryzae	Reduced virulence
1	PHI:794	MGG_09471	EDJ95622	318829	Magnaporthe oryzae	Reduced virulence
1	PHI:800	MGG_13324	EDK00897	318829	Magnaporthe oryzae	Reduced virulence
1	PHI:803	MGG_04629	EDJ95969	318829	Magnaporthe oryzae	Reduced virulence
1	PHI:805	MGG_00124	EDK03309	318829	Magnaporthe oryzae	Reduced virulence
1	PHI:806	MGG_04137	EDJ99440	318829	Magnaporthe oryzae	Reduced virulence
1	PHI:807	MGG_06951	EDJ98115	318829	Magnaporthe oryzae	Reduced virulence
1	PHI:810	MGG_02436	EDJ98604	318829	Magnaporthe oryzae	Reduced virulence
1	PHI:811	MGG_10510	EDK06580	318829	Magnaporthe oryzae	Reduced virulence
1	PHI:815	MGG_04685	EDJ95941	318829	Magnaporthe oryzae	Reduced virulence
1	PHI:819	MGG_07061	EDK03750	318829	Magnaporthe oryzae	Reduced virulence
1	PHI:872	MGG_03284	EDK00201	318829	Magnaporthe oryzae	Reduced virulence
1	PHI:873	MGG_02443	EDJ98595	318829	Magnaporthe oryzae	Reduced virulence
1	PHI:875	MGG_04587	EDK05593	318829	Magnaporthe oryzae	Loss of pathogenicity
1	PHI:876	MGG_11671	EDK03349	318829	Magnaporthe oryzae	Reduced virulence
1	PHI:877	MGG_00383	EDK03005	318829	Magnaporthe oryzae	Reduced virulence
1	PHI:885	MGG_02240	EDJ98842	318829	Magnaporthe oryzae	Reduced virulence
1	PHI:886	MGG_13052	EDK06087	318829	Magnaporthe oryzae	Reduced virulence
1	PHI:887	MGG_05174	EDJ95219	318829	Magnaporthe oryzae	Reduced virulence
1	PHI:888	MGG_01707	EDK04578	318829	Magnaporthe oryzae	Reduced virulence
1	PHI:891	MGG_01748	EDK04531	318829	Magnaporthe oryzae	Reduced virulence

## Sheet: >4
Occurences		PHIbase protein name	Swissprot gene name	PHIbase protein ID	Species	Swissprot Entry	Swissprot/UniprotKB Entry name	Protein names
18	PHI:267	MLT1	MLT1	AAD51594	Candida albicans	Q9UW87	Q9UW87_CANAX	MRP-like transporter				MRP/ABC transporter
16	PHI:339	CLPT1	pt1	CAC41973	Colletotrichum lindemuthianum	Q96VL3	Q96VL3_COLLN	Putative Rab/GTPase				Vesicle traffic
16	PHI:2042	ABC3	ABC3	Q3Y5V5	Magnaporthe oryzae (related: Magnaporthe grisea)	Q3Y5V5	Q3Y5V5_MAGGR	MDR efflux pump ABC3				Metabolism
13	PHI:211	CaTUP1	TUP1 CHP1 CAWG_01360	AAB63195	Candida albicans	C4YFX2	TUP1_CANAW	Transcriptional repressor TUP1				Degradative enzyme
11	PHI:144	CHT42		AAC05829	Trichoderma virens	O59928	O59928_HYPVI	Chitinase
11	PHI:404	PTH11	PTH11	AAD30436	Magnaporthe oryzae	Q9Y784	Q9Y784_MAGGR	Integral membrane protein
11	PHI:2968	Hxs1	CNAG_03438	J9VQA5	Cryptococcus neoformans	J9VQA5	J9VQA5_CRYNH	Hexose transporter
10	PHI:2644	thioredoxin 1	trxA STM3915 STMD1.75	P0AA28	Salmonella enterica serovar Typhimurium	P0AA28	THIO_SALTY	Thioredoxin-1 (Trx-1)
9	PHI:465	KIN2	kin2	AAB63337	Ustilago maydis	P87199	P87199_USTMD	Kinesin-like protein
9	PHI:423	VAD1	VAD1 DHH1 CNAG_01537	AAV41010	Cryptococcus neoformans	Q58Z64	DHH1_CRYNH	ATP-dependent RNA helicase VAD1 (EC 3.6.4.13) (Virulence-associated DEAD box protein 1)
9	PHI:2976	CgOPT1	OPT1	C6ZRH8	Colletotrichum gloeosporioides f. sp. aeschynomenes	C6ZRH8	C6ZRH8_COLGL	Oligopeptide transporter OPT-like protein
9	PHI:2357	CYP52X1		E2EAF6	Beauveria bassiana	E2EAF6	E2EAF6_BEABA	Cytochrome P450 monooxygenase CYP52X1
9	PHI:784	MGG_00056	MGG_00056	EDK03390	Magnaporthe oryzae	G4NES9.1	G4NES9_MAGO7	Short-chain dehydrogenase/reductase SDR
9	PHI:2117	SPM1	SPM1 MGG_03670	P58371	Magnaporthe oryzae (related: Magnaporthe grisea)	P58371	SPM1_MAGO7	Subtilisin-like proteinase Spm1 (EC 3.4.21.-) (Serine protease of Magnaporthe 1)
9	PHI:2511	Pes1	NRPS1 pes1 pesB AFUA_1G10380	Q4WT66	Aspergillus fumigatus	Q4WT66	NRPS1_ASPFU	Nonribosomal peptide synthetase 1 (EC 6.3.2.-)
9	PHI:2654	DUR1,2	DUR1,2 CaO19.780 CaO19.8402	Q59VF3	Candida albicans	Q59VF3	Q59VF3_CANAL	Likely multifunctional urea amidolyase
8	PHI:2322	SidH	AFUA_3G03410	Q4WF54	Aspergillus fumigatus	Q4WF54	Q4WF54_ASPFU	Enoyl-CoA hydratase/isomerase family protein (EC 4.2.1.-)
8	PHI:2321	SidI	AFUA_1G17190	Q4WR83	Aspergillus fumigatus	Q4WR83	Q4WR83_ASPFU	Long-chain-fatty-acid-CoA ligase, putative (EC 6.2.1.-)
8	PHI:2570	CYB2	CYB2 CAGL0K10736g	Q6FM61	Candida glabrata	Q6FM61	Q6FM61_CANGA	Uncharacterized protein
7	PHI:698	CtxA	ctxA toxA VC_1457	AAF94614	Vibrio cholerae	P01555	CHTA_VIBCH	Cholera enterotoxin subunit A (Cholera enterotoxin, A chain) [Cleaved into: Cholera enterotoxin subunit A1 (EC 2.4.2.-) (Cholera enterotoxin A1 chain) (Cholera enterotoxin alpha chain) (NAD(+)--diphthamide ADP-ribosyltransferase); Cholera enterotoxin subunit A2 (Cholera enterotoxin A2 chain) (Cholera enterotoxin gamma chain)]
7	PHI:2058	LHS1	LHS1	MGG_06648.5	Magnaporthe oryzae (related: Magnaporthe grisea)	A7U5U4	A7U5U4_MAGOR	Hsp70
7	PHI:2821	SNF2	SNF2 CaO19.9102	Q5ALP9	Candida albicans	Q5ALP9	Q5ALP9_CANAL	Uncharacterized protein
7	PHI:2601	Oligopeptidase B	opb	Q94795	Trypanosoma cruzi	Q94795	Q94795_TRYCR	Oligopeptidase B
6	PHI:319	SQL2	sql2	AAO19638	Ustilago maydis	Q875L6	Q875L6_USTMD	Guanyl nucleotide exchange factor Sql2
6	PHI:438	BcBOT1 (related: CND5)	CND5	AAQ16576	Botrytis cinerea	Q6WP49	Q6WP49_BOTFU	CND5p
6	PHI:270	RHO1	RHO1 CaO19.10362 CaO19.2843	BAA24262	Candida albicans	O42825	RHO1_CANAL	GTP-binding protein RHO1
6	PHI:812	MGG_10702	MGG_04128	EDJ94108	Magnaporthe oryzae	G4NIS9	G4NIS9_MAGO7	Uncharacterized protein
5	PHI:213	CPA1	CPA1	AAF69795	Cryptococcus neoformans	Q9P8W9	Q9P8W9_CRYNE	Peptidyl-prolyl cis-trans isomerase (EC 5.2.1.8)
5	PHI:479	MEP1	MEP1 CPC735_062670	AAQ07436	Coccidioides posadasii	C5P3X6	MEP1_COCP7	Extracellular metalloprotease 1 (EC 3.4.24.-)
5	PHI:1046	CTB5	CTB5	ABK64182	Cercospora nicotianae	A0ST43	A0ST43_CERNC	Oxidoreductase
5	PHI:441	BTP1	btp1	CAE55153	Botrytis cinerea	Q6A2T2	Q6A2T2_BOTFU	Putative G protein-coupled receptor alpha
5	PHI:785	MGG_04128	OOU_Y34scaffold00180g11	EDJ99431	Magnaporthe oryzae	L7IIA8	L7IIA8_MAGOY	Uncharacterized protein
5	PHI:2034	MFP1	MGG_06148	G4MZY1	Magnaporthe oryzae (related: Magnaporthe grisea)	G4MZY1	G4MZY1_MAGO7	Peroxisomal hydratase-dehydrogenase-epimerase
5	PHI:2067	ABC4	MGG_00937	MGG_00937	Magnaporthe oryzae (related: Magnaporthe grisea)	G4NDE1	G4NDE1_MAGO7	ATP-binding cassette sub-family A member 8-A
5	PHI:2022	BUF1	MGG_02252	MGG_02252	Magnaporthe oryzae (related: Magnaporthe grisea)	Q12634	T4HR_MAGO7	Tetrahydroxynaphthalene reductase (EC 1.1.1.252) (T4HN reductase) (THNR)
5	PHI:2822	Cxt1p	CXT1 CNL04750	Q5K8R6	Cryptococcus neoformans	Q5K8R6	CXT1_CRYNJ	Beta-1,2-xylosyltransferase 1 (Cxt1p) (EC 2.4.1.-)
5	PHI:2240	Srt1		Q4PBY9	Ustilago maydis	Q4PBY9	Q4PBY9_USTMA	Deleted. [closest in Uniprot now P38156; Maltose permease MAL31]

## Sheet: >4 entries
gene	scaffold	start	end	strand	length	Below median	BLASTP	PHIBASE	PHIBASE: reduced virulence or pathogenicity	Pfam	PANTHER	SUPERFAMILY	TIGRFAM	ProDom	ProSitePatterns	ProSiteProfiles	SMART	Coils	Gene3D	Hamap	PIRSF	PRINTS	Any annotation?
g3785.t1	omap3956	3852876	3853978	-	311	Y	D4B1P2|A2372_ARTBC|2e-23	1046|PHI:1046|CTB5|ABK64182|29003|Cercosporanicotianae|Reducedvirulence|1e-22	Y	PF01565|FAD binding domain|8.3E-25;	PTHR11748:SF98||5.0E-80;PTHR11748||5.0E-80;	SSF56176||8.88E-40;	-	-	-	PS51387|PCMH-type FAD-binding domain profile.|16.082;	-	-	G3DSA:3.30.465.10||1.9E-11;G3DSA:3.30.43.10||2.4E-4;	-	-	-
g7933.t1	omap6931	99864	101525	-	553		Q60HC5|DHC24_MACFA|4e-45	1046|PHI:1046|CTB5|ABK64182|29003|Cercosporanicotianae|Reducedvirulence|2e-06	Y	PF01565|FAD binding domain|6.0E-12;	PTHR10801||2.2E-199;PTHR10801:SF3||2.2E-199;	SSF56176||7.94E-30;	-	-	-	PS51387|PCMH-type FAD-binding domain profile.|13.409;	-	-	G3DSA:3.30.465.10||1.4E-14;	-	-	-
g2127.t1	omap49267b	7687776	7689928	+	617		P08159|HDNO_ARTOX|4e-09	1046|PHI:1046|CTB5|ABK64182|29003|Cercosporanicotianae|Reducedvirulence|3e-08	Y	PF01565|FAD binding domain|3.9E-23;	PTHR13878:SF56||7.2E-147;PTHR13878||7.2E-147;	SSF56176||7.01E-43;	-	-	-	PS51387|PCMH-type FAD-binding domain profile.|15.548;	-	-	G3DSA:3.30.465.10||4.7E-8;G3DSA:3.30.43.10||9.7E-5;	-	-	-
g2067.t1	omap49267b	7451634	7453206	-	500		D7UQ40|SOL5_ALTSO|1e-43	1046|PHI:1046|CTB5|ABK64182|29003|Cercosporanicotianae|Reducedvirulence|3e-50	Y	PF01565|FAD binding domain|2.1E-23;	PTHR11748||5.1E-153;PTHR11748:SF100||5.1E-153;	SSF56176||5.61E-47;	-	-	-	PS51387|PCMH-type FAD-binding domain profile.|14.686;	-	-	G3DSA:3.30.465.10||8.2E-10;G3DSA:3.30.43.10||4.1E-6;	-	-	-
g3478.t1	omap3956	2776719	2778430	+	535		D4B1P2|A2372_ARTBC|7e-61	1046|PHI:1046|CTB5|ABK64182|29003|Cercosporanicotianae|Reducedvirulence|5e-30	Y	PF01565|FAD binding domain|3.3E-22;	PTHR11748:SF98||3.5E-96;PTHR11748:SF98||3.5E-96;PTHR11748||3.5E-96;PTHR11748||3.5E-96;	SSF56176||2.85E-44;	-	-	-	PS51387|PCMH-type FAD-binding domain profile.|16.507;	-	-	G3DSA:3.30.465.10||3.8E-12;G3DSA:3.30.43.10||7.9E-4;	-	-	-
g375.t1	omap49267b	1429068	1430796	+	533		P32470|CHI1_APHAL|1e-134	144|PHI:144|CHT42|AAC05829|29875|Trichodermavirens|Reducedvirulence|1e-121	Y	PF00704|Glycosyl hydrolases family 18|9.1E-72;	PTHR11177||5.6E-111;PTHR11177||5.6E-111;	SSF51445||5.46E-95;SSF51445||5.46E-95;SSF54556||3.46E-15;	-	-	PS01095|Chitinases family 18 active site.|-;	-	SM00636||1.6E-109;	-	G3DSA:3.20.20.80||3.7E-98;G3DSA:3.20.20.80||3.7E-98;G3DSA:3.10.50.10||4.1E-22;	-	-	-
g6298.t1	omap6937a	1496235	1500551	-	1262		P09805|KTXA_KLULA|2e-94	144|PHI:144|CHT42|AAC05829|29875|Trichodermavirens|Reducedvirulence|1e-14	Y	PF00704|Glycosyl hydrolases family 18|1.0E-39;PF01476|LysM domain|2.9E-5;PF01476|LysM domain|0.0029;	PTHR11177||9.2E-124;PTHR11177:SF218||9.2E-124;PTHR11177||9.2E-124;PTHR11177:SF218||9.2E-124;	SSF57016||1.53E-5;SSF54556||2.98E-10;SSF54106||2.49E-6;SSF54106||6.41E-5;SSF51445||3.03E-60;SSF51445||3.03E-60;	-	PD000609|CHITIN-BINDING CHITINASE PRECURSOR SIGNAL GLYCOSIDASE HYDROLASE LECTIN DEGRADATION DIRECT SEQUENCING|1.0E-5;	PS01095|Chitinases family 18 active site.|-;	-	SM00257|Lysin motif|0.002;SM00257|Lysin motif|0.014;SM00636||1.7E-42;	-	G3DSA:3.20.20.80||1.2E-85;G3DSA:3.10.350.10||9.9E-4;G3DSA:3.30.60.10||5.0E-7;G3DSA:3.10.350.10||2.1E-4;	-	-	-
g2104.t1	omap49267b	7557373	7561428	+	1296		-	144|PHI:144|CHT42|AAC05829|29875|Trichodermavirens|Reducedvirulence|1e-15	Y	PF01476|LysM domain|1.2E-6;PF01476|LysM domain|0.035;PF01476|LysM domain|1.0E-4;PF00704|Glycosyl hydrolases family 18|2.3E-50;	PTHR11177:SF218||5.2E-136;PTHR11177:SF218||5.2E-136;PTHR11177||5.2E-136;PTHR11177||5.2E-136;	SSF54556||2.07E-12;SSF57016||1.57E-6;SSF54106||6.02E-5;SSF54106||8.37E-6;SSF51445||1.55E-69;SSF51445||1.55E-69;	-	PD000609|CHITIN-BINDING CHITINASE PRECURSOR SIGNAL GLYCOSIDASE HYDROLASE LECTIN DEGRADATION DIRECT SEQUENCING|4.0E-6;	PS01095|Chitinases family 18 active site.|-;	-	SM00257|Lysin motif|2.3E-8;SM00257|Lysin motif|3.5;SM00257|Lysin motif|0.27;SM00636||2.7E-58;	Coil||-;	G3DSA:3.30.60.10||1.5E-8;G3DSA:3.10.50.10||4.4E-17;G3DSA:3.10.350.10||1.8E-6;G3DSA:3.20.20.80||1.5E-79;G3DSA:3.20.20.80||1.5E-79;G3DSA:3.10.350.10||3.9E-4;	-	-	-
g1750.t1	omap49267b	6335290	6336912	+	470		P32470|CHI1_APHAL|1e-171	144|PHI:144|CHT42|AAC05829|29875|Trichodermavirens|Reducedvirulence|1e-157	Y	PF00704|Glycosyl hydrolases family 18|4.2E-75;	PTHR11177||2.6E-113;PTHR11177||2.6E-113;	SSF51445||7.91E-97;SSF51445||7.91E-97;SSF54556||7.5E-20;	-	-	PS01095|Chitinases family 18 active site.|-;	-	SM00636||8.9E-120;	-	G3DSA:3.10.50.10||1.0E-25;G3DSA:3.20.20.80||4.3E-101;G3DSA:3.20.20.80||4.3E-101;	-	-	-
g3187.t1	omap3956	1575757	1576475	-	158	Y	P32470|CHI1_APHAL|5e-34	144|PHI:144|CHT42|AAC05829|29875|Trichodermavirens|Reducedvirulence|1e-31	Y	PF00704|Glycosyl hydrolases family 18|1.2E-9;	PTHR11177||2.2E-14;PTHR11177||2.2E-14;	SSF51445||9.13E-21;	-	-	-	-	-	-	G3DSA:3.20.20.80||1.4E-21;	-	-	-
g2689.t1	omap49267b	9814329	9815231	-	300	Y	P32470|CHI1_APHAL|1e-146	144|PHI:144|CHT42|AAC05829|29875|Trichodermavirens|Reducedvirulence|2e-144	Y	PF00704|Glycosyl hydrolases family 18|9.1E-67;	PTHR11177||3.0E-93;	SSF54556||1.04E-18;SSF51445||6.52E-73;SSF51445||6.52E-73;	-	-	PS01095|Chitinases family 18 active site.|-;	-	SM00636||1.4E-71;	-	G3DSA:3.20.20.80||3.8E-77;G3DSA:3.20.20.80||3.8E-77;G3DSA:3.10.50.10||2.7E-26;	-	-	-
g1749.t1	omap49267b	6329819	6331317	+	436		P32470|CHI1_APHAL|1e-158	144|PHI:144|CHT42|AAC05829|29875|Trichodermavirens|Reducedvirulence|2e-149	Y	PF00704|Glycosyl hydrolases family 18|8.3E-68;	PTHR11177||1.0E-103;PTHR11177||1.0E-103;	SSF51445||1.78E-86;SSF51445||1.78E-86;SSF54556||3.51E-20;	-	-	-	-	SM00636||1.5E-106;	-	G3DSA:3.20.20.80||2.5E-91;G3DSA:3.20.20.80||2.5E-91;G3DSA:3.10.50.10||7.2E-27;	-	-	-
g6508.t1	omap6937b	711295	712603	+	388	Y	P32470|CHI1_APHAL|4e-20	144|PHI:144|CHT42|AAC05829|29875|Trichodermavirens|Reducedvirulence|3e-21	Y	PF00704|Glycosyl hydrolases family 18|1.5E-51;	PTHR11177:SF207||2.4E-97;PTHR11177||2.4E-97;	SSF51445||2.11E-54;SSF51445||2.11E-54;	-	-	-	-	SM00636||1.9E-31;	-	G3DSA:3.20.20.80||2.0E-61;	-	-	-
g3755.t1	omap3956	3734178	3736842	+	790		P09805|KTXA_KLULA|4e-49	144|PHI:144|CHT42|AAC05829|29875|Trichodermavirens|Reducedvirulence|5e-13	Y	PF00704|Glycosyl hydrolases family 18|7.9E-39;	PTHR11177||1.8E-101;PTHR11177:SF218||1.8E-101;	SSF54556||3.21E-11;SSF51445||4.56E-56;SSF51445||4.56E-56;	-	-	PS01095|Chitinases family 18 active site.|-;	-	SM00636||1.6E-27;	-	G3DSA:3.10.50.10||3.3E-14;G3DSA:3.20.20.80||1.0E-62;G3DSA:3.20.20.80||1.0E-62;	-	-	-
g3530.t1	omap3956	2937200	2938772	-	336	Y	P09805|KTXA_KLULA|7e-60	144|PHI:144|CHT42|AAC05829|29875|Trichodermavirens|Reducedvirulence|6e-10	Y	PF00187|Chitin recognition protein|3.1E-8;PF00704|Glycosyl hydrolases family 18|3.4E-32;	PTHR11177||6.1E-78;PTHR11177||6.1E-78;PTHR11177:SF218||6.1E-78;PTHR11177:SF218||6.1E-78;	SSF57016||3.67E-8;SSF51445||9.54E-51;	-	PD000609|CHITIN-BINDING CHITINASE PRECURSOR SIGNAL GLYCOSIDASE HYDROLASE LECTIN DEGRADATION DIRECT SEQUENCING|9.0E-10;	PS01095|Chitinases family 18 active site.|-;PS00026|Chitin recognition or binding domain signature.|-;	PS50941|Chitin-binding type-1 domain profile.|7.873;	SM00270|Chitin binding domain|2.1E-4;SM00636||7.5E-15;	-	G3DSA:3.20.20.80||1.9E-55;G3DSA:3.20.20.80||1.9E-55;G3DSA:3.30.60.10||1.2E-10;	-	-	-
g6796.t1	omap6937b	1810543	1811866	-	400		Q1E3R8|CHI1_COCIM|1e-172	144|PHI:144|CHT42|AAC05829|29875|Trichodermavirens|Reducedvirulence|6e-132	Y	PF00704|Glycosyl hydrolases family 18|1.7E-76;	PTHR11177||1.2E-147;PTHR11177||1.2E-147;PTHR11177:SF222||1.2E-147;PTHR11177:SF222||1.2E-147;	SSF51445||3.21E-110;SSF51445||3.21E-110;SSF54556||2.0E-20;	-	-	PS01095|Chitinases family 18 active site.|-;	-	SM00636||8.5E-134;	-	G3DSA:3.20.20.80||8.1E-110;G3DSA:3.20.20.80||8.1E-110;G3DSA:3.10.50.10||4.3E-26;	-	-	-
g2846.t1	omap3956	369551	370639	+	321	Y	Q7RZR2|TSC10_NEUCR|1e-128	2022|PHI:2022|BUF1|MGG_02252|148305|Magnaportheoryzae(related:Magnaporthegrisea)|Lossofpathogenicity|2e-07	Y	PF00106|short chain dehydrogenase|2.2E-31;	PTHR24320||6.3E-91;PTHR24320:SF1||6.3E-91;	SSF51735||2.12E-50;	-	-	-	-	-	-	G3DSA:3.40.50.720||2.2E-50;	-	-	PR00081|Glucose/ribitol dehydrogenase family signature|2.1E-10;PR00081|Glucose/ribitol dehydrogenase family signature|2.1E-10;PR00081|Glucose/ribitol dehydrogenase family signature|2.1E-10;
g3903.t1	omap3956	4272065	4273156	-	342	Y	Q2H1V7|MKAR_CHAGB|1e-152	2022|PHI:2022|BUF1|MGG_02252|148305|Magnaportheoryzae(related:Magnaporthegrisea)|Lossofpathogenicity|2e-10	Y	PF00106|short chain dehydrogenase|1.5E-35;	PTHR24322||2.5E-75;PTHR24322:SF651||2.5E-75;PTHR24322:SF651||2.5E-75;PTHR24322||2.5E-75;	SSF51735||1.12E-43;	-	-	PS00061|Short-chain dehydrogenases/reductases family signature.|-;	-	-	-	G3DSA:3.40.50.720||1.2E-46;	MF_03107|Very-long-chain 3-oxoacyl-CoA reductase.|45.604;	PIRSF000126||6.9E-108;	PR00081|Glucose/ribitol dehydrogenase family signature|8.9E-12;PR00081|Glucose/ribitol dehydrogenase family signature|8.9E-12;PR00081|Glucose/ribitol dehydrogenase family signature|8.9E-12;PR00081|Glucose/ribitol dehydrogenase family signature|8.9E-12;
g5685.t1	omap2018	2179727	2180767	-	346	Y	P87017|AFLH_ASPPA|6e-31	2022|PHI:2022|BUF1|MGG_02252|148305|Magnaportheoryzae(related:Magnaporthegrisea)|Lossofpathogenicity|3e-09	Y	PF00106|short chain dehydrogenase|1.5E-30;	PTHR24322||2.1E-29;PTHR24322||2.1E-29;	SSF51735||1.18E-43;	-	-	PS00061|Short-chain dehydrogenases/reductases family signature.|-;	-	-	-	G3DSA:3.40.50.720||3.0E-45;	-	-	PR00081|Glucose/ribitol dehydrogenase family signature|6.0E-17;PR00081|Glucose/ribitol dehydrogenase family signature|6.0E-17;PR00081|Glucose/ribitol dehydrogenase family signature|6.0E-17;PR00081|Glucose/ribitol dehydrogenase family signature|6.0E-17;
g4334.t1	omap6908	787619	790938	+	820		O94725|ART1B_SCHPO|1e-115	2022|PHI:2022|BUF1|MGG_02252|148305|Magnaportheoryzae(related:Magnaporthegrisea)|Lossofpathogenicity|4e-07	Y	PF01937|Protein of unknown function DUF89|1.4E-124;PF13561|Enoyl-(Acyl carrier protein) reductase|6.9E-21;	PTHR12260:SF6||9.8E-186;PTHR12260:SF6||9.8E-186;PTHR12260||9.8E-186;PTHR12260||9.8E-186;	SSF111321||1.57E-52;SSF111321||1.57E-52;SSF51735||7.46E-35;	-	-	-	-	-	-	G3DSA:3.40.50.720||3.0E-40;	-	-	PR00081|Glucose/ribitol dehydrogenase family signature|5.5E-13;PR00081|Glucose/ribitol dehydrogenase family signature|5.5E-13;PR00081|Glucose/ribitol dehydrogenase family signature|5.5E-13;PR00081|Glucose/ribitol dehydrogenase family signature|5.5E-13;PR00081|Glucose/ribitol dehydrogenase family signature|5.5E-13;
g3606.t1	omap3956	3195993	3197131	+	298	Y	Q09851|AYR1_SCHPO|5e-47	2022|PHI:2022|BUF1|MGG_02252|148305|Magnaportheoryzae(related:Magnaporthegrisea)|Lossofpathogenicity|4e-09	Y	PF00106|short chain dehydrogenase|3.8E-43;	PTHR24322||3.2E-68;PTHR24322||3.2E-68;PTHR24322:SF484||3.2E-68;PTHR24322:SF484||3.2E-68;	SSF51735||9.03E-54;	-	-	PS00061|Short-chain dehydrogenases/reductases family signature.|-;	-	-	-	G3DSA:3.40.50.720||4.7E-57;	-	-	PR00080|Short-chain dehydrogenase/reductase (SDR) superfamily signature|8.0E-11;PR00080|Short-chain dehydrogenase/reductase (SDR) superfamily signature|8.0E-11;PR00080|Short-chain dehydrogenase/reductase (SDR) superfamily signature|8.0E-11;PR00081|Glucose/ribitol dehydrogenase family signature|3.6E-17;PR00081|Glucose/ribitol dehydrogenase family signature|3.6E-17;PR00081|Glucose/ribitol dehydroge…
g7529.t1	omap6850	146448	149856	+	905		Q01373|FOX2_NEUCR|0	2034|PHI:2034|MFP1|G4MZY1|148305|Magnaportheoryzae(related:Magnaporthegrisea)|Reducedvirulence|0.0	Y	PF01575|MaoC like domain|2.5E-34;PF00106|short chain dehydrogenase|2.9E-42;PF00106|short chain dehydrogenase|7.9E-40;	PTHR13078||1.5E-120;	SSF54637||6.71E-42;SSF54637||3.73E-30;SSF51735||4.24E-60;SSF51735||2.16E-63;	-	-	PS00061|Short-chain dehydrogenases/reductases family signature.|-;	-	SM00822||4.3E-5;	-	G3DSA:3.10.129.10||2.7E-45;G3DSA:3.40.50.720||6.8E-63;G3DSA:3.40.50.720||1.0E-65;G3DSA:3.10.129.10||1.9E-50;	-	-	PR00080|Short-chain dehydrogenase/reductase (SDR) superfamily signature|5.3E-12;PR00080|Short-chain dehydrogenase/reductase (SDR) superfamily signature|5.3E-12;PR00080|Short-chain dehydrogenase/reductase (SDR) superfamily signature|5.3E-12;PR00081|Glucose/ribitol dehydrogenase family signature|1.9E-26;PR00081|Glucose/ribitol dehydrogenase family signature|1.9E-26;PR00081|Glucose/ribitol dehydroge…
g6847.t1	omap49267a	291473	292479	-	278	Y	P28643|FABG_CUPLA|2e-23	2034|PHI:2034|MFP1|G4MZY1|148305|Magnaportheoryzae(related:Magnaporthegrisea)|Reducedvirulence|1e-20	Y	PF00106|short chain dehydrogenase|2.3E-38;	PTHR24322||1.3E-31;PTHR24322:SF57||1.3E-31;PTHR24322:SF57||1.3E-31;PTHR24322||1.3E-31;	SSF51735||3.85E-44;	-	-	-	-	-	-	G3DSA:3.40.50.720||1.5E-50;	-	-	PR00080|Short-chain dehydrogenase/reductase (SDR) superfamily signature|6.1E-7;PR00080|Short-chain dehydrogenase/reductase (SDR) superfamily signature|6.1E-7;PR00080|Short-chain dehydrogenase/reductase (SDR) superfamily signature|6.1E-7;PR00081|Glucose/ribitol dehydrogenase family signature|2.2E-19;PR00081|Glucose/ribitol dehydrogenase family signature|2.2E-19;PR00081|Glucose/ribitol dehydrogenas…
g4698.t1	omap6908	2147499	2148421	+	259	Y	O02691|HCD2_BOVIN|1e-56	2034|PHI:2034|MFP1|G4MZY1|148305|Magnaportheoryzae(related:Magnaporthegrisea)|Reducedvirulence|4e-09	Y	PF00106|short chain dehydrogenase|1.9E-32;	PTHR24322||1.2E-65;PTHR24322||1.2E-65;PTHR24322:SF424||1.2E-65;PTHR24322:SF424||1.2E-65;	SSF51735||4.29E-47;	-	-	PS00061|Short-chain dehydrogenases/reductases family signature.|-;	-	SM00822||5.1E-4;	-	G3DSA:3.40.50.720||1.4E-53;	-	-	PR00081|Glucose/ribitol dehydrogenase family signature|3.2E-16;PR00081|Glucose/ribitol dehydrogenase family signature|3.2E-16;PR00081|Glucose/ribitol dehydrogenase family signature|3.2E-16;PR00081|Glucose/ribitol dehydrogenase family signature|3.2E-16;
g5790.t1	omap2018	2604096	2605185	+	311	Y	Q54XZ0|MFEB_DICDI|4e-32	2034|PHI:2034|MFP1|G4MZY1|148305|Magnaportheoryzae(related:Magnaporthegrisea)|Reducedvirulence|4e-34	Y	PF13452|N-terminal half of MaoC dehydratase|3.2E-5;PF01575|MaoC like domain|4.4E-20;	PTHR13078||2.7E-94;	SSF54637||1.09E-32;SSF54637||6.06E-24;	-	-	-	-	-	-	G3DSA:3.10.129.10||2.4E-39;G3DSA:3.10.129.10||1.5E-41;	-	-	-
g6345.t1	omap6937a	1884470	1885217	+	192	Y	O07575|YHDF_BACSU|5e-39	2034|PHI:2034|MFP1|G4MZY1|148305|Magnaportheoryzae(related:Magnaporthegrisea)|Reducedvirulence|5e-12	Y	PF00106|short chain dehydrogenase|4.4E-19;	PTHR24322:SF105||8.3E-33;PTHR24322||8.3E-33;	SSF51735||1.46E-30;	-	-	-	-	-	-	G3DSA:3.40.50.720||1.3E-29;	-	-	PR00081|Glucose/ribitol dehydrogenase family signature|4.3E-9;PR00081|Glucose/ribitol dehydrogenase family signature|4.3E-9;PR00081|Glucose/ribitol dehydrogenase family signature|4.3E-9;
g1388.t1	omap49267b	5036595	5041239	-	1326		P36619|PMD1_SCHPO|0	2042|PHI:2042|ABC3|Q3Y5V5|148305|Magnaportheoryzae(related:Magnaporthegrisea)|Lossofpathogenicity|0.0	Y	PF00664|ABC transporter transmembrane region|1.9E-43;PF00664|ABC transporter transmembrane region|2.0E-47;PF00005|ABC transporter|2.0E-29;PF00005|ABC transporter|1.9E-32;	PTHR24221||0.0;PTHR24221:SF213||0.0;	SSF90123||1.7E-53;SSF52540||1.22E-84;SSF52540||3.29E-14;SSF52540||1.39E-58;SSF90123||1.02E-45;	-	-	PS00211|ABC transporters family signature.|-;PS00211|ABC transporters family signature.|-;	PS50929|ABC transporter integral membrane type-1 fused domain profile.|35.465;PS50893|ATP-binding cassette, ABC transporter-type domain profile.|24.87;PS50893|ATP-binding cassette, ABC transporter-type domain profile.|21.916;PS50929|ABC transporter integral membrane type-1 fused domain profile.|36.634;	SM00382|ATPases associated with a variety of cellular activities|9.5E-12;SM00382|ATPases associated with a variety of cellular activities|1.0E-16;	Coil||-;	G3DSA:3.40.50.300||3.9E-4;G3DSA:3.40.50.300||3.8E-75;G3DSA:3.40.50.300||3.8E-75;G3DSA:3.40.50.300||9.5E-77;G3DSA:1.20.1560.10||1.9E-39;G3DSA:1.20.1560.10||2.0E-48;	-	-	-
g2674.t1	omap49267b	9697579	9701800	-	1268		P34712|PGP1_CAEEL|0	2042|PHI:2042|ABC3|Q3Y5V5|148305|Magnaportheoryzae(related:Magnaporthegrisea)|Lossofpathogenicity|0.0	Y	PF00005|ABC transporter|1.9E-32;PF00005|ABC transporter|2.0E-30;PF00664|ABC transporter transmembrane region|5.7E-48;PF00664|ABC transporter transmembrane region|1.7E-47;	PTHR24221:SF229||0.0;PTHR24221||0.0;	SSF90123||1.7E-52;SSF52540||1.85E-79;SSF52540||7.17E-81;SSF90123||8.37E-48;	-	-	PS00211|ABC transporters family signature.|-;PS00211|ABC transporters family signature.|-;	PS50929|ABC transporter integral membrane type-1 fused domain profile.|39.658;PS50893|ATP-binding cassette, ABC transporter-type domain profile.|23.683;PS50929|ABC transporter integral membrane type-1 fused domain profile.|38.292;PS50893|ATP-binding cassette, ABC transporter-type domain profile.|23.016;	SM00382|ATPases associated with a variety of cellular activities|1.3E-12;SM00382|ATPases associated with a variety of cellular activities|1.0E-16;	-	G3DSA:1.20.1560.10||2.5E-47;G3DSA:1.20.1560.10||2.0E-43;G3DSA:3.40.50.300||2.4E-75;G3DSA:3.40.50.300||3.4E-78;	-	-	-
g4955.t1	omap6908	3007791	3011955	+	1345		P21448|MDR1_CRIGR|0	2042|PHI:2042|ABC3|Q3Y5V5|148305|Magnaportheoryzae(related:Magnaporthegrisea)|Lossofpathogenicity|0.0	Y	PF00664|ABC transporter transmembrane region|4.2E-56;PF00664|ABC transporter transmembrane region|5.1E-50;PF00005|ABC transporter|3.3E-32;PF00005|ABC transporter|3.2E-32;	PTHR24221:SF225||0.0;PTHR24221||0.0;PTHR24221||0.0;PTHR24221:SF225||0.0;	SSF52540||2.72E-85;SSF90123||2.75E-58;SSF90123||2.35E-55;SSF52540||3.76E-89;	-	-	PS00211|ABC transporters family signature.|-;PS00211|ABC transporters family signature.|-;	PS50893|ATP-binding cassette, ABC transporter-type domain profile.|25.29;PS50929|ABC transporter integral membrane type-1 fused domain profile.|45.016;PS50929|ABC transporter integral membrane type-1 fused domain profile.|41.561;PS50893|ATP-binding cassette, ABC transporter-type domain profile.|25.717;	SM00382|ATPases associated with a variety of cellular activities|6.1E-18;SM00382|ATPases associated with a variety of cellular activities|6.1E-17;	Coil||-;	G3DSA:1.20.1560.10||3.8E-54;G3DSA:1.20.1560.10||2.0E-50;G3DSA:3.40.50.300||1.4E-80;G3DSA:3.40.50.300||4.5E-84;	-	-	-
g15.t1	omap49267b	142001	144691	-	812		P41909|PXA1_YEAST|1e-157	2042|PHI:2042|ABC3|Q3Y5V5|148305|Magnaportheoryzae(related:Magnaporthegrisea)|Lossofpathogenicity|1e-11	Y	PF00005|ABC transporter|1.8E-15;PF06472|ABC transporter transmembrane region 2|1.1E-96;	PTHR11384:SF35||0.0;PTHR11384||0.0;	SSF52540||5.05E-28;	-	-	PS00211|ABC transporters family signature.|-;	PS50893|ATP-binding cassette, ABC transporter-type domain profile.|15.313;PS50929|ABC transporter integral membrane type-1 fused domain profile.|9.619;	SM00382|ATPases associated with a variety of cellular activities|2.3E-6;	Coil||-;	G3DSA:1.20.120.560||5.4E-5;G3DSA:1.20.120.560||5.4E-5;G3DSA:3.40.50.300||1.3E-32;	-	-	-
g6406.t1	omap6937b	309585	313059	+	950		Q02592|HMT1_SCHPO|1e-107	2042|PHI:2042|ABC3|Q3Y5V5|148305|Magnaportheoryzae(related:Magnaporthegrisea)|Lossofpathogenicity|1e-34	Y	PF00005|ABC transporter|4.2E-13;PF00664|ABC transporter transmembrane region|6.3E-18;	PTHR24221||7.6E-176;PTHR24221:SF18||7.6E-176;	SSF52540||1.09E-64;SSF90123||5.62E-30;	-	-	PS00211|ABC transporters family signature.|-;	PS50893|ATP-binding cassette, ABC transporter-type domain profile.|15.98;PS50929|ABC transporter integral membrane type-1 fused domain profile.|16.708;	-	-	G3DSA:3.40.50.300||9.9E-51;G3DSA:1.20.1560.10||7.9E-28;	-	-	-
g6736.t1	omap6937b	1586852	1589206	-	744		Q4HVU7|ATM1_GIBZE|0	2042|PHI:2042|ABC3|Q3Y5V5|148305|Magnaportheoryzae(related:Magnaporthegrisea)|Lossofpathogenicity|1e-41	Y	PF00664|ABC transporter transmembrane region|1.7E-39;PF00005|ABC transporter|6.0E-32;	PTHR24221||0.0;PTHR24221:SF253||0.0;	SSF52540||1.54E-85;SSF90123||1.16E-57;	-	-	PS00211|ABC transporters family signature.|-;	PS50893|ATP-binding cassette, ABC transporter-type domain profile.|22.242;PS50929|ABC transporter integral membrane type-1 fused domain profile.|41.658;	SM00382|ATPases associated with a variety of cellular activities|4.0E-15;	-	G3DSA:1.20.1560.10||6.2E-63;G3DSA:3.40.50.300||1.1E-77;	-	-	-
g808.t1	omap49267b	2921825	2924185	-	750		P43535|GCN20_YEAST|0	2042|PHI:2042|ABC3|Q3Y5V5|148305|Magnaportheoryzae(related:Magnaporthegrisea)|Lossofpathogenicity|2e-08	Y	PF00005|ABC transporter|4.3E-21;PF00005|ABC transporter|1.5E-20;PF12848|ABC transporter|5.9E-20;	PTHR19211||0.0;PTHR19211:SF45||0.0;	SSF52540||2.71E-37;SSF52540||6.7E-42;	-	-	PS00211|ABC transporters family signature.|-;PS00211|ABC transporters family signature.|-;	PS50893|ATP-binding cassette, ABC transporter-type domain profile.|15.56;PS50893|ATP-binding cassette, ABC transporter-type domain profile.|13.812;	SM00382|ATPases associated with a variety of cellular activities|8.6E-10;SM00382|ATPases associated with a variety of cellular activities|4.5E-7;	Coil||-;Coil||-;	G3DSA:3.40.50.300||1.9E-38;G3DSA:3.40.50.300||1.2E-40;	-	-	-
g1269.t1	omap49267b	4616173	4616996	+	210	Y	P36619|PMD1_SCHPO|4e-63	2042|PHI:2042|ABC3|Q3Y5V5|148305|Magnaportheoryzae(related:Magnaporthegrisea)|Lossofpathogenicity|2e-49	Y	PF00005|ABC transporter|1.6E-13;	PTHR24221||3.1E-122;PTHR24221:SF225||3.1E-122;	SSF52540||4.0E-57;	-	-	PS00211|ABC transporters family signature.|-;	PS50893|ATP-binding cassette, ABC transporter-type domain profile.|12.865;	-	-	G3DSA:3.40.50.300||1.1E-48;	-	-	-
g4984.t1	omap6908	3124575	3128118	-	1054		Q75EV6|EF3_ASHGO|0	2042|PHI:2042|ABC3|Q3Y5V5|148305|Magnaportheoryzae(related:Magnaporthegrisea)|Lossofpathogenicity|3e-08	Y	PF00005|ABC transporter|4.8E-24;PF00005|ABC transporter|1.4E-19;	PTHR19211:SF5||0.0;PTHR19211||0.0;PTHR19211||0.0;PTHR19211:SF5||0.0;	SSF52540||1.32E-35;SSF52540||5.44E-31;SSF52540||5.44E-31;SSF48371||8.63E-45;SSF48371||8.63E-45;SSF48371||8.63E-45;SSF48371||8.63E-45;SSF48371||8.63E-45;SSF48371||8.63E-45;	-	-	PS00211|ABC transporters family signature.|-;	PS50077|HEAT repeat profile.|8.887;PS50893|ATP-binding cassette, ABC transporter-type domain profile.|13.199;PS50077|HEAT repeat profile.|9.477;PS50893|ATP-binding cassette, ABC transporter-type domain profile.|13.726;	SM00382|ATPases associated with a variety of cellular activities|6.4E-11;SM00382|ATPases associated with a variety of cellular activities|1.2E-5;	-	G3DSA:1.25.10.10||9.9E-96;G3DSA:3.40.50.300||6.1E-36;G3DSA:3.40.50.300||1.7E-37;G3DSA:3.40.50.300||1.7E-37;	-	-	-
g5865.t1	omap6937a	16045	18509	-	734		Q9M1H3|AB4F_ARATH|8e-67	2042|PHI:2042|ABC3|Q3Y5V5|148305|Magnaportheoryzae(related:Magnaporthegrisea)|Lossofpathogenicity|4e-08	Y	PF12848|ABC transporter|1.2E-7;PF00005|ABC transporter|3.2E-18;PF00005|ABC transporter|1.3E-19;	PTHR19211||4.8E-229;PTHR19211||4.8E-229;PTHR19211:SF58||4.8E-229;PTHR19211:SF58||4.8E-229;PTHR19211||4.8E-229;PTHR19211||4.8E-229;PTHR19211:SF58||4.8E-229;PTHR19211:SF58||4.8E-229;	SSF52540||3.07E-33;SSF52540||3.07E-33;SSF52540||8.73E-35;	-	-	-	PS50893|ATP-binding cassette, ABC transporter-type domain profile.|12.612;PS50893|ATP-binding cassette, ABC transporter-type domain profile.|12.732;	SM00382|ATPases associated with a variety of cellular activities|4.3E-12;SM00382|ATPases associated with a variety of cellular activities|2.4E-7;	-	G3DSA:3.40.50.300||1.7E-35;G3DSA:3.40.50.300||9.2E-34;G3DSA:3.40.50.300||9.2E-34;	-	-	-
g613.t1	omap49267b	2181912	2184250	-	712		Q9UBJ2|ABCD2_HUMAN|0	2042|PHI:2042|ABC3|Q3Y5V5|148305|Magnaportheoryzae(related:Magnaporthegrisea)|Lossofpathogenicity|4e-15	Y	PF06472|ABC transporter transmembrane region 2|1.2E-106;PF00005|ABC transporter|8.4E-18;	PTHR11384||0.0;PTHR11384:SF13||0.0;	SSF52540||2.84E-36;	-	-	-	PS50893|ATP-binding cassette, ABC transporter-type domain profile.|14.873;	SM00382|ATPases associated with a variety of cellular activities|3.0E-7;	Coil||-;	G3DSA:3.40.50.300||7.5E-40;	-	-	-
g3963.t1	omap3956	4486880	4490169	+	1048		Q02592|HMT1_SCHPO|0	2042|PHI:2042|ABC3|Q3Y5V5|148305|Magnaportheoryzae(related:Magnaporthegrisea)|Lossofpathogenicity|4e-45	Y	PF00005|ABC transporter|2.8E-33;PF00664|ABC transporter transmembrane region|1.2E-27;	PTHR24221:SF264||0.0;PTHR24221:SF264||0.0;PTHR24221||0.0;PTHR24221||0.0;	SSF90123||1.2E-47;SSF52540||1.25E-87;	-	-	PS00211|ABC transporters family signature.|-;	PS50893|ATP-binding cassette, ABC transporter-type domain profile.|22.456;PS50929|ABC transporter integral membrane type-1 fused domain profile.|24.231;	SM00382|ATPases associated with a variety of cellular activities|1.5E-12;	-	G3DSA:3.40.50.300||1.1E-77;G3DSA:1.20.1560.10||2.0E-50;	-	-	-
g5996.t1	omap6937a	513537	515920	+	776		Q02592|HMT1_SCHPO|1e-150	2042|PHI:2042|ABC3|Q3Y5V5|148305|Magnaportheoryzae(related:Magnaporthegrisea)|Lossofpathogenicity|6e-52	Y	PF00664|ABC transporter transmembrane region|2.0E-16;PF00005|ABC transporter|4.2E-32;	PTHR24221||2.4E-197;PTHR24221:SF18||2.4E-197;	SSF90123||1.96E-32;SSF52540||7.94E-88;	-	-	PS00211|ABC transporters family signature.|-;	PS50929|ABC transporter integral membrane type-1 fused domain profile.|20.839;PS50893|ATP-binding cassette, ABC transporter-type domain profile.|22.182;	SM00382|ATPases associated with a variety of cellular activities|8.7E-15;	Coil||-;	G3DSA:3.40.50.300||4.2E-78;G3DSA:1.20.1560.10||5.4E-28;	-	-	-
g4840.t1	omap6908	2630531	2634724	+	1254		P12866|STE6_YEAST|1e-112	2042|PHI:2042|ABC3|Q3Y5V5|148305|Magnaportheoryzae(related:Magnaporthegrisea)|Lossofpathogenicity|7e-66	Y	PF00664|ABC transporter transmembrane region|2.5E-35;PF00664|ABC transporter transmembrane region|3.3E-36;PF00005|ABC transporter|5.8E-25;PF00005|ABC transporter|6.9E-28;	PTHR24221||3.9E-224;PTHR24221:SF259||3.9E-224;	SSF52540||6.12E-62;SSF90123||2.35E-34;SSF90123||1.57E-44;SSF52540||3.85E-58;	-	-	PS00211|ABC transporters family signature.|-;	PS50929|ABC transporter integral membrane type-1 fused domain profile.|33.273;PS50893|ATP-binding cassette, ABC transporter-type domain profile.|19.995;PS50929|ABC transporter integral membrane type-1 fused domain profile.|33.457;PS50893|ATP-binding cassette, ABC transporter-type domain profile.|23.61;	SM00382|ATPases associated with a variety of cellular activities|3.0E-16;SM00382|ATPases associated with a variety of cellular activities|2.5E-12;	-	G3DSA:3.40.50.300||1.5E-65;G3DSA:3.40.50.300||1.6E-61;G3DSA:1.20.1560.10||3.1E-36;G3DSA:1.20.1560.10||3.1E-29;	-	-	-
g2421.t1	omap49267b	8769585	8773814	+	1360		P08183|MDR1_HUMAN|0	2042|PHI:2042|ABC3|Q3Y5V5|148305|Magnaportheoryzae(related:Magnaporthegrisea)|Lossofpathogenicity|8e-77	Y	PF00005|ABC transporter|1.5E-30;PF00005|ABC transporter|1.1E-27;PF00664|ABC transporter transmembrane region|1.5E-32;PF00664|ABC transporter transmembrane region|2.1E-48;	PTHR24221:SF219||0.0;PTHR24221:SF219||0.0;PTHR24221||0.0;PTHR24221||0.0;	SSF52540||8.21E-61;SSF52540||8.21E-61;SSF90123||6.67E-48;SSF52540||6.76E-77;SSF90123||2.22E-49;SSF90123||2.22E-49;	-	-	PS00211|ABC transporters family signature.|-;PS00211|ABC transporters family signature.|-;	PS50893|ATP-binding cassette, ABC transporter-type domain profile.|23.923;PS50893|ATP-binding cassette, ABC transporter-type domain profile.|23.676;PS50929|ABC transporter integral membrane type-1 fused domain profile.|40.095;PS50929|ABC transporter integral membrane type-1 fused domain profile.|34.826;	SM00382|ATPases associated with a variety of cellular activities|5.5E-16;SM00382|ATPases associated with a variety of cellular activities|9.1E-17;	-	G3DSA:1.20.1560.10||2.4E-46;G3DSA:1.20.1560.10||1.4E-40;G3DSA:3.40.50.300||2.8E-77;G3DSA:3.40.50.300||1.6E-73;G3DSA:3.40.50.300||1.6E-73;	-	-	-
g5548.t1	omap2018	1673734	1678091	+	1152		Q9Y7M7|MDL1_SCHPO|0	2042|PHI:2042|ABC3|Q3Y5V5|148305|Magnaportheoryzae(related:Magnaporthegrisea)|Lossofpathogenicity|9e-55	Y	PF00664|ABC transporter transmembrane region|3.5E-50;PF04818|RNA polymerase II-binding domain.|7.9E-16;PF00005|ABC transporter|1.5E-33;	PTHR24221||1.3E-242;	SSF48464||1.44E-12;SSF90123||4.05E-63;SSF52540||1.17E-78;	-	-	PS00211|ABC transporters family signature.|-;	PS50893|ATP-binding cassette, ABC transporter-type domain profile.|23.289;PS50929|ABC transporter integral membrane type-1 fused domain profile.|48.404;PS51391|CID domain profile.|40.354;	SM00582||1.9E-23;SM00382|ATPases associated with a variety of cellular activities|3.3E-18;	-	G3DSA:1.20.1560.10||6.6E-77;G3DSA:1.25.40.90||2.4E-10;G3DSA:3.40.50.300||2.6E-80;	-	-	-
g557.t1	omap49267b	2006798	2010430	+	1210		Q566I3|HYOU1_XENLA|6e-78	2058|PHI:2058|LHS1|MGG_06648.5|148305|Magnaportheoryzae(related:Magnaporthegrisea)|Reducedvirulence|0.0	Y	PF00012|Hsp70 protein|4.9E-55;	PTHR19375:SF231||9.4E-280;PTHR19375:SF231||9.4E-280;PTHR19375:SF231||9.4E-280;PTHR19375||9.4E-280;PTHR19375||9.4E-280;PTHR19375||9.4E-280;	SSF53067||3.2E-34;SSF100934||2.55E-11;SSF53067||1.07E-30;	-	-	-	-	-	Coil||-;Coil||-;	G3DSA:3.30.420.40||3.3E-15;G3DSA:3.30.420.40||3.3E-15;G3DSA:3.30.420.40||5.5E-26;G3DSA:3.30.420.40||5.5E-26;G3DSA:3.90.640.10||6.7E-16;G3DSA:1.20.1270.10||6.7E-24;	-	-	PR00301|70kDa heat shock protein signature|5.5E-12;PR00301|70kDa heat shock protein signature|5.5E-12;PR00301|70kDa heat shock protein signature|5.5E-12;PR00301|70kDa heat shock protein signature|5.5E-12;
g5704.t1	omap2018	2254042	2255955	+	572		P87142|YDMC_SCHPO|1e-134	2058|PHI:2058|LHS1|MGG_06648.5|148305|Magnaportheoryzae(related:Magnaporthegrisea)|Reducedvirulence|2e-19	Y	PF00012|Hsp70 protein|9.8E-78;	PTHR19375||2.4E-251;PTHR19375||2.4E-251;PTHR19375:SF177||2.4E-251;PTHR19375:SF177||2.4E-251;	SSF53067||1.36E-41;SSF53067||4.86E-41;	-	-	-	-	-	-	G3DSA:3.30.420.40||1.9E-15;G3DSA:3.30.420.40||1.9E-15;G3DSA:2.60.34.10||5.1E-4;G3DSA:2.60.34.10||5.1E-4;G3DSA:3.90.640.10||2.5E-23;G3DSA:3.30.420.40||1.7E-42;G3DSA:3.30.420.40||1.7E-42;	-	-	PR00301|70kDa heat shock protein signature|6.9E-14;PR00301|70kDa heat shock protein signature|6.9E-14;PR00301|70kDa heat shock protein signature|6.9E-14;PR00301|70kDa heat shock protein signature|6.9E-14;PR00301|70kDa heat shock protein signature|6.9E-14;
g5532.t1	omap2018	1624290	1626838	+	722		O74225|HSP88_NEUCR|0	2058|PHI:2058|LHS1|MGG_06648.5|148305|Magnaportheoryzae(related:Magnaporthegrisea)|Reducedvirulence|3e-34	Y	PF00012|Hsp70 protein|2.8E-165;	PTHR19375||0.0;PTHR19375||0.0;PTHR19375:SF78||0.0;PTHR19375:SF78||0.0;	SSF53067||6.48E-54;SSF100920||2.31E-17;SSF100920||2.31E-17;SSF53067||6.48E-51;SSF100934||8.63E-26;	-	-	PS01036|Heat shock hsp70 proteins family signature 3.|-;	-	-	Coil||-;Coil||-;	G3DSA:3.90.640.10||3.8E-29;G3DSA:1.20.1270.10||1.8E-29;G3DSA:3.30.420.40||4.7E-22;G3DSA:3.30.420.40||4.7E-22;G3DSA:2.60.34.10||1.5E-50;G3DSA:3.30.30.30||5.2E-20;G3DSA:3.30.420.40||8.4E-42;G3DSA:3.30.420.40||8.4E-42;	-	-	PR00301|70kDa heat shock protein signature|2.0E-17;PR00301|70kDa heat shock protein signature|2.0E-17;PR00301|70kDa heat shock protein signature|2.0E-17;PR00301|70kDa heat shock protein signature|2.0E-17;PR00301|70kDa heat shock protein signature|2.0E-17;
g860.t1	omap49267b	3114139	3116372	-	664		P78695|GRP78_NEUCR|0	2058|PHI:2058|LHS1|MGG_06648.5|148305|Magnaportheoryzae(related:Magnaporthegrisea)|Reducedvirulence|6e-28	Y	PF00012|Hsp70 protein|9.5E-262;	PTHR19375||0.0;	SSF100934||2.49E-23;SSF53067||1.83E-71;SSF53067||2.41E-63;SSF100920||2.35E-63;	-	-	PS00329|Heat shock hsp70 proteins family signature 2.|-;PS00297|Heat shock hsp70 proteins family signature 1.|-;PS01036|Heat shock hsp70 proteins family signature 3.|-;	-	-	Coil||-;	G3DSA:3.90.640.10||1.6E-27;G3DSA:2.60.34.10||1.6E-64;G3DSA:3.30.30.30||3.1E-34;G3DSA:3.30.420.40||6.5E-67;G3DSA:3.30.420.40||6.5E-67;G3DSA:3.30.420.40||1.6E-37;G3DSA:3.30.420.40||1.6E-37;G3DSA:1.20.1270.10||1.2E-39;	-	-	PR00301|70kDa heat shock protein signature|5.3E-82;PR00301|70kDa heat shock protein signature|5.3E-82;PR00301|70kDa heat shock protein signature|5.3E-82;PR00301|70kDa heat shock protein signature|5.3E-82;PR00301|70kDa heat shock protein signature|5.3E-82;PR00301|70kDa heat shock protein signature|5.3E-82;PR00301|70kDa heat shock protein signature|5.3E-82;PR00301|70kDa heat shock protein signature…
g7853.t1	omap46104	497247	499412	-	614		P87222|HSP75_CANAW|0	2058|PHI:2058|LHS1|MGG_06648.5|148305|Magnaportheoryzae(related:Magnaporthegrisea)|Reducedvirulence|6e-28	Y	PF00012|Hsp70 protein|7.1E-226;	PTHR19375:SF220||0.0;PTHR19375||0.0;	SSF100934||1.7E-6;SSF100920||1.83E-49;SSF53067||6.17E-65;SSF53067||3.88E-67;	-	-	PS00329|Heat shock hsp70 proteins family signature 2.|-;PS01036|Heat shock hsp70 proteins family signature 3.|-;PS00297|Heat shock hsp70 proteins family signature 1.|-;	-	-	Coil||-;	G3DSA:2.60.34.10||6.6E-63;G3DSA:3.30.420.40||2.0E-64;G3DSA:3.30.420.40||2.0E-64;G3DSA:3.30.30.30||6.4E-36;G3DSA:3.30.420.40||2.8E-37;G3DSA:3.30.420.40||2.8E-37;G3DSA:3.90.640.10||1.7E-35;G3DSA:1.20.1270.10||7.0E-5;	-	-	PR00301|70kDa heat shock protein signature|3.7E-72;PR00301|70kDa heat shock protein signature|3.7E-72;PR00301|70kDa heat shock protein signature|3.7E-72;PR00301|70kDa heat shock protein signature|3.7E-72;PR00301|70kDa heat shock protein signature|3.7E-72;PR00301|70kDa heat shock protein signature|3.7E-72;PR00301|70kDa heat shock protein signature|3.7E-72;PR00301|70kDa heat shock protein signature…
g7641.t1	omap6850	544831	547004	-	682		Q5B0C0|HSP7M_EMENI|0	2058|PHI:2058|LHS1|MGG_06648.5|148305|Magnaportheoryzae(related:Magnaporthegrisea)|Reducedvirulence|7e-22	Y	PF00012|Hsp70 protein|4.5E-265;	PTHR19375:SF173||0.0;PTHR19375||0.0;	SSF100920||6.15E-59;SSF53067||8.03E-65;SSF53067||6.11E-63;	TIGR02350|prok_dnaK: chaperone protein DnaK|3.0E-271;	-	PS01036|Heat shock hsp70 proteins family signature 3.|-;PS00297|Heat shock hsp70 proteins family signature 1.|-;PS00329|Heat shock hsp70 proteins family signature 2.|-;	-	-	Coil||-;	G3DSA:1.20.1270.10||1.5E-16;G3DSA:2.60.34.10||1.4E-67;G3DSA:3.30.30.30||3.1E-26;G3DSA:3.30.420.40||5.7E-36;G3DSA:3.30.420.40||5.7E-36;G3DSA:3.30.420.40||5.6E-63;G3DSA:3.30.420.40||5.6E-63;G3DSA:3.90.640.10||5.4E-28;	MF_00332|Chaperone protein DnaK [dnaK].|34.254;	-	PR00301|70kDa heat shock protein signature|1.6E-76;PR00301|70kDa heat shock protein signature|1.6E-76;PR00301|70kDa heat shock protein signature|1.6E-76;PR00301|70kDa heat shock protein signature|1.6E-76;PR00301|70kDa heat shock protein signature|1.6E-76;PR00301|70kDa heat shock protein signature|1.6E-76;PR00301|70kDa heat shock protein signature|1.6E-76;PR00301|70kDa heat shock protein signature…
g3810.t1	omap3956	3943354	3945321	+	655		Q01233|HSP70_NEUCR|0	2058|PHI:2058|LHS1|MGG_06648.5|148305|Magnaportheoryzae(related:Magnaporthegrisea)|Reducedvirulence|9e-29	Y	PF00012|Hsp70 protein|4.1E-264;	PTHR19375:SF140||0.0;PTHR19375||0.0;	SSF53067||1.71E-70;SSF100920||1.1E-62;SSF53067||7.93E-72;SSF100934||6.02E-26;	-	-	PS01036|Heat shock hsp70 proteins family signature 3.|-;PS00297|Heat shock hsp70 proteins family signature 1.|-;PS00329|Heat shock hsp70 proteins family signature 2.|-;	-	-	Coil||-;	G3DSA:3.30.420.40||1.6E-67;G3DSA:3.30.420.40||1.6E-67;G3DSA:1.20.1270.10||1.0E-41;G3DSA:3.90.640.10||4.6E-41;G3DSA:3.30.420.40||2.6E-38;G3DSA:3.30.420.40||2.6E-38;G3DSA:2.60.34.10||8.5E-67;G3DSA:3.30.30.30||3.8E-38;	-	-	PR00301|70kDa heat shock protein signature|8.9E-87;PR00301|70kDa heat shock protein signature|8.9E-87;PR00301|70kDa heat shock protein signature|8.9E-87;PR00301|70kDa heat shock protein signature|8.9E-87;PR00301|70kDa heat shock protein signature|8.9E-87;PR00301|70kDa heat shock protein signature|8.9E-87;PR00301|70kDa heat shock protein signature|8.9E-87;PR00301|70kDa heat shock protein signature…
g699.t1	omap49267b	2527732	2532687	+	1651		O35600|ABCA4_MOUSE|2e-56	2067|PHI:2067|ABC4|MGG_00937|148305|Magnaportheoryzae(related:Magnaporthegrisea)|Lossofpathogenicity|0.0	Y	PF12698|ABC-2 family transporter protein|2.6E-11;PF12698|ABC-2 family transporter protein|1.6E-17;PF00005|ABC transporter|8.6E-27;PF00005|ABC transporter|8.7E-19;	PTHR19229||0.0;PTHR19229:SF36||0.0;PTHR19229||0.0;PTHR19229||0.0;PTHR19229:SF36||0.0;PTHR19229:SF36||0.0;PTHR19229||0.0;PTHR19229||0.0;PTHR19229:SF36||0.0;PTHR19229:SF36||0.0;	SSF52540||2.57E-44;SSF52540||4.08E-48;	-	-	PS00211|ABC transporters family signature.|-;PS00211|ABC transporters family signature.|-;	PS50893|ATP-binding cassette, ABC transporter-type domain profile.|17.727;PS50893|ATP-binding cassette, ABC transporter-type domain profile.|18.981;	SM00382|ATPases associated with a variety of cellular activities|6.8E-13;SM00382|ATPases associated with a variety of cellular activities|1.3E-9;	-	G3DSA:3.40.50.300||1.1E-58;G3DSA:3.40.50.300||4.6E-51;	-	-	-
g3943.t1	omap3956	4413024	4417919	-	1631		Q54BT5|ABCA3_DICDI|2e-84	2067|PHI:2067|ABC4|MGG_00937|148305|Magnaportheoryzae(related:Magnaporthegrisea)|Lossofpathogenicity|0.0	Y	PF00005|ABC transporter|1.2E-17;PF00005|ABC transporter|2.1E-24;PF12698|ABC-2 family transporter protein|1.5E-15;	PTHR19229||0.0;PTHR19229:SF36||0.0;PTHR19229:SF36||0.0;PTHR19229||0.0;PTHR19229||0.0;PTHR19229||0.0;PTHR19229:SF36||0.0;PTHR19229:SF36||0.0;	SSF52540||5.44E-45;SSF52540||3.02E-44;	-	-	PS00211|ABC transporters family signature.|-;PS00211|ABC transporters family signature.|-;	PS50893|ATP-binding cassette, ABC transporter-type domain profile.|19.214;PS50893|ATP-binding cassette, ABC transporter-type domain profile.|18.227;	SM00382|ATPases associated with a variety of cellular activities|6.1E-7;SM00382|ATPases associated with a variety of cellular activities|6.0E-11;	-	G3DSA:3.40.50.300||1.2E-51;G3DSA:3.40.50.300||1.7E-55;	-	-	-
g4308.t1	omap6908	694388	696379	-	619		P40024|ARB1_YEAST|0	2067|PHI:2067|ABC4|MGG_00937|148305|Magnaportheoryzae(related:Magnaporthegrisea)|Lossofpathogenicity|3e-06	Y	PF12848|ABC transporter|1.4E-21;PF00005|ABC transporter|3.7E-21;PF00005|ABC transporter|8.4E-22;	PTHR19211||0.0;PTHR19211:SF15||0.0;	SSF52540||7.39E-40;SSF52540||7.39E-40;SSF52540||1.17E-37;	-	-	PS00211|ABC transporters family signature.|-;	PS50893|ATP-binding cassette, ABC transporter-type domain profile.|14.699;PS50893|ATP-binding cassette, ABC transporter-type domain profile.|14.419;	SM00382|ATPases associated with a variety of cellular activities|6.6E-9;SM00382|ATPases associated with a variety of cellular activities|1.3E-5;	Coil||-;	G3DSA:3.40.50.300||4.8E-38;G3DSA:3.40.50.300||8.7E-41;	-	-	-
g2539.t1	omap49267b	9191354	9192214	-	286	Y	Q7Z991|YE31_SCHPO|4e-85	2067|PHI:2067|ABC4|MGG_00937|148305|Magnaportheoryzae(related:Magnaporthegrisea)|Lossofpathogenicity|7e-10	Y	PF00005|ABC transporter|3.8E-14;	PTHR12847:SF5||3.0E-130;PTHR12847||3.0E-130;	SSF52540||1.98E-37;	-	-	-	PS50893|ATP-binding cassette, ABC transporter-type domain profile.|14.233;	SM00382|ATPases associated with a variety of cellular activities|2.6E-9;	-	G3DSA:3.40.50.300||8.4E-34;G3DSA:3.40.50.300||8.4E-34;	-	-	-
g1484.t1	omap49267b	5381609	5383721	+	609		Q03195|RLI1_YEAST|0	2067|PHI:2067|ABC4|MGG_00937|148305|Magnaportheoryzae(related:Magnaporthegrisea)|Lossofpathogenicity|9e-09	Y	PF04068|Possible Fer4-like domain in RNase L inhibitor, RLI|3.0E-12;PF00037|4Fe-4S binding domain|8.1E-6;PF00005|ABC transporter|1.5E-15;PF00005|ABC transporter|5.4E-15;	PTHR19248||0.0;	SSF54862||5.51E-11;SSF52540||1.12E-33;SSF52540||1.27E-32;	-	-	PS00211|ABC transporters family signature.|-;	PS51379|4Fe-4S ferredoxin-type iron-sulfur binding domain profile.|10.054;PS50893|ATP-binding cassette, ABC transporter-type domain profile.|13.599;PS50893|ATP-binding cassette, ABC transporter-type domain profile.|14.913;PS51379|4Fe-4S ferredoxin-type iron-sulfur binding domain profile.|6.357;	SM00382|ATPases associated with a variety of cellular activities|1.0E-12;SM00382|ATPases associated with a variety of cellular activities|7.9E-9;	-	G3DSA:3.30.70.20||9.9E-11;G3DSA:3.40.50.300||6.4E-34;G3DSA:3.40.50.300||8.1E-31;	-	-	PR01868|ABC transporter family E signature|4.3E-72;PR01868|ABC transporter family E signature|4.3E-72;PR01868|ABC transporter family E signature|4.3E-72;PR01868|ABC transporter family E signature|4.3E-72;PR01868|ABC transporter family E signature|4.3E-72;PR01868|ABC transporter family E signature|4.3E-72;
g3715.t1	omap3956	3601683	3603020	-	445		O74340|DCA13_SCHPO|1e-161	211|PHI:211|CaTUP1|AAB63195|5476|Candidaalbicans|Reducedvirulence|1e-14	Y	PF00400|WD domain, G-beta repeat|0.006;PF00400|WD domain, G-beta repeat|1.3E-4;PF00400|WD domain, G-beta repeat|4.7E-4;PF00400|WD domain, G-beta repeat|0.0013;PF04158|Sof1-like domain|4.0E-31;	PTHR22851:SF0||4.4E-235;PTHR22851||4.4E-235;	SSF50978||5.49E-59;	-	-	-	PS50082|Trp-Asp (WD) repeats profile.|14.418;PS50294|Trp-Asp (WD) repeats circular profile.|33.985;PS50082|Trp-Asp (WD) repeats profile.|12.012;PS50082|Trp-Asp (WD) repeats profile.|11.979;	SM00320|WD40 repeats|1.5E-5;SM00320|WD40 repeats|1.6;SM00320|WD40 repeats|3.3E-7;SM00320|WD40 repeats|0.0072;SM00320|WD40 repeats|3.4E-4;SM00320|WD40 repeats|0.1;	Coil||-;	G3DSA:2.130.10.10||4.5E-58;	-	-	PR00320|G protein beta WD-40 repeat signature|2.4E-7;PR00320|G protein beta WD-40 repeat signature|2.4E-7;PR00320|G protein beta WD-40 repeat signature|2.4E-7;
g7665.t1	omap6850	648404	651778	-	1068		O14053|UTP21_SCHPO|1e-171	211|PHI:211|CaTUP1|AAB63195|5476|Candidaalbicans|Reducedvirulence|2e-09	Y	PF04192|Utp21 specific WD40 associated putative domain|1.2E-84;PF00400|WD domain, G-beta repeat|0.03;PF00400|WD domain, G-beta repeat|0.0037;PF00400|WD domain, G-beta repeat|1.8E-5;	PTHR22840||1.2E-198;PTHR22840||1.2E-198;PTHR22840||1.2E-198;	SSF50998||7.85E-55;SSF50998||7.85E-55;	-	-	PS00678|Trp-Asp (WD) repeats signature.|-;PS00678|Trp-Asp (WD) repeats signature.|-;	PS50082|Trp-Asp (WD) repeats profile.|12.714;PS50294|Trp-Asp (WD) repeats circular profile.|8.782;PS50294|Trp-Asp (WD) repeats circular profile.|20.856;PS50082|Trp-Asp (WD) repeats profile.|11.712;	SM00320|WD40 repeats|1.9E-4;SM00320|WD40 repeats|9.0;SM00320|WD40 repeats|480.0;SM00320|WD40 repeats|2.3E-9;SM00320|WD40 repeats|1.9E-4;SM00320|WD40 repeats|380.0;SM00320|WD40 repeats|20.0;SM00320|WD40 repeats|170.0;	-	G3DSA:2.130.10.10||2.0E-53;G3DSA:2.130.10.10||2.0E-53;G3DSA:2.130.10.10||2.0E-53;G3DSA:2.130.10.10||1.3E-11;	-	-	-
g4013.t1	omap3956	4703811	4705607	+	598		Q9P7C0|YKU5_SCHPO|1e-117	211|PHI:211|CaTUP1|AAB63195|5476|Candidaalbicans|Reducedvirulence|2e-12	Y	PF00400|WD domain, G-beta repeat|4.5E-4;PF00400|WD domain, G-beta repeat|1.9E-4;PF00400|WD domain, G-beta repeat|0.0017;	PTHR19865:SF0||8.1E-220;PTHR19865||8.1E-220;PTHR19865||8.1E-220;PTHR19865:SF0||8.1E-220;PTHR19865:SF0||8.1E-220;PTHR19865||8.1E-220;	SSF50978||2.29E-44;SSF50978||2.29E-44;SSF50978||2.29E-44;	-	-	-	PS50294|Trp-Asp (WD) repeats circular profile.|26.867;PS50082|Trp-Asp (WD) repeats profile.|9.472;PS50082|Trp-Asp (WD) repeats profile.|11.377;PS50082|Trp-Asp (WD) repeats profile.|13.115;PS50082|Trp-Asp (WD) repeats profile.|9.205;	SM00320|WD40 repeats|58.0;SM00320|WD40 repeats|4.8E-6;SM00320|WD40 repeats|160.0;SM00320|WD40 repeats|1.6E-7;SM00320|WD40 repeats|0.5;SM00320|WD40 repeats|0.1;	-	G3DSA:2.130.10.10||4.9E-47;	-	-	PR00320|G protein beta WD-40 repeat signature|5.9E-5;PR00320|G protein beta WD-40 repeat signature|5.9E-5;PR00320|G protein beta WD-40 repeat signature|5.9E-5;
g7342.t1	omap6109	724982	726330	+	338	Y	Q9FKT5|THOC3_ARATH|4e-52	211|PHI:211|CaTUP1|AAB63195|5476|Candidaalbicans|Reducedvirulence|3e-11	Y	PF00400|WD domain, G-beta repeat|3.8E-5;PF00400|WD domain, G-beta repeat|0.008;PF00400|WD domain, G-beta repeat|0.0035;	PTHR22839||1.7E-104;	SSF50978||6.23E-51;	-	-	PS00678|Trp-Asp (WD) repeats signature.|-;PS00678|Trp-Asp (WD) repeats signature.|-;	PS50082|Trp-Asp (WD) repeats profile.|12.179;PS50082|Trp-Asp (WD) repeats profile.|12.046;PS50294|Trp-Asp (WD) repeats circular profile.|22.359;PS50082|Trp-Asp (WD) repeats profile.|13.048;	SM00320|WD40 repeats|5.6E-6;SM00320|WD40 repeats|4.0;SM00320|WD40 repeats|1.2E-4;SM00320|WD40 repeats|0.49;SM00320|WD40 repeats|3.4E-6;	-	G3DSA:2.130.10.10||5.5E-54;	-	-	PR00320|G protein beta WD-40 repeat signature|2.2E-6;PR00320|G protein beta WD-40 repeat signature|2.2E-6;PR00320|G protein beta WD-40 repeat signature|2.2E-6;
g6606.t1	omap6937b	1083729	1086801	-	1000		Q9Y297|FBW1A_HUMAN|3e-41	211|PHI:211|CaTUP1|AAB63195|5476|Candidaalbicans|Reducedvirulence|3e-12	Y	PF12937|F-box-like|1.2E-12;PF00400|WD domain, G-beta repeat|0.061;PF00400|WD domain, G-beta repeat|9.3E-4;PF00400|WD domain, G-beta repeat|2.4E-4;PF00400|WD domain, G-beta repeat|0.025;	PTHR22844||2.5E-171;PTHR22844||2.5E-171;PTHR22844:SF209||2.5E-171;PTHR22844:SF209||2.5E-171;PTHR22844||2.5E-171;PTHR22844||2.5E-171;PTHR22844||2.5E-171;PTHR22844||2.5E-171;PTHR22844:SF209||2.5E-171;PTHR22844:SF209||2.5E-171;PTHR22844:SF209||2.5E-171;PTHR22844:SF209||2.5E-171;	SSF50978||7.51E-53;SSF50978||7.51E-53;SSF50978||7.51E-53;SSF50978||7.51E-53;SSF81383||4.71E-20;SSF81383||4.71E-20;	-	-	PS00678|Trp-Asp (WD) repeats signature.|-;	PS50082|Trp-Asp (WD) repeats profile.|10.141;PS50181|F-box domain profile.|12.173;PS50082|Trp-Asp (WD) repeats profile.|13.148;PS50294|Trp-Asp (WD) repeats circular profile.|29.161;PS50082|Trp-Asp (WD) repeats profile.|13.616;	SM00256|A Receptor for Ubiquitination Targets|5.8E-6;SM00320|WD40 repeats|0.0021;SM00320|WD40 repeats|2.1E-4;SM00320|WD40 repeats|0.0018;SM00320|WD40 repeats|0.0041;SM00320|WD40 repeats|0.0013;SM00320|WD40 repeats|74.0;	-	G3DSA:1.20.1280.50||1.7E-28;G3DSA:1.20.1280.50||1.7E-28;G3DSA:2.130.10.10||2.6E-55;G3DSA:2.130.10.10||2.6E-55;G3DSA:2.130.10.10||2.6E-55;	-	-	-
g5478.t1	omap2018	1092738	1096726	+	1220		Q96WV5|COPA_SCHPO|0	211|PHI:211|CaTUP1|AAB63195|5476|Candidaalbicans|Reducedvirulence|3e-17	Y	PF04053|Coatomer WD associated region|1.2E-146;PF00400|WD domain, G-beta repeat|0.0046;PF00400|WD domain, G-beta repeat|0.023;PF00400|WD domain, G-beta repeat|1.6E-4;PF00400|WD domain, G-beta repeat|3.9E-6;PF00400|WD domain, G-beta repeat|0.0013;PF06957|Coatomer (COPI) alpha subunit C-terminus|3.5E-95;	PTHR19876:SF1||0.0;PTHR19876||0.0;	SSF50993||7.32E-14;SSF50978||1.17E-71;SSF50978||1.17E-71;	-	-	PS00678|Trp-Asp (WD) repeats signature.|-;PS00678|Trp-Asp (WD) repeats signature.|-;	PS50082|Trp-Asp (WD) repeats profile.|12.981;PS50082|Trp-Asp (WD) repeats profile.|13.917;PS50082|Trp-Asp (WD) repeats profile.|13.449;PS50082|Trp-Asp (WD) repeats profile.|13.349;PS50294|Trp-Asp (WD) repeats circular profile.|49.724;PS50082|Trp-Asp (WD) repeats profile.|13.449;	SM00320|WD40 repeats|1.1;SM00320|WD40 repeats|27.0;SM00320|WD40 repeats|5.3E-6;SM00320|WD40 repeats|4.5E-8;SM00320|WD40 repeats|5.9E-7;SM00320|WD40 repeats|3.7E-7;SM00320|WD40 repeats|3.0E-8;	-	G3DSA:2.130.10.10||1.3E-7;G3DSA:2.130.10.10||1.1E-83;G3DSA:2.130.10.10||1.1E-83;	-	PIRSF003354||0.0;	PR00320|G protein beta WD-40 repeat signature|6.6E-7;PR00320|G protein beta WD-40 repeat signature|6.6E-7;PR00320|G protein beta WD-40 repeat signature|6.6E-7;
g2169.t1	omap49267b	7842034	7843279	-	319	Y	P41318|LST8_YEAST|1e-154	211|PHI:211|CaTUP1|AAB63195|5476|Candidaalbicans|Reducedvirulence|3e-18	Y	PF00400|WD domain, G-beta repeat|0.2;PF00400|WD domain, G-beta repeat|0.034;PF00400|WD domain, G-beta repeat|4.4E-5;PF00400|WD domain, G-beta repeat|2.8E-5;PF00400|WD domain, G-beta repeat|6.0E-8;	PTHR19842||8.5E-178;	SSF50978||1.17E-63;	-	-	PS00678|Trp-Asp (WD) repeats signature.|-;PS00678|Trp-Asp (WD) repeats signature.|-;PS00678|Trp-Asp (WD) repeats signature.|-;PS00678|Trp-Asp (WD) repeats signature.|-;	PS50294|Trp-Asp (WD) repeats circular profile.|41.104;PS50082|Trp-Asp (WD) repeats profile.|13.215;PS50082|Trp-Asp (WD) repeats profile.|10.241;PS50082|Trp-Asp (WD) repeats profile.|15.922;PS50082|Trp-Asp (WD) repeats profile.|12.179;	SM00320|WD40 repeats|4.0E-5;SM00320|WD40 repeats|0.0036;SM00320|WD40 repeats|1.2E-5;SM00320|WD40 repeats|2.7E-8;SM00320|WD40 repeats|5.0;SM00320|WD40 repeats|5.6E-10;	-	G3DSA:2.130.10.10||8.6E-74;	-	-	PR00320|G protein beta WD-40 repeat signature|2.5E-6;PR00320|G protein beta WD-40 repeat signature|2.5E-6;PR00320|G protein beta WD-40 repeat signature|2.5E-6;
g7285.t1	omap6109	517478	519796	-	749		A6RRD4|ERB1_BOTFB|0	211|PHI:211|CaTUP1|AAB63195|5476|Candidaalbicans|Reducedvirulence|4e-07	Y	PF00400|WD domain, G-beta repeat|8.1E-10;PF00400|WD domain, G-beta repeat|9.7E-4;PF08145|BOP1NT (NUC169) domain|3.1E-104;	PTHR17605||0.0;	SSF50978||1.1E-45;SSF50978||1.1E-45;	-	-	-	PS50082|Trp-Asp (WD) repeats profile.|8.704;PS50294|Trp-Asp (WD) repeats circular profile.|14.925;PS50294|Trp-Asp (WD) repeats circular profile.|8.887;PS50082|Trp-Asp (WD) repeats profile.|16.958;	SM00320|WD40 repeats|1.9;SM00320|WD40 repeats|0.51;SM00320|WD40 repeats|9.5E-6;SM00320|WD40 repeats|6.2E-12;SM00320|WD40 repeats|65.0;SM01035|BOP1NT (NUC169) domain|1.5E-158;	-	G3DSA:2.130.10.10||1.5E-47;G3DSA:2.130.10.10||1.5E-47;	MF_03027|Ribosome biogenesis protein @gn(BOP1) [BOP1].|44.982;	-	-
g3853.t1	omap3956	4075481	4076980	-	452		Q7RY30|LIS11_NEUCR|0	211|PHI:211|CaTUP1|AAB63195|5476|Candidaalbicans|Reducedvirulence|5e-24	Y	PF08513|LisH|1.2E-4;PF00400|WD domain, G-beta repeat|3.1E-6;PF00400|WD domain, G-beta repeat|0.0028;PF00400|WD domain, G-beta repeat|2.8E-6;PF00400|WD domain, G-beta repeat|1.5E-6;PF00400|WD domain, G-beta repeat|6.1E-7;PF00400|WD domain, G-beta repeat|0.016;PF00400|WD domain, G-beta repeat|0.0083;	PTHR22847||1.8E-119;PTHR22847:SF452||1.8E-119;PTHR22847:SF452||1.8E-119;PTHR22847:SF452||1.8E-119;PTHR22847||1.8E-119;PTHR22847||1.8E-119;	SSF50978||5.29E-80;SSF109925||2.75E-23;	-	-	PS00678|Trp-Asp (WD) repeats signature.|-;PS00678|Trp-Asp (WD) repeats signature.|-;PS00678|Trp-Asp (WD) repeats signature.|-;	PS50082|Trp-Asp (WD) repeats profile.|9.205;PS50896|LIS1 homology (LisH) motif profile.|8.857;PS50082|Trp-Asp (WD) repeats profile.|14.017;PS50082|Trp-Asp (WD) repeats profile.|13.416;PS50082|Trp-Asp (WD) repeats profile.|12.079;PS50082|Trp-Asp (WD) repeats profile.|10.308;PS50294|Trp-Asp (WD) repeats circular profile.|45.533;PS50082|Trp-Asp (WD) repeats profile.|15.388;	SM00320|WD40 repeats|0.0024;SM00320|WD40 repeats|2.9E-10;SM00320|WD40 repeats|1.2E-9;SM00320|WD40 repeats|0.014;SM00320|WD40 repeats|1.5E-9;SM00320|WD40 repeats|8.9E-6;SM00320|WD40 repeats|7.6E-8;	Coil||-;	G3DSA:2.130.10.10||1.9E-81;	MF_03141|Platelet-activating factor acetylhydrolase IB subunit alpha [PAFAH1B1].|41.561;	PIRSF037647||4.8E-171;	PR00320|G protein beta WD-40 repeat signature|1.6E-8;PR00320|G protein beta WD-40 repeat signature|1.6E-8;PR00320|G protein beta WD-40 repeat signature|1.6E-8;
g6962.t1	omap49267a	772061	774380	-	707		Q01277|SCONB_NEUCR|0	211|PHI:211|CaTUP1|AAB63195|5476|Candidaalbicans|Reducedvirulence|6e-22	Y	PF12937|F-box-like|2.2E-10;PF00400|WD domain, G-beta repeat|3.1E-5;PF00400|WD domain, G-beta repeat|2.7E-8;PF00400|WD domain, G-beta repeat|1.4E-4;PF00400|WD domain, G-beta repeat|2.8E-5;PF00400|WD domain, G-beta repeat|2.7E-8;	PTHR22844:SF193||2.5E-264;PTHR22844:SF193||2.5E-264;PTHR22844||2.5E-264;PTHR22844||2.5E-264;	SSF81383||1.23E-21;SSF81383||1.23E-21;SSF50978||1.01E-74;SSF50978||1.01E-74;	-	-	PS00678|Trp-Asp (WD) repeats signature.|-;PS00678|Trp-Asp (WD) repeats signature.|-;PS00678|Trp-Asp (WD) repeats signature.|-;	PS50181|F-box domain profile.|13.79;PS50294|Trp-Asp (WD) repeats circular profile.|47.088;PS50082|Trp-Asp (WD) repeats profile.|14.552;PS50082|Trp-Asp (WD) repeats profile.|9.305;PS50082|Trp-Asp (WD) repeats profile.|14.819;PS50082|Trp-Asp (WD) repeats profile.|11.444;PS50082|Trp-Asp (WD) repeats profile.|16.156;	SM00256|A Receptor for Ubiquitination Targets|7.9E-9;SM00320|WD40 repeats|2.9E-8;SM00320|WD40 repeats|9.5E-5;SM00320|WD40 repeats|7.3E-8;SM00320|WD40 repeats|1.3E-6;SM00320|WD40 repeats|1.5E-6;SM00320|WD40 repeats|1.1;SM00320|WD40 repeats|7.2E-10;	-	G3DSA:2.130.10.10||2.4E-24;G3DSA:1.20.1280.50||7.8E-29;G3DSA:1.20.1280.50||7.8E-29;G3DSA:2.130.10.10||4.8E-56;	-	-	PR00320|G protein beta WD-40 repeat signature|6.7E-8;PR00320|G protein beta WD-40 repeat signature|6.7E-8;PR00320|G protein beta WD-40 repeat signature|6.7E-8;
g6692.t1	omap6937b	1437407	1438704	-	393		O94394|YQF1_SCHPO|2e-30	211|PHI:211|CaTUP1|AAB63195|5476|Candidaalbicans|Reducedvirulence|7e-12	Y	PF00400|WD domain, G-beta repeat|0.0037;PF00400|WD domain, G-beta repeat|0.05;	PTHR22844||1.6E-33;	SSF50978||1.69E-47;	-	-	PS00678|Trp-Asp (WD) repeats signature.|-;PS00678|Trp-Asp (WD) repeats signature.|-;	PS50082|Trp-Asp (WD) repeats profile.|11.678;PS50082|Trp-Asp (WD) repeats profile.|8.67;PS50294|Trp-Asp (WD) repeats circular profile.|23.888;	SM00320|WD40 repeats|0.0068;SM00320|WD40 repeats|6.6;SM00320|WD40 repeats|0.096;SM00320|WD40 repeats|1.0;SM00320|WD40 repeats|420.0;SM00320|WD40 repeats|16.0;	-	G3DSA:2.130.10.10||5.0E-19;G3DSA:2.130.10.10||2.9E-23;	-	-	-
g4287.t1	omap6908	611672	614453	-	751		O13282|TAF5_SCHPO|1e-124	211|PHI:211|CaTUP1|AAB63195|5476|Candidaalbicans|Reducedvirulence|8e-20	Y	PF08513|LisH|2.8E-8;PF00400|WD domain, G-beta repeat|5.6E-6;PF00400|WD domain, G-beta repeat|1.1E-4;PF00400|WD domain, G-beta repeat|2.5E-4;PF00400|WD domain, G-beta repeat|0.023;PF00400|WD domain, G-beta repeat|0.035;PF00400|WD domain, G-beta repeat|3.6E-4;PF04494|WD40 associated region in TFIID subunit, NTD2 domain|1.2E-38;	PTHR19879||2.7E-243;PTHR19879:SF1||2.7E-243;PTHR19879:SF1||2.7E-243;PTHR19879:SF1||2.7E-243;PTHR19879||2.7E-243;PTHR19879||2.7E-243;	SSF50978||2.56E-67;SSF50978||2.56E-67;SSF160897||1.1E-38;	-	-	PS00678|Trp-Asp (WD) repeats signature.|-;	PS50082|Trp-Asp (WD) repeats profile.|10.208;PS50082|Trp-Asp (WD) repeats profile.|12.413;PS50896|LIS1 homology (LisH) motif profile.|10.182;PS50082|Trp-Asp (WD) repeats profile.|11.11;PS50082|Trp-Asp (WD) repeats profile.|11.277;PS50294|Trp-Asp (WD) repeats circular profile.|40.603;PS50082|Trp-Asp (WD) repeats profile.|12.28;	SM00320|WD40 repeats|1.8E-7;SM00320|WD40 repeats|2.2E-6;SM00320|WD40 repeats|9.1E-5;SM00320|WD40 repeats|1.7E-5;SM00320|WD40 repeats|2.7E-9;SM00320|WD40 repeats|3.1E-4;SM00667|Lissencephaly type-1-like homology motif|3.6E-5;	-	G3DSA:2.130.10.10||3.7E-74;	-	-	PR00320|G protein beta WD-40 repeat signature|1.2E-5;PR00320|G protein beta WD-40 repeat signature|1.2E-5;PR00320|G protein beta WD-40 repeat signature|1.2E-5;
g2480.t1	omap49267b	8981885	8983104	-	363	Y	P78774|ARPC1_SCHPO|1e-142	211|PHI:211|CaTUP1|AAB63195|5476|Candidaalbicans|Reducedvirulence|9e-06	Y	PF00400|WD domain, G-beta repeat|0.049;PF00400|WD domain, G-beta repeat|0.17;	PTHR10709||1.1E-202;PTHR10709:SF2||1.1E-202;	SSF50978||7.87E-39;	-	-	-	PS50082|Trp-Asp (WD) repeats profile.|11.511;PS50294|Trp-Asp (WD) repeats circular profile.|11.55;	SM00320|WD40 repeats|4.2;SM00320|WD40 repeats|95.0;SM00320|WD40 repeats|5.0;SM00320|WD40 repeats|1.0E-5;SM00320|WD40 repeats|0.034;	-	G3DSA:2.130.10.10||4.4E-43;	-	PIRSF038093||9.3E-154;	-
g8038.t1	scaf22	35867	37560	+	533		P58371|SPM1_MAGO7|0	2117|PHI:2117|SPM1|P58371|148305|Magnaportheoryzae(related:Magnaporthegrisea)|Reducedvirulence|0.0	Y	PF05922|Peptidase inhibitor I9|1.0E-21;PF00082|Subtilase family|4.8E-40;	PTHR10795||6.5E-223;PTHR10795||6.5E-223;PTHR10795:SF414||6.5E-223;PTHR10795:SF414||6.5E-223;	SSF52743||3.53E-72;SSF54897||2.27E-18;	-	-	PS00137|Serine proteases, subtilase family, histidine active site.|-;PS00138|Serine proteases, subtilase family, serine active site.|-;PS00136|Serine proteases, subtilase family, aspartic acid active site.|-;	-	-	-	G3DSA:3.30.70.80||3.7E-25;G3DSA:3.40.50.200||2.4E-83;	-	-	PR00723|Subtilisin serine protease family (S8) signature|2.4E-17;PR00723|Subtilisin serine protease family (S8) signature|2.4E-17;PR00723|Subtilisin serine protease family (S8) signature|2.4E-17;
g6910.t1	omap49267a	589387	591505	+	661		A1CIA7|ORYZ_ASPCL|1e-103	2117|PHI:2117|SPM1|P58371|148305|Magnaportheoryzae(related:Magnaporthegrisea)|Reducedvirulence|1e-52	Y	PF00082|Subtilase family|3.2E-32;PF05922|Peptidase inhibitor I9|1.7E-13;	PTHR10795:SF389||2.7E-82;PTHR10795||2.7E-82;PTHR10795:SF389||2.7E-82;PTHR10795||2.7E-82;	SSF52743||3.4E-64;	-	-	PS00137|Serine proteases, subtilase family, histidine active site.|-;PS00138|Serine proteases, subtilase family, serine active site.|-;PS00136|Serine proteases, subtilase family, aspartic acid active site.|-;	-	-	-	G3DSA:3.30.70.80||2.7E-13;G3DSA:3.40.50.200||2.7E-64;	-	-	PR00723|Subtilisin serine protease family (S8) signature|2.3E-17;PR00723|Subtilisin serine protease family (S8) signature|2.3E-17;PR00723|Subtilisin serine protease family (S8) signature|2.3E-17;
g2033.t1	omap49267b	7324063	7325387	+	390	Y	P29138|CUDP_METAN|1e-125	2117|PHI:2117|SPM1|P58371|148305|Magnaportheoryzae(related:Magnaporthegrisea)|Reducedvirulence|3e-60	Y	PF05922|Peptidase inhibitor I9|4.4E-7;PF00082|Subtilase family|1.6E-37;	PTHR10795:SF389||4.5E-122;PTHR10795||4.5E-122;	SSF52743||4.32E-70;SSF54897||1.08E-11;	-	-	PS00136|Serine proteases, subtilase family, aspartic acid active site.|-;PS00138|Serine proteases, subtilase family, serine active site.|-;PS00137|Serine proteases, subtilase family, histidine active site.|-;	-	-	-	G3DSA:3.40.50.200||5.4E-73;G3DSA:3.30.70.80||4.5E-17;	-	-	PR00723|Subtilisin serine protease family (S8) signature|4.1E-19;PR00723|Subtilisin serine protease family (S8) signature|4.1E-19;PR00723|Subtilisin serine protease family (S8) signature|4.1E-19;
g1549.t1	omap49267b	5604195	5605474	+	408		A1CIA7|ORYZ_ASPCL|1e-134	2117|PHI:2117|SPM1|P58371|148305|Magnaportheoryzae(related:Magnaporthegrisea)|Reducedvirulence|3e-68	Y	PF00082|Subtilase family|6.4E-36;PF05922|Peptidase inhibitor I9|3.5E-16;	PTHR10795||2.1E-111;PTHR10795:SF420||2.1E-111;	SSF52743||1.44E-66;	-	-	PS00138|Serine proteases, subtilase family, serine active site.|-;PS00136|Serine proteases, subtilase family, aspartic acid active site.|-;PS00137|Serine proteases, subtilase family, histidine active site.|-;	-	-	-	G3DSA:3.40.50.200||4.6E-71;G3DSA:3.30.70.80||7.8E-20;	-	-	PR00723|Subtilisin serine protease family (S8) signature|2.4E-16;PR00723|Subtilisin serine protease family (S8) signature|2.4E-16;PR00723|Subtilisin serine protease family (S8) signature|2.4E-16;
g1481.t1	omap49267b	5370689	5372043	-	391	Y	P29138|CUDP_METAN|1e-178	2117|PHI:2117|SPM1|P58371|148305|Magnaportheoryzae(related:Magnaporthegrisea)|Reducedvirulence|3e-90	Y	PF05922|Peptidase inhibitor I9|4.1E-12;PF00082|Subtilase family|2.6E-38;	PTHR10795:SF389||4.5E-144;PTHR10795||4.5E-144;	SSF54897||3.68E-18;SSF52743||2.88E-75;	-	-	PS00137|Serine proteases, subtilase family, histidine active site.|-;PS00136|Serine proteases, subtilase family, aspartic acid active site.|-;PS00138|Serine proteases, subtilase family, serine active site.|-;	-	-	-	G3DSA:3.30.70.80||8.0E-24;G3DSA:3.40.50.200||1.0E-76;	-	-	PR00723|Subtilisin serine protease family (S8) signature|4.9E-19;PR00723|Subtilisin serine protease family (S8) signature|4.9E-19;PR00723|Subtilisin serine protease family (S8) signature|4.9E-19;
g6908.t1	omap49267a	582013	583783	+	563		A1CIA7|ORYZ_ASPCL|1e-97	2117|PHI:2117|SPM1|P58371|148305|Magnaportheoryzae(related:Magnaporthegrisea)|Reducedvirulence|4e-51	Y	PF00082|Subtilase family|4.3E-34;PF05922|Peptidase inhibitor I9|3.5E-15;	PTHR10795||1.6E-81;PTHR10795:SF389||1.6E-81;	SSF52743||3.4E-67;	-	-	PS00138|Serine proteases, subtilase family, serine active site.|-;PS00137|Serine proteases, subtilase family, histidine active site.|-;PS00136|Serine proteases, subtilase family, aspartic acid active site.|-;	-	-	-	G3DSA:3.40.50.200||7.0E-66;G3DSA:3.30.70.80||4.4E-15;	-	-	PR00723|Subtilisin serine protease family (S8) signature|2.4E-18;PR00723|Subtilisin serine protease family (S8) signature|2.4E-18;PR00723|Subtilisin serine protease family (S8) signature|2.4E-18;
g4757.t1	omap6908	2338411	2339878	-	428		L8FSM5|SUB2_PSED2|8e-69	2117|PHI:2117|SPM1|P58371|148305|Magnaportheoryzae(related:Magnaporthegrisea)|Reducedvirulence|5e-38	Y	PF00082|Subtilase family|2.7E-41;	PTHR10795||3.3E-123;PTHR10795:SF420||3.3E-123;	SSF54897||5.95E-6;SSF52743||1.02E-68;	-	-	PS00138|Serine proteases, subtilase family, serine active site.|-;PS00137|Serine proteases, subtilase family, histidine active site.|-;	-	-	-	G3DSA:3.30.70.80||5.8E-9;G3DSA:3.40.50.200||3.7E-71;	-	-	PR00723|Subtilisin serine protease family (S8) signature|3.3E-18;PR00723|Subtilisin serine protease family (S8) signature|3.3E-18;PR00723|Subtilisin serine protease family (S8) signature|3.3E-18;
g4695.t1	omap6908	2133402	2134734	-	425		A1CIA7|ORYZ_ASPCL|1e-129	2117|PHI:2117|SPM1|P58371|148305|Magnaportheoryzae(related:Magnaporthegrisea)|Reducedvirulence|5e-72	Y	PF05922|Peptidase inhibitor I9|4.9E-16;PF00082|Subtilase family|1.4E-33;	PTHR10795:SF420||2.2E-116;PTHR10795:SF420||2.2E-116;PTHR10795||2.2E-116;PTHR10795||2.2E-116;	SSF52743||2.75E-64;SSF54897||6.23E-15;	-	-	PS00137|Serine proteases, subtilase family, histidine active site.|-;PS00138|Serine proteases, subtilase family, serine active site.|-;PS00136|Serine proteases, subtilase family, aspartic acid active site.|-;	-	-	-	G3DSA:3.30.70.80||1.9E-18;G3DSA:3.40.50.200||3.3E-66;	-	-	PR00723|Subtilisin serine protease family (S8) signature|6.3E-16;PR00723|Subtilisin serine protease family (S8) signature|6.3E-16;PR00723|Subtilisin serine protease family (S8) signature|6.3E-16;
g6911.t1	omap49267a	604531	606867	+	749		A1CIA7|ORYZ_ASPCL|1e-102	2117|PHI:2117|SPM1|P58371|148305|Magnaportheoryzae(related:Magnaporthegrisea)|Reducedvirulence|6e-53	Y	PF05922|Peptidase inhibitor I9|5.7E-12;PF00082|Subtilase family|5.8E-34;	PTHR10795||3.1E-85;PTHR10795:SF420||3.1E-85;	SSF52743||5.5E-64;SSF54897||1.11E-8;	-	-	PS00138|Serine proteases, subtilase family, serine active site.|-;PS00137|Serine proteases, subtilase family, histidine active site.|-;PS00136|Serine proteases, subtilase family, aspartic acid active site.|-;	-	-	-	G3DSA:3.40.50.200||2.1E-65;G3DSA:3.30.70.80||1.5E-10;	-	-	PR00723|Subtilisin serine protease family (S8) signature|4.5E-18;PR00723|Subtilisin serine protease family (S8) signature|4.5E-18;PR00723|Subtilisin serine protease family (S8) signature|4.5E-18;
g7818.t1	omap46104	374854	375849	+	182	Y	Q4IPH4|PPIH_GIBZE|1e-122	213|PHI:213|CPA1|AAF69795|5207|Cryptococcusneoformans|Reducedvirulence|2e-63	Y	PF00160|Cyclophilin type peptidyl-prolyl cis-trans isomerase/CLD|3.2E-50;	PTHR11071||1.4E-105;	SSF50891||7.45E-71;	-	-	PS00170|Cyclophilin-type peptidyl-prolyl cis-trans isomerase signature.|-;	PS50072|Cyclophilin-type peptidyl-prolyl cis-trans isomerase domain profile.|42.481;	-	-	G3DSA:2.40.100.10||3.7E-75;	-	PIRSF001467||1.7E-74;	PR00153|Cyclophilin peptidyl-prolyl cis-trans isomerase signature|5.7E-40;PR00153|Cyclophilin peptidyl-prolyl cis-trans isomerase signature|5.7E-40;PR00153|Cyclophilin peptidyl-prolyl cis-trans isomerase signature|5.7E-40;PR00153|Cyclophilin peptidyl-prolyl cis-trans isomerase signature|5.7E-40;PR00153|Cyclophilin peptidyl-prolyl cis-trans isomerase signature|5.7E-40;
g3734.t1	omap3956	3654035	3655666	+	543		Q4IPB3|CWC27_GIBZE|1e-126	213|PHI:213|CPA1|AAF69795|5207|Cryptococcusneoformans|Reducedvirulence|3e-10	Y	PF00160|Cyclophilin type peptidyl-prolyl cis-trans isomerase/CLD|4.4E-40;	PTHR11071:SF152||2.2E-114;PTHR11071||2.2E-114;PTHR11071:SF152||2.2E-114;PTHR11071||2.2E-114;	SSF50891||2.92E-50;	-	-	PS00170|Cyclophilin-type peptidyl-prolyl cis-trans isomerase signature.|-;	PS50072|Cyclophilin-type peptidyl-prolyl cis-trans isomerase domain profile.|25.468;	-	Coil||-;	G3DSA:2.40.100.10||3.5E-60;	-	-	PR00153|Cyclophilin peptidyl-prolyl cis-trans isomerase signature|2.5E-11;PR00153|Cyclophilin peptidyl-prolyl cis-trans isomerase signature|2.5E-11;PR00153|Cyclophilin peptidyl-prolyl cis-trans isomerase signature|2.5E-11;PR00153|Cyclophilin peptidyl-prolyl cis-trans isomerase signature|2.5E-11;PR00153|Cyclophilin peptidyl-prolyl cis-trans isomerase signature|2.5E-11;
g4909.t1	omap6908	2862902	2865037	+	630		P0C1J0|CYP15_RHIO9|0	213|PHI:213|CPA1|AAF69795|5207|Cryptococcusneoformans|Reducedvirulence|6e-34	Y	PF00400|WD domain, G-beta repeat|0.0017;PF00160|Cyclophilin type peptidyl-prolyl cis-trans isomerase/CLD|1.0E-50;	PTHR11071:SF213||1.1E-117;PTHR11071||1.1E-117;	SSF50978||7.83E-39;SSF50978||7.83E-39;SSF50891||1.43E-64;	-	-	PS00170|Cyclophilin-type peptidyl-prolyl cis-trans isomerase signature.|-;	PS50082|Trp-Asp (WD) repeats profile.|9.773;PS50082|Trp-Asp (WD) repeats profile.|11.879;PS50072|Cyclophilin-type peptidyl-prolyl cis-trans isomerase domain profile.|35.757;PS50294|Trp-Asp (WD) repeats circular profile.|15.821;	SM00320|WD40 repeats|0.59;SM00320|WD40 repeats|1.2;SM00320|WD40 repeats|1.9E-7;SM00320|WD40 repeats|0.012;	-	G3DSA:2.130.10.10||1.6E-35;G3DSA:2.40.100.10||3.1E-70;	-	-	PR00153|Cyclophilin peptidyl-prolyl cis-trans isomerase signature|4.0E-30;PR00153|Cyclophilin peptidyl-prolyl cis-trans isomerase signature|4.0E-30;PR00153|Cyclophilin peptidyl-prolyl cis-trans isomerase signature|4.0E-30;PR00153|Cyclophilin peptidyl-prolyl cis-trans isomerase signature|4.0E-30;PR00153|Cyclophilin peptidyl-prolyl cis-trans isomerase signature|4.0E-30;
g6571.t1	omap6937b	948718	949475	+	207	Y	Q7S7Z6|PPIB_NEUCR|1e-110	213|PHI:213|CPA1|AAF69795|5207|Cryptococcusneoformans|Reducedvirulence|6e-70	Y	PF00160|Cyclophilin type peptidyl-prolyl cis-trans isomerase/CLD|2.3E-47;	PTHR11071||1.8E-110;	SSF50891||1.23E-70;	-	-	PS00170|Cyclophilin-type peptidyl-prolyl cis-trans isomerase signature.|-;	PS50072|Cyclophilin-type peptidyl-prolyl cis-trans isomerase domain profile.|43.642;	-	-	G3DSA:2.40.100.10||1.8E-74;	-	-	PR00153|Cyclophilin peptidyl-prolyl cis-trans isomerase signature|1.8E-37;PR00153|Cyclophilin peptidyl-prolyl cis-trans isomerase signature|1.8E-37;PR00153|Cyclophilin peptidyl-prolyl cis-trans isomerase signature|1.8E-37;PR00153|Cyclophilin peptidyl-prolyl cis-trans isomerase signature|1.8E-37;PR00153|Cyclophilin peptidyl-prolyl cis-trans isomerase signature|1.8E-37;
g3503.t1	omap3956	2855619	2856858	-	369	Y	Q4HXF6|PPID_GIBZE|1e-173	213|PHI:213|CPA1|AAF69795|5207|Cryptococcusneoformans|Reducedvirulence|7e-58	Y	PF00160|Cyclophilin type peptidyl-prolyl cis-trans isomerase/CLD|3.6E-49;PF07719|Tetratricopeptide repeat|3.7E-4;	PTHR11071||4.4E-137;PTHR11071:SF263||4.4E-137;	SSF50891||2.34E-75;SSF48452||7.96E-18;	-	-	PS00170|Cyclophilin-type peptidyl-prolyl cis-trans isomerase signature.|-;	PS50005|TPR repeat profile.|10.178;PS50293|TPR repeat region circular profile.|10.675;PS50072|Cyclophilin-type peptidyl-prolyl cis-trans isomerase domain profile.|46.297;	SM00028|Tetratricopeptide repeats|2.7E-4;SM00028|Tetratricopeptide repeats|390.0;SM00028|Tetratricopeptide repeats|110.0;	Coil||-;	G3DSA:2.40.100.10||2.3E-80;G3DSA:1.25.40.10||2.5E-21;	-	-	PR00153|Cyclophilin peptidyl-prolyl cis-trans isomerase signature|5.5E-35;PR00153|Cyclophilin peptidyl-prolyl cis-trans isomerase signature|5.5E-35;PR00153|Cyclophilin peptidyl-prolyl cis-trans isomerase signature|5.5E-35;PR00153|Cyclophilin peptidyl-prolyl cis-trans isomerase signature|5.5E-35;PR00153|Cyclophilin peptidyl-prolyl cis-trans isomerase signature|5.5E-35;
g946.t1	omap49267b	3478070	3478696	+	208	Y	A1D2R3|QUTD_NEOFI|1e-22	2240|PHI:2240|Srt1|Q4PBY9|5270|Ustilagomaydis|reducedvirulence|2e-07	Y	PF00083|Sugar (and other) transporter|8.9E-32;	PTHR23500:SF132||6.6E-68;PTHR23500||6.6E-68;	SSF103473||2.62E-21;	-	-	PS00217|Sugar transport proteins signature 2.|-;	PS50850|Major facilitator superfamily (MFS) profile.|23.309;	-	-	G3DSA:1.20.1250.20||7.6E-15;	-	-	PR00171|Sugar transporter signature|1.9E-10;PR00171|Sugar transporter signature|1.9E-10;
g1689.t1	omap49267b	6124115	6125875	-	485		P38156|MAL31_YEAST|2e-77	2240|PHI:2240|Srt1|Q4PBY9|5270|Ustilagomaydis|reducedvirulence|2e-14	Y	PF00083|Sugar (and other) transporter|1.2E-14;PF00083|Sugar (and other) transporter|3.4E-30;	PTHR23500:SF54||1.3E-129;PTHR23500||1.3E-129;	SSF103473||2.09E-29;	-	-	PS00217|Sugar transport proteins signature 2.|-;	-	-	-	G3DSA:1.20.1250.20||5.8E-10;G3DSA:1.20.1250.20||1.1E-11;	-	-	-
g24.t1	omap49267b	167711	169588	-	564		P38156|MAL31_YEAST|1e-143	2240|PHI:2240|Srt1|Q4PBY9|5270|Ustilagomaydis|reducedvirulence|3e-32	Y	PF00083|Sugar (and other) transporter|4.0E-84;	PTHR23500||0.0;PTHR23500:SF69||0.0;	SSF103473||1.57E-48;SSF103473||1.57E-48;	TIGR00879|SP: MFS transporter, sugar porter (SP) family|1.2E-103;	-	PS00217|Sugar transport proteins signature 2.|-;	PS50850|Major facilitator superfamily (MFS) profile.|18.098;	-	-	G3DSA:1.20.1250.20||3.4E-18;G3DSA:1.20.1250.20||2.0E-11;	-	-	-
g3356.t1	omap3956	2384559	2386190	-	543		P53048|MAL11_YEAST|1e-142	2240|PHI:2240|Srt1|Q4PBY9|5270|Ustilagomaydis|reducedvirulence|3e-37	Y	PF00083|Sugar (and other) transporter|4.3E-87;	PTHR23500||3.2E-277;PTHR23500:SF162||3.2E-277;	SSF103473||1.14E-53;SSF103473||1.14E-53;	TIGR00879|SP: MFS transporter, sugar porter (SP) family|3.4E-102;	-	PS00217|Sugar transport proteins signature 2.|-;	PS50850|Major facilitator superfamily (MFS) profile.|28.137;	-	-	G3DSA:1.20.1250.20||2.1E-20;G3DSA:1.20.1250.20||9.0E-14;	-	-	-
g2680.t1	omap49267b	9726226	9728050	-	545		P38156|MAL31_YEAST|1e-92	2240|PHI:2240|Srt1|Q4PBY9|5270|Ustilagomaydis|reducedvirulence|9e-46	Y	PF00083|Sugar (and other) transporter|2.5E-77;	PTHR23500||1.6E-206;PTHR23500:SF87||1.6E-206;	SSF103473||1.09E-49;SSF103473||1.09E-49;	TIGR00879|SP: MFS transporter, sugar porter (SP) family|8.0E-94;	-	PS00217|Sugar transport proteins signature 2.|-;	PS50850|Major facilitator superfamily (MFS) profile.|25.606;	-	-	G3DSA:1.20.1250.20||2.1E-15;G3DSA:1.20.1250.20||5.8E-17;	-	-	-
g2413.t1	omap49267b	8745766	8747958	+	654		O31826|YNGI_BACSU|1e-102	2321|PHI:2321|SidI|Q4WR83|746128|Aspergillusfumigatus|Reducedvirulence|0.0	Y	PF13193|AMP-binding enzyme C-terminal domain|1.0E-12;PF00501|AMP-binding enzyme|3.7E-95;	PTHR24095||0.0;PTHR24095:SF197||0.0;	SSF56801||4.71E-135;	-	-	PS00455|Putative AMP-binding domain signature.|-;	-	-	-	G3DSA:3.30.300.30||4.6E-25;G3DSA:3.40.50.980||6.4E-33;G3DSA:3.40.50.980||6.4E-33;G3DSA:2.30.38.10||8.6E-23;G3DSA:3.40.50.980||3.2E-40;	-	-	-
g870.t1	omap49267b	3173393	3175656	+	691		O60135|LCF1_SCHPO|0	2321|PHI:2321|SidI|Q4WR83|746128|Aspergillusfumigatus|Reducedvirulence|1e-13	Y	PF00501|AMP-binding enzyme|5.6E-86;	PTHR24096:SF153||2.3E-262;PTHR24096:SF153||2.3E-262;PTHR24096||2.3E-262;PTHR24096||2.3E-262;	SSF56801||1.18E-96;SSF56801||1.18E-96;SSF56801||1.18E-96;	-	-	PS00455|Putative AMP-binding domain signature.|-;	-	-	-	G3DSA:2.30.38.10||9.1E-19;G3DSA:3.40.50.980||9.7E-24;G3DSA:3.40.50.980||9.7E-24;G3DSA:3.40.50.980||1.6E-27;G3DSA:3.40.50.980||1.6E-27;	-	-	-
g4828.t1	omap6908	2594186	2596210	+	634		P38225|FAT1_YEAST|1e-121	2321|PHI:2321|SidI|Q4WR83|746128|Aspergillusfumigatus|Reducedvirulence|1e-18	Y	PF00501|AMP-binding enzyme|2.5E-66;PF13193|AMP-binding enzyme C-terminal domain|1.2E-7;	PTHR24096:SF192||1.5E-210;PTHR24096||1.5E-210;	SSF56801||1.31E-94;	-	-	PS00455|Putative AMP-binding domain signature.|-;	-	-	-	G3DSA:3.40.50.980||6.6E-17;G3DSA:3.40.50.980||4.0E-30;G3DSA:3.30.300.30||1.1E-7;G3DSA:2.30.38.10||1.2E-13;	-	-	-
g4726.t1	omap6908	2245119	2247059	-	594		Q3URE1|ACSF3_MOUSE|7e-92	2321|PHI:2321|SidI|Q4WR83|746128|Aspergillusfumigatus|Reducedvirulence|1e-29	Y	PF00501|AMP-binding enzyme|1.3E-70;PF13193|AMP-binding enzyme C-terminal domain|3.6E-13;	PTHR24095:SF202||2.1E-296;PTHR24095||2.1E-296;	SSF56801||1.31E-113;	-	-	-	-	-	-	G3DSA:3.30.300.30||5.5E-26;G3DSA:3.40.50.980||4.2E-31;G3DSA:3.40.50.980||8.6E-26;G3DSA:2.30.38.10||5.7E-22;	-	-	-
g7163.t1	omap49267a	1540128	1545217	+	1545		P38137|FAT2_YEAST|9e-30	2321|PHI:2321|SidI|Q4WR83|746128|Aspergillusfumigatus|Reducedvirulence|2e-09	Y	PF00132|Bacterial transferase hexapeptide (six repeats)|9.2E-4;PF00501|AMP-binding enzyme|1.0E-24;PF00501|AMP-binding enzyme|7.0E-18;PF00550|Phosphopantetheine attachment site|2.9E-11;	PTHR24095||0.0;PTHR24095||0.0;PTHR24095:SF208||0.0;PTHR24095:SF208||0.0;	SSF51161||4.99E-9;SSF51161||3.19E-12;SSF56801||5.89E-65;SSF47336||2.49E-13;	-	-	-	PS50075|Acyl carrier protein phosphopantetheine domain profile.|17.789;	SM00823|Phosphopantetheine attachment site|7.6E-7;	-	G3DSA:3.40.50.980||2.7E-18;G3DSA:2.160.10.10||1.3E-11;G3DSA:2.160.10.10||6.6E-12;G3DSA:1.10.1200.10||8.2E-14;G3DSA:2.30.38.10||9.9E-16;G3DSA:3.30.300.30||7.0E-10;G3DSA:3.40.50.980||4.7E-11;	-	-	-
g8048.t1	scaf22	63421	65629	+	669		O31826|YNGI_BACSU|1e-106	2321|PHI:2321|SidI|Q4WR83|746128|Aspergillusfumigatus|Reducedvirulence|2e-102	Y	PF00501|AMP-binding enzyme|1.7E-82;PF13193|AMP-binding enzyme C-terminal domain|4.3E-19;	PTHR24095||5.6E-154;PTHR24095||5.6E-154;	SSF56801||2.35E-134;	-	-	PS00455|Putative AMP-binding domain signature.|-;	-	-	-	G3DSA:3.40.50.980||4.1E-30;G3DSA:2.30.38.10||1.5E-19;G3DSA:3.40.50.980||5.8E-34;G3DSA:3.30.300.30||2.4E-32;	-	-	-
g2767.t1	omap3956	96474	98409	-	567		F4HUK6|AAE1_ARATH|1e-98	2321|PHI:2321|SidI|Q4WR83|746128|Aspergillusfumigatus|Reducedvirulence|5e-20	Y	PF00501|AMP-binding enzyme|4.3E-70;PF13193|AMP-binding enzyme C-terminal domain|2.5E-20;	PTHR24095||1.7E-146;	SSF56801||7.2E-114;	-	-	PS00455|Putative AMP-binding domain signature.|-;	-	-	-	G3DSA:3.40.50.980||2.7E-28;G3DSA:2.30.38.10||3.8E-12;G3DSA:3.40.50.980||5.8E-22;G3DSA:3.30.300.30||1.4E-28;	-	-	-
g3120.t1	omap3956	1342283	1344504	-	705		P28812|Y3568_PSEAE|1e-177	2321|PHI:2321|SidI|Q4WR83|746128|Aspergillusfumigatus|Reducedvirulence|5e-20	Y	PF16177|Acetyl-coenzyme A synthetase N-terminus|2.4E-16;PF13193|AMP-binding enzyme C-terminal domain|6.9E-17;PF00501|AMP-binding enzyme|1.6E-70;	PTHR24095||0.0;PTHR24095||0.0;PTHR24095:SF167||0.0;PTHR24095:SF167||0.0;	SSF56801||1.96E-130;	-	-	PS00455|Putative AMP-binding domain signature.|-;	-	-	-	G3DSA:3.40.50.980||1.3E-32;G3DSA:3.40.50.980||1.5E-17;G3DSA:2.30.38.10||5.9E-13;G3DSA:3.30.300.30||3.9E-19;	-	-	-
g8007.t1	omap6931	334105	335133	-	313	Y	Q54HG7|AUHM_DICDI|1e-38	2322|PHI:2322|SidH|Q4WF54|746128|Aspergillusfumigatus|Reducedvirulence|1e-13	Y	PF00378|Enoyl-CoA hydratase/isomerase|1.4E-36;	PTHR11941:SF61||2.6E-109;PTHR11941:SF61||2.6E-109;PTHR11941||2.6E-109;PTHR11941||2.6E-109;	SSF52096||2.23E-58;	-	-	-	-	-	-	G3DSA:3.90.226.10||3.1E-75;	-	-	-
g3960.t1	omap3956	4469795	4470670	-	291	Y	Q50130|ECHA6_MYCLE|3e-13	2322|PHI:2322|SidH|Q4WF54|746128|Aspergillusfumigatus|Reducedvirulence|1e-15	Y	PF00378|Enoyl-CoA hydratase/isomerase|2.6E-25;PF00378|Enoyl-CoA hydratase/isomerase|4.5E-12;	PTHR11941||4.7E-134;PTHR11941:SF18||4.7E-134;PTHR11941||4.7E-134;PTHR11941:SF18||4.7E-134;	SSF52096||6.38E-60;	-	-	PS00166|Enoyl-CoA hydratase/isomerase signature.|-;	-	-	-	G3DSA:3.90.226.10||9.8E-67;	-	-	-
g2781.t1	omap3956	138212	139140	-	290	Y	Q1ZXF1|ECHM_DICDI|5e-91	2322|PHI:2322|SidH|Q4WF54|746128|Aspergillusfumigatus|Reducedvirulence|1e-33	Y	PF00378|Enoyl-CoA hydratase/isomerase|4.9E-78;	PTHR11941||8.6E-124;PTHR11941:SF54||8.6E-124;	SSF52096||5.3E-82;	-	-	PS00166|Enoyl-CoA hydratase/isomerase signature.|-;	-	-	-	G3DSA:3.90.226.10||9.1E-98;	-	-	-
g5082.t1	omap6908	3438675	3440157	+	471		Q5ZJ60|HIBCH_CHICK|5e-92	2322|PHI:2322|SidH|Q4WF54|746128|Aspergillusfumigatus|Reducedvirulence|2e-09	Y	PF16113|Enoyl-CoA hydratase/isomerase|7.7E-127;	PTHR11941||4.9E-137;PTHR11941:SF53||4.9E-137;PTHR11941:SF53||4.9E-137;PTHR11941||4.9E-137;	SSF52096||8.53E-61;SSF52096||8.53E-61;	-	-	PS00166|Enoyl-CoA hydratase/isomerase signature.|-;	-	-	-	G3DSA:3.90.226.10||2.0E-51;G3DSA:1.10.12.10||4.1E-7;	-	-	-
g3890.t1	omap3956	4230590	4232747	+	416		O07137|ECHA8_MYCLE|2e-43	2322|PHI:2322|SidH|Q4WF54|746128|Aspergillusfumigatus|Reducedvirulence|2e-22	Y	PF00378|Enoyl-CoA hydratase/isomerase|1.3E-53;	PTHR11941:SF54||1.2E-71;PTHR11941||1.2E-71;	SSF52096||2.32E-64;	-	-	-	-	-	-	G3DSA:3.90.226.10||1.2E-68;	-	-	-
g3388.t1	omap3956	2507656	2508730	-	326	Y	O35459|ECH1_MOUSE|5e-61	2322|PHI:2322|SidH|Q4WF54|746128|Aspergillusfumigatus|Reducedvirulence|3e-18	Y	PF00378|Enoyl-CoA hydratase/isomerase|2.0E-39;	PTHR11941||1.3E-125;PTHR11941:SF43||1.3E-125;	SSF52096||3.13E-67;	-	-	-	-	-	-	G3DSA:1.10.12.10||4.6E-26;G3DSA:3.90.226.10||7.7E-55;	-	-	-
g1339.t1	omap49267b	4875628	4876467	+	279	Y	A4YI89|HPCD_METS5|3e-25	2322|PHI:2322|SidH|Q4WF54|746128|Aspergillusfumigatus|Reducedvirulence|4e-22	Y	PF00378|Enoyl-CoA hydratase/isomerase|3.1E-38;	PTHR11941||1.7E-145;PTHR11941:SF18||1.7E-145;	SSF52096||1.67E-59;	-	-	-	-	-	-	G3DSA:3.90.226.10||4.4E-68;	-	-	-
g5282.t1	omap2018	301875	302788	+	280	Y	Q8GB17|CAID_PROSL|3e-28	2322|PHI:2322|SidH|Q4WF54|746128|Aspergillusfumigatus|Reducedvirulence|4e-60	Y	PF00378|Enoyl-CoA hydratase/isomerase|6.2E-44;	PTHR11941||1.4E-127;PTHR11941:SF68||1.4E-127;	SSF52096||2.49E-62;	-	-	PS00166|Enoyl-CoA hydratase/isomerase signature.|-;	-	-	-	G3DSA:3.90.226.10||8.6E-72;	-	-	-
g6907.t1	omap49267a	576049	577947	-	632		Q12589|CP52K_CANMA|3e-72	2357|PHI:2357|CYP52X1|E2EAF6|475271|Beauveriabassiana|Reducedvirulence|2e-140	Y	PF00067|Cytochrome P450|5.4E-13;PF00067|Cytochrome P450|1.0E-23;	PTHR24287:SF6||6.4E-170;PTHR24287:SF6||6.4E-170;PTHR24287:SF6||6.4E-170;PTHR24287||6.4E-170;PTHR24287||6.4E-170;PTHR24287||6.4E-170;	SSF48264||2.91E-42;SSF48264||2.91E-42;SSF48264||9.69E-22;	-	-	PS00086|Cytochrome P450 cysteine heme-iron ligand signature.|-;	-	-	-	G3DSA:1.10.630.10||1.5E-71;G3DSA:1.10.630.10||1.5E-71;G3DSA:1.10.630.10||1.5E-71;	-	-	PR01239|CYP52 P450 protein signature|3.8E-10;PR01239|CYP52 P450 protein signature|3.8E-10;PR01239|CYP52 P450 protein signature|3.8E-10;PR00464|Group II E-class P450 signature|9.4E-6;PR00464|Group II E-class P450 signature|9.4E-6;PR00385|P450 superfamily signature|1.4E-9;PR00385|P450 superfamily signature|1.4E-9;PR00385|P450 superfamily signature|1.4E-9;
g6836.t1	omap49267a	254071	255904	-	514		Q9Y758|CP52M_DEBHN|1e-81	2357|PHI:2357|CYP52X1|E2EAF6|475271|Beauveriabassiana|Reducedvirulence|2e-90	Y	PF00067|Cytochrome P450|4.2E-59;	PTHR24287||1.6E-192;PTHR24287:SF5||1.6E-192;	SSF48264||5.11E-85;	-	-	PS00086|Cytochrome P450 cysteine heme-iron ligand signature.|-;	-	-	-	G3DSA:1.10.630.10||7.4E-90;	-	-	PR00385|P450 superfamily signature|3.1E-14;PR00385|P450 superfamily signature|3.1E-14;PR00385|P450 superfamily signature|3.1E-14;PR00385|P450 superfamily signature|3.1E-14;PR00463|E-class P450 group I signature|1.1E-15;PR00463|E-class P450 group I signature|1.1E-15;PR00463|E-class P450 group I signature|1.1E-15;PR00463|E-class P450 group I signature|1.1E-15;PR00463|E-class P450 group I signature|…
g7334.t1	omap6109	701229	702898	+	530		Q9Y757|CP52L_DEBHN|1e-106	2357|PHI:2357|CYP52X1|E2EAF6|475271|Beauveriabassiana|Reducedvirulence|3e-103	Y	PF00067|Cytochrome P450|3.9E-59;	PTHR24287:SF5||4.9E-251;PTHR24287||4.9E-251;	SSF48264||3.14E-86;	-	-	PS00086|Cytochrome P450 cysteine heme-iron ligand signature.|-;	-	-	-	G3DSA:1.10.630.10||8.9E-92;	-	-	PR00463|E-class P450 group I signature|2.7E-18;PR00463|E-class P450 group I signature|2.7E-18;PR00463|E-class P450 group I signature|2.7E-18;PR00463|E-class P450 group I signature|2.7E-18;PR00463|E-class P450 group I signature|2.7E-18;PR00385|P450 superfamily signature|1.9E-15;PR00385|P450 superfamily signature|1.9E-15;PR00385|P450 superfamily signature|1.9E-15;PR00385|P450 superfamily signature|…
g3641.t1	omap3956	3312629	3314236	-	535		H1A988|C7254_GLYUR|8e-24	2357|PHI:2357|CYP52X1|E2EAF6|475271|Beauveriabassiana|Reducedvirulence|3e-22	Y	PF00067|Cytochrome P450|2.7E-55;	PTHR24305||2.9E-54;	SSF48264||8.38E-73;	-	-	-	-	-	-	G3DSA:1.10.630.10||7.6E-77;	-	-	PR00465|E-class P450 group IV signature|2.4E-8;PR00465|E-class P450 group IV signature|2.4E-8;PR00465|E-class P450 group IV signature|2.4E-8;
g6884.t1	omap49267a	485756	487540	-	567		P10615|CP52A_CANTR|4e-80	2357|PHI:2357|CYP52X1|E2EAF6|475271|Beauveriabassiana|Reducedvirulence|5e-79	Y	PF00067|Cytochrome P450|8.1E-59;	PTHR24287:SF8||7.3E-196;PTHR24287:SF8||7.3E-196;PTHR24287||7.3E-196;PTHR24287||7.3E-196;	SSF48264||4.85E-84;	-	-	PS00086|Cytochrome P450 cysteine heme-iron ligand signature.|-;	-	-	-	G3DSA:1.10.630.10||1.3E-88;	-	-	PR00385|P450 superfamily signature|9.1E-16;PR00385|P450 superfamily signature|9.1E-16;PR00385|P450 superfamily signature|9.1E-16;PR00385|P450 superfamily signature|9.1E-16;PR00463|E-class P450 group I signature|7.9E-11;PR00463|E-class P450 group I signature|7.9E-11;PR00463|E-class P450 group I signature|7.9E-11;PR00463|E-class P450 group I signature|7.9E-11;
g1661.t1	omap49267b	6036020	6037854	+	531		Q12581|CP52X_CANMA|6e-89	2357|PHI:2357|CYP52X1|E2EAF6|475271|Beauveriabassiana|Reducedvirulence|5e-86	Y	PF00067|Cytochrome P450|2.9E-61;	PTHR24287:SF7||5.4E-177;PTHR24287||5.4E-177;	SSF48264||7.73E-85;	-	-	PS00086|Cytochrome P450 cysteine heme-iron ligand signature.|-;	-	-	-	G3DSA:1.10.630.10||7.0E-89;	-	-	PR00385|P450 superfamily signature|3.7E-8;PR00385|P450 superfamily signature|3.7E-8;PR00385|P450 superfamily signature|3.7E-8;PR00385|P450 superfamily signature|3.7E-8;PR00465|E-class P450 group IV signature|7.7E-10;PR00465|E-class P450 group IV signature|7.7E-10;PR00465|E-class P450 group IV signature|7.7E-10;PR00465|E-class P450 group IV signature|7.7E-10;
g320.t1	omap49267b	1251087	1253437	+	610		Q9LUC6|C7A14_ARATH|4e-41	2357|PHI:2357|CYP52X1|E2EAF6|475271|Beauveriabassiana|Reducedvirulence|7e-21	Y	PF00067|Cytochrome P450|2.2E-78;	PTHR24305:SF74||3.8E-176;PTHR24305||3.8E-176;	SSF48264||8.51E-102;	-	-	-	-	-	-	G3DSA:1.10.630.10||2.9E-112;	-	-	PR00465|E-class P450 group IV signature|1.7E-6;PR00465|E-class P450 group IV signature|1.7E-6;PR00465|E-class P450 group IV signature|1.7E-6;PR00465|E-class P450 group IV signature|1.7E-6;PR00385|P450 superfamily signature|2.9E-9;PR00385|P450 superfamily signature|2.9E-9;PR00385|P450 superfamily signature|2.9E-9;PR00385|P450 superfamily signature|2.9E-9;
g4295.t1	omap6908	628954	629520	+	165	Y	P21595|CP56_YEAST|1e-42	2357|PHI:2357|CYP52X1|E2EAF6|475271|Beauveriabassiana|Reducedvirulence|8e-09	Y	PF00067|Cytochrome P450|3.0E-26;	PTHR24305||1.4E-53;PTHR24305:SF102||1.4E-53;	SSF48264||7.2E-38;	-	-	PS00086|Cytochrome P450 cysteine heme-iron ligand signature.|-;	-	-	-	G3DSA:1.10.630.10||2.5E-39;	-	-	PR00465|E-class P450 group IV signature|1.5E-9;PR00465|E-class P450 group IV signature|1.5E-9;PR00465|E-class P450 group IV signature|1.5E-9;PR00385|P450 superfamily signature|2.8E-5;PR00385|P450 superfamily signature|2.8E-5;PR00385|P450 superfamily signature|2.8E-5;
g4963.t1	omap6908	3051029	3052911	-	533		Q93VK5|LUT5_ARATH|7e-39	2357|PHI:2357|CYP52X1|E2EAF6|475271|Beauveriabassiana|Reducedvirulence|8e-21	Y	PF00067|Cytochrome P450|6.4E-70;	PTHR24305||1.7E-168;PTHR24305:SF74||1.7E-168;	SSF48264||6.42E-96;	-	-	-	-	-	-	G3DSA:1.10.630.10||2.7E-103;	-	-	PR00463|E-class P450 group I signature|1.8E-14;PR00463|E-class P450 group I signature|1.8E-14;PR00463|E-class P450 group I signature|1.8E-14;PR00463|E-class P450 group I signature|1.8E-14;PR00463|E-class P450 group I signature|1.8E-14;PR00385|P450 superfamily signature|2.8E-11;PR00385|P450 superfamily signature|2.8E-11;PR00385|P450 superfamily signature|2.8E-11;PR00385|P450 superfamily signature|…
g165.t1	omap49267b	702743	709567	+	2236		Q4WVN4|NRPS8_ASPFU|0	2511|PHI:2511|Pes1|Q4WT66|746128|Aspergillusfumigatus|Reducedvirulence|0.0	Y	PF00501|AMP-binding enzyme|3.9E-74;PF00501|AMP-binding enzyme|7.4E-81;PF07993|Male sterility protein|1.6E-38;PF00550|Phosphopantetheine attachment site|1.4E-7;PF00550|Phosphopantetheine attachment site|5.0E-5;PF00668|Condensation domain|7.7E-32;	PTHR24095:SF198||0.0;PTHR24095:SF198||0.0;PTHR24095||0.0;PTHR24095||0.0;	SSF51735||7.81E-28;SSF52777||5.11E-32;SSF47336||6.67E-6;SSF52777||2.11E-28;SSF56801||1.22E-124;SSF47336||5.63E-10;SSF56801||6.93E-119;	TIGR01733|AA-adenyl-dom: amino acid adenylation domain|1.8E-107;TIGR01733|AA-adenyl-dom: amino acid adenylation domain|1.0E-104;TIGR01746|Thioester-redct: thioester reductase domain|2.7E-68;	-	PS00455|Putative AMP-binding domain signature.|-;PS00455|Putative AMP-binding domain signature.|-;	PS50075|Acyl carrier protein phosphopantetheine domain profile.|14.093;	-	-	G3DSA:3.40.50.980||1.6E-31;G3DSA:3.40.50.720||4.8E-25;G3DSA:1.10.1200.10||3.2E-6;G3DSA:1.10.1200.10||5.5E-16;G3DSA:3.40.50.980||2.4E-35;G3DSA:3.40.50.980||1.1E-37;G3DSA:3.30.300.30||2.5E-20;G3DSA:3.30.300.30||1.3E-20;G3DSA:3.40.50.980||1.8E-39;G3DSA:2.30.38.10||3.7E-17;G3DSA:2.30.38.10||6.8E-19;	-	-	-
g2978.t1	omap3956	855279	865429	+	3359		Q4WLW5|NRP12_ASPFU|0	2511|PHI:2511|Pes1|Q4WT66|746128|Aspergillusfumigatus|Reducedvirulence|0.0	Y	PF13193|AMP-binding enzyme C-terminal domain|5.6E-5;PF00550|Phosphopantetheine attachment site|2.2E-8;PF00550|Phosphopantetheine attachment site|4.6E-10;PF00668|Condensation domain|1.1E-23;PF00668|Condensation domain|2.1E-28;PF00668|Condensation domain|7.6E-25;PF00501|AMP-binding enzyme|1.2E-68;PF00501|AMP-binding enzyme|6.3E-60;PF00501|AMP-binding enzyme|4.5E-17;	PTHR24095||0.0;PTHR24095||0.0;PTHR24095||0.0;PTHR24095:SF198||0.0;PTHR24095:SF198||0.0;PTHR24095:SF198||0.0;	SSF52777||4.22E-33;SSF52777||2.0E-28;SSF52777||3.89E-19;SSF47336||2.49E-13;SSF56801||1.22E-108;SSF52777||1.03E-31;SSF52777||5.78E-20;SSF52777||7.56E-31;SSF47336||3.66E-11;SSF56801||1.44E-37;SSF52777||1.89E-18;SSF56801||4.19E-121;	-	-	PS00012|Phosphopantetheine attachment site.|-;PS00455|Putative AMP-binding domain signature.|-;PS00455|Putative AMP-binding domain signature.|-;	PS50075|Acyl carrier protein phosphopantetheine domain profile.|15.827;PS50075|Acyl carrier protein phosphopantetheine domain profile.|13.455;	-	Coil||-;	G3DSA:3.40.50.980||2.9E-36;G3DSA:3.30.300.30||1.5E-22;G3DSA:3.30.300.30||5.6E-24;G3DSA:3.40.50.980||4.5E-26;G3DSA:3.40.50.980||1.1E-27;G3DSA:2.30.38.10||1.1E-19;G3DSA:2.30.38.10||7.2E-18;G3DSA:2.30.38.10||4.7E-6;G3DSA:3.40.50.980||1.5E-29;G3DSA:3.40.50.980||6.1E-20;G3DSA:1.10.1200.10||5.7E-19;G3DSA:1.10.1200.10||4.3E-15;	-	-	-
g4585.t1	omap6908	1783380	1788651	+	1497		Q4WT66|NRPS1_ASPFU|0	2511|PHI:2511|Pes1|Q4WT66|746128|Aspergillusfumigatus|Reducedvirulence|0.0	Y	PF00501|AMP-binding enzyme|8.0E-74;PF13193|AMP-binding enzyme C-terminal domain|3.4E-6;PF00550|Phosphopantetheine attachment site|1.1E-12;PF00550|Phosphopantetheine attachment site|1.3E-11;PF00668|Condensation domain|4.1E-36;	PTHR24095||4.8E-291;PTHR24095:SF198||4.8E-291;PTHR24095:SF198||4.8E-291;PTHR24095||4.8E-291;	SSF56801||6.03E-28;SSF56801||1.19E-121;SSF47336||2.22E-13;SSF47336||1.96E-15;SSF52777||1.67E-40;SSF52777||3.89E-28;	TIGR01733|AA-adenyl-dom: amino acid adenylation domain|1.4E-109;	-	PS00455|Putative AMP-binding domain signature.|-;PS00012|Phosphopantetheine attachment site.|-;PS00012|Phosphopantetheine attachment site.|-;	PS50075|Acyl carrier protein phosphopantetheine domain profile.|15.074;PS50075|Acyl carrier protein phosphopantetheine domain profile.|18.085;	SM00823|Phosphopantetheine attachment site|2.3E-5;SM00823|Phosphopantetheine attachment site|0.11;	-	G3DSA:3.40.50.980||1.2E-12;G3DSA:3.40.50.980||1.1E-39;G3DSA:3.40.50.980||3.9E-14;G3DSA:3.40.50.980||6.0E-34;G3DSA:3.30.300.30||2.3E-11;G3DSA:1.10.1200.10||4.7E-21;G3DSA:1.10.1200.10||1.7E-19;G3DSA:2.30.38.10||3.3E-16;G3DSA:3.30.300.30||8.8E-23;	-	-	-
g6986.t1	omap49267a	830490	840311	-	3273		Q4WT66|NRPS1_ASPFU|0	2511|PHI:2511|Pes1|Q4WT66|746128|Aspergillusfumigatus|Reducedvirulence|0.0	Y	PF00501|AMP-binding enzyme|1.3E-70;PF00501|AMP-binding enzyme|1.9E-67;PF00501|AMP-binding enzyme|1.0E-21;PF00550|Phosphopantetheine attachment site|3.5E-12;PF00550|Phosphopantetheine attachment site|5.1E-8;PF00668|Condensation domain|8.6E-23;PF00668|Condensation domain|1.6E-22;PF00668|Condensation domain|2.6E-26;	PTHR24095:SF198||0.0;PTHR24095:SF198||0.0;PTHR24095:SF198||0.0;PTHR24095||0.0;PTHR24095||0.0;PTHR24095||0.0;	SSF52777||2.89E-23;SSF52777||2.33E-36;SSF47336||2.22E-15;SSF56801||6.67E-32;SSF52777||6.11E-26;SSF47336||2.62E-11;SSF56801||1.7E-120;SSF56801||7.59E-117;SSF52777||2.56E-31;SSF52777||3.56E-27;SSF52777||4.0E-23;SSF52777||2.22E-15;	TIGR01733|AA-adenyl-dom: amino acid adenylation domain|2.2E-97;	-	PS00455|Putative AMP-binding domain signature.|-;PS00012|Phosphopantetheine attachment site.|-;PS00455|Putative AMP-binding domain signature.|-;	PS50075|Acyl carrier protein phosphopantetheine domain profile.|16.968;PS50075|Acyl carrier protein phosphopantetheine domain profile.|13.432;	-	-	G3DSA:3.40.50.980||2.6E-38;G3DSA:3.40.50.980||1.6E-29;G3DSA:3.40.50.980||1.9E-4;G3DSA:2.30.38.10||2.6E-19;G3DSA:2.30.38.10||5.8E-19;G3DSA:3.40.50.980||2.5E-32;G3DSA:3.30.300.30||3.9E-23;G3DSA:3.30.300.30||5.3E-24;G3DSA:3.40.50.980||1.5E-25;G3DSA:3.40.50.980||1.8E-18;G3DSA:1.10.1200.10||1.1E-21;G3DSA:1.10.1200.10||9.8E-16;	-	-	-
g7202.t1	omap6109	139153	144125	-	1608		Q4WVN4|NRPS8_ASPFU|0	2511|PHI:2511|Pes1|Q4WT66|746128|Aspergillusfumigatus|Reducedvirulence|0.0	Y	PF00550|Phosphopantetheine attachment site|1.5E-6;PF00550|Phosphopantetheine attachment site|5.8E-7;PF00501|AMP-binding enzyme|2.1E-43;PF00501|AMP-binding enzyme|5.6E-65;PF13193|AMP-binding enzyme C-terminal domain|2.1E-8;PF13193|AMP-binding enzyme C-terminal domain|1.8E-4;PF00668|Condensation domain|1.0E-30;	PTHR24095||0.0;PTHR24095||0.0;PTHR24095:SF198||0.0;PTHR24095:SF198||0.0;	SSF47336||3.01E-10;SSF56801||2.09E-121;SSF52777||1.33E-21;SSF47336||7.07E-9;SSF56801||2.88E-83;SSF52777||5.45E-46;	TIGR01733|AA-adenyl-dom: amino acid adenylation domain|2.6E-106;	-	PS00455|Putative AMP-binding domain signature.|-;	PS50075|Acyl carrier protein phosphopantetheine domain profile.|14.185;PS50075|Acyl carrier protein phosphopantetheine domain profile.|13.979;	-	-	G3DSA:1.10.1200.10||2.4E-12;G3DSA:1.10.1200.10||4.2E-14;G3DSA:3.40.50.980||1.9E-34;G3DSA:3.40.50.980||2.4E-32;G3DSA:3.30.300.30||6.6E-29;G3DSA:3.30.300.30||9.9E-27;G3DSA:2.30.38.10||1.4E-20;G3DSA:2.30.38.10||1.1E-18;G3DSA:3.40.50.980||3.5E-33;	-	-	-
g8002.t1	omap6931	306707	312021	-	1720		Q4WLW5|NRP12_ASPFU|0	2511|PHI:2511|Pes1|Q4WT66|746128|Aspergillusfumigatus|Reducedvirulence|0.0	Y	PF00668|Condensation domain|3.3E-30;PF00668|Condensation domain|5.2E-27;PF00501|AMP-binding enzyme|2.1E-70;PF13193|AMP-binding enzyme C-terminal domain|1.3E-6;PF00550|Phosphopantetheine attachment site|2.3E-7;PF00550|Phosphopantetheine attachment site|7.0E-10;	PTHR24095:SF198||2.3E-212;PTHR24095||2.3E-212;	SSF47336||6.41E-9;SSF52777||8.56E-32;SSF47336||5.76E-12;SSF52777||9.89E-19;SSF52777||7.56E-32;SSF56801||5.89E-123;SSF52777||3.22E-33;	TIGR01733|AA-adenyl-dom: amino acid adenylation domain|7.1E-103;	-	PS00455|Putative AMP-binding domain signature.|-;	PS50075|Acyl carrier protein phosphopantetheine domain profile.|14.093;PS50075|Acyl carrier protein phosphopantetheine domain profile.|12.998;	-	Coil||-;	G3DSA:3.40.50.980||3.6E-35;G3DSA:1.10.1200.10||1.8E-15;G3DSA:1.10.1200.10||1.1E-12;G3DSA:2.30.38.10||4.9E-20;G3DSA:3.40.50.980||6.4E-28;G3DSA:3.30.300.30||8.3E-28;	-	-	-
g6613.t1	omap6937b	1137359	1145596	-	2722		Q4WLW5|NRP12_ASPFU|1e-167	2511|PHI:2511|Pes1|Q4WT66|746128|Aspergillusfumigatus|Reducedvirulence|4e-132	Y	PF00501|AMP-binding enzyme|4.9E-27;PF00668|Condensation domain|4.0E-11;PF00668|Condensation domain|9.2E-12;PF00668|Condensation domain|6.4E-21;	PTHR24095||4.7E-181;PTHR24095||4.7E-181;PTHR24095||4.7E-181;PTHR24095||4.7E-181;PTHR24095||4.7E-181;PTHR24095:SF170||4.7E-181;PTHR24095:SF170||4.7E-181;PTHR24095:SF170||4.7E-181;PTHR24095||4.7E-181;PTHR24095:SF170||4.7E-181;PTHR24095:SF170||4.7E-181;PTHR24095:SF170||4.7E-181;	SSF52777||6.67E-28;SSF52777||1.45E-16;SSF52777||1.78E-15;SSF52777||1.56E-24;SSF52777||5.56E-24;SSF52777||9.45E-28;SSF47336||2.73E-9;SSF56801||4.71E-59;	-	-	-	PS50075|Acyl carrier protein phosphopantetheine domain profile.|10.489;	-	Coil||-;	G3DSA:3.40.50.980||1.9E-17;G3DSA:3.30.300.30||2.4E-6;G3DSA:1.10.1200.10||3.7E-12;G3DSA:3.40.50.980||1.3E-19;	-	-	-
g4583.t1	omap6908	1753281	1754575	+	406		Q4WT66|NRPS1_ASPFU|5e-06	2511|PHI:2511|Pes1|Q4WT66|746128|Aspergillusfumigatus|Reducedvirulence|5e-08	Y	PF00550|Phosphopantetheine attachment site|4.4E-6;	-	SSF56801||1.31E-6;SSF47336||4.97E-7;SSF52777||3.22E-9;	-	-	PS00012|Phosphopantetheine attachment site.|-;	PS50075|Acyl carrier protein phosphopantetheine domain profile.|11.424;	-	-	G3DSA:1.10.1200.10||4.9E-8;G3DSA:3.30.300.30||3.8E-5;	-	-	-
g4584.t1	omap6908	1759533	1761037	+	455		Q4WT66|NRPS1_ASPFU|8e-98	2511|PHI:2511|Pes1|Q4WT66|746128|Aspergillusfumigatus|Reducedvirulence|8e-100	Y	PF00501|AMP-binding enzyme|5.6E-40;PF00501|AMP-binding enzyme|5.2E-19;	PTHR24095:SF213||5.8E-115;PTHR24095||5.8E-115;	SSF56801||1.23E-91;	-	-	PS00455|Putative AMP-binding domain signature.|-;	-	-	-	G3DSA:3.40.50.980||7.5E-24;G3DSA:2.30.38.10||6.7E-19;G3DSA:3.40.50.980||4.2E-37;	-	-	-
g4392.t1	omap6908	989894	991685	-	539		P45857|ACDB_BACSU|2e-41	2570|PHI:2570|CYB2|Q6FM61|5478|Candidaglabrata|Reducedvirulence|1e-09	Y	PF00173|Cytochrome b5-like Heme/Steroid binding domain|6.7E-19;PF00441|Acyl-CoA dehydrogenase, C-terminal domain|2.5E-42;PF02771|Acyl-CoA dehydrogenase, N-terminal domain|2.1E-22;PF02770|Acyl-CoA dehydrogenase, middle domain|5.4E-20;	PTHR10909||1.7E-258;PTHR10909||1.7E-258;PTHR10909:SF254||1.7E-258;PTHR10909:SF254||1.7E-258;	SSF55856||6.15E-25;SSF56645||5.1E-61;SSF47203||1.77E-32;	-	-	-	PS50255|Cytochrome b5 family, heme-binding domain profile.|21.782;	-	-	G3DSA:1.20.140.10||2.4E-52;G3DSA:1.10.540.10||6.8E-34;G3DSA:2.40.110.10||1.9E-28;G3DSA:3.10.120.10||4.2E-27;	-	-	PR00363|Cytochrome B5 signature|2.1E-5;PR00363|Cytochrome B5 signature|2.1E-5;PR00363|Cytochrome B5 signature|2.1E-5;
g3025.t1	omap3956	1020615	1020997	+	86	Y	Q8X0J4|CYB5L_NEUCR|1e-31	2570|PHI:2570|CYB2|Q6FM61|5478|Candidaglabrata|Reducedvirulence|2e-11	Y	PF00173|Cytochrome b5-like Heme/Steroid binding domain|2.0E-20;	PTHR19359||9.9E-34;PTHR19359:SF33||9.9E-34;	SSF55856||1.96E-24;	-	-	PS00191|Cytochrome b5 family, heme-binding domain signature.|-;	PS50255|Cytochrome b5 family, heme-binding domain profile.|22.236;	-	-	G3DSA:3.10.120.10||1.1E-25;	-	-	PR00363|Cytochrome B5 signature|1.2E-6;PR00363|Cytochrome B5 signature|1.2E-6;PR00363|Cytochrome B5 signature|1.2E-6;
g3469.t1	omap3956	2740858	2742600	-	514		C3UVB0|ACD_DESML|2e-29	2570|PHI:2570|CYB2|Q6FM61|5478|Candidaglabrata|Reducedvirulence|3e-12	Y	PF00441|Acyl-CoA dehydrogenase, C-terminal domain|9.4E-34;PF02771|Acyl-CoA dehydrogenase, N-terminal domain|2.5E-7;PF00173|Cytochrome b5-like Heme/Steroid binding domain|4.7E-19;PF02770|Acyl-CoA dehydrogenase, middle domain|9.9E-18;	PTHR10909:SF297||4.7E-274;PTHR10909||4.7E-274;	SSF47203||2.26E-28;SSF55856||9.29E-27;SSF56645||4.45E-49;	-	-	PS00191|Cytochrome b5 family, heme-binding domain signature.|-;PS00072|Acyl-CoA dehydrogenases signature 1.|-;	PS50255|Cytochrome b5 family, heme-binding domain profile.|22.737;	-	-	G3DSA:1.20.140.10||2.1E-42;G3DSA:3.10.120.10||1.2E-26;G3DSA:2.40.110.10||4.3E-27;G3DSA:1.10.540.10||5.7E-17;	-	-	-
g4754.t1	omap6908	2331242	2332186	+	314	Y	Q502I6|NB5R4_DANRE|5e-31	2570|PHI:2570|CYB2|Q6FM61|5478|Candidaglabrata|Reducedvirulence|4e-07	Y	PF00173|Cytochrome b5-like Heme/Steroid binding domain|1.7E-16;	PTHR19370||2.1E-50;	SSF55856||1.96E-22;	-	-	PS00191|Cytochrome b5 family, heme-binding domain signature.|-;	PS50255|Cytochrome b5 family, heme-binding domain profile.|17.761;	-	-	G3DSA:3.10.120.10||1.1E-20;	-	-	-
g7432.t1	omap6109	1348577	1350428	+	496		P09437|CYB2_WICAO|0	2570|PHI:2570|CYB2|Q6FM61|5478|Candidaglabrata|Reducedvirulence|7e-166	Y	PF01070|FMN-dependent dehydrogenase|2.6E-119;	PTHR10578||3.0E-265;PTHR10578:SF10||3.0E-265;	SSF51395||2.43E-89;	-	-	PS00557|FMN-dependent alpha-hydroxy acid dehydrogenases active site.|-;	PS51349|FMN-dependent alpha-hydroxy acid dehydrogenase domain profile.|102.2;	-	Coil||-;	G3DSA:3.20.20.70||1.6E-144;G3DSA:3.10.120.10||1.4E-4;	-	-	-
g3550.t1	omap3956	3010014	3011380	+	334	Y	P09437|CYB2_WICAO|4e-31	2570|PHI:2570|CYB2|Q6FM61|5478|Candidaglabrata|Reducedvirulence|7e-30	Y	PF01070|FMN-dependent dehydrogenase|6.6E-18;PF01070|FMN-dependent dehydrogenase|2.0E-32;	PTHR10578:SF71||1.5E-125;PTHR10578||1.5E-125;	SSF51395||1.01E-40;	-	-	PS00557|FMN-dependent alpha-hydroxy acid dehydrogenases active site.|-;	PS51349|FMN-dependent alpha-hydroxy acid dehydrogenase domain profile.|58.712;	-	-	G3DSA:3.20.20.70||1.7E-57;	-	PIRSF000138||1.1E-60;	-
g296.t1	omap49267b	1162528	1164142	-	474		P00175|CYB2_YEAST|7e-79	2570|PHI:2570|CYB2|Q6FM61|5478|Candidaglabrata|Reducedvirulence|7e-80	Y	PF00173|Cytochrome b5-like Heme/Steroid binding domain|1.8E-17;PF01070|FMN-dependent dehydrogenase|1.8E-102;	PTHR10578:SF69||5.7E-175;PTHR10578||5.7E-175;	SSF51395||8.24E-78;SSF55856||6.15E-23;	-	-	-	PS51349|FMN-dependent alpha-hydroxy acid dehydrogenase domain profile.|100.231;PS50255|Cytochrome b5 family, heme-binding domain profile.|20.922;	-	-	G3DSA:3.20.20.70||1.3E-114;G3DSA:3.10.120.10||7.3E-26;	-	-	PR00363|Cytochrome B5 signature|5.1E-5;PR00363|Cytochrome B5 signature|5.1E-5;PR00363|Cytochrome B5 signature|5.1E-5;
g6579.t1	omap6937b	971026	972311	-	401		P00175|CYB2_YEAST|4e-86	2570|PHI:2570|CYB2|Q6FM61|5478|Candidaglabrata|Reducedvirulence|8e-82	Y	PF01070|FMN-dependent dehydrogenase|8.1E-115;	PTHR10578||2.4E-197;PTHR10578:SF64||2.4E-197;	SSF51395||7.79E-85;	-	-	-	PS51349|FMN-dependent alpha-hydroxy acid dehydrogenase domain profile.|88.646;	-	-	G3DSA:3.20.20.70||7.0E-129;	-	PIRSF000138||5.0E-104;	-
g6663.t1	omap6937b	1349794	1351128	-	444		A4R7U3|CIAO1_MAGO7|1e-162	2601|PHI:2601|OligopeptidaseB|Q94795|5693|Trypanosomacruzi|Reducedvirulence|1e-08	Y	PF00400|WD domain, G-beta repeat|1.4E-6;PF00400|WD domain, G-beta repeat|0.13;PF00400|WD domain, G-beta repeat|0.0019;PF00400|WD domain, G-beta repeat|4.1E-5;	PTHR19920:SF0||1.2E-117;PTHR19920:SF0||1.2E-117;PTHR19920||1.2E-117;PTHR19920||1.2E-117;	SSF50978||1.37E-47;SSF50978||1.37E-47;SSF50978||1.37E-47;	-	-	-	PS50082|Trp-Asp (WD) repeats profile.|10.141;PS50082|Trp-Asp (WD) repeats profile.|9.272;PS50294|Trp-Asp (WD) repeats circular profile.|21.041;PS50082|Trp-Asp (WD) repeats profile.|14.285;PS50294|Trp-Asp (WD) repeats circular profile.|8.518;	SM00320|WD40 repeats|0.15;SM00320|WD40 repeats|3.8E-8;SM00320|WD40 repeats|0.033;SM00320|WD40 repeats|2.4E-10;SM00320|WD40 repeats|5.3;SM00320|WD40 repeats|1.0E-4;	-	G3DSA:2.130.10.10||1.7E-59;G3DSA:2.130.10.10||1.7E-59;	MF_03037|Probable cytosolic iron-sulfur protein assembly protein CIAO1 [CIAO1].|25.0;	-	PR00320|G protein beta WD-40 repeat signature|3.4E-5;PR00320|G protein beta WD-40 repeat signature|3.4E-5;PR00320|G protein beta WD-40 repeat signature|3.4E-5;
g3433.t1	omap3956	2653939	2655142	+	358	Y	G0SEA3|GLE2_CHATD|0	2601|PHI:2601|OligopeptidaseB|Q94795|5693|Trypanosomacruzi|Reducedvirulence|1e-12	Y	PF00400|WD domain, G-beta repeat|4.6E-5;PF00400|WD domain, G-beta repeat|0.017;PF00400|WD domain, G-beta repeat|0.036;	PTHR10971||1.5E-167;PTHR10971:SF11||1.5E-167;	SSF50978||4.51E-49;	-	-	-	PS50082|Trp-Asp (WD) repeats profile.|8.871;PS50082|Trp-Asp (WD) repeats profile.|9.305;PS50294|Trp-Asp (WD) repeats circular profile.|15.61;PS50082|Trp-Asp (WD) repeats profile.|11.21;	SM00320|WD40 repeats|0.066;SM00320|WD40 repeats|58.0;SM00320|WD40 repeats|0.0049;SM00320|WD40 repeats|2.2E-5;SM00320|WD40 repeats|1.1E-5;	-	G3DSA:2.130.10.10||4.1E-62;	-	-	PR00320|G protein beta WD-40 repeat signature|6.8E-5;PR00320|G protein beta WD-40 repeat signature|6.8E-5;PR00320|G protein beta WD-40 repeat signature|6.8E-5;
g7383.t1	omap6109	869979	871524	-	467		Q5BE22|PRP46_EMENI|0	2601|PHI:2601|OligopeptidaseB|Q94795|5693|Trypanosomacruzi|Reducedvirulence|1e-22	Y	PF00400|WD domain, G-beta repeat|4.3E-5;PF00400|WD domain, G-beta repeat|2.5E-5;PF00400|WD domain, G-beta repeat|1.4E-5;PF00400|WD domain, G-beta repeat|4.5E-7;	PTHR19923||2.9E-262;PTHR19923:SF0||2.9E-262;	SSF50978||1.17E-75;	-	-	PS00678|Trp-Asp (WD) repeats signature.|-;PS00678|Trp-Asp (WD) repeats signature.|-;	PS50082|Trp-Asp (WD) repeats profile.|14.218;PS50082|Trp-Asp (WD) repeats profile.|13.65;PS50082|Trp-Asp (WD) repeats profile.|14.686;PS50294|Trp-Asp (WD) repeats circular profile.|58.609;PS50082|Trp-Asp (WD) repeats profile.|15.12;PS50082|Trp-Asp (WD) repeats profile.|9.071;	SM00320|WD40 repeats|3.6E-8;SM00320|WD40 repeats|2.8E-9;SM00320|WD40 repeats|1.2;SM00320|WD40 repeats|1.5E-6;SM00320|WD40 repeats|0.0021;SM00320|WD40 repeats|0.58;SM00320|WD40 repeats|6.0E-8;	-	G3DSA:2.130.10.10||2.5E-80;	-	-	PR00320|G protein beta WD-40 repeat signature|1.4E-7;PR00320|G protein beta WD-40 repeat signature|1.4E-7;PR00320|G protein beta WD-40 repeat signature|1.4E-7;
g4018.t1	omap3956	4723599	4725256	+	435		Q4I7L0|HAT2_GIBZE|0	2601|PHI:2601|OligopeptidaseB|Q94795|5693|Trypanosomacruzi|Reducedvirulence|3e-16	Y	PF12265|Histone-binding protein RBBP4 or subunit C of CAF1 complex|5.0E-24;PF00400|WD domain, G-beta repeat|7.4E-6;PF00400|WD domain, G-beta repeat|0.065;PF00400|WD domain, G-beta repeat|7.1E-4;	PTHR22850||1.7E-146;PTHR22850:SF82||1.7E-146;	SSF50978||1.95E-51;	-	-	PS00678|Trp-Asp (WD) repeats signature.|-;PS00678|Trp-Asp (WD) repeats signature.|-;PS00678|Trp-Asp (WD) repeats signature.|-;	PS50082|Trp-Asp (WD) repeats profile.|13.483;PS50082|Trp-Asp (WD) repeats profile.|10.876;PS50082|Trp-Asp (WD) repeats profile.|12.614;PS50294|Trp-Asp (WD) repeats circular profile.|32.931;PS50082|Trp-Asp (WD) repeats profile.|9.84;	SM00320|WD40 repeats|6.1E-5;SM00320|WD40 repeats|1.2E-4;SM00320|WD40 repeats|0.1;SM00320|WD40 repeats|0.011;SM00320|WD40 repeats|0.0052;SM00320|WD40 repeats|5.5E-9;	-	G3DSA:2.130.10.10||3.8E-57;	-	-	PR00320|G protein beta WD-40 repeat signature|3.9E-7;PR00320|G protein beta WD-40 repeat signature|3.9E-7;PR00320|G protein beta WD-40 repeat signature|3.9E-7;
g5101.t1	omap6908	3502373	3505217	-	910		Q9USN3|UTP13_SCHPO|1e-156	2601|PHI:2601|OligopeptidaseB|Q94795|5693|Trypanosomacruzi|Reducedvirulence|4e-15	Y	PF00400|WD domain, G-beta repeat|0.09;PF00400|WD domain, G-beta repeat|0.0024;PF00400|WD domain, G-beta repeat|0.0016;PF00400|WD domain, G-beta repeat|6.3E-4;PF00400|WD domain, G-beta repeat|4.5E-4;PF00400|WD domain, G-beta repeat|1.8E-4;PF00400|WD domain, G-beta repeat|7.2E-4;PF00400|WD domain, G-beta repeat|0.066;PF08625|Utp13 specific WD40 associated domain|5.1E-48;	PTHR19854||0.0;PTHR19854||0.0;PTHR19854||0.0;PTHR19854||0.0;PTHR19854:SF15||0.0;PTHR19854:SF15||0.0;PTHR19854:SF15||0.0;PTHR19854:SF15||0.0;	SSF50978||1.4E-50;SSF50978||1.4E-50;SSF50978||1.4E-50;SSF50978||1.69E-59;	-	-	PS00678|Trp-Asp (WD) repeats signature.|-;PS00678|Trp-Asp (WD) repeats signature.|-;PS00678|Trp-Asp (WD) repeats signature.|-;	PS50082|Trp-Asp (WD) repeats profile.|9.64;PS50082|Trp-Asp (WD) repeats profile.|14.051;PS50082|Trp-Asp (WD) repeats profile.|8.637;PS50082|Trp-Asp (WD) repeats profile.|10.676;PS50082|Trp-Asp (WD) repeats profile.|12.146;PS50082|Trp-Asp (WD) repeats profile.|12.079;PS50082|Trp-Asp (WD) repeats profile.|12.948;PS50082|Trp-Asp (WD) repeats profile.|9.138;PS50082|Trp-Asp (WD) repeats profile.|13.75…	SM00320|WD40 repeats|3.8;SM00320|WD40 repeats|1.8E-5;SM00320|WD40 repeats|3.1E-7;SM00320|WD40 repeats|4.6E-5;SM00320|WD40 repeats|0.15;SM00320|WD40 repeats|1.4;SM00320|WD40 repeats|0.69;SM00320|WD40 repeats|350.0;SM00320|WD40 repeats|9.9E-5;SM00320|WD40 repeats|2.0E-5;SM00320|WD40 repeats|3.8E-8;SM00320|WD40 repeats|4.8E-7;	-	G3DSA:2.130.10.10||7.0E-45;G3DSA:2.130.10.10||7.0E-45;G3DSA:2.130.10.10||1.4E-62;	-	-	PR00320|G protein beta WD-40 repeat signature|4.9E-8;PR00320|G protein beta WD-40 repeat signature|4.9E-8;PR00320|G protein beta WD-40 repeat signature|4.9E-8;
g1628.t1	omap49267b	5901621	5902817	-	287	Y	Q01369|GBLP_NEUCR|0	2601|PHI:2601|OligopeptidaseB|Q94795|5693|Trypanosomacruzi|Reducedvirulence|5e-135	Y	PF00400|WD domain, G-beta repeat|2.3E-7;PF00400|WD domain, G-beta repeat|4.3E-4;PF00400|WD domain, G-beta repeat|1.7E-5;PF00400|WD domain, G-beta repeat|3.9E-7;	PTHR19868:SF0||2.4E-222;PTHR19868||2.4E-222;	SSF50978||1.48E-65;	-	-	PS00678|Trp-Asp (WD) repeats signature.|-;PS00678|Trp-Asp (WD) repeats signature.|-;PS00678|Trp-Asp (WD) repeats signature.|-;PS00678|Trp-Asp (WD) repeats signature.|-;PS00678|Trp-Asp (WD) repeats signature.|-;	PS50082|Trp-Asp (WD) repeats profile.|15.688;PS50082|Trp-Asp (WD) repeats profile.|14.92;PS50082|Trp-Asp (WD) repeats profile.|9.573;PS50294|Trp-Asp (WD) repeats circular profile.|48.248;PS50082|Trp-Asp (WD) repeats profile.|9.305;PS50082|Trp-Asp (WD) repeats profile.|13.65;PS50082|Trp-Asp (WD) repeats profile.|11.344;	SM00320|WD40 repeats|4.8E-10;SM00320|WD40 repeats|2.6;SM00320|WD40 repeats|4.3E-8;SM00320|WD40 repeats|1.0;SM00320|WD40 repeats|8.9E-6;SM00320|WD40 repeats|3.9E-6;	-	G3DSA:2.130.10.10||5.5E-72;	-	-	PR00320|G protein beta WD-40 repeat signature|3.7E-8;PR00320|G protein beta WD-40 repeat signature|3.7E-8;PR00320|G protein beta WD-40 repeat signature|3.7E-8;
g2435.t1	omap49267b	8833212	8836917	+	996		Q09731|BU107_SCHPO|7e-97	2601|PHI:2601|OligopeptidaseB|Q94795|5693|Trypanosomacruzi|Reducedvirulence|6e-08	Y	PF00400|WD domain, G-beta repeat|2.4E-4;PF11816|Domain of unknown function (DUF3337)|1.3E-52;	PTHR19862:SF14||2.0E-223;PTHR19862:SF14||2.0E-223;PTHR19862:SF14||2.0E-223;PTHR19862||2.0E-223;PTHR19862||2.0E-223;PTHR19862||2.0E-223;	SSF50978||2.56E-45;SSF50978||2.56E-45;	-	-	PS00678|Trp-Asp (WD) repeats signature.|-;PS00678|Trp-Asp (WD) repeats signature.|-;	PS50294|Trp-Asp (WD) repeats circular profile.|24.785;PS50082|Trp-Asp (WD) repeats profile.|9.773;PS50082|Trp-Asp (WD) repeats profile.|9.071;PS50082|Trp-Asp (WD) repeats profile.|13.583;	SM00320|WD40 repeats|0.012;SM00320|WD40 repeats|1.1E-5;SM00320|WD40 repeats|30.0;SM00320|WD40 repeats|0.055;SM00320|WD40 repeats|0.017;SM00320|WD40 repeats|140.0;	-	G3DSA:2.130.10.10||7.2E-50;G3DSA:2.130.10.10||7.2E-50;	-	-	-
g7621.t1	omap6850	453158	455433	-	671		P87178|YB1D_SCHPO|2e-68	2644|PHI:2644|thioredoxin1|P0AA28|90371|SalmonellaentericaserovarTyphimurium|Reducedvirulence|1e-11	Y	PF00085|Thioredoxin|1.8E-24;PF00085|Thioredoxin|2.8E-15;	PTHR18929:SF43||4.6E-101;PTHR18929||4.6E-101;	SSF52833||2.88E-11;SSF52833||1.02E-30;SSF52833||1.97E-20;	-	-	-	PS51352|Thioredoxin domain profile.|10.41;PS51352|Thioredoxin domain profile.|13.845;	-	-	G3DSA:3.40.30.10||2.2E-33;G3DSA:3.40.30.10||3.4E-6;G3DSA:3.40.30.10||2.9E-21;	-	-	PR00421|Thioredoxin family signature|6.841673E-5;PR00421|Thioredoxin family signature|6.841673E-5;PR00421|Thioredoxin family signature|6.841673E-5;
g2134.t1	omap49267b	7714011	7714818	+	219	Y	Q7KQL8|THIO_PLAF7|8e-26	2644|PHI:2644|thioredoxin1|P0AA28|90371|SalmonellaentericaserovarTyphimurium|Reducedvirulence|1e-14	Y	PF00085|Thioredoxin|5.8E-27;	PTHR10438||5.9E-38;PTHR10438:SF284||5.9E-38;	SSF52833||4.28E-29;	-	-	PS00194|Thioredoxin family active site.|-;	PS51352|Thioredoxin domain profile.|13.382;	-	-	G3DSA:3.40.30.10||2.2E-32;	-	-	PR00421|Thioredoxin family signature|8.0E-7;PR00421|Thioredoxin family signature|8.0E-7;PR00421|Thioredoxin family signature|8.0E-7;
g1710.t1	omap49267b	6195204	6196726	+	478		Q869Z0|Y5025_DICDI|2e-47	2644|PHI:2644|thioredoxin1|P0AA28|90371|SalmonellaentericaserovarTyphimurium|Reducedvirulence|2e-07	Y	PF00085|Thioredoxin|2.2E-24;	PTHR18929:SF103||1.9E-56;PTHR18929||1.9E-56;	SSF52833||1.09E-26;SSF52833||1.11E-10;	-	-	PS00194|Thioredoxin family active site.|-;	PS51352|Thioredoxin domain profile.|15.771;	-	-	G3DSA:3.40.30.10||2.2E-32;G3DSA:3.40.30.10||5.3E-11;	-	-	PR00421|Thioredoxin family signature|2.3E-6;PR00421|Thioredoxin family signature|2.3E-6;PR00421|Thioredoxin family signature|2.3E-6;
g347.t1	omap49267b	1358798	1359972	+	326	Y	Q9USR1|TXL1_SCHPO|9e-50	2644|PHI:2644|thioredoxin1|P0AA28|90371|SalmonellaentericaserovarTyphimurium|Reducedvirulence|2e-16	Y	PF00085|Thioredoxin|7.4E-29;PF06201|PITH domain|8.9E-34;	PTHR10438||1.9E-46;PTHR10438||1.9E-46;	SSF52833||1.99E-33;SSF49785||2.21E-35;	TIGR01068|thioredoxin: thioredoxin|8.0E-30;	-	PS00194|Thioredoxin family active site.|-;	PS51352|Thioredoxin domain profile.|14.891;PS51532|PITH domain profile.|45.329;	-	-	G3DSA:2.60.120.470||6.6E-49;G3DSA:3.40.30.10||5.4E-37;	-	-	PR00421|Thioredoxin family signature|7.5E-7;PR00421|Thioredoxin family signature|7.5E-7;PR00421|Thioredoxin family signature|7.5E-7;
g7048.t1	omap49267a	1060031	1060435	+	134	Y	Q9USR1|TXL1_SCHPO|6e-28	2644|PHI:2644|thioredoxin1|P0AA28|90371|SalmonellaentericaserovarTyphimurium|Reducedvirulence|4e-14	Y	PF00085|Thioredoxin|2.3E-22;	PTHR10438||2.9E-27;PTHR10438:SF215||2.9E-27;	SSF52833||3.83E-27;	-	-	-	PS51352|Thioredoxin domain profile.|10.629;	-	-	G3DSA:3.40.30.10||3.1E-29;	-	-	PR00421|Thioredoxin family signature|4.1E-5;PR00421|Thioredoxin family signature|4.1E-5;PR00421|Thioredoxin family signature|4.1E-5;
g2558.t1	omap49267b	9252028	9253264	+	390	Y	Q92249|ERP38_NEUCR|1e-139	2644|PHI:2644|thioredoxin1|P0AA28|90371|SalmonellaentericaserovarTyphimurium|Reducedvirulence|4e-15	Y	PF00085|Thioredoxin|5.3E-25;PF00085|Thioredoxin|4.0E-27;PF07749|Endoplasmic reticulum protein ERp29, C-terminal domain|1.1E-23;	PTHR18929||6.0E-95;PTHR18929:SF87||6.0E-95;	SSF47933||4.19E-22;SSF52833||1.12E-31;SSF52833||7.86E-34;	TIGR01126|pdi_dom: protein disulfide-isomerase domain|1.1E-33;TIGR01126|pdi_dom: protein disulfide-isomerase domain|5.9E-37;	-	PS00194|Thioredoxin family active site.|-;PS00194|Thioredoxin family active site.|-;	PS51352|Thioredoxin domain profile.|16.698;PS51352|Thioredoxin domain profile.|14.07;	-	Coil||-;	G3DSA:3.40.30.10||9.8E-35;G3DSA:3.40.30.10||2.1E-36;G3DSA:1.20.1150.12||2.2E-23;	-	-	PR00421|Thioredoxin family signature|3.4E-7;PR00421|Thioredoxin family signature|3.4E-7;PR00421|Thioredoxin family signature|3.4E-7;
g6071.t1	omap6937a	755579	756203	-	142	Y	P29429|THIO_EMENI|1e-26	2644|PHI:2644|thioredoxin1|P0AA28|90371|SalmonellaentericaserovarTyphimurium|Reducedvirulence|4e-17	Y	PF00085|Thioredoxin|1.8E-26;	PTHR10438:SF215||3.1E-38;PTHR10438||3.1E-38;	SSF52833||1.69E-31;	-	-	PS00194|Thioredoxin family active site.|-;	PS51352|Thioredoxin domain profile.|14.52;	-	-	G3DSA:3.40.30.10||5.8E-33;	-	-	PR00421|Thioredoxin family signature|9.8E-8;PR00421|Thioredoxin family signature|9.8E-8;PR00421|Thioredoxin family signature|9.8E-8;
g5178.t1	omap6908	3748227	3750053	+	579		Q6GLM5|DESI1_XENLA|3e-28	2644|PHI:2644|thioredoxin1|P0AA28|90371|SalmonellaentericaserovarTyphimurium|Reducedvirulence|6e-09	Y	PF08324|PUL domain|5.3E-52;PF00085|Thioredoxin|1.4E-12;PF05903|PPPDE putative peptidase domain|2.6E-32;	PTHR12378:SF7||9.3E-105;PTHR12378||9.3E-105;	SSF52833||1.69E-22;	-	-	PS00194|Thioredoxin family active site.|-;	PS51352|Thioredoxin domain profile.|11.595;PS51396|PUL domain profile.|22.401;	-	-	G3DSA:3.40.30.10||1.9E-17;	-	-	-
g7293.t1	omap6109	545367	547026	+	510		P55059|PDI_HUMIN|0	2644|PHI:2644|thioredoxin1|P0AA28|90371|SalmonellaentericaserovarTyphimurium|Reducedvirulence|6e-10	Y	PF13848|Thioredoxin-like domain|4.7E-40;PF00085|Thioredoxin|3.6E-32;PF00085|Thioredoxin|3.3E-27;	PTHR18929||1.7E-159;PTHR18929:SF74||1.7E-159;PTHR18929:SF74||1.7E-159;PTHR18929||1.7E-159;	SSF52833||2.86E-18;SSF52833||2.43E-30;SSF52833||1.81E-32;SSF52833||6.08E-34;	TIGR01130|ER_PDI_fam: protein disulfide isomerase|5.0E-163;TIGR01126|pdi_dom: protein disulfide-isomerase domain|9.1E-35;TIGR01126|pdi_dom: protein disulfide-isomerase domain|1.6E-33;	-	PS00194|Thioredoxin family active site.|-;PS00194|Thioredoxin family active site.|-;	PS51352|Thioredoxin domain profile.|15.838;PS51352|Thioredoxin domain profile.|15.262;	-	Coil||-;	G3DSA:3.40.30.10||5.3E-4;G3DSA:3.40.30.10||4.0E-36;G3DSA:3.40.30.10||1.1E-22;G3DSA:3.40.30.10||7.5E-37;	-	-	PR00421|Thioredoxin family signature|6.9E-7;PR00421|Thioredoxin family signature|6.9E-7;PR00421|Thioredoxin family signature|6.9E-7;
g4703.t1	omap6908	2161610	2161987	+	125	Y	Q8TFM8|THIO_FUSCU|4e-47	2644|PHI:2644|thioredoxin1|P0AA28|90371|SalmonellaentericaserovarTyphimurium|Reducedvirulence|7e-21	Y	PF00085|Thioredoxin|6.6E-26;	PTHR10438||7.9E-40;PTHR10438:SF284||7.9E-40;	SSF52833||1.29E-30;	-	-	PS00194|Thioredoxin family active site.|-;	PS51352|Thioredoxin domain profile.|13.554;	-	-	G3DSA:3.40.30.10||3.8E-33;	-	-	PR00421|Thioredoxin family signature|9.2E-8;PR00421|Thioredoxin family signature|9.2E-8;PR00421|Thioredoxin family signature|9.2E-8;
g6753.t1	omap6937b	1690238	1695873	-	1859		P32528|DUR1_YEAST|0	2654|PHI:2654|DUR1,2|Q59VF3|5476|Candidaalbicans|Reducedvirulence|0.0	Y	PF02626|Allophanate hydrolase subunit 2|1.0E-77;PF02786|Carbamoyl-phosphate synthase L chain, ATP binding domain|5.0E-63;PF01425|Amidase|7.9E-93;PF00289|Carbamoyl-phosphate synthase L chain, N-terminal domain|2.3E-39;PF00364|Biotin-requiring enzyme|1.3E-10;PF02785|Biotin carboxylase C-terminal domain|1.4E-29;PF02682|Allophanate hydrolase subunit 1|1.3E-35;	PTHR18866||1.6E-301;PTHR18866||1.6E-301;PTHR18866||1.6E-301;PTHR18866||1.6E-301;PTHR18866||1.6E-301;PTHR18866:SF91||1.6E-301;PTHR18866:SF91||1.6E-301;PTHR18866:SF91||1.6E-301;PTHR18866:SF91||1.6E-301;PTHR18866:SF91||1.6E-301;	SSF56059||2.47E-62;SSF50891||2.5E-25;SSF75304||4.06E-110;SSF51230||3.01E-15;SSF51246||2.62E-31;SSF52440||4.1E-40;SSF160467||1.44E-7;SSF50891||6.83E-22;	TIGR02713|allophanate_hyd: allophanate hydrolase|1.0E-220;TIGR02712|urea_carbox: urea carboxylase|0.0;TIGR00724|urea_amlyse_rel: biotin-dependent carboxylase uncharacterized domain|7.1E-89;	-	PS00866|Carbamoyl-phosphate synthase subdomain signature 1.|-;PS00867|Carbamoyl-phosphate synthase subdomain signature 2.|-;	PS50979|Biotin carboxylation domain profile.|48.952;PS50968|Biotinyl/lipoyl domain profile.|18.346;PS50975|ATP-grasp fold profile.|45.029;	SM00878|Biotin carboxylase C-terminal domain|1.3E-43;SM00796|Allophanate hydrolase subunit 1|8.3E-80;SM00797|Allophanate hydrolase subunit 2|1.8E-138;	Coil||-;	G3DSA:3.30.1360.40||1.8E-9;G3DSA:3.40.50.20||7.1E-42;G3DSA:2.40.100.10||1.5E-33;G3DSA:2.40.100.10||6.2E-24;G3DSA:3.30.1490.20||2.8E-22;G3DSA:2.40.50.100||8.1E-16;G3DSA:3.30.470.20||2.0E-84;G3DSA:3.90.1300.10||2.7E-110;	-	-	-
g8017.t1	omap6931	376413	380483	-	1271		P38095|LAMA_EMENI|0	2654|PHI:2654|DUR1,2|Q59VF3|5476|Candidaalbicans|Reducedvirulence|0.0	Y	PF02785|Biotin carboxylase C-terminal domain|2.6E-33;PF00364|Biotin-requiring enzyme|7.7E-9;PF02786|Carbamoyl-phosphate synthase L chain, ATP binding domain|7.8E-39;PF00289|Carbamoyl-phosphate synthase L chain, N-terminal domain|9.1E-28;PF02682|Allophanate hydrolase subunit 1|3.2E-34;PF02626|Allophanate hydrolase subunit 2|3.9E-70;	PTHR18866:SF91||1.7E-224;PTHR18866||1.7E-224;PTHR18866||1.7E-224;PTHR18866||1.7E-224;PTHR18866:SF91||1.7E-224;PTHR18866:SF91||1.7E-224;	SSF50891||2.81E-19;SSF52440||9.35E-29;SSF51246||1.15E-35;SSF160467||1.44E-12;SSF51230||2.42E-13;SSF56059||4.69E-37;SSF56059||4.69E-37;SSF50891||3.79E-24;	TIGR00724|urea_amlyse_rel: biotin-dependent carboxylase uncharacterized domain|1.6E-72;	-	PS00188|Biotin-requiring enzymes attachment site.|-;PS00867|Carbamoyl-phosphate synthase subdomain signature 2.|-;	PS50979|Biotin carboxylation domain profile.|45.412;PS50975|ATP-grasp fold profile.|21.322;	SM00878|Biotin carboxylase C-terminal domain|4.4E-46;SM00796|Allophanate hydrolase subunit 1|1.9E-35;SM00797|Allophanate hydrolase subunit 2|1.9E-106;	-	G3DSA:2.40.100.10||2.2E-28;G3DSA:2.40.100.10||4.2E-21;G3DSA:2.40.50.100||1.5E-15;G3DSA:3.30.470.20||6.8E-79;G3DSA:3.30.1360.40||8.4E-15;G3DSA:3.40.50.20||7.2E-33;G3DSA:3.30.470.20||6.3E-7;	-	-	-
g7874.t1	omap46104	564033	565835	-	559		P08158|AMDS_EMENI|6e-70	2654|PHI:2654|DUR1,2|Q59VF3|5476|Candidaalbicans|Reducedvirulence|1e-09	Y	PF01425|Amidase|5.4E-96;	PTHR11895||1.5E-280;PTHR11895||1.5E-280;PTHR11895:SF79||1.5E-280;PTHR11895:SF79||1.5E-280;	SSF75304||3.01E-118;	-	-	-	-	-	-	G3DSA:3.90.1300.10||5.3E-151;	-	-	-
g1781.t1	omap49267b	6435704	6437968	+	717		Q96RQ3|MCCA_HUMAN|0	2654|PHI:2654|DUR1,2|Q59VF3|5476|Candidaalbicans|Reducedvirulence|1e-109	Y	PF02785|Biotin carboxylase C-terminal domain|6.7E-35;PF00289|Carbamoyl-phosphate synthase L chain, N-terminal domain|1.3E-35;PF00364|Biotin-requiring enzyme|7.2E-16;PF02786|Carbamoyl-phosphate synthase L chain, ATP binding domain|1.9E-73;	PTHR18866||1.9E-290;	SSF51246||2.56E-36;SSF51230||2.62E-19;SSF52440||2.59E-39;SSF56059||3.01E-66;	-	-	PS00867|Carbamoyl-phosphate synthase subdomain signature 2.|-;	PS50975|ATP-grasp fold profile.|45.434;PS50968|Biotinyl/lipoyl domain profile.|24.35;PS50979|Biotin carboxylation domain profile.|48.624;	SM00878|Biotin carboxylase C-terminal domain|1.1E-48;	-	G3DSA:3.30.470.20||9.6E-100;G3DSA:3.30.1490.20||2.9E-22;G3DSA:2.40.50.100||4.6E-22;G3DSA:3.40.50.20||4.0E-44;	-	-	-
g7241.t1	omap6109	377304	378957	+	498		C7YSE7|GATA_NECH7|1e-176	2654|PHI:2654|DUR1,2|Q59VF3|5476|Candidaalbicans|Reducedvirulence|1e-16	Y	PF01425|Amidase|4.2E-107;	PTHR11895||8.6E-168;PTHR11895||8.6E-168;PTHR11895:SF7||8.6E-168;PTHR11895:SF7||8.6E-168;	SSF75304||1.57E-111;SSF75304||1.57E-111;	-	-	-	-	-	-	G3DSA:3.90.1300.10||2.4E-136;	MF_00120|Glutamyl-tRNA(Gln) amidotransferase subunit A [gatA].|76.796;	-	-
g3822.t1	omap3956	3979328	3981245	+	599		Q7XJJ7|FAAH_ARATH|1e-28	2654|PHI:2654|DUR1,2|Q59VF3|5476|Candidaalbicans|Reducedvirulence|3e-10	Y	PF01425|Amidase|8.6E-56;	PTHR11895:SF44||2.4E-157;PTHR11895||2.4E-157;	SSF75304||1.31E-89;	-	-	PS00571|Amidases signature.|-;	-	-	-	G3DSA:3.90.1300.10||1.1E-97;	-	-	-
g6831.t1	omap49267a	224631	226307	-	558		D4B3C8|A2965_ARTBC|1e-126	2654|PHI:2654|DUR1,2|Q59VF3|5476|Candidaalbicans|Reducedvirulence|5e-14	Y	PF01425|Amidase|3.5E-65;	PTHR11895||4.8E-142;PTHR11895:SF8||4.8E-142;	SSF75304||1.44E-96;	-	-	-	-	-	-	G3DSA:3.90.1300.10||3.3E-121;	-	-	-
g6823.t1	omap49267a	176309	183258	-	2280		P78820|ACAC_SCHPO|0	2654|PHI:2654|DUR1,2|Q59VF3|5476|Candidaalbicans|Reducedvirulence|5e-62	Y	PF00364|Biotin-requiring enzyme|4.5E-17;PF08326|Acetyl-CoA carboxylase, central region|3.7E-266;PF01039|Carboxyl transferase domain|5.9E-188;PF02785|Biotin carboxylase C-terminal domain|1.9E-21;PF00289|Carbamoyl-phosphate synthase L chain, N-terminal domain|7.5E-27;PF02786|Carbamoyl-phosphate synthase L chain, ATP binding domain|3.8E-51;	PTHR18866:SF6||0.0;PTHR18866:SF6||0.0;PTHR18866:SF6||0.0;PTHR18866:SF6||0.0;PTHR18866||0.0;PTHR18866||0.0;PTHR18866||0.0;PTHR18866||0.0;PTHR18866||0.0;PTHR18866||0.0;PTHR18866||0.0;PTHR18866:SF6||0.0;PTHR18866:SF6||0.0;PTHR18866:SF6||0.0;	SSF51246||2.67E-27;SSF51230||2.75E-14;SSF52096||2.61E-78;SSF56059||1.43E-69;SSF52440||6.33E-51;SSF52096||6.39E-120;	-	-	PS00866|Carbamoyl-phosphate synthase subdomain signature 1.|-;PS00867|Carbamoyl-phosphate synthase subdomain signature 2.|-;PS00188|Biotin-requiring enzymes attachment site.|-;	PS50975|ATP-grasp fold profile.|33.507;PS50980|Acetyl-coenzyme A carboxyltransferase domain N-terminal region profile.|10.232;PS50968|Biotinyl/lipoyl domain profile.|23.381;PS50989|Acetyl-coenzyme A carboxyltransferase domain C-terminal region profile.|44.456;PS50979|Biotin carboxylation domain profile.|41.026;	SM00878|Biotin carboxylase C-terminal domain|9.7E-20;	Coil||-;Coil||-;	G3DSA:3.30.470.20||2.3E-96;G3DSA:3.40.50.20||9.4E-38;G3DSA:3.30.1490.20||8.9E-18;G3DSA:3.90.226.10||1.1E-157;G3DSA:2.40.50.100||3.5E-17;G3DSA:3.90.226.10||7.8E-69;G3DSA:3.90.226.10||7.8E-69;	-	-	-
g5968.t1	omap6937a	408687	410366	+	559		D4B3C8|A2965_ARTBC|1e-120	2654|PHI:2654|DUR1,2|Q59VF3|5476|Candidaalbicans|Reducedvirulence|9e-18	Y	PF01425|Amidase|5.3E-74;	PTHR11895:SF8||4.1E-140;PTHR11895||4.1E-140;	SSF75304||4.45E-99;	-	-	-	-	-	-	G3DSA:3.90.1300.10||3.0E-121;	-	-	-
g3994.t1	omap3956	4622514	4627663	-	1549		P39109|YCFI_YEAST|0	267|PHI:267|MLT1|AAD51594|5476|Candidaalbicans|Reducedvirulence|0.0	Y	PF00005|ABC transporter|6.7E-17;PF00005|ABC transporter|9.3E-30;PF00664|ABC transporter transmembrane region|1.1E-48;PF00664|ABC transporter transmembrane region|1.4E-39;	PTHR24223||0.0;	SSF52540||3.51E-49;SSF90123||6.54E-36;SSF90123||1.06E-62;SSF52540||1.28E-70;	-	-	PS00211|ABC transporters family signature.|-;PS00211|ABC transporters family signature.|-;	PS50893|ATP-binding cassette, ABC transporter-type domain profile.|20.662;PS50929|ABC transporter integral membrane type-1 fused domain profile.|42.327;PS50893|ATP-binding cassette, ABC transporter-type domain profile.|19.628;PS50929|ABC transporter integral membrane type-1 fused domain profile.|35.157;	SM00382|ATPases associated with a variety of cellular activities|1.4E-12;SM00382|ATPases associated with a variety of cellular activities|6.9E-8;	Coil||-;	G3DSA:1.20.1560.10||1.2E-29;G3DSA:1.20.1560.10||9.1E-80;G3DSA:3.40.50.300||3.2E-69;G3DSA:3.40.50.300||3.1E-53;	-	-	-
g7387.t1	omap6109	886412	889484	+	857		Q54P13|ABCC8_DICDI|3e-41	267|PHI:267|MLT1|AAD51594|5476|Candidaalbicans|Reducedvirulence|1e-19	Y	PF00005|ABC transporter|2.5E-16;	PTHR24223||1.4E-147;PTHR24223:SF257||1.4E-147;	SSF90123||4.19E-14;SSF52540||1.03E-35;	-	-	PS00211|ABC transporters family signature.|-;	PS50893|ATP-binding cassette, ABC transporter-type domain profile.|15.673;PS50929|ABC transporter integral membrane type-1 fused domain profile.|13.772;	SM00382|ATPases associated with a variety of cellular activities|7.1E-14;	-	G3DSA:3.40.50.300||1.0E-44;	-	-	-
g8004.t1	omap6931	316281	320398	-	1150		Q54JR2|ABCC3_DICDI|1e-106	267|PHI:267|MLT1|AAD51594|5476|Candidaalbicans|Reducedvirulence|1e-61	Y	PF00005|ABC transporter|2.4E-21;PF00005|ABC transporter|2.8E-17;PF00664|ABC transporter transmembrane region|3.4E-23;	PTHR24223:SF257||0.0;PTHR24223||0.0;PTHR24223:SF257||0.0;PTHR24223||0.0;	SSF90123||1.19E-11;SSF52540||2.88E-39;SSF52540||1.07E-54;SSF90123||5.89E-40;	-	-	PS00211|ABC transporters family signature.|-;PS00211|ABC transporters family signature.|-;	PS50929|ABC transporter integral membrane type-1 fused domain profile.|23.665;PS50893|ATP-binding cassette, ABC transporter-type domain profile.|18.167;PS50929|ABC transporter integral membrane type-1 fused domain profile.|12.715;PS50893|ATP-binding cassette, ABC transporter-type domain profile.|17.074;	SM00382|ATPases associated with a variety of cellular activities|5.1E-9;SM00382|ATPases associated with a variety of cellular activities|1.8E-12;	-	G3DSA:3.40.50.300||3.7E-56;G3DSA:3.40.50.300||2.3E-51;G3DSA:1.20.1560.10||2.6E-7;G3DSA:1.20.1560.10||4.9E-41;	-	-	-
g6723.t1	omap6937b	1522387	1527322	-	1557		P32386|YBT1_YEAST|0	267|PHI:267|MLT1|AAD51594|5476|Candidaalbicans|Reducedvirulence|2e-154	Y	PF00005|ABC transporter|4.0E-30;PF00005|ABC transporter|5.1E-18;PF00664|ABC transporter transmembrane region|3.2E-12;PF00664|ABC transporter transmembrane region|1.9E-27;	PTHR24223||0.0;PTHR24223:SF227||0.0;PTHR24223||0.0;PTHR24223:SF227||0.0;PTHR24223||0.0;PTHR24223||0.0;PTHR24223:SF227||0.0;PTHR24223:SF227||0.0;	SSF52540||3.13E-41;SSF90123||1.01E-37;SSF52540||5.33E-68;SSF90123||6.97E-18;SSF90123||6.97E-18;	-	-	PS00211|ABC transporters family signature.|-;	PS50929|ABC transporter integral membrane type-1 fused domain profile.|26.81;PS50929|ABC transporter integral membrane type-1 fused domain profile.|15.481;PS50893|ATP-binding cassette, ABC transporter-type domain profile.|19.755;PS50893|ATP-binding cassette, ABC transporter-type domain profile.|20.462;	SM00382|ATPases associated with a variety of cellular activities|2.0E-5;SM00382|ATPases associated with a variety of cellular activities|4.1E-11;	-	G3DSA:3.40.50.300||7.5E-53;G3DSA:1.20.1560.10||5.3E-45;G3DSA:1.20.1560.10||2.7E-16;G3DSA:1.20.1560.10||2.7E-16;G3DSA:3.40.50.300||5.3E-67;	-	-	-
g7172.t1	omap6109	47587	48655	+	321	Y	P53049|YOR1_YEAST|2e-32	267|PHI:267|MLT1|AAD51594|5476|Candidaalbicans|Reducedvirulence|2e-29	Y	PF00005|ABC transporter|7.8E-18;	PTHR24223||2.1E-76;PTHR24223:SF229||2.1E-76;PTHR24223||2.1E-76;PTHR24223:SF229||2.1E-76;	SSF52540||5.75E-37;SSF52540||5.75E-37;	-	-	PS00211|ABC transporters family signature.|-;	PS50893|ATP-binding cassette, ABC transporter-type domain profile.|12.805;	SM00382|ATPases associated with a variety of cellular activities|1.9E-11;	-	G3DSA:3.40.50.300||1.1E-44;	-	-	-
g7388.t1	omap6109	889616	891540	+	568		B2RX12|MRP3_MOUSE|3e-50	267|PHI:267|MLT1|AAD51594|5476|Candidaalbicans|Reducedvirulence|2e-40	Y	PF00664|ABC transporter transmembrane region|1.8E-15;PF00005|ABC transporter|1.7E-20;	PTHR24223||1.4E-148;PTHR24223:SF257||1.4E-148;	SSF52540||2.36E-43;SSF90123||5.1E-35;	-	-	PS00211|ABC transporters family signature.|-;	PS50929|ABC transporter integral membrane type-1 fused domain profile.|23.494;PS50893|ATP-binding cassette, ABC transporter-type domain profile.|13.879;	SM00382|ATPases associated with a variety of cellular activities|3.4E-10;	-	G3DSA:1.20.1560.10||5.6E-35;G3DSA:3.40.50.300||3.9E-46;	-	-	-
g5059.t1	omap6908	3360638	3365281	+	1435		Q92887|MRP2_HUMAN|1e-126	267|PHI:267|MLT1|AAD51594|5476|Candidaalbicans|Reducedvirulence|2e-87	Y	PF00005|ABC transporter|4.6E-14;PF00005|ABC transporter|3.9E-24;PF00664|ABC transporter transmembrane region|1.5E-28;	PTHR24223:SF257||0.0;PTHR24223||0.0;	SSF90123||1.83E-13;SSF90123||3.14E-40;SSF52540||1.5E-38;SSF52540||1.43E-56;	-	-	PS00211|ABC transporters family signature.|-;PS00211|ABC transporters family signature.|-;	PS50929|ABC transporter integral membrane type-1 fused domain profile.|14.576;PS50929|ABC transporter integral membrane type-1 fused domain profile.|29.276;PS50893|ATP-binding cassette, ABC transporter-type domain profile.|16.667;PS50893|ATP-binding cassette, ABC transporter-type domain profile.|16.834;	SM00382|ATPases associated with a variety of cellular activities|8.7E-9;SM00382|ATPases associated with a variety of cellular activities|5.6E-8;	-	G3DSA:1.20.1560.10||9.4E-44;G3DSA:1.20.1560.10||2.2E-5;G3DSA:3.40.50.300||3.5E-50;G3DSA:3.40.50.300||5.5E-57;	-	-	-
g4414.t1	omap6908	1075757	1080914	+	1702		P32386|YBT1_YEAST|0	267|PHI:267|MLT1|AAD51594|5476|Candidaalbicans|Reducedvirulence|2e-88	Y	PF00664|ABC transporter transmembrane region|5.9E-20;PF00664|ABC transporter transmembrane region|9.8E-34;PF00005|ABC transporter|5.0E-17;PF00005|ABC transporter|8.0E-31;	PTHR24223:SF79||0.0;PTHR24223:SF79||0.0;PTHR24223:SF79||0.0;PTHR24223:SF79||0.0;PTHR24223||0.0;PTHR24223||0.0;PTHR24223||0.0;PTHR24223||0.0;PTHR24223||0.0;PTHR24223||0.0;PTHR24223:SF79||0.0;PTHR24223:SF79||0.0;	SSF90123||2.65E-35;SSF90123||2.65E-35;SSF52540||1.1E-60;SSF52540||3.42E-47;SSF90123||2.09E-53;SSF90123||2.09E-53;	-	-	PS00211|ABC transporters family signature.|-;PS00211|ABC transporters family signature.|-;	PS50893|ATP-binding cassette, ABC transporter-type domain profile.|21.409;PS50929|ABC transporter integral membrane type-1 fused domain profile.|34.72;PS50893|ATP-binding cassette, ABC transporter-type domain profile.|18.361;PS50929|ABC transporter integral membrane type-1 fused domain profile.|25.445;	SM00382|ATPases associated with a variety of cellular activities|1.3E-14;SM00382|ATPases associated with a variety of cellular activities|7.7E-6;	-	G3DSA:3.40.50.300||3.5E-62;G3DSA:1.20.1560.10||5.0E-30;G3DSA:1.20.1560.10||5.1E-68;G3DSA:1.20.1560.10||5.0E-30;G3DSA:1.20.1560.10||5.1E-68;G3DSA:3.40.50.300||2.3E-57;	-	-	-
g2732.t1	omap49267b	9965075	9970547	-	1425		Q5F364|MRP1_CHICK|1e-107	267|PHI:267|MLT1|AAD51594|5476|Candidaalbicans|Reducedvirulence|3e-35	Y	PF00664|ABC transporter transmembrane region|3.8E-27;PF00664|ABC transporter transmembrane region|8.2E-14;PF00005|ABC transporter|2.2E-19;PF00005|ABC transporter|3.9E-18;	PTHR24223||0.0;PTHR24223:SF229||0.0;	SSF90123||7.06E-26;SSF90123||1.14E-38;SSF52540||8.0E-46;SSF52540||4.24E-39;	-	-	PS00211|ABC transporters family signature.|-;	PS50929|ABC transporter integral membrane type-1 fused domain profile.|27.586;PS50893|ATP-binding cassette, ABC transporter-type domain profile.|14.213;PS50929|ABC transporter integral membrane type-1 fused domain profile.|25.589;PS50893|ATP-binding cassette, ABC transporter-type domain profile.|18.341;	SM00382|ATPases associated with a variety of cellular activities|6.7E-11;SM00382|ATPases associated with a variety of cellular activities|5.1E-9;	-	G3DSA:1.20.1560.10||5.1E-21;G3DSA:1.20.1560.10||7.9E-42;G3DSA:3.40.50.300||4.4E-52;G3DSA:3.40.50.300||3.9E-46;	-	-	-
g334.t1	omap49267b	1300887	1306050	-	1397		Q5F364|MRP1_CHICK|1e-106	267|PHI:267|MLT1|AAD51594|5476|Candidaalbicans|Reducedvirulence|3e-43	Y	PF00005|ABC transporter|2.4E-23;PF00005|ABC transporter|1.6E-14;PF00664|ABC transporter transmembrane region|1.8E-14;PF00664|ABC transporter transmembrane region|7.9E-5;PF00664|ABC transporter transmembrane region|1.9E-14;	PTHR24223||0.0;PTHR24223:SF256||0.0;	SSF90123||9.94E-38;SSF52540||9.05E-57;SSF90123||2.09E-22;SSF52540||3.82E-41;	-	-	PS00211|ABC transporters family signature.|-;	PS50893|ATP-binding cassette, ABC transporter-type domain profile.|17.694;PS50893|ATP-binding cassette, ABC transporter-type domain profile.|17.2;PS50929|ABC transporter integral membrane type-1 fused domain profile.|22.134;PS50929|ABC transporter integral membrane type-1 fused domain profile.|20.288;	SM00382|ATPases associated with a variety of cellular activities|1.5E-7;SM00382|ATPases associated with a variety of cellular activities|1.3E-8;	-	G3DSA:1.20.1560.10||4.2E-19;G3DSA:1.20.1560.10||4.2E-18;G3DSA:1.20.1560.10||1.8E-17;G3DSA:3.40.50.300||5.1E-49;G3DSA:3.40.50.300||1.4E-56;	-	-	-
g6829.t1	omap49267a	211963	216369	-	1468		P32386|YBT1_YEAST|1e-114	267|PHI:267|MLT1|AAD51594|5476|Candidaalbicans|Reducedvirulence|3e-49	Y	PF00005|ABC transporter|4.8E-24;PF00005|ABC transporter|1.9E-13;PF00664|ABC transporter transmembrane region|1.8E-15;	PTHR24223:SF240||0.0;PTHR24223:SF240||0.0;PTHR24223||0.0;PTHR24223||0.0;	SSF90123||4.97E-36;SSF90123||4.81E-11;SSF90123||4.81E-11;SSF52540||2.03E-52;SSF52540||3.16E-40;	-	-	PS00211|ABC transporters family signature.|-;PS00211|ABC transporters family signature.|-;	PS50893|ATP-binding cassette, ABC transporter-type domain profile.|19.621;PS50929|ABC transporter integral membrane type-1 fused domain profile.|22.383;PS50893|ATP-binding cassette, ABC transporter-type domain profile.|13.786;	SM00382|ATPases associated with a variety of cellular activities|4.4E-9;SM00382|ATPases associated with a variety of cellular activities|2.0E-8;	-	G3DSA:3.40.50.300||6.5E-49;G3DSA:3.40.50.300||1.4E-52;G3DSA:1.20.1560.10||2.0E-9;G3DSA:1.20.1560.10||2.0E-9;G3DSA:1.20.1560.10||2.2E-37;	-	-	-
g4569.t1	omap6908	1698179	1703776	-	1562		B2RX12|MRP3_MOUSE|1e-126	267|PHI:267|MLT1|AAD51594|5476|Candidaalbicans|Reducedvirulence|3e-62	Y	PF00005|ABC transporter|2.2E-26;PF00005|ABC transporter|1.4E-18;PF00664|ABC transporter transmembrane region|1.3E-22;	PTHR24223||0.0;PTHR24223:SF257||0.0;PTHR24223:SF257||0.0;PTHR24223:SF257||0.0;PTHR24223||0.0;PTHR24223||0.0;	SSF90123||1.96E-19;SSF90123||6.28E-40;SSF52540||7.29E-37;SSF52540||3.31E-54;	-	-	PS00211|ABC transporters family signature.|-;PS00211|ABC transporters family signature.|-;	PS50893|ATP-binding cassette, ABC transporter-type domain profile.|16.427;PS50893|ATP-binding cassette, ABC transporter-type domain profile.|16.62;PS50929|ABC transporter integral membrane type-1 fused domain profile.|20.012;PS50929|ABC transporter integral membrane type-1 fused domain profile.|28.972;	SM00382|ATPases associated with a variety of cellular activities|3.8E-13;SM00382|ATPases associated with a variety of cellular activities|2.7E-14;	-	G3DSA:1.20.1560.10||2.1E-40;G3DSA:1.20.1560.10||9.1E-8;G3DSA:3.40.50.300||1.0E-46;G3DSA:3.40.50.300||1.8E-57;	-	-	-
g1748.t1	omap49267b	6322451	6327331	-	1447		Q10185|ABC2_SCHPO|1e-117	267|PHI:267|MLT1|AAD51594|5476|Candidaalbicans|Reducedvirulence|5e-83	Y	PF00664|ABC transporter transmembrane region|2.2E-26;PF00005|ABC transporter|3.4E-18;PF00005|ABC transporter|3.0E-26;	PTHR24223:SF257||0.0;PTHR24223||0.0;PTHR24223||0.0;PTHR24223:SF257||0.0;	SSF90123||2.09E-15;SSF52540||1.13E-42;SSF52540||7.71E-56;SSF90123||3.66E-39;	-	-	PS00211|ABC transporters family signature.|-;PS00211|ABC transporters family signature.|-;	PS50929|ABC transporter integral membrane type-1 fused domain profile.|27.217;PS50929|ABC transporter integral membrane type-1 fused domain profile.|13.494;PS50893|ATP-binding cassette, ABC transporter-type domain profile.|19.281;PS50893|ATP-binding cassette, ABC transporter-type domain profile.|21.309;	SM00382|ATPases associated with a variety of cellular activities|6.6E-16;SM00382|ATPases associated with a variety of cellular activities|4.0E-12;	Coil||-;	G3DSA:3.40.50.300||3.5E-58;G3DSA:1.20.1560.10||1.8E-41;G3DSA:1.20.1560.10||2.3E-8;G3DSA:3.40.50.300||2.3E-51;	-	-	-
g1738.t1	omap49267b	6278105	6282769	+	1495		B2RX12|MRP3_MOUSE|5e-98	267|PHI:267|MLT1|AAD51594|5476|Candidaalbicans|Reducedvirulence|7e-43	Y	PF00005|ABC transporter|4.7E-18;PF00005|ABC transporter|8.5E-19;PF00664|ABC transporter transmembrane region|2.3E-14;	PTHR24223||0.0;PTHR24223||0.0;PTHR24223:SF257||0.0;PTHR24223:SF257||0.0;	SSF90123||8.63E-18;SSF52540||5.43E-45;SSF90123||2.88E-31;SSF52540||1.13E-35;	-	-	PS00211|ABC transporters family signature.|-;	PS50929|ABC transporter integral membrane type-1 fused domain profile.|15.772;PS50893|ATP-binding cassette, ABC transporter-type domain profile.|13.352;PS50929|ABC transporter integral membrane type-1 fused domain profile.|19.495;PS50893|ATP-binding cassette, ABC transporter-type domain profile.|18.247;	SM00382|ATPases associated with a variety of cellular activities|0.039;SM00382|ATPases associated with a variety of cellular activities|2.3E-14;	-	G3DSA:1.20.1560.10||2.6E-32;G3DSA:1.20.1560.10||1.0E-11;G3DSA:3.40.50.300||1.8E-53;G3DSA:3.40.50.300||1.1E-44;	-	-	-
g8065.t1	scaf22	119858	124676	-	1503		B2RX12|MRP3_MOUSE|1e-153	267|PHI:267|MLT1|AAD51594|5476|Candidaalbicans|Reducedvirulence|8e-116	Y	PF00005|ABC transporter|9.7E-29;PF00005|ABC transporter|2.8E-16;PF00664|ABC transporter transmembrane region|1.2E-21;	PTHR24223||0.0;PTHR24223||0.0;	SSF52540||5.33E-58;SSF90123||3.4E-41;SSF52540||4.94E-42;SSF90123||3.27E-21;	-	-	PS00211|ABC transporters family signature.|-;PS00211|ABC transporters family signature.|-;	PS50893|ATP-binding cassette, ABC transporter-type domain profile.|17.074;PS50893|ATP-binding cassette, ABC transporter-type domain profile.|17.24;PS50929|ABC transporter integral membrane type-1 fused domain profile.|19.216;PS50929|ABC transporter integral membrane type-1 fused domain profile.|27.624;	SM00382|ATPases associated with a variety of cellular activities|2.4E-12;SM00382|ATPases associated with a variety of cellular activities|1.8E-11;	-	G3DSA:3.40.50.300||7.3E-58;G3DSA:1.20.1560.10||9.2E-17;G3DSA:1.20.1560.10||2.4E-44;G3DSA:3.40.50.300||1.9E-51;	-	-	-
g3651.t1	omap3956	3359217	3360134	-	305	Y	Q63120|MRP2_RAT|2e-33	267|PHI:267|MLT1|AAD51594|5476|Candidaalbicans|Reducedvirulence|8e-27	Y	PF00005|ABC transporter|2.1E-27;	PTHR24223||1.3E-97;PTHR24223:SF229||1.3E-97;	SSF52540||9.95E-57;	-	-	PS00211|ABC transporters family signature.|-;	PS50893|ATP-binding cassette, ABC transporter-type domain profile.|15.626;	SM00382|ATPases associated with a variety of cellular activities|5.3E-12;	-	G3DSA:3.40.50.300||8.8E-59;	-	-	-
g6987.t1	omap49267a	846404	851665	+	1462		Q63120|MRP2_RAT|1e-135	267|PHI:267|MLT1|AAD51594|5476|Candidaalbicans|Reducedvirulence|9e-119	Y	PF00664|ABC transporter transmembrane region|1.1E-26;PF00005|ABC transporter|6.3E-18;PF00005|ABC transporter|2.0E-32;	PTHR24223:SF257||0.0;PTHR24223:SF257||0.0;PTHR24223||0.0;PTHR24223||0.0;	SSF90123||3.53E-25;SSF52540||5.56E-67;SSF90123||1.57E-41;SSF52540||2.15E-41;	-	-	PS00211|ABC transporters family signature.|-;PS00211|ABC transporters family signature.|-;	PS50929|ABC transporter integral membrane type-1 fused domain profile.|26.38;PS50893|ATP-binding cassette, ABC transporter-type domain profile.|20.748;PS50929|ABC transporter integral membrane type-1 fused domain profile.|21.509;PS50893|ATP-binding cassette, ABC transporter-type domain profile.|17.027;	SM00382|ATPases associated with a variety of cellular activities|1.7E-10;SM00382|ATPases associated with a variety of cellular activities|3.0E-14;	-	G3DSA:1.20.1560.10||2.1E-44;G3DSA:1.20.1560.10||1.2E-18;G3DSA:3.40.50.300||6.9E-67;G3DSA:3.40.50.300||8.2E-54;	-	-	-
g2579.t1	omap49267b	9378083	9382831	+	1521		P53049|YOR1_YEAST|0	267|PHI:267|MLT1|AAD51594|5476|Candidaalbicans|Reducedvirulence|9e-173	Y	PF00005|ABC transporter|5.6E-24;PF00005|ABC transporter|5.1E-16;PF00664|ABC transporter transmembrane region|2.2E-16;PF00664|ABC transporter transmembrane region|1.6E-34;	PTHR24223||0.0;PTHR24223||0.0;PTHR24223||0.0;	SSF52540||1.87E-47;SSF52540||2.23E-66;SSF90123||1.06E-46;SSF90123||6.67E-27;SSF90123||6.67E-27;	-	-	PS00211|ABC transporters family signature.|-;PS00211|ABC transporters family signature.|-;	PS50893|ATP-binding cassette, ABC transporter-type domain profile.|20.222;PS50929|ABC transporter integral membrane type-1 fused domain profile.|33.889;PS50929|ABC transporter integral membrane type-1 fused domain profile.|26.53;PS50893|ATP-binding cassette, ABC transporter-type domain profile.|16.64;	SM00382|ATPases associated with a variety of cellular activities|1.1E-10;SM00382|ATPases associated with a variety of cellular activities|1.4E-8;	-	G3DSA:3.40.50.300||3.7E-55;G3DSA:3.40.50.300||8.3E-63;G3DSA:1.20.1560.10||8.0E-17;G3DSA:1.20.1560.10||3.0E-52;G3DSA:1.20.1560.10||8.0E-17;	-	-	-
g2285.t1	omap49267b	8256408	8257548	+	195	Y	Q9C3Y4|RHOA_EMENI|1e-120	270|PHI:270|RHO1|BAA24262|5476|Candidaalbicans|Lossofpathogenicity|1e-103	Y	PF00071|Ras family|3.9E-56;	PTHR24072||6.4E-127;	SSF52540||4.65E-56;	TIGR00231|small_GTP: small GTP-binding protein domain|2.4E-37;	-	-	PS51420|small GTPase Rho family profile.|27.523;	SM00173|Ras subfamily of RAS small GTPases|6.4E-18;SM00174|Rho (Ras homology) subfamily of Ras-like small GTPases|3.6E-126;SM00175|Rab subfamily of small GTPases|4.8E-24;	-	G3DSA:3.40.50.300||4.4E-67;	-	-	PR00449|Transforming protein P21 ras signature|1.6E-34;PR00449|Transforming protein P21 ras signature|1.6E-34;PR00449|Transforming protein P21 ras signature|1.6E-34;PR00449|Transforming protein P21 ras signature|1.6E-34;PR00449|Transforming protein P21 ras signature|1.6E-34;
g210.t1	omap49267b	878812	879813	-	274	Y	Q96WY0|RHOC_EMENI|1e-110	270|PHI:270|RHO1|BAA24262|5476|Candidaalbicans|Lossofpathogenicity|2e-72	Y	PF00071|Ras family|8.9E-48;	PTHR24072:SF39||6.5E-133;PTHR24072:SF39||6.5E-133;PTHR24072||6.5E-133;PTHR24072||6.5E-133;	SSF52540||5.07E-51;	TIGR00231|small_GTP: small GTP-binding protein domain|2.4E-30;	-	-	PS51420|small GTPase Rho family profile.|25.196;	SM00175|Rab subfamily of small GTPases|1.9E-13;SM00173|Ras subfamily of RAS small GTPases|3.3E-11;SM00174|Rho (Ras homology) subfamily of Ras-like small GTPases|3.8E-103;SM00176|Ran (Ras-related nuclear proteins) /TC4 subfamily of small GTPases|0.0028;	-	G3DSA:3.40.50.300||7.6E-57;	-	-	PR00449|Transforming protein P21 ras signature|1.3E-30;PR00449|Transforming protein P21 ras signature|1.3E-30;PR00449|Transforming protein P21 ras signature|1.3E-30;PR00449|Transforming protein P21 ras signature|1.3E-30;PR00449|Transforming protein P21 ras signature|1.3E-30;
g537.t1	omap49267b	1947855	1948627	-	211	Y	P06781|RHO2_YEAST|3e-17	270|PHI:270|RHO1|BAA24262|5476|Candidaalbicans|Lossofpathogenicity|3e-19	Y	PF00071|Ras family|6.8E-19;	PTHR24072:SF172||1.2E-54;PTHR24072||1.2E-54;	SSF52540||2.17E-26;	-	-	-	PS51419|small GTPase Rab1 family profile.|9.642;	SM00173|Ras subfamily of RAS small GTPases|0.0029;SM00175|Rab subfamily of small GTPases|1.8E-5;SM00174|Rho (Ras homology) subfamily of Ras-like small GTPases|2.9E-9;	-	G3DSA:3.40.50.300||4.4E-27;	-	-	PR00449|Transforming protein P21 ras signature|4.9E-14;PR00449|Transforming protein P21 ras signature|4.9E-14;PR00449|Transforming protein P21 ras signature|4.9E-14;PR00449|Transforming protein P21 ras signature|4.9E-14;
g1155.t1	omap49267b	4209553	4211884	-	604		O42825|RHO1_CANAL|3e-65	270|PHI:270|RHO1|BAA24262|5476|Candidaalbicans|Lossofpathogenicity|3e-67	Y	PF00071|Ras family|6.8E-37;	PTHR24072||7.5E-76;	SSF52540||7.23E-42;	TIGR00231|small_GTP: small GTP-binding protein domain|3.3E-18;	-	-	PS51420|small GTPase Rho family profile.|18.246;	SM00174|Rho (Ras homology) subfamily of Ras-like small GTPases|3.3E-71;SM00175|Rab subfamily of small GTPases|9.9E-10;SM00173|Ras subfamily of RAS small GTPases|1.9E-8;	Coil||-;	G3DSA:3.40.50.300||1.2E-43;	-	-	PR00449|Transforming protein P21 ras signature|2.8E-14;PR00449|Transforming protein P21 ras signature|2.8E-14;PR00449|Transforming protein P21 ras signature|2.8E-14;PR00449|Transforming protein P21 ras signature|2.8E-14;
g6415.t1	omap6937b	346401	347302	-	200	Y	Q10133|RHO2_SCHPO|1e-105	270|PHI:270|RHO1|BAA24262|5476|Candidaalbicans|Lossofpathogenicity|3e-81	Y	PF00071|Ras family|3.3E-50;	PTHR24072:SF28||6.4E-139;PTHR24072||6.4E-139;	SSF52540||1.1E-51;	TIGR00231|small_GTP: small GTP-binding protein domain|2.2E-30;	-	-	PS51420|small GTPase Rho family profile.|22.911;	SM00173|Ras subfamily of RAS small GTPases|5.6E-12;SM00174|Rho (Ras homology) subfamily of Ras-like small GTPases|7.7E-107;SM00175|Rab subfamily of small GTPases|4.8E-18;	-	G3DSA:3.40.50.300||2.0E-58;	-	-	PR00449|Transforming protein P21 ras signature|6.9E-31;PR00449|Transforming protein P21 ras signature|6.9E-31;PR00449|Transforming protein P21 ras signature|6.9E-31;PR00449|Transforming protein P21 ras signature|6.9E-31;PR00449|Transforming protein P21 ras signature|6.9E-31;
g6305.t1	omap6937a	1524994	1526448	-	357	Y	P06780|RHO1_YEAST|1e-08	270|PHI:270|RHO1|BAA24262|5476|Candidaalbicans|Lossofpathogenicity|5e-10	Y	PF00071|Ras family|6.7E-13;	PTHR24072||1.5E-14;PTHR24072:SF157||1.5E-14;	SSF52540||4.38E-22;	-	-	-	-	SM00175|Rab subfamily of small GTPases|3.6E-7;SM00174|Rho (Ras homology) subfamily of Ras-like small GTPases|1.6E-7;SM00173|Ras subfamily of RAS small GTPases|0.0064;	-	G3DSA:3.40.50.300||1.5E-18;G3DSA:3.40.50.300||7.0E-4;G3DSA:1.25.10.10||9.7E-5;	-	-	PR00449|Transforming protein P21 ras signature|1.5E-7;PR00449|Transforming protein P21 ras signature|1.5E-7;
g2751.t1	omap3956	30089	34502	-	1425		Q9UTN6|SNF21_SCHPO|0	2821|PHI:2821|SNF2|Q5ALP9|5476|Candidaalbicans|Reducedvirulence|0.0	Y	PF00439|Bromodomain|4.8E-18;PF07529|HSA|5.3E-17;PF14619|Snf2-ATP coupling, chromatin remodelling complex|4.2E-14;PF00271|Helicase conserved C-terminal domain|1.0E-19;PF00176|SNF2 family N-terminal domain|1.3E-78;PF08880|QLQ|9.9E-11;	PTHR10799:SF640||0.0;PTHR10799:SF640||0.0;PTHR10799:SF640||0.0;PTHR10799||0.0;PTHR10799:SF640||0.0;PTHR10799||0.0;PTHR10799||0.0;PTHR10799||0.0;	SSF52540||3.17E-65;SSF52540||1.88E-68;SSF47370||3.92E-27;	-	-	-	PS51192|Superfamilies 1 and 2 helicase ATP-binding type-1 domain profile.|27.234;PS51204|HSA domain profile.|18.559;PS50014|Bromodomain profile.|16.28;PS51666|QLQ domain profile.|19.84;PS51194|Superfamilies 1 and 2 helicase C-terminal domain profile.|17.321;	SM00490|helicase superfamily c-terminal domain|1.5E-26;SM00297|bromo domain|7.9E-30;SM00951||1.1E-10;SM00487|DEAD-like helicases superfamily|1.0E-35;	Coil||-;Coil||-;Coil||-;	G3DSA:3.40.50.300||4.0E-32;G3DSA:1.20.920.10||2.9E-31;G3DSA:3.40.50.300||2.8E-27;	-	-	PR00503|Bromodomain signature|4.4E-6;PR00503|Bromodomain signature|4.4E-6;PR00503|Bromodomain signature|4.4E-6;
g4433.t1	omap6908	1142529	1145511	-	960		P31244|RAD16_YEAST|0	2821|PHI:2821|SNF2|Q5ALP9|5476|Candidaalbicans|Reducedvirulence|1e-21	Y	PF00176|SNF2 family N-terminal domain|3.3E-60;PF00271|Helicase conserved C-terminal domain|2.3E-18;PF00097|Zinc finger, C3HC4 type (RING finger)|1.7E-6;	PTHR10799||1.4E-198;PTHR10799||1.4E-198;PTHR10799:SF598||1.4E-198;PTHR10799||1.4E-198;PTHR10799:SF598||1.4E-198;PTHR10799||1.4E-198;PTHR10799||1.4E-198;PTHR10799||1.4E-198;PTHR10799:SF598||1.4E-198;PTHR10799:SF598||1.4E-198;PTHR10799:SF598||1.4E-198;PTHR10799:SF598||1.4E-198;	SSF52540||6.57E-57;SSF52540||6.57E-57;SSF57850||1.11E-12;SSF52540||7.75E-47;SSF52540||7.75E-47;	-	-	PS00518|Zinc finger RING-type signature.|-;PS00690|DEAH-box subfamily ATP-dependent helicases signature.|-;	PS51194|Superfamilies 1 and 2 helicase C-terminal domain profile.|15.2;PS50089|Zinc finger RING-type profile.|11.339;PS51192|Superfamilies 1 and 2 helicase ATP-binding type-1 domain profile.|19.299;	SM00184|Ring finger|3.6E-5;SM00487|DEAD-like helicases superfamily|7.2E-27;SM00490|helicase superfamily c-terminal domain|8.5E-21;	-	G3DSA:3.30.40.10||4.9E-11;G3DSA:3.40.50.300||1.7E-30;G3DSA:3.40.50.300||2.1E-19;	-	-	-
g4936.t1	omap6908	2939621	2945496	-	1888		O43065|MOT1_SCHPO|0	2821|PHI:2821|SNF2|Q5ALP9|5476|Candidaalbicans|Reducedvirulence|1e-71	Y	PF00271|Helicase conserved C-terminal domain|4.0E-20;PF00176|SNF2 family N-terminal domain|4.8E-75;PF12054|Domain of unknown function (DUF3535)|5.1E-125;	PTHR10799:SF753||2.7E-217;PTHR10799:SF753||2.7E-217;PTHR10799:SF753||2.7E-217;PTHR10799||2.7E-217;PTHR10799||2.7E-217;PTHR10799||2.7E-217;	SSF52540||5.13E-63;SSF48371||1.89E-70;SSF48371||1.89E-70;SSF48371||1.89E-70;SSF48371||1.89E-70;SSF52540||3.38E-60;	-	-	-	PS51194|Superfamilies 1 and 2 helicase C-terminal domain profile.|16.678;PS51192|Superfamilies 1 and 2 helicase ATP-binding type-1 domain profile.|22.606;	SM00487|DEAD-like helicases superfamily|6.7E-32;SM00490|helicase superfamily c-terminal domain|4.1E-20;	Coil||-;	G3DSA:3.40.50.300||2.2E-21;G3DSA:1.25.10.10||8.5E-10;G3DSA:1.25.10.10||8.5E-10;G3DSA:3.40.50.300||1.5E-28;G3DSA:1.25.10.10||1.9E-4;G3DSA:1.25.10.10||2.0E-14;G3DSA:1.25.10.10||2.0E-14;G3DSA:1.25.10.10||2.0E-14;G3DSA:1.25.10.10||2.0E-14;	-	-	-
g724.t1	omap49267b	2634999	2638193	-	1045		Q10332|YBMA_SCHPO|5e-79	2821|PHI:2821|SNF2|Q5ALP9|5476|Candidaalbicans|Reducedvirulence|3e-25	Y	PF00271|Helicase conserved C-terminal domain|2.4E-17;PF00176|SNF2 family N-terminal domain|3.9E-64;	PTHR10799:SF737||6.0E-212;PTHR10799:SF737||6.0E-212;PTHR10799:SF737||6.0E-212;PTHR10799:SF737||6.0E-212;PTHR10799||6.0E-212;PTHR10799||6.0E-212;PTHR10799||6.0E-212;PTHR10799||6.0E-212;	SSF52540||4.5E-55;SSF52540||3.15E-57;SSF52540||3.15E-57;	-	-	-	PS51192|Superfamilies 1 and 2 helicase ATP-binding type-1 domain profile.|19.682;PS51194|Superfamilies 1 and 2 helicase C-terminal domain profile.|14.069;	SM00487|DEAD-like helicases superfamily|5.9E-40;SM00490|helicase superfamily c-terminal domain|4.4E-19;	Coil||-;	G3DSA:3.40.50.300||8.6E-32;G3DSA:3.40.50.300||1.3E-19;	-	-	-
g5035.t1	omap6908	3275146	3278258	-	932		P53236|RSC1_YEAST|3e-80	2821|PHI:2821|SNF2|Q5ALP9|5476|Candidaalbicans|Reducedvirulence|4e-11	Y	PF01426|BAH domain|1.6E-16;PF00439|Bromodomain|2.6E-18;PF00439|Bromodomain|3.3E-16;	PTHR16062||1.3E-195;	SSF47370||9.68E-32;SSF47370||2.35E-26;	-	-	PS00633|Bromodomain signature.|-;	PS50014|Bromodomain profile.|17.619;PS50014|Bromodomain profile.|18.902;PS51038|BAH domain profile.|20.875;	SM00439|Bromo adjacent homology domain|1.3E-26;SM00297|bromo domain|2.9E-27;SM00297|bromo domain|1.2E-28;	Coil||-;Coil||-;	G3DSA:1.20.920.10||1.6E-29;G3DSA:1.20.920.10||1.6E-27;G3DSA:1.20.920.10||1.6E-27;	-	-	PR00503|Bromodomain signature|1.9E-13;PR00503|Bromodomain signature|1.9E-13;PR00503|Bromodomain signature|1.9E-13;
g3659.t1	omap3956	3379962	3383426	-	1154		Q9UR24|RHP26_SCHPO|0	2821|PHI:2821|SNF2|Q5ALP9|5476|Candidaalbicans|Reducedvirulence|4e-68	Y	PF00176|SNF2 family N-terminal domain|3.8E-68;PF00271|Helicase conserved C-terminal domain|1.6E-17;	PTHR10799||4.6E-195;PTHR10799||4.6E-195;PTHR10799:SF752||4.6E-195;PTHR10799:SF752||4.6E-195;	SSF52540||3.96E-67;SSF52540||1.01E-56;	-	-	-	PS51194|Superfamilies 1 and 2 helicase C-terminal domain profile.|17.649;PS51192|Superfamilies 1 and 2 helicase ATP-binding type-1 domain profile.|22.531;	SM00487|DEAD-like helicases superfamily|3.9E-32;SM00490|helicase superfamily c-terminal domain|8.3E-21;	Coil||-;Coil||-;	G3DSA:3.40.50.300||1.4E-18;G3DSA:3.40.50.300||6.3E-27;	-	-	-
g7326.t1	omap6109	669570	672683	-	1018		O74842|FFT2_SCHPO|1e-133	2821|PHI:2821|SNF2|Q5ALP9|5476|Candidaalbicans|Reducedvirulence|4e-80	Y	PF00176|SNF2 family N-terminal domain|1.4E-50;PF00271|Helicase conserved C-terminal domain|2.3E-16;	PTHR10799:SF635||3.1E-219;PTHR10799||3.1E-219;PTHR10799:SF635||3.1E-219;PTHR10799||3.1E-219;PTHR10799||3.1E-219;PTHR10799:SF635||3.1E-219;	SSF52540||6.26E-45;SSF46934||2.1E-5;SSF52540||6.95E-54;SSF52540||6.95E-54;	-	-	-	PS51192|Superfamilies 1 and 2 helicase ATP-binding type-1 domain profile.|20.575;PS51194|Superfamilies 1 and 2 helicase C-terminal domain profile.|15.638;	SM00487|DEAD-like helicases superfamily|4.5E-19;SM00490|helicase superfamily c-terminal domain|1.7E-18;	Coil||-;	G3DSA:3.40.50.300||6.2E-20;G3DSA:3.40.50.300||2.3E-21;G3DSA:1.10.8.10||2.6E-4;	-	-	-
g1997.t1	omap49267b	7188593	7190693	-	682		Q5K8R6|CXT1_CRYNJ|2e-40	2822|PHI:2822|Cxt1p|Q5K8R6|5207|Cryptococcusneoformans|Reducedvirulence|2e-42	Y	PF05686|Glycosyl transferase family 90|2.8E-12;	PTHR12203:SF22||9.8E-233;PTHR12203:SF22||9.8E-233;PTHR12203||9.8E-233;PTHR12203||9.8E-233;	-	-	-	-	-	SM00672|Putative lipopolysaccharide-modifying enzyme.|2.1E-5;	-	-	-	-	-
g4559.t1	omap6908	1673180	1675096	+	638		Q5K8R6|CXT1_CRYNJ|2e-40	2822|PHI:2822|Cxt1p|Q5K8R6|5207|Cryptococcusneoformans|Reducedvirulence|2e-42	Y	PF05686|Glycosyl transferase family 90|3.4E-13;	PTHR12203:SF22||4.0E-142;PTHR12203:SF22||4.0E-142;PTHR12203||4.0E-142;PTHR12203||4.0E-142;	-	-	-	-	-	SM00672|Putative lipopolysaccharide-modifying enzyme.|3.7E-4;	-	-	-	-	-
g5851.t1	omap2018	2782486	2784166	-	538		Q5K8R6|CXT1_CRYNJ|3e-46	2822|PHI:2822|Cxt1p|Q5K8R6|5207|Cryptococcusneoformans|Reducedvirulence|2e-48	Y	PF05686|Glycosyl transferase family 90|1.5E-14;	PTHR12203:SF26||4.0E-277;PTHR12203:SF26||4.0E-277;PTHR12203||4.0E-277;PTHR12203||4.0E-277;	-	-	-	-	-	SM00672|Putative lipopolysaccharide-modifying enzyme.|1.0E-11;	-	-	-	-	-
g3142.t1	omap3956	1430527	1432338	+	603		Q5K8R6|CXT1_CRYNJ|5e-39	2822|PHI:2822|Cxt1p|Q5K8R6|5207|Cryptococcusneoformans|Reducedvirulence|5e-41	Y	PF05686|Glycosyl transferase family 90|9.8E-11;	PTHR12203||2.2E-129;PTHR12203:SF22||2.2E-129;PTHR12203:SF22||2.2E-129;PTHR12203||2.2E-129;	-	-	-	-	-	SM00672|Putative lipopolysaccharide-modifying enzyme.|2.8E-5;	-	-	-	-	-
g3289.t1	omap3956	2021387	2024444	-	795		Q5K8R6|CXT1_CRYNJ|7e-24	2822|PHI:2822|Cxt1p|Q5K8R6|5207|Cryptococcusneoformans|Reducedvirulence|6e-26	Y	-	PTHR12203:SF20||2.6E-59;PTHR12203:SF20||2.6E-59;PTHR12203||2.6E-59;PTHR12203:SF20||2.6E-59;PTHR12203||2.6E-59;PTHR12203||2.6E-59;	-	-	-	-	-	-	-	-	-	-	-
g4211.t1	omap6908	241981	243919	-	630		P38142|YB91_YEAST|1e-59	2968|PHI:2968|Hxs1|J9VQA5|5207|Cryptococcusneoformans|Reducedvirulence|1e-12	Y	PF00083|Sugar (and other) transporter|1.7E-83;	PTHR23503||4.1E-147;PTHR23503||4.1E-147;PTHR23503||4.1E-147;PTHR23503:SF8||4.1E-147;PTHR23503:SF8||4.1E-147;PTHR23503:SF8||4.1E-147;	SSF103473||1.57E-57;SSF103473||1.57E-57;	-	-	PS00217|Sugar transport proteins signature 2.|-;	PS50850|Major facilitator superfamily (MFS) profile.|37.941;	-	-	G3DSA:1.20.1250.20||7.0E-15;G3DSA:1.20.1250.20||6.7E-22;	-	-	PR00171|Sugar transporter signature|4.4E-15;PR00171|Sugar transporter signature|4.4E-15;PR00171|Sugar transporter signature|4.4E-15;PR00171|Sugar transporter signature|4.4E-15;
g3667.t1	omap3956	3405127	3407045	+	536		P07921|LACP_KLULA|5e-61	2968|PHI:2968|Hxs1|J9VQA5|5207|Cryptococcusneoformans|Reducedvirulence|1e-25	Y	PF00083|Sugar (and other) transporter|9.6E-77;	PTHR23500:SF167||4.0E-277;PTHR23500||4.0E-277;	SSF103473||1.16E-52;	TIGR00879|SP: MFS transporter, sugar porter (SP) family|7.7E-75;	-	PS00216|Sugar transport proteins signature 1.|-;	PS50850|Major facilitator superfamily (MFS) profile.|27.392;	-	-	G3DSA:1.20.1250.20||4.7E-11;G3DSA:1.20.1250.20||4.8E-27;	-	-	-
g4332.t1	omap6908	782963	784725	+	548		P49374|HGT1_KLULA|1e-153	2968|PHI:2968|Hxs1|J9VQA5|5207|Cryptococcusneoformans|Reducedvirulence|1e-68	Y	PF00083|Sugar (and other) transporter|2.5E-107;	PTHR23500:SF50||3.5E-296;PTHR23500||3.5E-296;	SSF103473||2.35E-63;SSF103473||2.35E-63;	TIGR00879|SP: MFS transporter, sugar porter (SP) family|4.8E-106;	-	PS00217|Sugar transport proteins signature 2.|-;PS00216|Sugar transport proteins signature 1.|-;PS00216|Sugar transport proteins signature 1.|-;	PS50850|Major facilitator superfamily (MFS) profile.|42.067;	-	-	G3DSA:1.20.1250.20||2.8E-26;G3DSA:1.20.1250.20||6.3E-18;	-	-	PR00171|Sugar transporter signature|2.95339E-21;PR00171|Sugar transporter signature|2.95339E-21;PR00171|Sugar transporter signature|2.95339E-21;PR00171|Sugar transporter signature|2.95339E-21;PR00171|Sugar transporter signature|2.95339E-21;
g6597.t1	omap6937b	1056303	1058140	+	557		A2QQV6|QUTD_ASPNC|1e-68	2968|PHI:2968|Hxs1|J9VQA5|5207|Cryptococcusneoformans|Reducedvirulence|2e-28	Y	PF00083|Sugar (and other) transporter|4.0E-83;	PTHR23500:SF35||7.0E-281;PTHR23500||7.0E-281;	SSF103473||5.62E-44;	TIGR00879|SP: MFS transporter, sugar porter (SP) family|1.3E-79;	-	PS00217|Sugar transport proteins signature 2.|-;PS00216|Sugar transport proteins signature 1.|-;	PS50850|Major facilitator superfamily (MFS) profile.|24.117;	-	-	G3DSA:1.20.1250.20||3.7E-16;G3DSA:1.20.1250.20||4.7E-12;	-	-	PR00171|Sugar transporter signature|2.7E-8;PR00171|Sugar transporter signature|2.7E-8;PR00171|Sugar transporter signature|2.7E-8;
g4794.t1	omap6908	2460727	2462556	+	571		Q92253|RCO3_NEUCR|0	2968|PHI:2968|Hxs1|J9VQA5|5207|Cryptococcusneoformans|Reducedvirulence|2e-75	Y	PF00083|Sugar (and other) transporter|2.2E-123;	PTHR23500:SF128||5.0E-291;PTHR23500||5.0E-291;	SSF103473||1.96E-56;SSF103473||1.96E-56;	TIGR00879|SP: MFS transporter, sugar porter (SP) family|1.4E-124;	-	PS00217|Sugar transport proteins signature 2.|-;PS00216|Sugar transport proteins signature 1.|-;	PS50850|Major facilitator superfamily (MFS) profile.|46.534;	-	-	G3DSA:1.20.1250.20||1.6E-17;G3DSA:1.20.1250.20||9.1E-20;	-	-	PR00171|Sugar transporter signature|1.5E-30;PR00171|Sugar transporter signature|1.5E-30;PR00171|Sugar transporter signature|1.5E-30;PR00171|Sugar transporter signature|1.5E-30;PR00171|Sugar transporter signature|1.5E-30;
g4807.t1	omap6908	2497510	2499411	-	545		P32465|HXT1_YEAST|1e-126	2968|PHI:2968|Hxs1|J9VQA5|5207|Cryptococcusneoformans|Reducedvirulence|3e-104	Y	PF00083|Sugar (and other) transporter|1.2E-124;	PTHR23500:SF131||2.4E-254;PTHR23500||2.4E-254;	SSF103473||2.22E-53;	TIGR00879|SP: MFS transporter, sugar porter (SP) family|6.3E-110;	-	PS00216|Sugar transport proteins signature 1.|-;PS00217|Sugar transport proteins signature 2.|-;	PS50850|Major facilitator superfamily (MFS) profile.|39.685;	-	-	G3DSA:1.20.1250.20||1.2E-16;G3DSA:1.20.1250.20||3.6E-14;	-	-	PR00171|Sugar transporter signature|1.9E-25;PR00171|Sugar transporter signature|1.9E-25;PR00171|Sugar transporter signature|1.9E-25;PR00171|Sugar transporter signature|1.9E-25;PR00171|Sugar transporter signature|1.9E-25;
g4706.t1	omap6908	2171454	2173116	+	532		A2QQV6|QUTD_ASPNC|3e-54	2968|PHI:2968|Hxs1|J9VQA5|5207|Cryptococcusneoformans|Reducedvirulence|3e-17	Y	PF00083|Sugar (and other) transporter|1.0E-81;	PTHR23500||8.7E-170;PTHR23500:SF140||8.7E-170;	SSF103473||4.05E-43;SSF103473||4.05E-43;	TIGR00879|SP: MFS transporter, sugar porter (SP) family|3.0E-81;	-	-	PS51257|Prokaryotic membrane lipoprotein lipid attachment site profile.|6.0;PS50850|Major facilitator superfamily (MFS) profile.|26.393;	-	-	G3DSA:1.20.1250.20||2.0E-13;G3DSA:1.20.1250.20||1.1E-13;	-	-	PR00171|Sugar transporter signature|4.110066E-5;PR00171|Sugar transporter signature|4.110066E-5;PR00171|Sugar transporter signature|4.110066E-5;PR00171|Sugar transporter signature|4.110066E-5;
g621.t1	omap49267b	2221939	2224811	-	762		P49374|HGT1_KLULA|3e-75	2968|PHI:2968|Hxs1|J9VQA5|5207|Cryptococcusneoformans|Reducedvirulence|3e-45	Y	PF00083|Sugar (and other) transporter|7.3E-107;	PTHR23500||0.0;PTHR23500:SF88||0.0;	SSF103473||7.59E-64;SSF103473||7.59E-64;	TIGR00879|SP: MFS transporter, sugar porter (SP) family|3.1E-100;	-	PS00217|Sugar transport proteins signature 2.|-;	PS50850|Major facilitator superfamily (MFS) profile.|45.534;	-	-	G3DSA:1.20.1250.20||2.5E-19;G3DSA:1.20.1250.20||2.8E-26;	-	-	PR00171|Sugar transporter signature|2.4E-23;PR00171|Sugar transporter signature|2.4E-23;PR00171|Sugar transporter signature|2.4E-23;PR00171|Sugar transporter signature|2.4E-23;PR00171|Sugar transporter signature|2.4E-23;
g1518.t1	omap49267b	5494046	5495946	+	581		Q92253|RCO3_NEUCR|1e-141	2968|PHI:2968|Hxs1|J9VQA5|5207|Cryptococcusneoformans|Reducedvirulence|4e-88	Y	PF00083|Sugar (and other) transporter|1.0E-119;	PTHR23500:SF84||8.4E-302;PTHR23500||8.4E-302;	SSF103473||1.19E-62;SSF103473||1.19E-62;	TIGR00879|SP: MFS transporter, sugar porter (SP) family|6.7E-124;	-	PS00217|Sugar transport proteins signature 2.|-;PS00216|Sugar transport proteins signature 1.|-;	PS50850|Major facilitator superfamily (MFS) profile.|45.343;PS50042|cAMP/cGMP binding motif profile.|7.052;	-	-	G3DSA:1.20.1250.20||1.6E-22;G3DSA:1.20.1250.20||3.8E-19;	-	-	PR00171|Sugar transporter signature|2.9E-31;PR00171|Sugar transporter signature|2.9E-31;PR00171|Sugar transporter signature|2.9E-31;PR00171|Sugar transporter signature|2.9E-31;PR00171|Sugar transporter signature|2.9E-31;
g947.t1	omap49267b	3478801	3479909	+	234	Y	A2QQV6|QUTD_ASPNC|7e-38	2968|PHI:2968|Hxs1|J9VQA5|5207|Cryptococcusneoformans|Reducedvirulence|5e-18	Y	PF00083|Sugar (and other) transporter|3.4E-42;	PTHR23500||1.5E-104;PTHR23500:SF132||1.5E-104;	SSF103473||8.63E-17;SSF103473||8.63E-17;	-	-	PS00216|Sugar transport proteins signature 1.|-;	-	-	-	G3DSA:1.20.1250.20||7.6E-11;	-	-	-
g7023.t1	omap49267a	978919	980698	+	566		Q92253|RCO3_NEUCR|8e-91	2968|PHI:2968|Hxs1|J9VQA5|5207|Cryptococcusneoformans|Reducedvirulence|5e-72	Y	PF00083|Sugar (and other) transporter|1.9E-116;	PTHR23500||0.0;PTHR23500:SF143||0.0;	SSF103473||2.88E-59;	TIGR00879|SP: MFS transporter, sugar porter (SP) family|4.2E-122;	-	PS00217|Sugar transport proteins signature 2.|-;PS00216|Sugar transport proteins signature 1.|-;PS00216|Sugar transport proteins signature 1.|-;	PS50850|Major facilitator superfamily (MFS) profile.|41.536;	-	-	G3DSA:1.20.1250.20||5.6E-21;G3DSA:1.20.1250.20||2.1E-19;	-	-	PR00171|Sugar transporter signature|2.3E-25;PR00171|Sugar transporter signature|2.3E-25;PR00171|Sugar transporter signature|2.3E-25;PR00171|Sugar transporter signature|2.3E-25;PR00171|Sugar transporter signature|2.3E-25;
g2830.t1	omap3956	314644	317489	-	810		P40900|ISP4_SCHPO|0	2976|PHI:2976|CgOPT1|C6ZRH8|29905|Colletotrichumgloeosporioidesf.sp.aeschynomenes|Reducedvirulence|0.0	Y	PF03169|OPT oligopeptide transporter protein|2.1E-177;	PTHR22601:SF0||0.0;PTHR22601||0.0;	-	TIGR00727|ISP4_OPT: small oligopeptide transporter, OPT family|1.2E-252;TIGR00728|OPT_sfam: oligopeptide transporter, OPT superfamily|4.1E-192;	-	-	-	-	-	-	-	-	-
g5598.t1	omap2018	1858570	1861204	-	798		P40900|ISP4_SCHPO|0	2976|PHI:2976|CgOPT1|C6ZRH8|29905|Colletotrichumgloeosporioidesf.sp.aeschynomenes|Reducedvirulence|0.0	Y	PF03169|OPT oligopeptide transporter protein|1.0E-186;	PTHR22601||0.0;PTHR22601:SF0||0.0;	-	TIGR00727|ISP4_OPT: small oligopeptide transporter, OPT family|8.7E-261;TIGR00728|OPT_sfam: oligopeptide transporter, OPT superfamily|1.7E-191;	-	-	-	-	-	-	-	-	-
g5618.t1	omap2018	1945511	1948167	+	798		P40900|ISP4_SCHPO|0	2976|PHI:2976|CgOPT1|C6ZRH8|29905|Colletotrichumgloeosporioidesf.sp.aeschynomenes|Reducedvirulence|0.0	Y	PF03169|OPT oligopeptide transporter protein|1.2E-171;	PTHR22601||0.0;PTHR22601:SF0||0.0;	-	TIGR00727|ISP4_OPT: small oligopeptide transporter, OPT family|8.0E-230;TIGR00728|OPT_sfam: oligopeptide transporter, OPT superfamily|1.4E-171;	-	-	-	-	-	-	-	-	-
g6202.t1	omap6937a	1199016	1202515	-	1139		O14031|PGT1_SCHPO|0	2976|PHI:2976|CgOPT1|C6ZRH8|29905|Colletotrichumgloeosporioidesf.sp.aeschynomenes|Reducedvirulence|1e-139	Y	PF03169|OPT oligopeptide transporter protein|1.8E-202;	PTHR22601:SF18||0.0;PTHR22601||0.0;PTHR22601:SF18||0.0;PTHR22601:SF18||0.0;PTHR22601||0.0;PTHR22601||0.0;	-	TIGR00728|OPT_sfam: oligopeptide transporter, OPT superfamily|3.2E-164;TIGR00727|ISP4_OPT: small oligopeptide transporter, OPT family|1.5E-184;	-	-	-	-	-	-	-	-	-
g3552.t1	omap3956	3015643	3018440	+	910		Q06593|OPT2_YEAST|1e-162	2976|PHI:2976|CgOPT1|C6ZRH8|29905|Colletotrichumgloeosporioidesf.sp.aeschynomenes|Reducedvirulence|1e-88	Y	PF03169|OPT oligopeptide transporter protein|2.4E-156;	PTHR22601:SF9||0.0;PTHR22601:SF9||0.0;PTHR22601||0.0;PTHR22601:SF9||0.0;PTHR22601||0.0;PTHR22601||0.0;	-	TIGR00728|OPT_sfam: oligopeptide transporter, OPT superfamily|1.5E-108;TIGR00727|ISP4_OPT: small oligopeptide transporter, OPT family|7.1E-211;	-	-	-	-	-	-	-	-	-
g116.t1	omap49267b	558992	562695	+	893		P40900|ISP4_SCHPO|1e-141	2976|PHI:2976|CgOPT1|C6ZRH8|29905|Colletotrichumgloeosporioidesf.sp.aeschynomenes|Reducedvirulence|2e-111	Y	PF03169|OPT oligopeptide transporter protein|1.1E-167;	PTHR22601||0.0;PTHR22601:SF20||0.0;PTHR22601:SF20||0.0;PTHR22601||0.0;	-	TIGR00728|OPT_sfam: oligopeptide transporter, OPT superfamily|7.7E-121;TIGR00727|ISP4_OPT: small oligopeptide transporter, OPT family|1.8E-188;	-	-	-	-	Coil||-;	-	-	-	-
g6612.t1	omap6937b	1133819	1136693	+	876		P40900|ISP4_SCHPO|1e-147	2976|PHI:2976|CgOPT1|C6ZRH8|29905|Colletotrichumgloeosporioidesf.sp.aeschynomenes|Reducedvirulence|2e-118	Y	PF03169|OPT oligopeptide transporter protein|1.8E-173;	PTHR22601:SF20||0.0;PTHR22601||0.0;	-	TIGR00727|ISP4_OPT: small oligopeptide transporter, OPT family|2.3E-198;TIGR00728|OPT_sfam: oligopeptide transporter, OPT superfamily|1.9E-136;	-	-	-	-	-	-	-	-	-
g1010.t1	omap49267b	3694056	3696747	+	876		Q06593|OPT2_YEAST|0	2976|PHI:2976|CgOPT1|C6ZRH8|29905|Colletotrichumgloeosporioidesf.sp.aeschynomenes|Reducedvirulence|3e-73	Y	PF03169|OPT oligopeptide transporter protein|3.1E-141;	PTHR22601||0.0;PTHR22601||0.0;PTHR22601:SF9||0.0;PTHR22601:SF9||0.0;	-	TIGR00728|OPT_sfam: oligopeptide transporter, OPT superfamily|6.7E-105;TIGR00727|ISP4_OPT: small oligopeptide transporter, OPT family|2.5E-171;	-	-	-	-	-	-	-	-	-
g6838.t1	omap49267a	262025	266428	+	1256		P40900|ISP4_SCHPO|1e-126	2976|PHI:2976|CgOPT1|C6ZRH8|29905|Colletotrichumgloeosporioidesf.sp.aeschynomenes|Reducedvirulence|5e-101	Y	PF03169|OPT oligopeptide transporter protein|6.3E-146;	PTHR22601||2.8E-271;	SSF69349||3.06E-5;	TIGR00727|ISP4_OPT: small oligopeptide transporter, OPT family|1.5E-185;TIGR00728|OPT_sfam: oligopeptide transporter, OPT superfamily|2.3E-128;	-	-	-	-	-	-	-	-	-
g30.t1	omap49267b	191878	195615	-	1221		Q54PQ4|GEFA_DICDI|7e-44	319|PHI:319|SQL2|AAO19638|5270|Ustilagomaydis|Reducedvirulence|1e-88	Y	PF00618|RasGEF N-terminal motif|9.0E-16;PF00617|RasGEF domain|4.4E-46;	PTHR23113:SF208||2.5E-157;PTHR23113:SF208||2.5E-157;PTHR23113||2.5E-157;PTHR23113||2.5E-157;	SSF48366||6.41E-101;SSF50044||6.56E-13;	-	-	-	PS50009|Ras guanine-nucleotide exchange factors catalytic domain profile.|57.108;PS50212|Ras guanine-nucleotide exchange factors N-terminal domain profile.|24.309;PS50002|Src homology 3 (SH3) domain profile.|11.976;	SM00147|Guanine nucleotide exchange factor for Ras-like small GTPases|2.8E-59;SM00326|Src homology 3 domains|1.5E-7;SM00229|Guanine nucleotide exchange factor for Ras-like GTPases; N-terminal motif|1.1E-11;	-	G3DSA:1.20.870.10||1.4E-33;G3DSA:2.30.30.40||3.0E-14;G3DSA:1.10.840.10||8.3E-67;	-	-	-
g567.t1	omap49267b	2039400	2044878	-	1756		Q6FT12|LTE1_CANGA|2e-48	319|PHI:319|SQL2|AAO19638|5270|Ustilagomaydis|Reducedvirulence|2e-13	Y	PF00617|RasGEF domain|1.7E-43;PF00618|RasGEF N-terminal motif|1.3E-13;	PTHR23113:SF216||7.0E-166;PTHR23113:SF216||7.0E-166;PTHR23113||7.0E-166;PTHR23113:SF216||7.0E-166;PTHR23113:SF216||7.0E-166;PTHR23113||7.0E-166;PTHR23113||7.0E-166;PTHR23113||7.0E-166;	SSF48366||3.92E-91;SSF48366||3.92E-91;	-	-	-	PS50009|Ras guanine-nucleotide exchange factors catalytic domain profile.|43.991;PS50212|Ras guanine-nucleotide exchange factors N-terminal domain profile.|20.109;	SM00229|Guanine nucleotide exchange factor for Ras-like GTPases; N-terminal motif|1.4E-11;SM00147|Guanine nucleotide exchange factor for Ras-like small GTPases|1.9E-38;	-	G3DSA:1.10.840.10||8.0E-54;G3DSA:1.20.870.10||2.5E-45;G3DSA:1.20.870.10||2.5E-45;	-	-	-
g3265.t1	omap3956	1945994	1950412	-	1323		P43069|CDC25_CANAL|1e-88	319|PHI:319|SQL2|AAO19638|5270|Ustilagomaydis|Reducedvirulence|2e-66	Y	PF00617|RasGEF domain|4.0E-55;PF00618|RasGEF N-terminal motif|1.4E-26;PF00018|SH3 domain|3.3E-15;	PTHR23113||4.9E-174;PTHR23113||4.9E-174;PTHR23113:SF228||4.9E-174;PTHR23113:SF228||4.9E-174;	SSF48366||4.71E-123;SSF50044||3.81E-23;	-	-	PS00720|Ras Guanine-nucleotide exchange factors domain signature.|-;	PS50212|Ras guanine-nucleotide exchange factors N-terminal domain profile.|26.031;PS50009|Ras guanine-nucleotide exchange factors catalytic domain profile.|72.535;PS50002|Src homology 3 (SH3) domain profile.|17.02;	SM00229|Guanine nucleotide exchange factor for Ras-like GTPases; N-terminal motif|4.3E-24;SM00147|Guanine nucleotide exchange factor for Ras-like small GTPases|1.5E-91;SM00326|Src homology 3 domains|2.8E-21;	-	G3DSA:2.30.30.40||4.4E-23;G3DSA:1.20.870.10||1.3E-45;G3DSA:1.10.840.10||5.4E-85;	-	-	PR00452|SH3 domain signature|1.6E-8;PR00452|SH3 domain signature|1.6E-8;PR00452|SH3 domain signature|1.6E-8;PR00452|SH3 domain signature|1.6E-8;
g719.t1	omap49267b	2617565	2619769	-	634		Q7S6J4|HSE1_NEUCR|0	319|PHI:319|SQL2|AAO19638|5270|Ustilagomaydis|Reducedvirulence|4e-07	Y	PF03127|GAT domain|2.7E-10;PF00790|VHS domain|5.0E-39;PF00018|SH3 domain|1.6E-16;	PTHR13856||1.8E-143;PTHR13856:SF83||1.8E-143;PTHR13856:SF83||1.8E-143;PTHR13856||1.8E-143;	SSF50044||3.41E-24;SSF48464||8.51E-46;	-	-	-	PS50179|VHS domain profile.|38.121;PS50330|Ubiquitin-interacting motif (UIM) domain profile.|10.604;PS50002|Src homology 3 (SH3) domain profile.|18.002;	SM00326|Src homology 3 domains|3.5E-22;SM00288|Domain present in VPS-27, Hrs and STAM|1.4E-42;	-	G3DSA:1.25.40.90||1.0E-47;G3DSA:2.30.30.40||2.0E-24;	-	-	PR00499|Neutrophil cytosol factor 2 signature|3.9E-7;PR00499|Neutrophil cytosol factor 2 signature|3.9E-7;PR00499|Neutrophil cytosol factor 2 signature|3.9E-7;PR00452|SH3 domain signature|9.1E-11;PR00452|SH3 domain signature|9.1E-11;PR00452|SH3 domain signature|9.1E-11;PR00452|SH3 domain signature|9.1E-11;
g2163.t1	omap49267b	7815368	7816887	-	427		Q59LF3|RV167_CANAL|1e-119	319|PHI:319|SQL2|AAO19638|5270|Ustilagomaydis|Reducedvirulence|5e-06	Y	PF03114|BAR domain|5.1E-67;PF00018|SH3 domain|1.1E-15;	PTHR10663:SF177||5.9E-45;PTHR10663||5.9E-45;PTHR10663||5.9E-45;PTHR10663:SF177||5.9E-45;	SSF103657||5.41E-60;SSF50044||8.4E-22;	-	-	-	PS51021|BAR domain profile.|31.318;PS50002|Src homology 3 (SH3) domain profile.|18.624;	SM00326|Src homology 3 domains|5.2E-19;SM00721||9.5E-57;	Coil||-;	G3DSA:1.20.1270.60||1.6E-50;G3DSA:2.30.30.40||1.2E-21;	-	-	PR00452|SH3 domain signature|2.9E-11;PR00452|SH3 domain signature|2.9E-11;PR00452|SH3 domain signature|2.9E-11;PR00452|SH3 domain signature|2.9E-11;
g3798.t1	omap3956	3890423	3893549	-	907		Q54PQ4|GEFA_DICDI|9e-27	319|PHI:319|SQL2|AAO19638|5270|Ustilagomaydis|Reducedvirulence|6e-16	Y	PF00618|RasGEF N-terminal motif|2.2E-12;PF00617|RasGEF domain|7.8E-43;	PTHR23113||2.6E-113;PTHR23113:SF226||2.6E-113;PTHR23113:SF226||2.6E-113;PTHR23113:SF226||2.6E-113;PTHR23113||2.6E-113;PTHR23113||2.6E-113;	SSF52540||9.06E-13;SSF48366||1.83E-90;SSF48366||1.83E-90;	-	-	-	PS50009|Ras guanine-nucleotide exchange factors catalytic domain profile.|53.931;PS50212|Ras guanine-nucleotide exchange factors N-terminal domain profile.|21.371;	SM00147|Guanine nucleotide exchange factor for Ras-like small GTPases|2.1E-42;SM00229|Guanine nucleotide exchange factor for Ras-like GTPases; N-terminal motif|4.1E-4;	-	G3DSA:1.10.840.10||2.4E-61;G3DSA:3.40.50.300||7.9E-13;G3DSA:1.20.870.10||2.9E-20;G3DSA:1.20.870.10||2.9E-20;	-	-	-
g1039.t1	omap49267b	3792289	3793053	+	254	Y	Q01971|RAB2A_RABIT|4e-63	339|PHI:339|CLPT1|CAC41973|290576|Colletotrichumlindemuthianum|Reducedvirulence|1e-35	Y	PF00071|Ras family|5.4E-39;PF00071|Ras family|1.3E-8;	PTHR24073||3.4E-97;PTHR24073||3.4E-97;PTHR24073:SF354||3.4E-97;PTHR24073:SF354||3.4E-97;	SSF52540||2.07E-51;SSF52540||2.07E-51;	TIGR00231|small_GTP: small GTP-binding protein domain|8.2E-22;	-	-	PS51419|small GTPase Rab1 family profile.|30.81;	SM00173|Ras subfamily of RAS small GTPases|1.2E-12;SM00174|Rho (Ras homology) subfamily of Ras-like small GTPases|2.6E-11;SM00175|Rab subfamily of small GTPases|2.4E-71;SM00176|Ran (Ras-related nuclear proteins) /TC4 subfamily of small GTPases|0.0016;	Coil||-;	G3DSA:3.40.50.300||4.0E-66;G3DSA:3.40.50.300||4.0E-66;	-	-	PR00449|Transforming protein P21 ras signature|4.1E-30;PR00449|Transforming protein P21 ras signature|4.1E-30;PR00449|Transforming protein P21 ras signature|4.1E-30;PR00449|Transforming protein P21 ras signature|4.1E-30;
g2096.t1	omap49267b	7534281	7535814	+	436		P87027|SPG1_SCHPO|1e-115	339|PHI:339|CLPT1|CAC41973|290576|Colletotrichumlindemuthianum|Reducedvirulence|2e-15	Y	PF00071|Ras family|1.4E-30;	PTHR24073:SF420||2.3E-132;PTHR24073||2.3E-132;	SSF52540||3.17E-35;	TIGR00231|small_GTP: small GTP-binding protein domain|9.4E-16;	-	-	PS51419|small GTPase Rab1 family profile.|14.94;	SM00174|Rho (Ras homology) subfamily of Ras-like small GTPases|3.3E-8;SM00173|Ras subfamily of RAS small GTPases|2.7E-4;SM00175|Rab subfamily of small GTPases|2.4E-12;	-	G3DSA:3.40.50.300||5.5E-39;	-	-	PR00449|Transforming protein P21 ras signature|3.1E-17;PR00449|Transforming protein P21 ras signature|3.1E-17;PR00449|Transforming protein P21 ras signature|3.1E-17;PR00449|Transforming protein P21 ras signature|3.1E-17;PR00449|Transforming protein P21 ras signature|3.1E-17;
g6704.t1	omap6937b	1481403	1482304	+	216	Y	P36586|YPT5_SCHPO|1e-85	339|PHI:339|CLPT1|CAC41973|290576|Colletotrichumlindemuthianum|Reducedvirulence|2e-27	Y	PF00071|Ras family|6.8E-52;	PTHR24073||1.1E-131;PTHR24073:SF569||1.1E-131;	SSF52540||1.74E-44;	TIGR00231|small_GTP: small GTP-binding protein domain|6.2E-21;	-	-	PS51419|small GTPase Rab1 family profile.|29.719;	SM00176|Ran (Ras-related nuclear proteins) /TC4 subfamily of small GTPases|1.1E-4;SM00173|Ras subfamily of RAS small GTPases|1.2E-13;SM00174|Rho (Ras homology) subfamily of Ras-like small GTPases|8.7E-9;SM00175|Rab subfamily of small GTPases|1.1E-70;	-	G3DSA:3.40.50.300||2.5E-57;	-	-	PR00449|Transforming protein P21 ras signature|8.0E-24;PR00449|Transforming protein P21 ras signature|8.0E-24;PR00449|Transforming protein P21 ras signature|8.0E-24;PR00449|Transforming protein P21 ras signature|8.0E-24;
g282.t1	omap49267b	1116500	1117336	+	182	Y	P36579|ARF1_SCHPO|1e-118	339|PHI:339|CLPT1|CAC41973|290576|Colletotrichumlindemuthianum|Reducedvirulence|3e-07	Y	PF00025|ADP-ribosylation factor family|1.1E-79;	PTHR11711||1.4E-140;PTHR11711:SF181||1.4E-140;	SSF52540||6.76E-58;	TIGR00231|small_GTP: small GTP-binding protein domain|8.6E-24;	-	-	PS51417|small GTPase Arf family profile.|25.465;	SM00178|Sar1p-like members of the Ras-family of small GTPases|1.8E-25;SM00175|Rab subfamily of small GTPases|0.0023;SM00177|ARF-like small GTPases; ARF, ADP-ribosylation factor|9.3E-133;	Coil||-;	G3DSA:3.40.50.300||2.0E-75;	-	-	PR00328|GTP-binding SAR1 protein signature|7.8E-20;PR00328|GTP-binding SAR1 protein signature|7.8E-20;PR00328|GTP-binding SAR1 protein signature|7.8E-20;PR00328|GTP-binding SAR1 protein signature|7.8E-20;
g6146.t1	omap6937a	995275	996146	+	205	Y	P17609|YPT2_SCHPO|1e-104	339|PHI:339|CLPT1|CAC41973|290576|Colletotrichumlindemuthianum|Reducedvirulence|3e-127	Y	PF00071|Ras family|1.1E-64;	PTHR24073||1.5E-127;PTHR24073:SF380||1.5E-127;	SSF52540||1.81E-63;	TIGR00231|small_GTP: small GTP-binding protein domain|3.4E-29;	-	-	PS51419|small GTPase Rab1 family profile.|35.888;	SM00173|Ras subfamily of RAS small GTPases|4.2E-36;SM00175|Rab subfamily of small GTPases|6.2E-101;SM00174|Rho (Ras homology) subfamily of Ras-like small GTPases|4.3E-12;SM00176|Ran (Ras-related nuclear proteins) /TC4 subfamily of small GTPases|2.4E-5;	-	G3DSA:3.40.50.300||5.8E-73;	-	-	PR00449|Transforming protein P21 ras signature|1.6E-42;PR00449|Transforming protein P21 ras signature|1.6E-42;PR00449|Transforming protein P21 ras signature|1.6E-42;PR00449|Transforming protein P21 ras signature|1.6E-42;PR00449|Transforming protein P21 ras signature|1.6E-42;
g359.t1	omap49267b	1394449	1396404	-	261	Y	Q9P4E9|GSP1_CANAW|1e-143	339|PHI:339|CLPT1|CAC41973|290576|Colletotrichumlindemuthianum|Reducedvirulence|3e-21	Y	PF00071|Ras family|5.7E-49;	PTHR24071||6.0E-187;	SSF52540||4.7E-47;	TIGR00231|small_GTP: small GTP-binding protein domain|6.2E-23;	-	-	PS51418|small GTPase Ran family profile.|30.444;	SM00176|Ran (Ras-related nuclear proteins) /TC4 subfamily of small GTPases|1.7E-152;SM00173|Ras subfamily of RAS small GTPases|5.8E-14;SM00174|Rho (Ras homology) subfamily of Ras-like small GTPases|1.1E-7;SM00175|Rab subfamily of small GTPases|1.6E-26;	Coil||-;	G3DSA:3.40.50.300||1.1E-55;	-	-	PR00627|GTP-binding nuclear protein Ran/Tc4 family signature|5.2E-56;PR00627|GTP-binding nuclear protein Ran/Tc4 family signature|5.2E-56;PR00627|GTP-binding nuclear protein Ran/Tc4 family signature|5.2E-56;PR00627|GTP-binding nuclear protein Ran/Tc4 family signature|5.2E-56;PR00627|GTP-binding nuclear protein Ran/Tc4 family signature|5.2E-56;
g5008.t1	omap6908	3192874	3193802	-	208	Y	Q5RAV6|RAB6A_PONAB|1e-111	339|PHI:339|CLPT1|CAC41973|290576|Colletotrichumlindemuthianum|Reducedvirulence|3e-38	Y	PF00071|Ras family|1.2E-59;	PTHR24073||3.2E-130;PTHR24073:SF464||3.2E-130;	SSF52540||1.87E-57;	TIGR00231|small_GTP: small GTP-binding protein domain|2.0E-30;	-	-	PS51419|small GTPase Rab1 family profile.|32.47;	SM00175|Rab subfamily of small GTPases|4.1E-84;SM00173|Ras subfamily of RAS small GTPases|1.3E-28;SM00174|Rho (Ras homology) subfamily of Ras-like small GTPases|2.1E-12;SM00176|Ran (Ras-related nuclear proteins) /TC4 subfamily of small GTPases|2.0E-5;	-	G3DSA:3.40.50.300||1.3E-66;	-	-	PR00449|Transforming protein P21 ras signature|1.1E-37;PR00449|Transforming protein P21 ras signature|1.1E-37;PR00449|Transforming protein P21 ras signature|1.1E-37;PR00449|Transforming protein P21 ras signature|1.1E-37;PR00449|Transforming protein P21 ras signature|1.1E-37;
g6690.t1	omap6937b	1426353	1427504	+	202	Y	P33723|YPT1_NEUCR|1e-131	339|PHI:339|CLPT1|CAC41973|290576|Colletotrichumlindemuthianum|Reducedvirulence|3e-83	Y	PF00071|Ras family|1.5E-65;	PTHR24073||5.2E-140;PTHR24073:SF455||5.2E-140;	SSF52540||6.43E-67;	TIGR00231|small_GTP: small GTP-binding protein domain|4.9E-35;	-	-	PS51419|small GTPase Rab1 family profile.|38.166;	SM00173|Ras subfamily of RAS small GTPases|1.3E-34;SM00175|Rab subfamily of small GTPases|4.0E-105;SM00176|Ran (Ras-related nuclear proteins) /TC4 subfamily of small GTPases|7.2E-6;SM00174|Rho (Ras homology) subfamily of Ras-like small GTPases|6.2E-16;	-	G3DSA:3.40.50.300||7.9E-76;	-	-	PR00449|Transforming protein P21 ras signature|4.8E-47;PR00449|Transforming protein P21 ras signature|4.8E-47;PR00449|Transforming protein P21 ras signature|4.8E-47;PR00449|Transforming protein P21 ras signature|4.8E-47;PR00449|Transforming protein P21 ras signature|4.8E-47;
g4697.t1	omap6908	2143741	2144943	-	344	Y	O13876|YPT4_SCHPO|2e-49	339|PHI:339|CLPT1|CAC41973|290576|Colletotrichumlindemuthianum|Reducedvirulence|5e-30	Y	PF00071|Ras family|1.0E-40;	PTHR24073:SF450||2.3E-102;PTHR24073:SF450||2.3E-102;PTHR24073||2.3E-102;PTHR24073||2.3E-102;	SSF52540||1.84E-43;SSF52540||1.84E-43;	TIGR00231|small_GTP: small GTP-binding protein domain|5.3E-21;	-	-	PS51419|small GTPase Rab1 family profile.|27.204;	SM00175|Rab subfamily of small GTPases|9.7E-57;SM00173|Ras subfamily of RAS small GTPases|7.5E-8;SM00174|Rho (Ras homology) subfamily of Ras-like small GTPases|7.6E-7;SM00176|Ran (Ras-related nuclear proteins) /TC4 subfamily of small GTPases|0.0036;	-	G3DSA:3.40.50.300||1.2E-55;G3DSA:3.40.50.300||1.2E-55;	-	-	PR00449|Transforming protein P21 ras signature|3.9E-22;PR00449|Transforming protein P21 ras signature|3.9E-22;PR00449|Transforming protein P21 ras signature|3.9E-22;PR00449|Transforming protein P21 ras signature|3.9E-22;
g1086.t1	omap49267b	3963666	3964499	+	234	Y	P36017|VPS21_YEAST|6e-79	339|PHI:339|CLPT1|CAC41973|290576|Colletotrichumlindemuthianum|Reducedvirulence|5e-33	Y	PF00071|Ras family|3.5E-58;	PTHR24073||4.0E-117;PTHR24073:SF132||4.0E-117;PTHR24073:SF132||4.0E-117;PTHR24073||4.0E-117;	SSF52540||3.05E-52;	TIGR00231|small_GTP: small GTP-binding protein domain|3.8E-28;	-	-	PS51419|small GTPase Rab1 family profile.|31.388;	SM00175|Rab subfamily of small GTPases|1.1E-71;SM00174|Rho (Ras homology) subfamily of Ras-like small GTPases|1.4E-12;SM00173|Ras subfamily of RAS small GTPases|1.3E-19;SM00176|Ran (Ras-related nuclear proteins) /TC4 subfamily of small GTPases|2.1E-4;	-	G3DSA:3.40.50.300||9.3E-66;	-	-	PR00449|Transforming protein P21 ras signature|2.2E-36;PR00449|Transforming protein P21 ras signature|2.2E-36;PR00449|Transforming protein P21 ras signature|2.2E-36;PR00449|Transforming protein P21 ras signature|2.2E-36;PR00449|Transforming protein P21 ras signature|2.2E-36;
g4207.t1	omap6908	233462	235119	+	346	Y	P26990|ARF6_CHICK|1e-104	339|PHI:339|CLPT1|CAC41973|290576|Colletotrichumlindemuthianum|Reducedvirulence|6e-08	Y	PF00025|ADP-ribosylation factor family|1.3E-74;	PTHR11711:SF167||5.0E-126;PTHR11711||5.0E-126;	SSF52540||2.68E-53;	TIGR00231|small_GTP: small GTP-binding protein domain|9.3E-25;	-	-	PS51417|small GTPase Arf family profile.|24.265;	SM00175|Rab subfamily of small GTPases|0.0081;SM00177|ARF-like small GTPases; ARF, ADP-ribosylation factor|9.0E-119;SM00178|Sar1p-like members of the Ras-family of small GTPases|9.4E-23;	-	G3DSA:3.40.50.300||3.5E-68;	-	-	PR00328|GTP-binding SAR1 protein signature|6.0E-17;PR00328|GTP-binding SAR1 protein signature|6.0E-17;PR00328|GTP-binding SAR1 protein signature|6.0E-17;PR00328|GTP-binding SAR1 protein signature|6.0E-17;
g3152.t1	omap3956	1470825	1471635	-	183	Y	Q96BM9|ARL8A_HUMAN|6e-70	339|PHI:339|CLPT1|CAC41973|290576|Colletotrichumlindemuthianum|Reducedvirulence|6e-09	Y	PF00025|ADP-ribosylation factor family|1.2E-41;	PTHR11711||7.2E-79;PTHR11711:SF201||7.2E-79;	SSF52540||5.36E-43;	TIGR00231|small_GTP: small GTP-binding protein domain|3.8E-20;	-	-	PS51417|small GTPase Arf family profile.|17.809;	SM00178|Sar1p-like members of the Ras-family of small GTPases|9.9E-13;SM00177|ARF-like small GTPases; ARF, ADP-ribosylation factor|1.9E-24;SM00175|Rab subfamily of small GTPases|1.5E-8;	-	G3DSA:3.40.50.300||6.4E-49;	-	-	PR00328|GTP-binding SAR1 protein signature|1.3E-15;PR00328|GTP-binding SAR1 protein signature|1.3E-15;PR00328|GTP-binding SAR1 protein signature|1.3E-15;
g7569.t1	omap6850	288147	289128	+	308	Y	P41925|RYL2_YARLI|5e-56	339|PHI:339|CLPT1|CAC41973|290576|Colletotrichumlindemuthianum|Reducedvirulence|7e-23	Y	PF00071|Ras family|5.8E-39;	PTHR24073:SF353||2.4E-77;PTHR24073:SF353||2.4E-77;PTHR24073||2.4E-77;PTHR24073||2.4E-77;	SSF52540||8.1E-45;SSF52540||8.1E-45;	TIGR00231|small_GTP: small GTP-binding protein domain|2.5E-20;	-	-	PS51419|small GTPase Rab1 family profile.|25.972;	SM00174|Rho (Ras homology) subfamily of Ras-like small GTPases|4.8E-10;SM00175|Rab subfamily of small GTPases|1.4E-53;SM00173|Ras subfamily of RAS small GTPases|7.4E-11;	-	G3DSA:3.40.50.300||4.7E-61;G3DSA:3.40.50.300||4.7E-61;	-	-	PR00449|Transforming protein P21 ras signature|3.9E-21;PR00449|Transforming protein P21 ras signature|3.9E-21;PR00449|Transforming protein P21 ras signature|3.9E-21;PR00449|Transforming protein P21 ras signature|3.9E-21;
g5175.t1	omap6908	3740990	3742012	-	205	Y	Q9C2L8|RAB7_NEUCR|1e-135	339|PHI:339|CLPT1|CAC41973|290576|Colletotrichumlindemuthianum|Reducedvirulence|7e-39	Y	PF00071|Ras family|3.9E-56;	PTHR24073:SF540||3.2E-122;PTHR24073||3.2E-122;	SSF52540||2.68E-54;	TIGR00231|small_GTP: small GTP-binding protein domain|1.2E-25;	-	-	PS51419|small GTPase Rab1 family profile.|32.584;	SM00175|Rab subfamily of small GTPases|2.7E-91;SM00176|Ran (Ras-related nuclear proteins) /TC4 subfamily of small GTPases|7.8E-6;SM00174|Rho (Ras homology) subfamily of Ras-like small GTPases|3.7E-14;SM00173|Ras subfamily of RAS small GTPases|6.2E-25;	-	G3DSA:3.40.50.300||1.1E-66;	-	-	PR00449|Transforming protein P21 ras signature|2.9E-40;PR00449|Transforming protein P21 ras signature|2.9E-40;PR00449|Transforming protein P21 ras signature|2.9E-40;PR00449|Transforming protein P21 ras signature|2.9E-40;PR00449|Transforming protein P21 ras signature|2.9E-40;
g2927.t1	omap3956	700267	701099	-	181	Y	Q2TA37|ARL2_BOVIN|1e-82	339|PHI:339|CLPT1|CAC41973|290576|Colletotrichumlindemuthianum|Reducedvirulence|8e-08	Y	PF00025|ADP-ribosylation factor family|6.5E-67;	PTHR11711:SF26||8.2E-86;PTHR11711||8.2E-86;	SSF52540||2.76E-50;	TIGR00231|small_GTP: small GTP-binding protein domain|2.5E-19;	-	-	PS51417|small GTPase Arf family profile.|20.651;	SM00175|Rab subfamily of small GTPases|0.0035;SM00178|Sar1p-like members of the Ras-family of small GTPases|2.8E-18;SM00177|ARF-like small GTPases; ARF, ADP-ribosylation factor|7.1E-51;	-	G3DSA:3.40.50.300||1.7E-62;	-	-	PR00328|GTP-binding SAR1 protein signature|1.9E-19;PR00328|GTP-binding SAR1 protein signature|1.9E-19;PR00328|GTP-binding SAR1 protein signature|1.9E-19;PR00328|GTP-binding SAR1 protein signature|1.9E-19;
g6646.t1	omap6937b	1291958	1292850	+	212	Y	O35509|RB11B_RAT|1e-115	339|PHI:339|CLPT1|CAC41973|290576|Colletotrichumlindemuthianum|Reducedvirulence|8e-55	Y	PF00071|Ras family|3.3E-63;	PTHR24073||2.1E-140;PTHR24073:SF87||2.1E-140;	SSF52540||4.77E-60;	TIGR00231|small_GTP: small GTP-binding protein domain|8.6E-43;	-	-	PS51419|small GTPase Rab1 family profile.|36.173;	SM00173|Ras subfamily of RAS small GTPases|3.7E-28;SM00175|Rab subfamily of small GTPases|5.6E-113;SM00176|Ran (Ras-related nuclear proteins) /TC4 subfamily of small GTPases|6.9E-7;SM00174|Rho (Ras homology) subfamily of Ras-like small GTPases|5.5E-12;	-	G3DSA:3.40.50.300||1.2E-74;	-	-	PR00449|Transforming protein P21 ras signature|4.2E-42;PR00449|Transforming protein P21 ras signature|4.2E-42;PR00449|Transforming protein P21 ras signature|4.2E-42;PR00449|Transforming protein P21 ras signature|4.2E-42;PR00449|Transforming protein P21 ras signature|4.2E-42;
g7012.t1	omap49267a	933689	934973	+	370	Y	-	404|PHI:404|PTH11|AAD30436|318829|Magnaportheoryzae|Reducedvirulence|1e-22	Y	-	PTHR33048||4.5E-62;	-	-	-	-	-	-	-	-	-	-	-
g4084.t1	omap3956	4928554	4930098	-	461		-	404|PHI:404|PTH11|AAD30436|318829|Magnaportheoryzae|Reducedvirulence|1e-26	Y	PF05730|CFEM domain|9.4E-13;	PTHR33048:SF34||1.1E-121;PTHR33048||1.1E-121;	-	-	-	-	-	SM00747||9.8E-4;	-	-	-	-	-
g6287.t1	omap6937a	1469203	1471545	+	631		-	404|PHI:404|PTH11|AAD30436|318829|Magnaportheoryzae|Reducedvirulence|2e-11	Y	-	PTHR33048||5.5E-60;PTHR33048:SF4||5.5E-60;	-	-	-	-	-	-	-	-	-	-	-
g5028.t1	omap6908	3248769	3250261	-	399		-	404|PHI:404|PTH11|AAD30436|318829|Magnaportheoryzae|Reducedvirulence|2e-32	Y	PF05730|CFEM domain|2.1E-10;	PTHR33048||3.6E-105;PTHR33048:SF37||3.6E-105;	-	-	-	-	-	-	-	-	-	-	-
g5216.t1	omap2018	26773	28622	+	545		-	404|PHI:404|PTH11|AAD30436|318829|Magnaportheoryzae|Reducedvirulence|2e-33	Y	PF05730|CFEM domain|1.3E-13;	PTHR33048:SF34||2.1E-97;PTHR33048||2.1E-97;	-	-	-	-	-	SM00747||3.1E-10;	-	-	-	-	-
g239.t1	omap49267b	980375	981967	+	410		-	404|PHI:404|PTH11|AAD30436|318829|Magnaportheoryzae|Reducedvirulence|3e-18	Y	-	PTHR33048||1.4E-80;PTHR33048:SF46||1.4E-80;	-	-	-	-	-	-	-	-	-	-	-
g6317.t1	omap6937a	1580979	1582503	+	420		-	404|PHI:404|PTH11|AAD30436|318829|Magnaportheoryzae|Reducedvirulence|3e-27	Y	-	PTHR33048:SF37||2.8E-86;PTHR33048||2.8E-86;	-	-	-	-	-	-	-	-	-	-	-
g2419.t1	omap49267b	8762120	8763353	+	325	Y	-	404|PHI:404|PTH11|AAD30436|318829|Magnaportheoryzae|Reducedvirulence|4e-31	Y	-	PTHR33048||2.4E-74;	-	-	-	-	-	-	-	-	-	-	-
g3826.t1	omap3956	3990897	3992563	-	452		-	404|PHI:404|PTH11|AAD30436|318829|Magnaportheoryzae|Reducedvirulence|4e-35	Y	-	PTHR33048||6.4E-86;PTHR33048:SF37||6.4E-86;	-	-	-	-	-	-	-	-	-	-	-
g6454.t1	omap6937b	491764	493441	+	484		-	404|PHI:404|PTH11|AAD30436|318829|Magnaportheoryzae|Reducedvirulence|4e-36	Y	PF05730|CFEM domain|8.0E-8;	PTHR33048||3.0E-102;PTHR33048:SF37||3.0E-102;	-	-	-	-	-	-	-	-	-	-	-
g7059.t1	omap49267a	1095141	1096802	+	431		-	404|PHI:404|PTH11|AAD30436|318829|Magnaportheoryzae|Reducedvirulence|8e-26	Y	PF05730|CFEM domain|2.2E-9;	PTHR33048||4.0E-84;PTHR33048:SF37||4.0E-84;	-	-	-	-	-	SM00747||0.001;	-	-	-	-	-
g4391.t1	omap6908	986176	987968	-	516		Q4HW67|DHH1_GIBZE|0	423|PHI:423|VAD1|AAV41010|5207|Cryptococcusneoformans|Reducedvirulence|0.0	Y	PF00270|DEAD/DEAH box helicase|4.3E-44;PF00271|Helicase conserved C-terminal domain|1.2E-27;	PTHR24031||0.0;PTHR24031:SF76||0.0;	SSF52540||6.59E-68;	-	-	PS00039|DEAD-box subfamily ATP-dependent helicases signature.|-;	PS51195|DEAD-box RNA helicase Q motif profile.|9.785;PS51194|Superfamilies 1 and 2 helicase C-terminal domain profile.|22.619;PS51192|Superfamilies 1 and 2 helicase ATP-binding type-1 domain profile.|29.742;	SM00490|helicase superfamily c-terminal domain|8.4E-29;SM00487|DEAD-like helicases superfamily|7.4E-55;	-	G3DSA:3.40.50.300||5.6E-72;G3DSA:3.40.50.300||6.0E-48;	-	-	-
g3379.t1	omap3956	2478372	2480073	+	502		Q4HY71|DBP5_GIBZE|0	423|PHI:423|VAD1|AAV41010|5207|Cryptococcusneoformans|Reducedvirulence|1e-48	Y	PF00270|DEAD/DEAH box helicase|3.2E-33;PF00271|Helicase conserved C-terminal domain|1.8E-25;	PTHR24031||4.5E-178;PTHR24031:SF284||4.5E-178;	SSF52540||3.7E-54;	-	-	PS00039|DEAD-box subfamily ATP-dependent helicases signature.|-;	PS51195|DEAD-box RNA helicase Q motif profile.|9.633;PS51194|Superfamilies 1 and 2 helicase C-terminal domain profile.|19.96;PS51192|Superfamilies 1 and 2 helicase ATP-binding type-1 domain profile.|24.511;	SM00490|helicase superfamily c-terminal domain|4.7E-28;SM00487|DEAD-like helicases superfamily|2.0E-37;	-	G3DSA:3.40.50.300||8.2E-58;G3DSA:3.40.50.300||3.0E-42;	-	-	-
g2742.t1	omap3956	1873	3483	+	536		Q4I662|DBP8_GIBZE|0	423|PHI:423|VAD1|AAV41010|5207|Cryptococcusneoformans|Reducedvirulence|2e-57	Y	PF00271|Helicase conserved C-terminal domain|7.1E-30;PF00270|DEAD/DEAH box helicase|5.9E-40;	PTHR24031:SF256||8.5E-220;PTHR24031||8.5E-220;	SSF52540||1.16E-66;	-	-	PS00039|DEAD-box subfamily ATP-dependent helicases signature.|-;	PS51192|Superfamilies 1 and 2 helicase ATP-binding type-1 domain profile.|26.152;PS51195|DEAD-box RNA helicase Q motif profile.|10.329;PS51194|Superfamilies 1 and 2 helicase C-terminal domain profile.|22.275;	SM00490|helicase superfamily c-terminal domain|5.1E-35;SM00487|DEAD-like helicases superfamily|3.3E-41;	-	G3DSA:3.40.50.300||3.9E-67;G3DSA:3.40.50.300||5.1E-49;	-	-	-
g574.t1	omap49267b	2064720	2066679	+	629		Q4HVW2|SPB4_GIBZE|0	423|PHI:423|VAD1|AAV41010|5207|Cryptococcusneoformans|Reducedvirulence|3e-28	Y	PF13959|Domain of unknown function (DUF4217)|8.2E-21;PF00270|DEAD/DEAH box helicase|1.2E-36;PF00271|Helicase conserved C-terminal domain|2.9E-23;	PTHR24031||3.0E-234;PTHR24031||3.0E-234;PTHR24031:SF2||3.0E-234;PTHR24031:SF2||3.0E-234;	SSF52540||7.97E-5;SSF52540||1.54E-51;	-	-	PS00039|DEAD-box subfamily ATP-dependent helicases signature.|-;	PS51195|DEAD-box RNA helicase Q motif profile.|8.538;PS51192|Superfamilies 1 and 2 helicase ATP-binding type-1 domain profile.|25.234;PS51194|Superfamilies 1 and 2 helicase C-terminal domain profile.|19.313;	SM00487|DEAD-like helicases superfamily|2.5E-39;SM00490|helicase superfamily c-terminal domain|4.8E-24;	Coil||-;	G3DSA:3.40.50.300||2.4E-38;G3DSA:3.40.50.300||3.5E-62;	-	-	-
g1569.t1	omap49267b	5666350	5668275	+	576		Q4IEK8|HAS1_GIBZE|0	423|PHI:423|VAD1|AAV41010|5207|Cryptococcusneoformans|Reducedvirulence|3e-43	Y	PF13959|Domain of unknown function (DUF4217)|5.1E-19;PF00271|Helicase conserved C-terminal domain|3.2E-23;PF00270|DEAD/DEAH box helicase|9.7E-47;	PTHR24031||0.0;PTHR24031:SF301||0.0;	SSF52540||2.57E-63;SSF52540||2.41E-43;	-	-	PS00039|DEAD-box subfamily ATP-dependent helicases signature.|-;	PS51194|Superfamilies 1 and 2 helicase C-terminal domain profile.|19.477;PS51195|DEAD-box RNA helicase Q motif profile.|11.273;PS51192|Superfamilies 1 and 2 helicase ATP-binding type-1 domain profile.|30.704;	SM00490|helicase superfamily c-terminal domain|3.6E-21;SM00487|DEAD-like helicases superfamily|1.6E-56;	Coil||-;	G3DSA:3.40.50.300||8.1E-74;G3DSA:3.40.50.300||3.4E-42;	-	-	-
g1429.t1	omap49267b	5187315	5188861	-	397		Q7RV88|IF4A_NEUCR|0	423|PHI:423|VAD1|AAV41010|5207|Cryptococcusneoformans|Reducedvirulence|6e-90	Y	PF00271|Helicase conserved C-terminal domain|2.6E-30;PF00270|DEAD/DEAH box helicase|3.5E-46;	PTHR24031:SF84||4.2E-283;PTHR24031||4.2E-283;	SSF52540||2.61E-77;	-	-	PS00039|DEAD-box subfamily ATP-dependent helicases signature.|-;	PS51194|Superfamilies 1 and 2 helicase C-terminal domain profile.|27.568;PS51195|DEAD-box RNA helicase Q motif profile.|10.761;PS51192|Superfamilies 1 and 2 helicase ATP-binding type-1 domain profile.|31.22;	SM00487|DEAD-like helicases superfamily|1.1E-60;SM00490|helicase superfamily c-terminal domain|1.7E-34;	-	G3DSA:3.40.50.300||3.6E-58;G3DSA:3.40.50.300||4.7E-76;	-	-	-
g3888.t1	omap3956	4219320	4221849	-	811		Q4IAS1|DBP4_GIBZE|0	423|PHI:423|VAD1|AAV41010|5207|Cryptococcusneoformans|Reducedvirulence|7e-43	Y	PF13959|Domain of unknown function (DUF4217)|1.2E-21;PF00270|DEAD/DEAH box helicase|1.3E-46;PF00271|Helicase conserved C-terminal domain|4.9E-24;	PTHR24031||5.9E-298;PTHR24031||5.9E-298;PTHR24031:SF54||5.9E-298;PTHR24031:SF54||5.9E-298;	SSF52540||4.03E-63;	-	-	PS00039|DEAD-box subfamily ATP-dependent helicases signature.|-;	PS51194|Superfamilies 1 and 2 helicase C-terminal domain profile.|19.407;PS51195|DEAD-box RNA helicase Q motif profile.|9.026;PS51192|Superfamilies 1 and 2 helicase ATP-binding type-1 domain profile.|29.585;	SM00490|helicase superfamily c-terminal domain|7.2E-23;SM00487|DEAD-like helicases superfamily|5.2E-56;	Coil||-;Coil||-;	G3DSA:3.40.50.300||1.9E-74;G3DSA:3.40.50.300||2.1E-42;	-	-	-
g5601.t1	omap2018	1881042	1883045	+	436		A4RBS3|SUB2_MAGO7|0	423|PHI:423|VAD1|AAV41010|5207|Cryptococcusneoformans|Reducedvirulence|9e-66	Y	PF00271|Helicase conserved C-terminal domain|1.2E-25;PF00270|DEAD/DEAH box helicase|3.8E-37;	PTHR24031:SF75||1.5E-260;PTHR24031:SF75||1.5E-260;PTHR24031||1.5E-260;PTHR24031||1.5E-260;	SSF52540||9.67E-65;	-	-	-	PS51192|Superfamilies 1 and 2 helicase ATP-binding type-1 domain profile.|23.687;PS51195|DEAD-box RNA helicase Q motif profile.|10.065;PS51194|Superfamilies 1 and 2 helicase C-terminal domain profile.|22.041;	SM00490|helicase superfamily c-terminal domain|2.8E-29;SM00487|DEAD-like helicases superfamily|6.8E-48;	-	G3DSA:3.40.50.300||6.7E-73;G3DSA:3.40.50.300||1.0E-47;	-	-	-
g1008.t1	omap49267b	3686501	3687963	+	447		Q4IAA0|FAL1_GIBZE|0	423|PHI:423|VAD1|AAV41010|5207|Cryptococcusneoformans|Reducedvirulence|9e-90	Y	PF00270|DEAD/DEAH box helicase|5.0E-42;PF00271|Helicase conserved C-terminal domain|1.2E-32;	PTHR24031:SF313||4.7E-278;PTHR24031||4.7E-278;	SSF52540||3.17E-74;	-	-	PS00039|DEAD-box subfamily ATP-dependent helicases signature.|-;	PS51195|DEAD-box RNA helicase Q motif profile.|9.186;PS51192|Superfamilies 1 and 2 helicase ATP-binding type-1 domain profile.|28.692;PS51194|Superfamilies 1 and 2 helicase C-terminal domain profile.|27.917;	SM00490|helicase superfamily c-terminal domain|4.1E-36;SM00487|DEAD-like helicases superfamily|7.3E-55;	-	G3DSA:3.40.50.300||1.9E-58;G3DSA:3.40.50.300||4.5E-71;	-	-	-
fg4987.t1	omap6908	1141379	1141896	+	145	Y	Q9LSF8|C82G1_ARATH|1e-09	438|PHI:438|BcBOT1(related:CND5)|AAQ16576|40559|Botrytiscinerea|Reducedvirulence|1e-07	Y	PF00067|Cytochrome P450|7.6E-19;	PTHR24279:SF66||8.9E-52;PTHR24279||8.9E-52;	SSF48264||7.2E-23;	-	-	PS00086|Cytochrome P450 cysteine heme-iron ligand signature.|-;	-	-	-	G3DSA:1.10.630.10||7.4E-25;	-	-	-
g2938.t1	omap3956	731339	732706	-	455		Q9Y8G7|C505_FUSOX|2e-86	438|PHI:438|BcBOT1(related:CND5)|AAQ16576|40559|Botrytiscinerea|Reducedvirulence|2e-16	Y	PF00067|Cytochrome P450|1.6E-54;	PTHR24305:SF74||1.7E-81;PTHR24305||1.7E-81;	SSF48264||2.23E-80;	-	-	PS00086|Cytochrome P450 cysteine heme-iron ligand signature.|-;	-	-	-	G3DSA:1.10.630.10||2.0E-85;	-	-	PR00463|E-class P450 group I signature|2.5E-19;PR00463|E-class P450 group I signature|2.5E-19;PR00463|E-class P450 group I signature|2.5E-19;PR00463|E-class P450 group I signature|2.5E-19;PR00463|E-class P450 group I signature|2.5E-19;
g7170.t1	omap6109	37053	39045	-	515		Q12612|TRI4_FUSSP|3e-65	438|PHI:438|BcBOT1(related:CND5)|AAQ16576|40559|Botrytiscinerea|Reducedvirulence|2e-56	Y	PF00067|Cytochrome P450|3.9E-45;	PTHR24305:SF68||2.5E-125;PTHR24305||2.5E-125;	SSF48264||5.63E-69;	-	-	PS00086|Cytochrome P450 cysteine heme-iron ligand signature.|-;	-	-	-	G3DSA:1.10.630.10||5.6E-74;	-	-	PR00385|P450 superfamily signature|5.0E-6;PR00385|P450 superfamily signature|5.0E-6;PR00385|P450 superfamily signature|5.0E-6;PR00385|P450 superfamily signature|5.0E-6;PR00463|E-class P450 group I signature|4.2E-10;PR00463|E-class P450 group I signature|4.2E-10;PR00463|E-class P450 group I signature|4.2E-10;PR00463|E-class P450 group I signature|4.2E-10;
g57.t1	omap49267b	274916	276822	-	516		Q12608|STCB_EMENI|6e-42	438|PHI:438|BcBOT1(related:CND5)|AAQ16576|40559|Botrytiscinerea|Reducedvirulence|3e-22	Y	PF00067|Cytochrome P450|2.2E-46;	PTHR24305:SF62||1.1E-184;PTHR24305||1.1E-184;	SSF48264||8.77E-65;	-	-	-	-	-	-	G3DSA:1.10.630.10||3.7E-70;	-	-	PR00463|E-class P450 group I signature|8.3E-14;PR00463|E-class P450 group I signature|8.3E-14;PR00463|E-class P450 group I signature|8.3E-14;PR00463|E-class P450 group I signature|8.3E-14;PR00463|E-class P450 group I signature|8.3E-14;PR00385|P450 superfamily signature|5.4E-8;PR00385|P450 superfamily signature|5.4E-8;PR00385|P450 superfamily signature|5.4E-8;PR00385|P450 superfamily signature|5.4…
g5117.t1	omap6908	3554179	3556185	-	511		Q64464|CP3AD_MOUSE|5e-34	438|PHI:438|BcBOT1(related:CND5)|AAQ16576|40559|Botrytiscinerea|Reducedvirulence|3e-25	Y	PF00067|Cytochrome P450|3.4E-62;	PTHR24305||4.4E-95;	SSF48264||1.83E-87;	-	-	PS00086|Cytochrome P450 cysteine heme-iron ligand signature.|-;	-	-	-	G3DSA:1.10.630.10||1.0E-94;	-	-	PR00463|E-class P450 group I signature|7.9E-18;PR00463|E-class P450 group I signature|7.9E-18;PR00463|E-class P450 group I signature|7.9E-18;PR00463|E-class P450 group I signature|7.9E-18;PR00463|E-class P450 group I signature|7.9E-18;PR00463|E-class P450 group I signature|7.9E-18;PR00385|P450 superfamily signature|3.7E-8;PR00385|P450 superfamily signature|3.7E-8;PR00385|P450 superfamily signatur…
g5693.t1	omap2018	2210291	2212477	-	560		Q12612|TRI4_FUSSP|4e-74	438|PHI:438|BcBOT1(related:CND5)|AAQ16576|40559|Botrytiscinerea|Reducedvirulence|3e-61	Y	PF00067|Cytochrome P450|7.3E-46;	PTHR24305||1.1E-158;PTHR24305:SF60||1.1E-158;	SSF48264||6.68E-73;	-	-	PS00086|Cytochrome P450 cysteine heme-iron ligand signature.|-;	-	-	-	G3DSA:1.10.630.10||1.4E-72;	-	-	PR00465|E-class P450 group IV signature|6.7E-11;PR00465|E-class P450 group IV signature|6.7E-11;PR00465|E-class P450 group IV signature|6.7E-11;PR00465|E-class P450 group IV signature|6.7E-11;PR00465|E-class P450 group IV signature|6.7E-11;PR00385|P450 superfamily signature|3.2E-6;PR00385|P450 superfamily signature|3.2E-6;PR00385|P450 superfamily signature|3.2E-6;PR00385|P450 superfamily signatur…
fg4233.t1	omap3956	3849081	3851566	-	454		-	441|PHI:441|BTP1|CAE55153|40559|Botrytiscinerea|Reducedvirulence|1e-10	Y	-	PTHR33048||5.8E-17;PTHR33048||5.8E-17;	-	-	-	-	-	-	-	-	-	-	-
g1612.t1	omap49267b	5835780	5838837	-	987		P11551|FUCP_ECOLI|1e-13	441|PHI:441|BTP1|CAE55153|40559|Botrytiscinerea|Reducedvirulence|2e-17	Y	-	PTHR23514||4.1E-176;PTHR23514:SF5||4.1E-176;PTHR23514:SF5||4.1E-176;PTHR23514||4.1E-176;	SSF103473||1.05E-31;	-	-	-	-	-	-	G3DSA:1.20.1250.20||1.6E-12;G3DSA:1.20.1250.20||2.7E-9;	-	-	-
g4643.t1	omap6908	1971825	1973364	-	400		-	441|PHI:441|BTP1|CAE55153|40559|Botrytiscinerea|Reducedvirulence|3e-07	Y	-	PTHR33048:SF2||5.2E-100;PTHR33048||5.2E-100;	-	-	-	-	-	-	-	-	-	-	-
g711.t1	omap49267b	2590917	2592151	+	359	Y	-	441|PHI:441|BTP1|CAE55153|40559|Botrytiscinerea|Reducedvirulence|4e-08	Y	-	PTHR33048||5.6E-70;	-	-	-	-	-	-	-	-	-	-	-
g2450.t1	omap49267b	8881000	8882297	-	365	Y	-	441|PHI:441|BTP1|CAE55153|40559|Botrytiscinerea|Reducedvirulence|6e-18	Y	-	PTHR33048:SF46||1.6E-71;PTHR33048||1.6E-71;	-	-	-	-	-	-	-	-	-	-	-
g5913.t1	omap6937a	190841	193743	+	925		Q86Z98|KINH_GIBMO|0	465|PHI:465|KIN2|AAB63337|5270|Ustilagomaydis|Reducedvirulence|0.0	Y	PF00225|Kinesin motor domain|6.7E-114;	PTHR24115||0.0;PTHR24115||0.0;PTHR24115:SF9||0.0;PTHR24115:SF9||0.0;	SSF52540||9.66E-126;	-	-	PS00411|Kinesin motor domain signature.|-;	PS50067|Kinesin motor domain profile.|129.494;	SM00129|Kinesin motor, catalytic domain. ATPase.|8.3E-185;	Coil||-;Coil||-;Coil||-;Coil||-;Coil||-;Coil||-;Coil||-;Coil||-;Coil||-;	G3DSA:3.40.850.10||5.3E-131;	-	-	PR00380|Kinesin heavy chain signature|5.9E-43;PR00380|Kinesin heavy chain signature|5.9E-43;PR00380|Kinesin heavy chain signature|5.9E-43;PR00380|Kinesin heavy chain signature|5.9E-43;
g6881.t1	omap49267a	475079	477815	-	837		Q1MTQ7|KLP9_SCHPO|2e-29	465|PHI:465|KIN2|AAB63337|5270|Ustilagomaydis|Reducedvirulence|1e-16	Y	PF00225|Kinesin motor domain|9.0E-53;	PTHR24115||2.6E-129;PTHR24115||2.6E-129;PTHR24115:SF505||2.6E-129;PTHR24115||2.6E-129;PTHR24115:SF505||2.6E-129;PTHR24115:SF505||2.6E-129;	SSF52540||3.93E-64;SSF52540||3.93E-64;	-	-	PS00411|Kinesin motor domain signature.|-;	PS50067|Kinesin motor domain profile.|44.365;	SM00129|Kinesin motor, catalytic domain. ATPase.|1.5E-24;	Coil||-;Coil||-;	G3DSA:3.40.850.10||4.3E-77;G3DSA:3.40.850.10||4.3E-77;	-	-	PR00380|Kinesin heavy chain signature|6.8E-6;PR00380|Kinesin heavy chain signature|6.8E-6;
g3235.t1	omap3956	1775942	1781450	+	1770		Q2VIQ3|KIF4B_HUMAN|6e-73	465|PHI:465|KIN2|AAB63337|5270|Ustilagomaydis|Reducedvirulence|1e-52	Y	PF00225|Kinesin motor domain|5.8E-91;	PTHR24115||3.7E-269;PTHR24115||3.7E-269;PTHR24115||3.7E-269;PTHR24115||3.7E-269;PTHR24115||3.7E-269;PTHR24115:SF431||3.7E-269;PTHR24115:SF431||3.7E-269;PTHR24115:SF431||3.7E-269;PTHR24115:SF431||3.7E-269;PTHR24115:SF431||3.7E-269;PTHR24115:SF431||3.7E-269;PTHR24115:SF431||3.7E-269;PTHR24115||3.7E-269;PTHR24115||3.7E-269;	SSF52540||2.23E-98;SSF52540||2.23E-98;	-	-	PS00411|Kinesin motor domain signature.|-;	PS50067|Kinesin motor domain profile.|97.389;	SM00129|Kinesin motor, catalytic domain. ATPase.|2.3E-116;	Coil||-;Coil||-;Coil||-;Coil||-;Coil||-;Coil||-;Coil||-;Coil||-;Coil||-;Coil||-;Coil||-;Coil||-;Coil||-;Coil||-;Coil||-;Coil||-;	G3DSA:3.40.850.10||4.7E-104;	-	-	PR00380|Kinesin heavy chain signature|1.6E-26;PR00380|Kinesin heavy chain signature|1.6E-26;PR00380|Kinesin heavy chain signature|1.6E-26;
g1698.t1	omap49267b	6157744	6161125	-	1043		O59751|KLP6_SCHPO|1e-159	465|PHI:465|KIN2|AAB63337|5270|Ustilagomaydis|Reducedvirulence|2e-62	Y	PF00225|Kinesin motor domain|8.3E-115;	PTHR24115:SF372||9.4E-208;PTHR24115||9.4E-208;PTHR24115||9.4E-208;PTHR24115||9.4E-208;PTHR24115:SF372||9.4E-208;PTHR24115:SF372||9.4E-208;	SSF52540||1.37E-115;SSF52540||1.37E-115;	-	-	PS00411|Kinesin motor domain signature.|-;	PS50067|Kinesin motor domain profile.|119.395;	SM00129|Kinesin motor, catalytic domain. ATPase.|9.0E-159;	Coil||-;	G3DSA:3.40.850.10||1.8E-127;	-	-	PR00380|Kinesin heavy chain signature|6.6E-35;PR00380|Kinesin heavy chain signature|6.6E-35;PR00380|Kinesin heavy chain signature|6.6E-35;PR00380|Kinesin heavy chain signature|6.6E-35;
g3021.t1	omap3956	1004556	1009794	+	1719		Q17BU3|KIF1A_AEDAE|0	465|PHI:465|KIN2|AAB63337|5270|Ustilagomaydis|Reducedvirulence|3e-58	Y	PF12423|Kinesin protein 1B|3.0E-6;PF12473|Kinesin protein|1.4E-48;PF00225|Kinesin motor domain|3.4E-109;PF16183|Kinesin-associated|4.4E-31;	PTHR24115||0.0;PTHR24115:SF521||0.0;PTHR24115:SF521||0.0;PTHR24115||0.0;PTHR24115||0.0;PTHR24115||0.0;PTHR24115:SF521||0.0;PTHR24115:SF521||0.0;	SSF52540||1.1E-123;SSF49879||2.73E-23;SSF50729||8.15E-8;SSF50729||8.15E-8;	-	-	PS00411|Kinesin motor domain signature.|-;	PS50067|Kinesin motor domain profile.|121.947;PS50003|PH domain profile.|8.716;	SM00233|Pleckstrin homology domain.|7.0E-8;SM00129|Kinesin motor, catalytic domain. ATPase.|1.3E-170;	Coil||-;Coil||-;Coil||-;	G3DSA:2.30.29.30||8.6E-6;G3DSA:2.30.29.30||8.6E-6;G3DSA:3.40.850.10||7.4E-140;G3DSA:2.60.200.20||9.9E-13;	-	-	PR00380|Kinesin heavy chain signature|4.2E-40;PR00380|Kinesin heavy chain signature|4.2E-40;PR00380|Kinesin heavy chain signature|4.2E-40;PR00380|Kinesin heavy chain signature|4.2E-40;
g247.t1	omap49267b	1007715	1009597	+	604		O35071|KIF1C_MOUSE|1e-111	465|PHI:465|KIN2|AAB63337|5270|Ustilagomaydis|Reducedvirulence|3e-61	Y	PF00225|Kinesin motor domain|5.0E-111;	PTHR24115||2.7E-236;PTHR24115||2.7E-236;PTHR24115:SF458||2.7E-236;PTHR24115:SF458||2.7E-236;	SSF52540||5.91E-120;	-	-	PS00411|Kinesin motor domain signature.|-;	PS50067|Kinesin motor domain profile.|118.412;	SM00129|Kinesin motor, catalytic domain. ATPase.|6.5E-166;	Coil||-;	G3DSA:3.40.850.10||4.3E-137;	-	-	PR00380|Kinesin heavy chain signature|2.0E-40;PR00380|Kinesin heavy chain signature|2.0E-40;PR00380|Kinesin heavy chain signature|2.0E-40;PR00380|Kinesin heavy chain signature|2.0E-40;
g5456.t1	omap2018	920749	924363	+	1151		P17120|BIMC_EMENI|0	465|PHI:465|KIN2|AAB63337|5270|Ustilagomaydis|Reducedvirulence|3e-68	Y	PF13931|Kinesin-associated microtubule-binding|1.4E-7;PF00225|Kinesin motor domain|6.8E-110;	PTHR24115||0.0;PTHR24115||0.0;PTHR24115:SF105||0.0;PTHR24115:SF105||0.0;	SSF52540||1.02E-111;	-	-	PS00411|Kinesin motor domain signature.|-;	PS50067|Kinesin motor domain profile.|108.82;	SM00129|Kinesin motor, catalytic domain. ATPase.|2.0E-167;	Coil||-;Coil||-;Coil||-;Coil||-;	G3DSA:3.40.850.10||2.5E-121;	-	-	PR00380|Kinesin heavy chain signature|2.0E-41;PR00380|Kinesin heavy chain signature|2.0E-41;PR00380|Kinesin heavy chain signature|2.0E-41;PR00380|Kinesin heavy chain signature|2.0E-41;
g4341.t1	omap6908	802445	805665	+	824		P28739|KLPA_EMENI|0	465|PHI:465|KIN2|AAB63337|5270|Ustilagomaydis|Reducedvirulence|4e-64	Y	PF00225|Kinesin motor domain|9.7E-106;	PTHR24115||3.7E-162;PTHR24115||3.7E-162;	SSF52540||2.92E-113;	-	-	PS00411|Kinesin motor domain signature.|-;	PS50067|Kinesin motor domain profile.|104.392;	SM00129|Kinesin motor, catalytic domain. ATPase.|2.8E-157;	Coil||-;Coil||-;Coil||-;Coil||-;	G3DSA:3.40.850.10||8.0E-114;	-	-	PR00380|Kinesin heavy chain signature|5.8E-39;PR00380|Kinesin heavy chain signature|5.8E-39;PR00380|Kinesin heavy chain signature|5.8E-39;PR00380|Kinesin heavy chain signature|5.8E-39;
g7723.t1	omap46104	62382	64776	-	727		Q3V300|KIF22_MOUSE|3e-66	465|PHI:465|KIN2|AAB63337|5270|Ustilagomaydis|Reducedvirulence|7e-36	Y	PF00225|Kinesin motor domain|5.8E-79;	PTHR24115||2.3E-195;PTHR24115||2.3E-195;PTHR24115||2.3E-195;PTHR24115||2.3E-195;PTHR24115:SF485||2.3E-195;PTHR24115:SF485||2.3E-195;PTHR24115:SF485||2.3E-195;PTHR24115:SF485||2.3E-195;	SSF52540||1.4E-86;	-	-	-	PS50067|Kinesin motor domain profile.|74.862;	SM00129|Kinesin motor, catalytic domain. ATPase.|1.3E-82;	Coil||-;Coil||-;	G3DSA:3.40.850.10||1.1E-95;	-	-	PR00380|Kinesin heavy chain signature|1.6E-23;PR00380|Kinesin heavy chain signature|1.6E-23;PR00380|Kinesin heavy chain signature|1.6E-23;PR00380|Kinesin heavy chain signature|1.6E-23;
g5906.t1	omap6937a	168338	170819	-	494		E3QJV4|MEP1_COLGM|9e-45	479|PHI:479|MEP1|AAQ07436|199306|Coccidioidesposadasii|Reducedvirulence|1e-39	Y	PF05572|Pregnancy-associated plasma protein-A|9.7E-11;PF08507|COPI associated protein|4.3E-28;	PTHR28128:SF1||2.5E-40;PTHR28128||2.5E-40;	SSF55486||1.63E-15;	-	-	-	-	-	-	G3DSA:3.40.390.10||3.7E-7;	-	-	-
g656.t1	omap49267b	2385236	2386131	-	276	Y	E3QKH9|MEP2_COLGM|8e-15	479|PHI:479|MEP1|AAQ07436|199306|Coccidioidesposadasii|Reducedvirulence|2e-11	Y	PF05572|Pregnancy-associated plasma protein-A|6.7E-9;	-	SSF55486||6.83E-11;	-	-	-	-	-	-	G3DSA:3.40.390.10||2.7E-5;	-	-	-
g6818.t1	omap49267a	82006	83420	+	432		C5P3X6|MEP1_COCP7|3e-56	479|PHI:479|MEP1|AAQ07436|199306|Coccidioidesposadasii|Reducedvirulence|3e-58	Y	PF05572|Pregnancy-associated plasma protein-A|4.0E-14;	PTHR19325:SF359||4.4E-32;PTHR19325||4.4E-32;	SSF55486||9.96E-11;	-	-	-	-	-	-	G3DSA:3.40.390.10||2.9E-4;G3DSA:3.40.390.10||2.9E-4;	-	-	-
g1564.t1	omap49267b	5654367	5655391	-	301	Y	D4DIV0|MEP7_TRIVH|5e-47	479|PHI:479|MEP1|AAQ07436|199306|Coccidioidesposadasii|Reducedvirulence|6e-41	Y	PF05572|Pregnancy-associated plasma protein-A|1.0E-14;	PTHR19325:SF359||1.4E-28;PTHR19325||1.4E-28;	SSF55486||1.32E-16;	-	-	-	-	-	-	G3DSA:3.40.390.10||1.7E-6;	-	-	-
g2327.t1	omap49267b	8408034	8409253	-	367	Y	A4RGT4|MEP1_MAGO7|7e-35	479|PHI:479|MEP1|AAQ07436|199306|Coccidioidesposadasii|Reducedvirulence|9e-30	Y	PF05572|Pregnancy-associated plasma protein-A|8.9E-8;	PTHR19325||2.3E-16;PTHR19325:SF359||2.3E-16;	SSF55486||2.35E-11;	-	-	-	-	-	-	G3DSA:3.40.390.10||1.5E-5;	-	-	-
g2819.t1	omap3956	275974	277068	+	364	Y	P13810|E2AA_ECOLX|2e-17	698|PHI:698|CtxA|AAF94614|243277|Vibriocholerae|Reducedvirulence|2e-15	Y	PF01375|Heat-labile enterotoxin alpha chain|1.5E-33;	-	SSF56399||1.58E-32;	-	-	-	-	-	-	G3DSA:3.90.210.10||1.8E-59;	-	-	PR00771|Heat-labile enterotoxin A chain signature|1.3E-6;PR00771|Heat-labile enterotoxin A chain signature|1.3E-6;PR00771|Heat-labile enterotoxin A chain signature|1.3E-6;
g6833.t1	omap49267a	243810	245789	+	659		-	698|PHI:698|CtxA|AAF94614|243277|Vibriocholerae|Reducedvirulence|4e-07	Y	PF01375|Heat-labile enterotoxin alpha chain|3.8E-7;	-	SSF56399||7.19E-11;	-	-	-	-	-	Coil||-;Coil||-;	G3DSA:3.90.210.10||2.5E-21;	-	-	-
g7949.t1	omap6931	146185	147234	-	349	Y	P01555|CHTA_VIBCH|4e-13	698|PHI:698|CtxA|AAF94614|243277|Vibriocholerae|Reducedvirulence|4e-15	Y	PF01375|Heat-labile enterotoxin alpha chain|5.4E-15;	-	SSF56399||7.19E-26;	-	-	-	-	-	-	G3DSA:3.90.210.10||1.7E-37;	-	-	PR00771|Heat-labile enterotoxin A chain signature|3.5E-9;PR00771|Heat-labile enterotoxin A chain signature|3.5E-9;
g7169.t1	omap6109	25185	28094	-	969		A2PU44|CHELT_VIBCL|1e-10	698|PHI:698|CtxA|AAF94614|243277|Vibriocholerae|Reducedvirulence|7e-10	Y	PF01375|Heat-labile enterotoxin alpha chain|3.8E-14;	-	SSF56399||6.26E-17;	-	-	-	-	-	-	G3DSA:3.90.210.10||3.4E-27;	-	-	PR00771|Heat-labile enterotoxin A chain signature|1.9E-6;PR00771|Heat-labile enterotoxin A chain signature|1.9E-6;
g5058.t1	omap6908	3355187	3356716	-	509		P13810|E2AA_ECOLX|1e-12	698|PHI:698|CtxA|AAF94614|243277|Vibriocholerae|Reducedvirulence|7e-14	Y	PF01375|Heat-labile enterotoxin alpha chain|4.7E-20;	-	SSF56399||8.63E-34;	-	-	-	-	-	-	G3DSA:3.90.210.10||8.7E-43;	-	-	PR00771|Heat-labile enterotoxin A chain signature|1.1E-6;PR00771|Heat-labile enterotoxin A chain signature|1.1E-6;
g496.t1	omap49267b	1829511	1831843	+	739		P43528|E2BA_ECOLX|6e-17	698|PHI:698|CtxA|AAF94614|243277|Vibriocholerae|Reducedvirulence|8e-11	Y	PF01375|Heat-labile enterotoxin alpha chain|6.6E-30;	-	SSF56399||2.8E-30;	-	-	-	-	-	-	G3DSA:3.90.210.10||1.7E-65;	-	-	PR00771|Heat-labile enterotoxin A chain signature|1.5E-7;PR00771|Heat-labile enterotoxin A chain signature|1.5E-7;PR00771|Heat-labile enterotoxin A chain signature|1.5E-7;
g964.t1	omap49267b	3542996	3544429	+	477		P13810|E2AA_ECOLX|2e-08	698|PHI:698|CtxA|AAF94614|243277|Vibriocholerae|Reducedvirulence|9e-10	Y	PF01375|Heat-labile enterotoxin alpha chain|9.9E-17;	-	SSF56399||8.63E-28;	-	-	-	-	-	-	G3DSA:3.90.210.10||1.6E-38;	-	-	-
g6880.t1	omap49267a	473623	474673	+	324	Y	P70684|PGDH_CAVPO|8e-14	784|PHI:784|MGG_00056|EDK03390|318829|Magnaportheoryzae|Reducedvirulence|2e-09	Y	PF00106|short chain dehydrogenase|3.1E-33;	PTHR24322||6.2E-57;PTHR24322||6.2E-57;PTHR24322||6.2E-57;PTHR24322:SF633||6.2E-57;PTHR24322:SF633||6.2E-57;PTHR24322:SF633||6.2E-57;	SSF51735||7.01E-47;	-	-	PS00061|Short-chain dehydrogenases/reductases family signature.|-;	-	-	-	G3DSA:3.40.50.720||3.3E-49;	-	-	PR00081|Glucose/ribitol dehydrogenase family signature|1.49E-19;PR00081|Glucose/ribitol dehydrogenase family signature|1.49E-19;PR00081|Glucose/ribitol dehydrogenase family signature|1.49E-19;PR00081|Glucose/ribitol dehydrogenase family signature|1.49E-19;
g1505.t1	omap49267b	5449819	5450825	-	299	Y	P39640|BACC_BACSU|8e-30	784|PHI:784|MGG_00056|EDK03390|318829|Magnaportheoryzae|Reducedvirulence|2e-103	Y	PF00106|short chain dehydrogenase|3.3E-43;	PTHR24322:SF648||6.1E-65;PTHR24322||6.1E-65;PTHR24322||6.1E-65;PTHR24322:SF648||6.1E-65;	SSF51735||7.3E-69;	-	-	PS00061|Short-chain dehydrogenases/reductases family signature.|-;	-	-	-	G3DSA:3.40.50.720||2.3E-72;	-	-	PR00080|Short-chain dehydrogenase/reductase (SDR) superfamily signature|1.4E-10;PR00080|Short-chain dehydrogenase/reductase (SDR) superfamily signature|1.4E-10;PR00080|Short-chain dehydrogenase/reductase (SDR) superfamily signature|1.4E-10;PR00081|Glucose/ribitol dehydrogenase family signature|2.2E-22;PR00081|Glucose/ribitol dehydrogenase family signature|2.2E-22;PR00081|Glucose/ribitol dehydroge…
g3766.t1	omap3956	3765943	3767053	-	311	Y	Q9X248|FABG_THEMA|2e-41	784|PHI:784|MGG_00056|EDK03390|318829|Magnaportheoryzae|Reducedvirulence|2e-22	Y	PF00106|short chain dehydrogenase|2.7E-46;	PTHR24322||7.7E-73;PTHR24322||7.7E-73;PTHR24322:SF319||7.7E-73;PTHR24322:SF319||7.7E-73;	SSF51735||1.11E-67;	-	-	PS00061|Short-chain dehydrogenases/reductases family signature.|-;	-	-	-	G3DSA:3.40.50.720||1.6E-72;	-	-	PR00081|Glucose/ribitol dehydrogenase family signature|6.2E-34;PR00081|Glucose/ribitol dehydrogenase family signature|6.2E-34;PR00081|Glucose/ribitol dehydrogenase family signature|6.2E-34;PR00081|Glucose/ribitol dehydrogenase family signature|6.2E-34;PR00081|Glucose/ribitol dehydrogenase family signature|6.2E-34;PR00081|Glucose/ribitol dehydrogenase family signature|6.2E-34;PR00080|Short-chain d…
g1668.t1	omap49267b	6067676	6068659	-	282	Y	Q3KPT7|BDH2_XENLA|1e-32	784|PHI:784|MGG_00056|EDK03390|318829|Magnaportheoryzae|Reducedvirulence|2e-23	Y	PF00106|short chain dehydrogenase|1.9E-44;	PTHR24322:SF330||2.5E-60;PTHR24322:SF330||2.5E-60;PTHR24322||2.5E-60;PTHR24322||2.5E-60;	SSF51735||2.67E-68;	-	-	-	-	-	-	G3DSA:3.40.50.720||7.7E-78;	-	-	PR00081|Glucose/ribitol dehydrogenase family signature|1.8E-33;PR00081|Glucose/ribitol dehydrogenase family signature|1.8E-33;PR00081|Glucose/ribitol dehydrogenase family signature|1.8E-33;PR00081|Glucose/ribitol dehydrogenase family signature|1.8E-33;PR00081|Glucose/ribitol dehydrogenase family signature|1.8E-33;PR00081|Glucose/ribitol dehydrogenase family signature|1.8E-33;PR00080|Short-chain d…
g1712.t1	omap49267b	6198549	6199433	-	294	Y	P37959|YUSZ_BACSU|4e-17	784|PHI:784|MGG_00056|EDK03390|318829|Magnaportheoryzae|Reducedvirulence|3e-07	Y	PF00106|short chain dehydrogenase|4.9E-37;	PTHR24322:SF363||5.9E-40;PTHR24322:SF363||5.9E-40;PTHR24322||5.9E-40;PTHR24322||5.9E-40;	SSF51735||1.37E-50;	-	-	-	-	-	-	G3DSA:3.40.50.720||4.9E-54;	-	-	PR00080|Short-chain dehydrogenase/reductase (SDR) superfamily signature|6.7E-6;PR00080|Short-chain dehydrogenase/reductase (SDR) superfamily signature|6.7E-6;PR00080|Short-chain dehydrogenase/reductase (SDR) superfamily signature|6.7E-6;PR00081|Glucose/ribitol dehydrogenase family signature|1.5E-13;PR00081|Glucose/ribitol dehydrogenase family signature|1.5E-13;PR00081|Glucose/ribitol dehydrogenas…
g2140.t1	omap49267b	7732172	7733214	-	306	Y	P70684|PGDH_CAVPO|3e-15	784|PHI:784|MGG_00056|EDK03390|318829|Magnaportheoryzae|Reducedvirulence|3e-13	Y	PF00106|short chain dehydrogenase|1.3E-32;	PTHR24322||3.2E-44;PTHR24322||3.2E-44;PTHR24322||3.2E-44;PTHR24322:SF633||3.2E-44;PTHR24322:SF633||3.2E-44;PTHR24322:SF633||3.2E-44;	SSF51735||1.61E-43;	-	-	-	-	-	-	G3DSA:3.40.50.720||1.3E-45;	-	-	PR00081|Glucose/ribitol dehydrogenase family signature|3.5E-17;PR00081|Glucose/ribitol dehydrogenase family signature|3.5E-17;PR00081|Glucose/ribitol dehydrogenase family signature|3.5E-17;PR00081|Glucose/ribitol dehydrogenase family signature|3.5E-17;PR00081|Glucose/ribitol dehydrogenase family signature|3.5E-17;
g3244.t1	omap3956	1882271	1883071	+	266	Y	B8H1Z0|XDH_CAUCN|1e-71	784|PHI:784|MGG_00056|EDK03390|318829|Magnaportheoryzae|Reducedvirulence|3e-27	Y	PF00106|short chain dehydrogenase|4.0E-46;	PTHR24322||5.7E-41;PTHR24322||5.7E-41;	SSF51735||1.06E-71;	-	-	-	-	-	-	G3DSA:3.40.50.720||2.7E-71;	-	-	PR00081|Glucose/ribitol dehydrogenase family signature|4.6E-35;PR00081|Glucose/ribitol dehydrogenase family signature|4.6E-35;PR00081|Glucose/ribitol dehydrogenase family signature|4.6E-35;PR00081|Glucose/ribitol dehydrogenase family signature|4.6E-35;PR00081|Glucose/ribitol dehydrogenase family signature|4.6E-35;PR00081|Glucose/ribitol dehydrogenase family signature|4.6E-35;PR00080|Short-chain d…
g5111.t1	omap6908	3537190	3538110	-	198	Y	Q937L4|CPNA_COMTE|2e-23	784|PHI:784|MGG_00056|EDK03390|318829|Magnaportheoryzae|Reducedvirulence|5e-10	Y	PF00106|short chain dehydrogenase|3.6E-22;	PTHR24322||1.1E-19;PTHR24322||1.1E-19;PTHR24322:SF242||1.1E-19;PTHR24322:SF242||1.1E-19;	SSF51735||6.05E-37;	-	-	-	-	-	-	G3DSA:3.40.50.720||2.7E-40;	-	-	PR00081|Glucose/ribitol dehydrogenase family signature|1.3E-12;PR00081|Glucose/ribitol dehydrogenase family signature|1.3E-12;PR00081|Glucose/ribitol dehydrogenase family signature|1.3E-12;PR00080|Short-chain dehydrogenase/reductase (SDR) superfamily signature|3.1E-5;PR00080|Short-chain dehydrogenase/reductase (SDR) superfamily signature|3.1E-5;PR00080|Short-chain dehydrogenase/reductase (SDR) su…
g4005.t1	omap3956	4666322	4667147	-	251	Y	P59837|RDH12_BOVIN|2e-18	784|PHI:784|MGG_00056|EDK03390|318829|Magnaportheoryzae|Reducedvirulence|8e-09	Y	PF00106|short chain dehydrogenase|6.6E-34;	PTHR24320||4.0E-43;	SSF51735||6.13E-51;	-	-	-	-	-	-	G3DSA:3.40.50.720||3.3E-56;	-	-	PR00081|Glucose/ribitol dehydrogenase family signature|1.3E-16;PR00081|Glucose/ribitol dehydrogenase family signature|1.3E-16;PR00081|Glucose/ribitol dehydrogenase family signature|1.3E-16;PR00081|Glucose/ribitol dehydrogenase family signature|1.3E-16;PR00081|Glucose/ribitol dehydrogenase family signature|1.3E-16;PR00080|Short-chain dehydrogenase/reductase (SDR) superfamily signature|4.6E-5;PR000…
g5020.t1	omap6908	3221943	3223740	+	546		Q10449|MU157_SCHPO|0	785|PHI:785|MGG_04128|EDJ99431|318829|Magnaportheoryzae|Reducedvirulence|0.0	Y	PF06824|Protein of unknown function (DUF1237)|1.9E-178;	PTHR31047:SF0||4.3E-291;PTHR31047||4.3E-291;	SSF48208||1.25E-167;	-	-	-	-	-	-	G3DSA:1.50.10.10||1.1E-178;	-	PIRSF028846||1.2E-134;	-
g4804.t1	omap6908	2488917	2491229	-	770		Q10449|MU157_SCHPO|1e-107	785|PHI:785|MGG_04128|EDJ99431|318829|Magnaportheoryzae|Reducedvirulence|2e-113	Y	PF06824|Protein of unknown function (DUF1237)|1.0E-180;	PTHR31047:SF2||0.0;PTHR31047||0.0;	SSF48208||3.5E-144;	-	-	-	-	-	Coil||-;	G3DSA:1.50.10.10||7.7E-184;	-	-	-
g5203.t1	omap6908	3831102	3832425	-	401		Q10449|MU157_SCHPO|1e-109	785|PHI:785|MGG_04128|EDJ99431|318829|Magnaportheoryzae|Reducedvirulence|4e-107	Y	PF06824|Protein of unknown function (DUF1237)|2.8E-161;	PTHR31047:SF1||1.8E-220;PTHR31047||1.8E-220;	SSF48208||7.56E-140;	-	-	-	-	-	-	G3DSA:1.50.10.10||1.5E-158;	-	PIRSF028846||1.2E-113;	-
g2355.t1	omap49267b	8497337	8499547	+	526		Q10449|MU157_SCHPO|1e-138	785|PHI:785|MGG_04128|EDJ99431|318829|Magnaportheoryzae|Reducedvirulence|5e-138	Y	PF06824|Protein of unknown function (DUF1237)|1.1E-151;	PTHR31047:SF0||1.1E-209;PTHR31047||1.1E-209;	SSF48208||1.3E-143;	-	-	-	-	-	-	G3DSA:1.50.10.10||5.2E-155;	-	PIRSF028846||2.2E-121;	-
g5204.t1	omap6908	3832468	3832824	-	118	Y	Q10449|MU157_SCHPO|3e-21	785|PHI:785|MGG_04128|EDJ99431|318829|Magnaportheoryzae|Reducedvirulence|8e-19	Y	-	PTHR31047||1.1E-30;	SSF48208||7.82E-11;	-	-	-	-	-	-	G3DSA:1.50.10.10||1.5E-9;	-	-	-
g5699.t1	omap2018	2232728	2234199	-	464		Q08268|MCH4_YEAST|4e-73	812|PHI:812|MGG_10702|EDJ94108|318829|Magnaportheoryzae|Reducedvirulence|2e-45	Y	PF07690|Major Facilitator Superfamily|8.2E-38;	PTHR11360||6.9E-122;PTHR11360:SF132||6.9E-122;	SSF103473||1.7E-65;	-	-	-	PS50850|Major facilitator superfamily (MFS) profile.|11.058;	-	-	G3DSA:1.20.1250.20||2.8E-29;G3DSA:1.20.1250.20||6.1E-15;	-	-	-
g5247.t1	omap2018	145945	147261	-	379	Y	Q08268|MCH4_YEAST|3e-28	812|PHI:812|MGG_10702|EDJ94108|318829|Magnaportheoryzae|Reducedvirulence|2e-55	Y	PF07690|Major Facilitator Superfamily|4.0E-18;	PTHR11360:SF130||4.0E-179;PTHR11360||4.0E-179;	SSF103473||4.05E-40;	-	-	-	PS50850|Major facilitator superfamily (MFS) profile.|9.974;	-	-	G3DSA:1.20.1250.20||2.5E-18;G3DSA:1.20.1250.20||6.5E-11;	-	-	-
g4751.t1	omap6908	2319750	2321219	+	489		P36032|MCH2_YEAST|3e-58	812|PHI:812|MGG_10702|EDJ94108|318829|Magnaportheoryzae|Reducedvirulence|3e-11	Y	PF07690|Major Facilitator Superfamily|9.1E-19;	PTHR11360||4.3E-182;PTHR11360:SF78||4.3E-182;	SSF103473||2.22E-59;	-	-	-	PS50850|Major facilitator superfamily (MFS) profile.|10.144;	-	-	G3DSA:1.20.1250.20||1.1E-24;G3DSA:1.20.1250.20||4.0E-17;	-	-	-
g7725.t1	omap46104	70589	72169	+	465		Q08268|MCH4_YEAST|2e-48	812|PHI:812|MGG_10702|EDJ94108|318829|Magnaportheoryzae|Reducedvirulence|3e-38	Y	PF07690|Major Facilitator Superfamily|5.8E-26;	PTHR11360:SF112||1.6E-121;PTHR11360||1.6E-121;	SSF103473||1.83E-53;	-	-	-	PS50850|Major facilitator superfamily (MFS) profile.|15.844;	-	-	G3DSA:1.20.1250.20||2.4E-17;G3DSA:1.20.1250.20||4.0E-19;	-	-	-
g5273.t1	omap2018	268828	270390	-	460		Q6GM59|MOT12_XENLA|7e-12	812|PHI:812|MGG_10702|EDJ94108|318829|Magnaportheoryzae|Reducedvirulence|6e-14	Y	-	PTHR11360:SF120||1.1E-127;PTHR11360||1.1E-127;	SSF103473||1.96E-32;	-	-	-	-	-	-	G3DSA:1.20.1250.20||1.7E-11;G3DSA:1.20.1250.20||4.1E-11;	-	-	-
g5233.t1	omap2018	87903	89261	+	452		Q08777|MCH5_YEAST|5e-37	812|PHI:812|MGG_10702|EDJ94108|318829|Magnaportheoryzae|Reducedvirulence|7e-91	Y	PF07690|Major Facilitator Superfamily|4.6E-18;	PTHR11360||3.9E-180;PTHR11360:SF125||3.9E-180;	SSF103473||5.1E-42;	-	-	-	PS50850|Major facilitator superfamily (MFS) profile.|15.142;	-	-	G3DSA:1.20.1250.20||1.0E-12;G3DSA:1.20.1250.20||1.6E-15;	-	-	-

## Sheet: PHI_267
gene	scaffold	start	end	strand	length	Below median	BLASTP	PHIBASE	PHIBASE: reduced virulence or loss of pathogenicity	Pfam	PANTHER	SUPERFAMILY	TIGRFAM	ProDom	ProSitePatterns	ProSiteProfiles	SMART	Coils	Gene3D	Hamap	PIRSF	PRINTS	Any annotation?
g334.t1	omap49267b	1300887	1306050	-	1397		Q5F364|MRP1_CHICK|1e-106	267|PHI:267|MLT1|AAD51594|5476|Candidaalbicans|Reducedvirulence|3e-43	Y	PF00005|ABC transporter|2.4E-23;PF00005|ABC transporter|1.6E-14;PF00664|ABC transporter transmembrane region|1.8E-14;PF00664|ABC transporter transmembrane region|7.9E-5;PF00664|ABC transporter transmembrane region|1.9E-14;	PTHR24223||0.0;PTHR24223:SF256||0.0;	SSF90123||9.94E-38;SSF52540||9.05E-57;SSF90123||2.09E-22;SSF52540||3.82E-41;	-	-	PS00211|ABC transporters family signature.|-;	PS50893|ATP-binding cassette, ABC transporter-type domain profile.|17.694;PS50893|ATP-binding cassette, ABC transporter-type domain profile.|17.2;PS50929|ABC transporter integral membrane type-1 fused domain profile.|22.134;PS50929|ABC transporter integral membrane type-1 fused domain profile.|20.288;	SM00382|ATPases associated with a variety of cellular activities|1.5E-7;SM00382|ATPases associated with a variety of cellular activities|1.3E-8;	-	G3DSA:1.20.1560.10||4.2E-19;G3DSA:1.20.1560.10||4.2E-18;G3DSA:1.20.1560.10||1.8E-17;G3DSA:3.40.50.300||5.1E-49;G3DSA:3.40.50.300||1.4E-56;	-	-	-
g1738.t1	omap49267b	6278105	6282769	+	1495		B2RX12|MRP3_MOUSE|5e-98	267|PHI:267|MLT1|AAD51594|5476|Candidaalbicans|Reducedvirulence|7e-43	Y	PF00005|ABC transporter|4.7E-18;PF00005|ABC transporter|8.5E-19;PF00664|ABC transporter transmembrane region|2.3E-14;	PTHR24223||0.0;PTHR24223||0.0;PTHR24223:SF257||0.0;PTHR24223:SF257||0.0;	SSF90123||8.63E-18;SSF52540||5.43E-45;SSF90123||2.88E-31;SSF52540||1.13E-35;	-	-	PS00211|ABC transporters family signature.|-;	PS50929|ABC transporter integral membrane type-1 fused domain profile.|15.772;PS50893|ATP-binding cassette, ABC transporter-type domain profile.|13.352;PS50929|ABC transporter integral membrane type-1 fused domain profile.|19.495;PS50893|ATP-binding cassette, ABC transporter-type domain profile.|18.247;	SM00382|ATPases associated with a variety of cellular activities|0.039;SM00382|ATPases associated with a variety of cellular activities|2.3E-14;	-	G3DSA:1.20.1560.10||2.6E-32;G3DSA:1.20.1560.10||1.0E-11;G3DSA:3.40.50.300||1.8E-53;G3DSA:3.40.50.300||1.1E-44;	-	-	-
g1748.t1	omap49267b	6322451	6327331	-	1447		Q10185|ABC2_SCHPO|1e-117	267|PHI:267|MLT1|AAD51594|5476|Candidaalbicans|Reducedvirulence|5e-83	Y	PF00664|ABC transporter transmembrane region|2.2E-26;PF00005|ABC transporter|3.4E-18;PF00005|ABC transporter|3.0E-26;	PTHR24223:SF257||0.0;PTHR24223||0.0;PTHR24223||0.0;PTHR24223:SF257||0.0;	SSF90123||2.09E-15;SSF52540||1.13E-42;SSF52540||7.71E-56;SSF90123||3.66E-39;	-	-	PS00211|ABC transporters family signature.|-;PS00211|ABC transporters family signature.|-;	PS50929|ABC transporter integral membrane type-1 fused domain profile.|27.217;PS50929|ABC transporter integral membrane type-1 fused domain profile.|13.494;PS50893|ATP-binding cassette, ABC transporter-type domain profile.|19.281;PS50893|ATP-binding cassette, ABC transporter-type domain profile.|21.309;	SM00382|ATPases associated with a variety of cellular activities|6.6E-16;SM00382|ATPases associated with a variety of cellular activities|4.0E-12;	Coil||-;	G3DSA:3.40.50.300||3.5E-58;G3DSA:1.20.1560.10||1.8E-41;G3DSA:1.20.1560.10||2.3E-8;G3DSA:3.40.50.300||2.3E-51;	-	-	-
g2579.t1	omap49267b	9378083	9382831	+	1521		P53049|YOR1_YEAST|0	267|PHI:267|MLT1|AAD51594|5476|Candidaalbicans|Reducedvirulence|9e-173	Y	PF00005|ABC transporter|5.6E-24;PF00005|ABC transporter|5.1E-16;PF00664|ABC transporter transmembrane region|2.2E-16;PF00664|ABC transporter transmembrane region|1.6E-34;	PTHR24223||0.0;PTHR24223||0.0;PTHR24223||0.0;	SSF52540||1.87E-47;SSF52540||2.23E-66;SSF90123||1.06E-46;SSF90123||6.67E-27;SSF90123||6.67E-27;	-	-	PS00211|ABC transporters family signature.|-;PS00211|ABC transporters family signature.|-;	PS50893|ATP-binding cassette, ABC transporter-type domain profile.|20.222;PS50929|ABC transporter integral membrane type-1 fused domain profile.|33.889;PS50929|ABC transporter integral membrane type-1 fused domain profile.|26.53;PS50893|ATP-binding cassette, ABC transporter-type domain profile.|16.64;	SM00382|ATPases associated with a variety of cellular activities|1.1E-10;SM00382|ATPases associated with a variety of cellular activities|1.4E-8;	-	G3DSA:3.40.50.300||3.7E-55;G3DSA:3.40.50.300||8.3E-63;G3DSA:1.20.1560.10||8.0E-17;G3DSA:1.20.1560.10||3.0E-52;G3DSA:1.20.1560.10||8.0E-17;	-	-	-
g2732.t1	omap49267b	9965075	9970547	-	1425		Q5F364|MRP1_CHICK|1e-107	267|PHI:267|MLT1|AAD51594|5476|Candidaalbicans|Reducedvirulence|3e-35	Y	PF00664|ABC transporter transmembrane region|3.8E-27;PF00664|ABC transporter transmembrane region|8.2E-14;PF00005|ABC transporter|2.2E-19;PF00005|ABC transporter|3.9E-18;	PTHR24223||0.0;PTHR24223:SF229||0.0;	SSF90123||7.06E-26;SSF90123||1.14E-38;SSF52540||8.0E-46;SSF52540||4.24E-39;	-	-	PS00211|ABC transporters family signature.|-;	PS50929|ABC transporter integral membrane type-1 fused domain profile.|27.586;PS50893|ATP-binding cassette, ABC transporter-type domain profile.|14.213;PS50929|ABC transporter integral membrane type-1 fused domain profile.|25.589;PS50893|ATP-binding cassette, ABC transporter-type domain profile.|18.341;	SM00382|ATPases associated with a variety of cellular activities|6.7E-11;SM00382|ATPases associated with a variety of cellular activities|5.1E-9;	-	G3DSA:1.20.1560.10||5.1E-21;G3DSA:1.20.1560.10||7.9E-42;G3DSA:3.40.50.300||4.4E-52;G3DSA:3.40.50.300||3.9E-46;	-	-	-
g3651.t1	omap3956	3359217	3360134	-	305	Y	Q63120|MRP2_RAT|2e-33	267|PHI:267|MLT1|AAD51594|5476|Candidaalbicans|Reducedvirulence|8e-27	Y	PF00005|ABC transporter|2.1E-27;	PTHR24223||1.3E-97;PTHR24223:SF229||1.3E-97;	SSF52540||9.95E-57;	-	-	PS00211|ABC transporters family signature.|-;	PS50893|ATP-binding cassette, ABC transporter-type domain profile.|15.626;	SM00382|ATPases associated with a variety of cellular activities|5.3E-12;	-	G3DSA:3.40.50.300||8.8E-59;	-	-	-
g3994.t1	omap3956	4622514	4627663	-	1549		P39109|YCFI_YEAST|0	267|PHI:267|MLT1|AAD51594|5476|Candidaalbicans|Reducedvirulence|0.0	Y	PF00005|ABC transporter|6.7E-17;PF00005|ABC transporter|9.3E-30;PF00664|ABC transporter transmembrane region|1.1E-48;PF00664|ABC transporter transmembrane region|1.4E-39;	PTHR24223||0.0;	SSF52540||3.51E-49;SSF90123||6.54E-36;SSF90123||1.06E-62;SSF52540||1.28E-70;	-	-	PS00211|ABC transporters family signature.|-;PS00211|ABC transporters family signature.|-;	PS50893|ATP-binding cassette, ABC transporter-type domain profile.|20.662;PS50929|ABC transporter integral membrane type-1 fused domain profile.|42.327;PS50893|ATP-binding cassette, ABC transporter-type domain profile.|19.628;PS50929|ABC transporter integral membrane type-1 fused domain profile.|35.157;	SM00382|ATPases associated with a variety of cellular activities|1.4E-12;SM00382|ATPases associated with a variety of cellular activities|6.9E-8;	Coil||-;	G3DSA:1.20.1560.10||1.2E-29;G3DSA:1.20.1560.10||9.1E-80;G3DSA:3.40.50.300||3.2E-69;G3DSA:3.40.50.300||3.1E-53;	-	-	-
g4414.t1	omap6908	1075757	1080914	+	1702		P32386|YBT1_YEAST|0	267|PHI:267|MLT1|AAD51594|5476|Candidaalbicans|Reducedvirulence|2e-88	Y	PF00664|ABC transporter transmembrane region|5.9E-20;PF00664|ABC transporter transmembrane region|9.8E-34;PF00005|ABC transporter|5.0E-17;PF00005|ABC transporter|8.0E-31;	PTHR24223:SF79||0.0;PTHR24223:SF79||0.0;PTHR24223:SF79||0.0;PTHR24223:SF79||0.0;PTHR24223||0.0;PTHR24223||0.0;PTHR24223||0.0;PTHR24223||0.0;PTHR24223||0.0;PTHR24223||0.0;PTHR24223:SF79||0.0;PTHR24223:SF79||0.0;	SSF90123||2.65E-35;SSF90123||2.65E-35;SSF52540||1.1E-60;SSF52540||3.42E-47;SSF90123||2.09E-53;SSF90123||2.09E-53;	-	-	PS00211|ABC transporters family signature.|-;PS00211|ABC transporters family signature.|-;	PS50893|ATP-binding cassette, ABC transporter-type domain profile.|21.409;PS50929|ABC transporter integral membrane type-1 fused domain profile.|34.72;PS50893|ATP-binding cassette, ABC transporter-type domain profile.|18.361;PS50929|ABC transporter integral membrane type-1 fused domain profile.|25.445;	SM00382|ATPases associated with a variety of cellular activities|1.3E-14;SM00382|ATPases associated with a variety of cellular activities|7.7E-6;	-	G3DSA:3.40.50.300||3.5E-62;G3DSA:1.20.1560.10||5.0E-30;G3DSA:1.20.1560.10||5.1E-68;G3DSA:1.20.1560.10||5.0E-30;G3DSA:1.20.1560.10||5.1E-68;G3DSA:3.40.50.300||2.3E-57;	-	-	-
g4569.t1	omap6908	1698179	1703776	-	1562		B2RX12|MRP3_MOUSE|1e-126	267|PHI:267|MLT1|AAD51594|5476|Candidaalbicans|Reducedvirulence|3e-62	Y	PF00005|ABC transporter|2.2E-26;PF00005|ABC transporter|1.4E-18;PF00664|ABC transporter transmembrane region|1.3E-22;	PTHR24223||0.0;PTHR24223:SF257||0.0;PTHR24223:SF257||0.0;PTHR24223:SF257||0.0;PTHR24223||0.0;PTHR24223||0.0;	SSF90123||1.96E-19;SSF90123||6.28E-40;SSF52540||7.29E-37;SSF52540||3.31E-54;	-	-	PS00211|ABC transporters family signature.|-;PS00211|ABC transporters family signature.|-;	PS50893|ATP-binding cassette, ABC transporter-type domain profile.|16.427;PS50893|ATP-binding cassette, ABC transporter-type domain profile.|16.62;PS50929|ABC transporter integral membrane type-1 fused domain profile.|20.012;PS50929|ABC transporter integral membrane type-1 fused domain profile.|28.972;	SM00382|ATPases associated with a variety of cellular activities|3.8E-13;SM00382|ATPases associated with a variety of cellular activities|2.7E-14;	-	G3DSA:1.20.1560.10||2.1E-40;G3DSA:1.20.1560.10||9.1E-8;G3DSA:3.40.50.300||1.0E-46;G3DSA:3.40.50.300||1.8E-57;	-	-	-
g5059.t1	omap6908	3360638	3365281	+	1435		Q92887|MRP2_HUMAN|1e-126	267|PHI:267|MLT1|AAD51594|5476|Candidaalbicans|Reducedvirulence|2e-87	Y	PF00005|ABC transporter|4.6E-14;PF00005|ABC transporter|3.9E-24;PF00664|ABC transporter transmembrane region|1.5E-28;	PTHR24223:SF257||0.0;PTHR24223||0.0;	SSF90123||1.83E-13;SSF90123||3.14E-40;SSF52540||1.5E-38;SSF52540||1.43E-56;	-	-	PS00211|ABC transporters family signature.|-;PS00211|ABC transporters family signature.|-;	PS50929|ABC transporter integral membrane type-1 fused domain profile.|14.576;PS50929|ABC transporter integral membrane type-1 fused domain profile.|29.276;PS50893|ATP-binding cassette, ABC transporter-type domain profile.|16.667;PS50893|ATP-binding cassette, ABC transporter-type domain profile.|16.834;	SM00382|ATPases associated with a variety of cellular activities|8.7E-9;SM00382|ATPases associated with a variety of cellular activities|5.6E-8;	-	G3DSA:1.20.1560.10||9.4E-44;G3DSA:1.20.1560.10||2.2E-5;G3DSA:3.40.50.300||3.5E-50;G3DSA:3.40.50.300||5.5E-57;	-	-	-
g6723.t1	omap6937b	1522387	1527322	-	1557		P32386|YBT1_YEAST|0	267|PHI:267|MLT1|AAD51594|5476|Candidaalbicans|Reducedvirulence|2e-154	Y	PF00005|ABC transporter|4.0E-30;PF00005|ABC transporter|5.1E-18;PF00664|ABC transporter transmembrane region|3.2E-12;PF00664|ABC transporter transmembrane region|1.9E-27;	PTHR24223||0.0;PTHR24223:SF227||0.0;PTHR24223||0.0;PTHR24223:SF227||0.0;PTHR24223||0.0;PTHR24223||0.0;PTHR24223:SF227||0.0;PTHR24223:SF227||0.0;	SSF52540||3.13E-41;SSF90123||1.01E-37;SSF52540||5.33E-68;SSF90123||6.97E-18;SSF90123||6.97E-18;	-	-	PS00211|ABC transporters family signature.|-;	PS50929|ABC transporter integral membrane type-1 fused domain profile.|26.81;PS50929|ABC transporter integral membrane type-1 fused domain profile.|15.481;PS50893|ATP-binding cassette, ABC transporter-type domain profile.|19.755;PS50893|ATP-binding cassette, ABC transporter-type domain profile.|20.462;	SM00382|ATPases associated with a variety of cellular activities|2.0E-5;SM00382|ATPases associated with a variety of cellular activities|4.1E-11;	-	G3DSA:3.40.50.300||7.5E-53;G3DSA:1.20.1560.10||5.3E-45;G3DSA:1.20.1560.10||2.7E-16;G3DSA:1.20.1560.10||2.7E-16;G3DSA:3.40.50.300||5.3E-67;	-	-	-
g6829.t1	omap49267a	211963	216369	-	1468		P32386|YBT1_YEAST|1e-114	267|PHI:267|MLT1|AAD51594|5476|Candidaalbicans|Reducedvirulence|3e-49	Y	PF00005|ABC transporter|4.8E-24;PF00005|ABC transporter|1.9E-13;PF00664|ABC transporter transmembrane region|1.8E-15;	PTHR24223:SF240||0.0;PTHR24223:SF240||0.0;PTHR24223||0.0;PTHR24223||0.0;	SSF90123||4.97E-36;SSF90123||4.81E-11;SSF90123||4.81E-11;SSF52540||2.03E-52;SSF52540||3.16E-40;	-	-	PS00211|ABC transporters family signature.|-;PS00211|ABC transporters family signature.|-;	PS50893|ATP-binding cassette, ABC transporter-type domain profile.|19.621;PS50929|ABC transporter integral membrane type-1 fused domain profile.|22.383;PS50893|ATP-binding cassette, ABC transporter-type domain profile.|13.786;	SM00382|ATPases associated with a variety of cellular activities|4.4E-9;SM00382|ATPases associated with a variety of cellular activities|2.0E-8;	-	G3DSA:3.40.50.300||6.5E-49;G3DSA:3.40.50.300||1.4E-52;G3DSA:1.20.1560.10||2.0E-9;G3DSA:1.20.1560.10||2.0E-9;G3DSA:1.20.1560.10||2.2E-37;	-	-	-
g6987.t1	omap49267a	846404	851665	+	1462		Q63120|MRP2_RAT|1e-135	267|PHI:267|MLT1|AAD51594|5476|Candidaalbicans|Reducedvirulence|9e-119	Y	PF00664|ABC transporter transmembrane region|1.1E-26;PF00005|ABC transporter|6.3E-18;PF00005|ABC transporter|2.0E-32;	PTHR24223:SF257||0.0;PTHR24223:SF257||0.0;PTHR24223||0.0;PTHR24223||0.0;	SSF90123||3.53E-25;SSF52540||5.56E-67;SSF90123||1.57E-41;SSF52540||2.15E-41;	-	-	PS00211|ABC transporters family signature.|-;PS00211|ABC transporters family signature.|-;	PS50929|ABC transporter integral membrane type-1 fused domain profile.|26.38;PS50893|ATP-binding cassette, ABC transporter-type domain profile.|20.748;PS50929|ABC transporter integral membrane type-1 fused domain profile.|21.509;PS50893|ATP-binding cassette, ABC transporter-type domain profile.|17.027;	SM00382|ATPases associated with a variety of cellular activities|1.7E-10;SM00382|ATPases associated with a variety of cellular activities|3.0E-14;	-	G3DSA:1.20.1560.10||2.1E-44;G3DSA:1.20.1560.10||1.2E-18;G3DSA:3.40.50.300||6.9E-67;G3DSA:3.40.50.300||8.2E-54;	-	-	-
g7172.t1	omap6109	47587	48655	+	321	Y	P53049|YOR1_YEAST|2e-32	267|PHI:267|MLT1|AAD51594|5476|Candidaalbicans|Reducedvirulence|2e-29	Y	PF00005|ABC transporter|7.8E-18;	PTHR24223||2.1E-76;PTHR24223:SF229||2.1E-76;PTHR24223||2.1E-76;PTHR24223:SF229||2.1E-76;	SSF52540||5.75E-37;SSF52540||5.75E-37;	-	-	PS00211|ABC transporters family signature.|-;	PS50893|ATP-binding cassette, ABC transporter-type domain profile.|12.805;	SM00382|ATPases associated with a variety of cellular activities|1.9E-11;	-	G3DSA:3.40.50.300||1.1E-44;	-	-	-
g7387.t1	omap6109	886412	889484	+	857		Q54P13|ABCC8_DICDI|3e-41	267|PHI:267|MLT1|AAD51594|5476|Candidaalbicans|Reducedvirulence|1e-19	Y	PF00005|ABC transporter|2.5E-16;	PTHR24223||1.4E-147;PTHR24223:SF257||1.4E-147;	SSF90123||4.19E-14;SSF52540||1.03E-35;	-	-	PS00211|ABC transporters family signature.|-;	PS50893|ATP-binding cassette, ABC transporter-type domain profile.|15.673;PS50929|ABC transporter integral membrane type-1 fused domain profile.|13.772;	SM00382|ATPases associated with a variety of cellular activities|7.1E-14;	-	G3DSA:3.40.50.300||1.0E-44;	-	-	-
g7388.t1	omap6109	889616	891540	+	568		B2RX12|MRP3_MOUSE|3e-50	267|PHI:267|MLT1|AAD51594|5476|Candidaalbicans|Reducedvirulence|2e-40	Y	PF00664|ABC transporter transmembrane region|1.8E-15;PF00005|ABC transporter|1.7E-20;	PTHR24223||1.4E-148;PTHR24223:SF257||1.4E-148;	SSF52540||2.36E-43;SSF90123||5.1E-35;	-	-	PS00211|ABC transporters family signature.|-;	PS50929|ABC transporter integral membrane type-1 fused domain profile.|23.494;PS50893|ATP-binding cassette, ABC transporter-type domain profile.|13.879;	SM00382|ATPases associated with a variety of cellular activities|3.4E-10;	-	G3DSA:1.20.1560.10||5.6E-35;G3DSA:3.40.50.300||3.9E-46;	-	-	-
g8004.t1	omap6931	316281	320398	-	1150		Q54JR2|ABCC3_DICDI|1e-106	267|PHI:267|MLT1|AAD51594|5476|Candidaalbicans|Reducedvirulence|1e-61	Y	PF00005|ABC transporter|2.4E-21;PF00005|ABC transporter|2.8E-17;PF00664|ABC transporter transmembrane region|3.4E-23;	PTHR24223:SF257||0.0;PTHR24223||0.0;PTHR24223:SF257||0.0;PTHR24223||0.0;	SSF90123||1.19E-11;SSF52540||2.88E-39;SSF52540||1.07E-54;SSF90123||5.89E-40;	-	-	PS00211|ABC transporters family signature.|-;PS00211|ABC transporters family signature.|-;	PS50929|ABC transporter integral membrane type-1 fused domain profile.|23.665;PS50893|ATP-binding cassette, ABC transporter-type domain profile.|18.167;PS50929|ABC transporter integral membrane type-1 fused domain profile.|12.715;PS50893|ATP-binding cassette, ABC transporter-type domain profile.|17.074;	SM00382|ATPases associated with a variety of cellular activities|5.1E-9;SM00382|ATPases associated with a variety of cellular activities|1.8E-12;	-	G3DSA:3.40.50.300||3.7E-56;G3DSA:3.40.50.300||2.3E-51;G3DSA:1.20.1560.10||2.6E-7;G3DSA:1.20.1560.10||4.9E-41;	-	-	-
g8065.t1	scaf22	119858	124676	-	1503		B2RX12|MRP3_MOUSE|1e-153	267|PHI:267|MLT1|AAD51594|5476|Candidaalbicans|Reducedvirulence|8e-116	Y	PF00005|ABC transporter|9.7E-29;PF00005|ABC transporter|2.8E-16;PF00664|ABC transporter transmembrane region|1.2E-21;	PTHR24223||0.0;PTHR24223||0.0;	SSF52540||5.33E-58;SSF90123||3.4E-41;SSF52540||4.94E-42;SSF90123||3.27E-21;	-	-	PS00211|ABC transporters family signature.|-;PS00211|ABC transporters family signature.|-;	PS50893|ATP-binding cassette, ABC transporter-type domain profile.|17.074;PS50893|ATP-binding cassette, ABC transporter-type domain profile.|17.24;PS50929|ABC transporter integral membrane type-1 fused domain profile.|19.216;PS50929|ABC transporter integral membrane type-1 fused domain profile.|27.624;	SM00382|ATPases associated with a variety of cellular activities|2.4E-12;SM00382|ATPases associated with a variety of cellular activities|1.8E-11;	-	G3DSA:3.40.50.300||7.3E-58;G3DSA:1.20.1560.10||9.2E-17;G3DSA:1.20.1560.10||2.4E-44;G3DSA:3.40.50.300||1.9E-51;	-	-	-

## Sheet: PHI_339
gene	scaffold	start	end	strand	length	Below median	BLASTP	PHIBASE	PHIBASE: reduced virulence or loss of pathogenicity	Pfam	PANTHER	SUPERFAMILY	TIGRFAM	ProDom	ProSitePatterns	ProSiteProfiles	SMART	Coils	Gene3D	Hamap	PIRSF	PRINTS	Any annotation?
g282.t1	omap49267b	1116500	1117336	+	182	Y	P36579|ARF1_SCHPO|1e-118	339|PHI:339|CLPT1|CAC41973|290576|Colletotrichumlindemuthianum|Reducedvirulence|3e-07	Y	PF00025|ADP-ribosylation factor family|1.1E-79;	PTHR11711||1.4E-140;PTHR11711:SF181||1.4E-140;	SSF52540||6.76E-58;	TIGR00231|small_GTP: small GTP-binding protein domain|8.6E-24;	-	-	PS51417|small GTPase Arf family profile.|25.465;	SM00178|Sar1p-like members of the Ras-family of small GTPases|1.8E-25;SM00175|Rab subfamily of small GTPases|0.0023;SM00177|ARF-like small GTPases; ARF, ADP-ribosylation factor|9.3E-133;	Coil||-;	G3DSA:3.40.50.300||2.0E-75;	-	-	PR00328|GTP-binding SAR1 protein signature|7.8E-20;PR00328|GTP-binding SAR1 protein signature|7.8E-20;PR00328|GTP-binding SAR1 protein signature|7.8E-20;PR00328|GTP-binding SAR1 protein signature|7.8E-20;
g359.t1	omap49267b	1394449	1396404	-	261	Y	Q9P4E9|GSP1_CANAW|1e-143	339|PHI:339|CLPT1|CAC41973|290576|Colletotrichumlindemuthianum|Reducedvirulence|3e-21	Y	PF00071|Ras family|5.7E-49;	PTHR24071||6.0E-187;	SSF52540||4.7E-47;	TIGR00231|small_GTP: small GTP-binding protein domain|6.2E-23;	-	-	PS51418|small GTPase Ran family profile.|30.444;	SM00176|Ran (Ras-related nuclear proteins) /TC4 subfamily of small GTPases|1.7E-152;SM00173|Ras subfamily of RAS small GTPases|5.8E-14;SM00174|Rho (Ras homology) subfamily of Ras-like small GTPases|1.1E-7;SM00175|Rab subfamily of small GTPases|1.6E-26;	Coil||-;	G3DSA:3.40.50.300||1.1E-55;	-	-	PR00627|GTP-binding nuclear protein Ran/Tc4 family signature|5.2E-56;PR00627|GTP-binding nuclear protein Ran/Tc4 family signature|5.2E-56;PR00627|GTP-binding nuclear protein Ran/Tc4 family signature|5.2E-56;PR00627|GTP-binding nuclear protein Ran/Tc4 family signature|5.2E-56;PR00627|GTP-binding nuclear protein Ran/Tc4 family signature|5.2E-56;
g1039.t1	omap49267b	3792289	3793053	+	254	Y	Q01971|RAB2A_RABIT|4e-63	339|PHI:339|CLPT1|CAC41973|290576|Colletotrichumlindemuthianum|Reducedvirulence|1e-35	Y	PF00071|Ras family|5.4E-39;PF00071|Ras family|1.3E-8;	PTHR24073||3.4E-97;PTHR24073||3.4E-97;PTHR24073:SF354||3.4E-97;PTHR24073:SF354||3.4E-97;	SSF52540||2.07E-51;SSF52540||2.07E-51;	TIGR00231|small_GTP: small GTP-binding protein domain|8.2E-22;	-	-	PS51419|small GTPase Rab1 family profile.|30.81;	SM00173|Ras subfamily of RAS small GTPases|1.2E-12;SM00174|Rho (Ras homology) subfamily of Ras-like small GTPases|2.6E-11;SM00175|Rab subfamily of small GTPases|2.4E-71;SM00176|Ran (Ras-related nuclear proteins) /TC4 subfamily of small GTPases|0.0016;	Coil||-;	G3DSA:3.40.50.300||4.0E-66;G3DSA:3.40.50.300||4.0E-66;	-	-	PR00449|Transforming protein P21 ras signature|4.1E-30;PR00449|Transforming protein P21 ras signature|4.1E-30;PR00449|Transforming protein P21 ras signature|4.1E-30;PR00449|Transforming protein P21 ras signature|4.1E-30;
g1086.t1	omap49267b	3963666	3964499	+	234	Y	P36017|VPS21_YEAST|6e-79	339|PHI:339|CLPT1|CAC41973|290576|Colletotrichumlindemuthianum|Reducedvirulence|5e-33	Y	PF00071|Ras family|3.5E-58;	PTHR24073||4.0E-117;PTHR24073:SF132||4.0E-117;PTHR24073:SF132||4.0E-117;PTHR24073||4.0E-117;	SSF52540||3.05E-52;	TIGR00231|small_GTP: small GTP-binding protein domain|3.8E-28;	-	-	PS51419|small GTPase Rab1 family profile.|31.388;	SM00175|Rab subfamily of small GTPases|1.1E-71;SM00174|Rho (Ras homology) subfamily of Ras-like small GTPases|1.4E-12;SM00173|Ras subfamily of RAS small GTPases|1.3E-19;SM00176|Ran (Ras-related nuclear proteins) /TC4 subfamily of small GTPases|2.1E-4;	-	G3DSA:3.40.50.300||9.3E-66;	-	-	PR00449|Transforming protein P21 ras signature|2.2E-36;PR00449|Transforming protein P21 ras signature|2.2E-36;PR00449|Transforming protein P21 ras signature|2.2E-36;PR00449|Transforming protein P21 ras signature|2.2E-36;PR00449|Transforming protein P21 ras signature|2.2E-36;
g2096.t1	omap49267b	7534281	7535814	+	436		P87027|SPG1_SCHPO|1e-115	339|PHI:339|CLPT1|CAC41973|290576|Colletotrichumlindemuthianum|Reducedvirulence|2e-15	Y	PF00071|Ras family|1.4E-30;	PTHR24073:SF420||2.3E-132;PTHR24073||2.3E-132;	SSF52540||3.17E-35;	TIGR00231|small_GTP: small GTP-binding protein domain|9.4E-16;	-	-	PS51419|small GTPase Rab1 family profile.|14.94;	SM00174|Rho (Ras homology) subfamily of Ras-like small GTPases|3.3E-8;SM00173|Ras subfamily of RAS small GTPases|2.7E-4;SM00175|Rab subfamily of small GTPases|2.4E-12;	-	G3DSA:3.40.50.300||5.5E-39;	-	-	PR00449|Transforming protein P21 ras signature|3.1E-17;PR00449|Transforming protein P21 ras signature|3.1E-17;PR00449|Transforming protein P21 ras signature|3.1E-17;PR00449|Transforming protein P21 ras signature|3.1E-17;PR00449|Transforming protein P21 ras signature|3.1E-17;
g2927.t1	omap3956	700267	701099	-	181	Y	Q2TA37|ARL2_BOVIN|1e-82	339|PHI:339|CLPT1|CAC41973|290576|Colletotrichumlindemuthianum|Reducedvirulence|8e-08	Y	PF00025|ADP-ribosylation factor family|6.5E-67;	PTHR11711:SF26||8.2E-86;PTHR11711||8.2E-86;	SSF52540||2.76E-50;	TIGR00231|small_GTP: small GTP-binding protein domain|2.5E-19;	-	-	PS51417|small GTPase Arf family profile.|20.651;	SM00175|Rab subfamily of small GTPases|0.0035;SM00178|Sar1p-like members of the Ras-family of small GTPases|2.8E-18;SM00177|ARF-like small GTPases; ARF, ADP-ribosylation factor|7.1E-51;	-	G3DSA:3.40.50.300||1.7E-62;	-	-	PR00328|GTP-binding SAR1 protein signature|1.9E-19;PR00328|GTP-binding SAR1 protein signature|1.9E-19;PR00328|GTP-binding SAR1 protein signature|1.9E-19;PR00328|GTP-binding SAR1 protein signature|1.9E-19;
g3152.t1	omap3956	1470825	1471635	-	183	Y	Q96BM9|ARL8A_HUMAN|6e-70	339|PHI:339|CLPT1|CAC41973|290576|Colletotrichumlindemuthianum|Reducedvirulence|6e-09	Y	PF00025|ADP-ribosylation factor family|1.2E-41;	PTHR11711||7.2E-79;PTHR11711:SF201||7.2E-79;	SSF52540||5.36E-43;	TIGR00231|small_GTP: small GTP-binding protein domain|3.8E-20;	-	-	PS51417|small GTPase Arf family profile.|17.809;	SM00178|Sar1p-like members of the Ras-family of small GTPases|9.9E-13;SM00177|ARF-like small GTPases; ARF, ADP-ribosylation factor|1.9E-24;SM00175|Rab subfamily of small GTPases|1.5E-8;	-	G3DSA:3.40.50.300||6.4E-49;	-	-	PR00328|GTP-binding SAR1 protein signature|1.3E-15;PR00328|GTP-binding SAR1 protein signature|1.3E-15;PR00328|GTP-binding SAR1 protein signature|1.3E-15;
g4207.t1	omap6908	233462	235119	+	346	Y	P26990|ARF6_CHICK|1e-104	339|PHI:339|CLPT1|CAC41973|290576|Colletotrichumlindemuthianum|Reducedvirulence|6e-08	Y	PF00025|ADP-ribosylation factor family|1.3E-74;	PTHR11711:SF167||5.0E-126;PTHR11711||5.0E-126;	SSF52540||2.68E-53;	TIGR00231|small_GTP: small GTP-binding protein domain|9.3E-25;	-	-	PS51417|small GTPase Arf family profile.|24.265;	SM00175|Rab subfamily of small GTPases|0.0081;SM00177|ARF-like small GTPases; ARF, ADP-ribosylation factor|9.0E-119;SM00178|Sar1p-like members of the Ras-family of small GTPases|9.4E-23;	-	G3DSA:3.40.50.300||3.5E-68;	-	-	PR00328|GTP-binding SAR1 protein signature|6.0E-17;PR00328|GTP-binding SAR1 protein signature|6.0E-17;PR00328|GTP-binding SAR1 protein signature|6.0E-17;PR00328|GTP-binding SAR1 protein signature|6.0E-17;
g4697.t1	omap6908	2143741	2144943	-	344	Y	O13876|YPT4_SCHPO|2e-49	339|PHI:339|CLPT1|CAC41973|290576|Colletotrichumlindemuthianum|Reducedvirulence|5e-30	Y	PF00071|Ras family|1.0E-40;	PTHR24073:SF450||2.3E-102;PTHR24073:SF450||2.3E-102;PTHR24073||2.3E-102;PTHR24073||2.3E-102;	SSF52540||1.84E-43;SSF52540||1.84E-43;	TIGR00231|small_GTP: small GTP-binding protein domain|5.3E-21;	-	-	PS51419|small GTPase Rab1 family profile.|27.204;	SM00175|Rab subfamily of small GTPases|9.7E-57;SM00173|Ras subfamily of RAS small GTPases|7.5E-8;SM00174|Rho (Ras homology) subfamily of Ras-like small GTPases|7.6E-7;SM00176|Ran (Ras-related nuclear proteins) /TC4 subfamily of small GTPases|0.0036;	-	G3DSA:3.40.50.300||1.2E-55;G3DSA:3.40.50.300||1.2E-55;	-	-	PR00449|Transforming protein P21 ras signature|3.9E-22;PR00449|Transforming protein P21 ras signature|3.9E-22;PR00449|Transforming protein P21 ras signature|3.9E-22;PR00449|Transforming protein P21 ras signature|3.9E-22;
g5008.t1	omap6908	3192874	3193802	-	208	Y	Q5RAV6|RAB6A_PONAB|1e-111	339|PHI:339|CLPT1|CAC41973|290576|Colletotrichumlindemuthianum|Reducedvirulence|3e-38	Y	PF00071|Ras family|1.2E-59;	PTHR24073||3.2E-130;PTHR24073:SF464||3.2E-130;	SSF52540||1.87E-57;	TIGR00231|small_GTP: small GTP-binding protein domain|2.0E-30;	-	-	PS51419|small GTPase Rab1 family profile.|32.47;	SM00175|Rab subfamily of small GTPases|4.1E-84;SM00173|Ras subfamily of RAS small GTPases|1.3E-28;SM00174|Rho (Ras homology) subfamily of Ras-like small GTPases|2.1E-12;SM00176|Ran (Ras-related nuclear proteins) /TC4 subfamily of small GTPases|2.0E-5;	-	G3DSA:3.40.50.300||1.3E-66;	-	-	PR00449|Transforming protein P21 ras signature|1.1E-37;PR00449|Transforming protein P21 ras signature|1.1E-37;PR00449|Transforming protein P21 ras signature|1.1E-37;PR00449|Transforming protein P21 ras signature|1.1E-37;PR00449|Transforming protein P21 ras signature|1.1E-37;
g5175.t1	omap6908	3740990	3742012	-	205	Y	Q9C2L8|RAB7_NEUCR|1e-135	339|PHI:339|CLPT1|CAC41973|290576|Colletotrichumlindemuthianum|Reducedvirulence|7e-39	Y	PF00071|Ras family|3.9E-56;	PTHR24073:SF540||3.2E-122;PTHR24073||3.2E-122;	SSF52540||2.68E-54;	TIGR00231|small_GTP: small GTP-binding protein domain|1.2E-25;	-	-	PS51419|small GTPase Rab1 family profile.|32.584;	SM00175|Rab subfamily of small GTPases|2.7E-91;SM00176|Ran (Ras-related nuclear proteins) /TC4 subfamily of small GTPases|7.8E-6;SM00174|Rho (Ras homology) subfamily of Ras-like small GTPases|3.7E-14;SM00173|Ras subfamily of RAS small GTPases|6.2E-25;	-	G3DSA:3.40.50.300||1.1E-66;	-	-	PR00449|Transforming protein P21 ras signature|2.9E-40;PR00449|Transforming protein P21 ras signature|2.9E-40;PR00449|Transforming protein P21 ras signature|2.9E-40;PR00449|Transforming protein P21 ras signature|2.9E-40;PR00449|Transforming protein P21 ras signature|2.9E-40;
g6146.t1	omap6937a	995275	996146	+	205	Y	P17609|YPT2_SCHPO|1e-104	339|PHI:339|CLPT1|CAC41973|290576|Colletotrichumlindemuthianum|Reducedvirulence|3e-127	Y	PF00071|Ras family|1.1E-64;	PTHR24073||1.5E-127;PTHR24073:SF380||1.5E-127;	SSF52540||1.81E-63;	TIGR00231|small_GTP: small GTP-binding protein domain|3.4E-29;	-	-	PS51419|small GTPase Rab1 family profile.|35.888;	SM00173|Ras subfamily of RAS small GTPases|4.2E-36;SM00175|Rab subfamily of small GTPases|6.2E-101;SM00174|Rho (Ras homology) subfamily of Ras-like small GTPases|4.3E-12;SM00176|Ran (Ras-related nuclear proteins) /TC4 subfamily of small GTPases|2.4E-5;	-	G3DSA:3.40.50.300||5.8E-73;	-	-	PR00449|Transforming protein P21 ras signature|1.6E-42;PR00449|Transforming protein P21 ras signature|1.6E-42;PR00449|Transforming protein P21 ras signature|1.6E-42;PR00449|Transforming protein P21 ras signature|1.6E-42;PR00449|Transforming protein P21 ras signature|1.6E-42;
g6646.t1	omap6937b	1291958	1292850	+	212	Y	O35509|RB11B_RAT|1e-115	339|PHI:339|CLPT1|CAC41973|290576|Colletotrichumlindemuthianum|Reducedvirulence|8e-55	Y	PF00071|Ras family|3.3E-63;	PTHR24073||2.1E-140;PTHR24073:SF87||2.1E-140;	SSF52540||4.77E-60;	TIGR00231|small_GTP: small GTP-binding protein domain|8.6E-43;	-	-	PS51419|small GTPase Rab1 family profile.|36.173;	SM00173|Ras subfamily of RAS small GTPases|3.7E-28;SM00175|Rab subfamily of small GTPases|5.6E-113;SM00176|Ran (Ras-related nuclear proteins) /TC4 subfamily of small GTPases|6.9E-7;SM00174|Rho (Ras homology) subfamily of Ras-like small GTPases|5.5E-12;	-	G3DSA:3.40.50.300||1.2E-74;	-	-	PR00449|Transforming protein P21 ras signature|4.2E-42;PR00449|Transforming protein P21 ras signature|4.2E-42;PR00449|Transforming protein P21 ras signature|4.2E-42;PR00449|Transforming protein P21 ras signature|4.2E-42;PR00449|Transforming protein P21 ras signature|4.2E-42;
g6690.t1	omap6937b	1426353	1427504	+	202	Y	P33723|YPT1_NEUCR|1e-131	339|PHI:339|CLPT1|CAC41973|290576|Colletotrichumlindemuthianum|Reducedvirulence|3e-83	Y	PF00071|Ras family|1.5E-65;	PTHR24073||5.2E-140;PTHR24073:SF455||5.2E-140;	SSF52540||6.43E-67;	TIGR00231|small_GTP: small GTP-binding protein domain|4.9E-35;	-	-	PS51419|small GTPase Rab1 family profile.|38.166;	SM00173|Ras subfamily of RAS small GTPases|1.3E-34;SM00175|Rab subfamily of small GTPases|4.0E-105;SM00176|Ran (Ras-related nuclear proteins) /TC4 subfamily of small GTPases|7.2E-6;SM00174|Rho (Ras homology) subfamily of Ras-like small GTPases|6.2E-16;	-	G3DSA:3.40.50.300||7.9E-76;	-	-	PR00449|Transforming protein P21 ras signature|4.8E-47;PR00449|Transforming protein P21 ras signature|4.8E-47;PR00449|Transforming protein P21 ras signature|4.8E-47;PR00449|Transforming protein P21 ras signature|4.8E-47;PR00449|Transforming protein P21 ras signature|4.8E-47;
g6704.t1	omap6937b	1481403	1482304	+	216	Y	P36586|YPT5_SCHPO|1e-85	339|PHI:339|CLPT1|CAC41973|290576|Colletotrichumlindemuthianum|Reducedvirulence|2e-27	Y	PF00071|Ras family|6.8E-52;	PTHR24073||1.1E-131;PTHR24073:SF569||1.1E-131;	SSF52540||1.74E-44;	TIGR00231|small_GTP: small GTP-binding protein domain|6.2E-21;	-	-	PS51419|small GTPase Rab1 family profile.|29.719;	SM00176|Ran (Ras-related nuclear proteins) /TC4 subfamily of small GTPases|1.1E-4;SM00173|Ras subfamily of RAS small GTPases|1.2E-13;SM00174|Rho (Ras homology) subfamily of Ras-like small GTPases|8.7E-9;SM00175|Rab subfamily of small GTPases|1.1E-70;	-	G3DSA:3.40.50.300||2.5E-57;	-	-	PR00449|Transforming protein P21 ras signature|8.0E-24;PR00449|Transforming protein P21 ras signature|8.0E-24;PR00449|Transforming protein P21 ras signature|8.0E-24;PR00449|Transforming protein P21 ras signature|8.0E-24;
g7569.t1	omap6850	288147	289128	+	308	Y	P41925|RYL2_YARLI|5e-56	339|PHI:339|CLPT1|CAC41973|290576|Colletotrichumlindemuthianum|Reducedvirulence|7e-23	Y	PF00071|Ras family|5.8E-39;	PTHR24073:SF353||2.4E-77;PTHR24073:SF353||2.4E-77;PTHR24073||2.4E-77;PTHR24073||2.4E-77;	SSF52540||8.1E-45;SSF52540||8.1E-45;	TIGR00231|small_GTP: small GTP-binding protein domain|2.5E-20;	-	-	PS51419|small GTPase Rab1 family profile.|25.972;	SM00174|Rho (Ras homology) subfamily of Ras-like small GTPases|4.8E-10;SM00175|Rab subfamily of small GTPases|1.4E-53;SM00173|Ras subfamily of RAS small GTPases|7.4E-11;	-	G3DSA:3.40.50.300||4.7E-61;G3DSA:3.40.50.300||4.7E-61;	-	-	PR00449|Transforming protein P21 ras signature|3.9E-21;PR00449|Transforming protein P21 ras signature|3.9E-21;PR00449|Transforming protein P21 ras signature|3.9E-21;PR00449|Transforming protein P21 ras signature|3.9E-21;

## Sheet: PHI_2042
gene	scaffold	start	end	strand	length	Below median	BLASTP	PHIBASE	PHIBASE: reduced virulence or loss of pathogenicity	Pfam	PANTHER	SUPERFAMILY	TIGRFAM	ProDom	ProSitePatterns	ProSiteProfiles	SMART	Coils	Gene3D	Hamap	PIRSF	PRINTS	Any annotation?
g15.t1	omap49267b	142001	144691	-	812		P41909|PXA1_YEAST|1e-157	2042|PHI:2042|ABC3|Q3Y5V5|148305|Magnaportheoryzae(related:Magnaporthegrisea)|Lossofpathogenicity|1e-11	Y	PF00005|ABC transporter|1.8E-15;PF06472|ABC transporter transmembrane region 2|1.1E-96;	PTHR11384:SF35||0.0;PTHR11384||0.0;	SSF52540||5.05E-28;	-	-	PS00211|ABC transporters family signature.|-;	PS50893|ATP-binding cassette, ABC transporter-type domain profile.|15.313;PS50929|ABC transporter integral membrane type-1 fused domain profile.|9.619;	SM00382|ATPases associated with a variety of cellular activities|2.3E-6;	Coil||-;	G3DSA:1.20.120.560||5.4E-5;G3DSA:1.20.120.560||5.4E-5;G3DSA:3.40.50.300||1.3E-32;	-	-	-
g613.t1	omap49267b	2181912	2184250	-	712		Q9UBJ2|ABCD2_HUMAN|0	2042|PHI:2042|ABC3|Q3Y5V5|148305|Magnaportheoryzae(related:Magnaporthegrisea)|Lossofpathogenicity|4e-15	Y	PF06472|ABC transporter transmembrane region 2|1.2E-106;PF00005|ABC transporter|8.4E-18;	PTHR11384||0.0;PTHR11384:SF13||0.0;	SSF52540||2.84E-36;	-	-	-	PS50893|ATP-binding cassette, ABC transporter-type domain profile.|14.873;	SM00382|ATPases associated with a variety of cellular activities|3.0E-7;	Coil||-;	G3DSA:3.40.50.300||7.5E-40;	-	-	-
g808.t1	omap49267b	2921825	2924185	-	750		P43535|GCN20_YEAST|0	2042|PHI:2042|ABC3|Q3Y5V5|148305|Magnaportheoryzae(related:Magnaporthegrisea)|Lossofpathogenicity|2e-08	Y	PF00005|ABC transporter|4.3E-21;PF00005|ABC transporter|1.5E-20;PF12848|ABC transporter|5.9E-20;	PTHR19211||0.0;PTHR19211:SF45||0.0;	SSF52540||2.71E-37;SSF52540||6.7E-42;	-	-	PS00211|ABC transporters family signature.|-;PS00211|ABC transporters family signature.|-;	PS50893|ATP-binding cassette, ABC transporter-type domain profile.|15.56;PS50893|ATP-binding cassette, ABC transporter-type domain profile.|13.812;	SM00382|ATPases associated with a variety of cellular activities|8.6E-10;SM00382|ATPases associated with a variety of cellular activities|4.5E-7;	Coil||-;Coil||-;	G3DSA:3.40.50.300||1.9E-38;G3DSA:3.40.50.300||1.2E-40;	-	-	-
g1269.t1	omap49267b	4616173	4616996	+	210	Y	P36619|PMD1_SCHPO|4e-63	2042|PHI:2042|ABC3|Q3Y5V5|148305|Magnaportheoryzae(related:Magnaporthegrisea)|Lossofpathogenicity|2e-49	Y	PF00005|ABC transporter|1.6E-13;	PTHR24221||3.1E-122;PTHR24221:SF225||3.1E-122;	SSF52540||4.0E-57;	-	-	PS00211|ABC transporters family signature.|-;	PS50893|ATP-binding cassette, ABC transporter-type domain profile.|12.865;	-	-	G3DSA:3.40.50.300||1.1E-48;	-	-	-
g1388.t1	omap49267b	5036595	5041239	-	1326		P36619|PMD1_SCHPO|0	2042|PHI:2042|ABC3|Q3Y5V5|148305|Magnaportheoryzae(related:Magnaporthegrisea)|Lossofpathogenicity|0.0	Y	PF00664|ABC transporter transmembrane region|1.9E-43;PF00664|ABC transporter transmembrane region|2.0E-47;PF00005|ABC transporter|2.0E-29;PF00005|ABC transporter|1.9E-32;	PTHR24221||0.0;PTHR24221:SF213||0.0;	SSF90123||1.7E-53;SSF52540||1.22E-84;SSF52540||3.29E-14;SSF52540||1.39E-58;SSF90123||1.02E-45;	-	-	PS00211|ABC transporters family signature.|-;PS00211|ABC transporters family signature.|-;	PS50929|ABC transporter integral membrane type-1 fused domain profile.|35.465;PS50893|ATP-binding cassette, ABC transporter-type domain profile.|24.87;PS50893|ATP-binding cassette, ABC transporter-type domain profile.|21.916;PS50929|ABC transporter integral membrane type-1 fused domain profile.|36.634;	SM00382|ATPases associated with a variety of cellular activities|9.5E-12;SM00382|ATPases associated with a variety of cellular activities|1.0E-16;	Coil||-;	G3DSA:3.40.50.300||3.9E-4;G3DSA:3.40.50.300||3.8E-75;G3DSA:3.40.50.300||3.8E-75;G3DSA:3.40.50.300||9.5E-77;G3DSA:1.20.1560.10||1.9E-39;G3DSA:1.20.1560.10||2.0E-48;	-	-	-
g2421.t1	omap49267b	8769585	8773814	+	1360		P08183|MDR1_HUMAN|0	2042|PHI:2042|ABC3|Q3Y5V5|148305|Magnaportheoryzae(related:Magnaporthegrisea)|Lossofpathogenicity|8e-77	Y	PF00005|ABC transporter|1.5E-30;PF00005|ABC transporter|1.1E-27;PF00664|ABC transporter transmembrane region|1.5E-32;PF00664|ABC transporter transmembrane region|2.1E-48;	PTHR24221:SF219||0.0;PTHR24221:SF219||0.0;PTHR24221||0.0;PTHR24221||0.0;	SSF52540||8.21E-61;SSF52540||8.21E-61;SSF90123||6.67E-48;SSF52540||6.76E-77;SSF90123||2.22E-49;SSF90123||2.22E-49;	-	-	PS00211|ABC transporters family signature.|-;PS00211|ABC transporters family signature.|-;	PS50893|ATP-binding cassette, ABC transporter-type domain profile.|23.923;PS50893|ATP-binding cassette, ABC transporter-type domain profile.|23.676;PS50929|ABC transporter integral membrane type-1 fused domain profile.|40.095;PS50929|ABC transporter integral membrane type-1 fused domain profile.|34.826;	SM00382|ATPases associated with a variety of cellular activities|5.5E-16;SM00382|ATPases associated with a variety of cellular activities|9.1E-17;	-	G3DSA:1.20.1560.10||2.4E-46;G3DSA:1.20.1560.10||1.4E-40;G3DSA:3.40.50.300||2.8E-77;G3DSA:3.40.50.300||1.6E-73;G3DSA:3.40.50.300||1.6E-73;	-	-	-
g2674.t1	omap49267b	9697579	9701800	-	1268		P34712|PGP1_CAEEL|0	2042|PHI:2042|ABC3|Q3Y5V5|148305|Magnaportheoryzae(related:Magnaporthegrisea)|Lossofpathogenicity|0.0	Y	PF00005|ABC transporter|1.9E-32;PF00005|ABC transporter|2.0E-30;PF00664|ABC transporter transmembrane region|5.7E-48;PF00664|ABC transporter transmembrane region|1.7E-47;	PTHR24221:SF229||0.0;PTHR24221||0.0;	SSF90123||1.7E-52;SSF52540||1.85E-79;SSF52540||7.17E-81;SSF90123||8.37E-48;	-	-	PS00211|ABC transporters family signature.|-;PS00211|ABC transporters family signature.|-;	PS50929|ABC transporter integral membrane type-1 fused domain profile.|39.658;PS50893|ATP-binding cassette, ABC transporter-type domain profile.|23.683;PS50929|ABC transporter integral membrane type-1 fused domain profile.|38.292;PS50893|ATP-binding cassette, ABC transporter-type domain profile.|23.016;	SM00382|ATPases associated with a variety of cellular activities|1.3E-12;SM00382|ATPases associated with a variety of cellular activities|1.0E-16;	-	G3DSA:1.20.1560.10||2.5E-47;G3DSA:1.20.1560.10||2.0E-43;G3DSA:3.40.50.300||2.4E-75;G3DSA:3.40.50.300||3.4E-78;	-	-	-
g3963.t1	omap3956	4486880	4490169	+	1048		Q02592|HMT1_SCHPO|0	2042|PHI:2042|ABC3|Q3Y5V5|148305|Magnaportheoryzae(related:Magnaporthegrisea)|Lossofpathogenicity|4e-45	Y	PF00005|ABC transporter|2.8E-33;PF00664|ABC transporter transmembrane region|1.2E-27;	PTHR24221:SF264||0.0;PTHR24221:SF264||0.0;PTHR24221||0.0;PTHR24221||0.0;	SSF90123||1.2E-47;SSF52540||1.25E-87;	-	-	PS00211|ABC transporters family signature.|-;	PS50893|ATP-binding cassette, ABC transporter-type domain profile.|22.456;PS50929|ABC transporter integral membrane type-1 fused domain profile.|24.231;	SM00382|ATPases associated with a variety of cellular activities|1.5E-12;	-	G3DSA:3.40.50.300||1.1E-77;G3DSA:1.20.1560.10||2.0E-50;	-	-	-
g4840.t1	omap6908	2630531	2634724	+	1254		P12866|STE6_YEAST|1e-112	2042|PHI:2042|ABC3|Q3Y5V5|148305|Magnaportheoryzae(related:Magnaporthegrisea)|Lossofpathogenicity|7e-66	Y	PF00664|ABC transporter transmembrane region|2.5E-35;PF00664|ABC transporter transmembrane region|3.3E-36;PF00005|ABC transporter|5.8E-25;PF00005|ABC transporter|6.9E-28;	PTHR24221||3.9E-224;PTHR24221:SF259||3.9E-224;	SSF52540||6.12E-62;SSF90123||2.35E-34;SSF90123||1.57E-44;SSF52540||3.85E-58;	-	-	PS00211|ABC transporters family signature.|-;	PS50929|ABC transporter integral membrane type-1 fused domain profile.|33.273;PS50893|ATP-binding cassette, ABC transporter-type domain profile.|19.995;PS50929|ABC transporter integral membrane type-1 fused domain profile.|33.457;PS50893|ATP-binding cassette, ABC transporter-type domain profile.|23.61;	SM00382|ATPases associated with a variety of cellular activities|3.0E-16;SM00382|ATPases associated with a variety of cellular activities|2.5E-12;	-	G3DSA:3.40.50.300||1.5E-65;G3DSA:3.40.50.300||1.6E-61;G3DSA:1.20.1560.10||3.1E-36;G3DSA:1.20.1560.10||3.1E-29;	-	-	-
g4955.t1	omap6908	3007791	3011955	+	1345		P21448|MDR1_CRIGR|0	2042|PHI:2042|ABC3|Q3Y5V5|148305|Magnaportheoryzae(related:Magnaporthegrisea)|Lossofpathogenicity|0.0	Y	PF00664|ABC transporter transmembrane region|4.2E-56;PF00664|ABC transporter transmembrane region|5.1E-50;PF00005|ABC transporter|3.3E-32;PF00005|ABC transporter|3.2E-32;	PTHR24221:SF225||0.0;PTHR24221||0.0;PTHR24221||0.0;PTHR24221:SF225||0.0;	SSF52540||2.72E-85;SSF90123||2.75E-58;SSF90123||2.35E-55;SSF52540||3.76E-89;	-	-	PS00211|ABC transporters family signature.|-;PS00211|ABC transporters family signature.|-;	PS50893|ATP-binding cassette, ABC transporter-type domain profile.|25.29;PS50929|ABC transporter integral membrane type-1 fused domain profile.|45.016;PS50929|ABC transporter integral membrane type-1 fused domain profile.|41.561;PS50893|ATP-binding cassette, ABC transporter-type domain profile.|25.717;	SM00382|ATPases associated with a variety of cellular activities|6.1E-18;SM00382|ATPases associated with a variety of cellular activities|6.1E-17;	Coil||-;	G3DSA:1.20.1560.10||3.8E-54;G3DSA:1.20.1560.10||2.0E-50;G3DSA:3.40.50.300||1.4E-80;G3DSA:3.40.50.300||4.5E-84;	-	-	-
g4984.t1	omap6908	3124575	3128118	-	1054		Q75EV6|EF3_ASHGO|0	2042|PHI:2042|ABC3|Q3Y5V5|148305|Magnaportheoryzae(related:Magnaporthegrisea)|Lossofpathogenicity|3e-08	Y	PF00005|ABC transporter|4.8E-24;PF00005|ABC transporter|1.4E-19;	PTHR19211:SF5||0.0;PTHR19211||0.0;PTHR19211||0.0;PTHR19211:SF5||0.0;	SSF52540||1.32E-35;SSF52540||5.44E-31;SSF52540||5.44E-31;SSF48371||8.63E-45;SSF48371||8.63E-45;SSF48371||8.63E-45;SSF48371||8.63E-45;SSF48371||8.63E-45;SSF48371||8.63E-45;	-	-	PS00211|ABC transporters family signature.|-;	PS50077|HEAT repeat profile.|8.887;PS50893|ATP-binding cassette, ABC transporter-type domain profile.|13.199;PS50077|HEAT repeat profile.|9.477;PS50893|ATP-binding cassette, ABC transporter-type domain profile.|13.726;	SM00382|ATPases associated with a variety of cellular activities|6.4E-11;SM00382|ATPases associated with a variety of cellular activities|1.2E-5;	-	G3DSA:1.25.10.10||9.9E-96;G3DSA:3.40.50.300||6.1E-36;G3DSA:3.40.50.300||1.7E-37;G3DSA:3.40.50.300||1.7E-37;	-	-	-
g5548.t1	omap2018	1673734	1678091	+	1152		Q9Y7M7|MDL1_SCHPO|0	2042|PHI:2042|ABC3|Q3Y5V5|148305|Magnaportheoryzae(related:Magnaporthegrisea)|Lossofpathogenicity|9e-55	Y	PF00664|ABC transporter transmembrane region|3.5E-50;PF04818|RNA polymerase II-binding domain.|7.9E-16;PF00005|ABC transporter|1.5E-33;	PTHR24221||1.3E-242;	SSF48464||1.44E-12;SSF90123||4.05E-63;SSF52540||1.17E-78;	-	-	PS00211|ABC transporters family signature.|-;	PS50893|ATP-binding cassette, ABC transporter-type domain profile.|23.289;PS50929|ABC transporter integral membrane type-1 fused domain profile.|48.404;PS51391|CID domain profile.|40.354;	SM00582||1.9E-23;SM00382|ATPases associated with a variety of cellular activities|3.3E-18;	-	G3DSA:1.20.1560.10||6.6E-77;G3DSA:1.25.40.90||2.4E-10;G3DSA:3.40.50.300||2.6E-80;	-	-	-
g5865.t1	omap6937a	16045	18509	-	734		Q9M1H3|AB4F_ARATH|8e-67	2042|PHI:2042|ABC3|Q3Y5V5|148305|Magnaportheoryzae(related:Magnaporthegrisea)|Lossofpathogenicity|4e-08	Y	PF12848|ABC transporter|1.2E-7;PF00005|ABC transporter|3.2E-18;PF00005|ABC transporter|1.3E-19;	PTHR19211||4.8E-229;PTHR19211||4.8E-229;PTHR19211:SF58||4.8E-229;PTHR19211:SF58||4.8E-229;PTHR19211||4.8E-229;PTHR19211||4.8E-229;PTHR19211:SF58||4.8E-229;PTHR19211:SF58||4.8E-229;	SSF52540||3.07E-33;SSF52540||3.07E-33;SSF52540||8.73E-35;	-	-	-	PS50893|ATP-binding cassette, ABC transporter-type domain profile.|12.612;PS50893|ATP-binding cassette, ABC transporter-type domain profile.|12.732;	SM00382|ATPases associated with a variety of cellular activities|4.3E-12;SM00382|ATPases associated with a variety of cellular activities|2.4E-7;	-	G3DSA:3.40.50.300||1.7E-35;G3DSA:3.40.50.300||9.2E-34;G3DSA:3.40.50.300||9.2E-34;	-	-	-
g5996.t1	omap6937a	513537	515920	+	776		Q02592|HMT1_SCHPO|1e-150	2042|PHI:2042|ABC3|Q3Y5V5|148305|Magnaportheoryzae(related:Magnaporthegrisea)|Lossofpathogenicity|6e-52	Y	PF00664|ABC transporter transmembrane region|2.0E-16;PF00005|ABC transporter|4.2E-32;	PTHR24221||2.4E-197;PTHR24221:SF18||2.4E-197;	SSF90123||1.96E-32;SSF52540||7.94E-88;	-	-	PS00211|ABC transporters family signature.|-;	PS50929|ABC transporter integral membrane type-1 fused domain profile.|20.839;PS50893|ATP-binding cassette, ABC transporter-type domain profile.|22.182;	SM00382|ATPases associated with a variety of cellular activities|8.7E-15;	Coil||-;	G3DSA:3.40.50.300||4.2E-78;G3DSA:1.20.1560.10||5.4E-28;	-	-	-
g6406.t1	omap6937b	309585	313059	+	950		Q02592|HMT1_SCHPO|1e-107	2042|PHI:2042|ABC3|Q3Y5V5|148305|Magnaportheoryzae(related:Magnaporthegrisea)|Lossofpathogenicity|1e-34	Y	PF00005|ABC transporter|4.2E-13;PF00664|ABC transporter transmembrane region|6.3E-18;	PTHR24221||7.6E-176;PTHR24221:SF18||7.6E-176;	SSF52540||1.09E-64;SSF90123||5.62E-30;	-	-	PS00211|ABC transporters family signature.|-;	PS50893|ATP-binding cassette, ABC transporter-type domain profile.|15.98;PS50929|ABC transporter integral membrane type-1 fused domain profile.|16.708;	-	-	G3DSA:3.40.50.300||9.9E-51;G3DSA:1.20.1560.10||7.9E-28;	-	-	-
g6736.t1	omap6937b	1586852	1589206	-	744		Q4HVU7|ATM1_GIBZE|0	2042|PHI:2042|ABC3|Q3Y5V5|148305|Magnaportheoryzae(related:Magnaporthegrisea)|Lossofpathogenicity|1e-41	Y	PF00664|ABC transporter transmembrane region|1.7E-39;PF00005|ABC transporter|6.0E-32;	PTHR24221||0.0;PTHR24221:SF253||0.0;	SSF52540||1.54E-85;SSF90123||1.16E-57;	-	-	PS00211|ABC transporters family signature.|-;	PS50893|ATP-binding cassette, ABC transporter-type domain profile.|22.242;PS50929|ABC transporter integral membrane type-1 fused domain profile.|41.658;	SM00382|ATPases associated with a variety of cellular activities|4.0E-15;	-	G3DSA:1.20.1560.10||6.2E-63;G3DSA:3.40.50.300||1.1E-77;	-	-	-

## Sheet: PHI_211
gene	scaffold	start	end	strand	length	Below median	BLASTP	PHIBASE	PHIBASE: reduced virulence or loss of pathogenicity	Pfam	PANTHER	SUPERFAMILY	TIGRFAM	ProDom	ProSitePatterns	ProSiteProfiles	SMART	Coils	Gene3D	Hamap	PIRSF	PRINTS	Any annotation?
g2169.t1	omap49267b	7842034	7843279	-	319	Y	P41318|LST8_YEAST|1e-154	211|PHI:211|CaTUP1|AAB63195|5476|Candidaalbicans|Reducedvirulence|3e-18	Y	PF00400|WD domain, G-beta repeat|0.2;PF00400|WD domain, G-beta repeat|0.034;PF00400|WD domain, G-beta repeat|4.4E-5;PF00400|WD domain, G-beta repeat|2.8E-5;PF00400|WD domain, G-beta repeat|6.0E-8;	PTHR19842||8.5E-178;	SSF50978||1.17E-63;	-	-	PS00678|Trp-Asp (WD) repeats signature.|-;PS00678|Trp-Asp (WD) repeats signature.|-;PS00678|Trp-Asp (WD) repeats signature.|-;PS00678|Trp-Asp (WD) repeats signature.|-;	PS50294|Trp-Asp (WD) repeats circular profile.|41.104;PS50082|Trp-Asp (WD) repeats profile.|13.215;PS50082|Trp-Asp (WD) repeats profile.|10.241;PS50082|Trp-Asp (WD) repeats profile.|15.922;PS50082|Trp-Asp (WD) repeats profile.|12.179;	SM00320|WD40 repeats|4.0E-5;SM00320|WD40 repeats|0.0036;SM00320|WD40 repeats|1.2E-5;SM00320|WD40 repeats|2.7E-8;SM00320|WD40 repeats|5.0;SM00320|WD40 repeats|5.6E-10;	-	G3DSA:2.130.10.10||8.6E-74;	-	-	PR00320|G protein beta WD-40 repeat signature|2.5E-6;PR00320|G protein beta WD-40 repeat signature|2.5E-6;PR00320|G protein beta WD-40 repeat signature|2.5E-6;
g2480.t1	omap49267b	8981885	8983104	-	363	Y	P78774|ARPC1_SCHPO|1e-142	211|PHI:211|CaTUP1|AAB63195|5476|Candidaalbicans|Reducedvirulence|9e-06	Y	PF00400|WD domain, G-beta repeat|0.049;PF00400|WD domain, G-beta repeat|0.17;	PTHR10709||1.1E-202;PTHR10709:SF2||1.1E-202;	SSF50978||7.87E-39;	-	-	-	PS50082|Trp-Asp (WD) repeats profile.|11.511;PS50294|Trp-Asp (WD) repeats circular profile.|11.55;	SM00320|WD40 repeats|4.2;SM00320|WD40 repeats|95.0;SM00320|WD40 repeats|5.0;SM00320|WD40 repeats|1.0E-5;SM00320|WD40 repeats|0.034;	-	G3DSA:2.130.10.10||4.4E-43;	-	PIRSF038093||9.3E-154;	-
g3715.t1	omap3956	3601683	3603020	-	445		O74340|DCA13_SCHPO|1e-161	211|PHI:211|CaTUP1|AAB63195|5476|Candidaalbicans|Reducedvirulence|1e-14	Y	PF00400|WD domain, G-beta repeat|0.006;PF00400|WD domain, G-beta repeat|1.3E-4;PF00400|WD domain, G-beta repeat|4.7E-4;PF00400|WD domain, G-beta repeat|0.0013;PF04158|Sof1-like domain|4.0E-31;	PTHR22851:SF0||4.4E-235;PTHR22851||4.4E-235;	SSF50978||5.49E-59;	-	-	-	PS50082|Trp-Asp (WD) repeats profile.|14.418;PS50294|Trp-Asp (WD) repeats circular profile.|33.985;PS50082|Trp-Asp (WD) repeats profile.|12.012;PS50082|Trp-Asp (WD) repeats profile.|11.979;	SM00320|WD40 repeats|1.5E-5;SM00320|WD40 repeats|1.6;SM00320|WD40 repeats|3.3E-7;SM00320|WD40 repeats|0.0072;SM00320|WD40 repeats|3.4E-4;SM00320|WD40 repeats|0.1;	Coil||-;	G3DSA:2.130.10.10||4.5E-58;	-	-	PR00320|G protein beta WD-40 repeat signature|2.4E-7;PR00320|G protein beta WD-40 repeat signature|2.4E-7;PR00320|G protein beta WD-40 repeat signature|2.4E-7;
g4013.t1	omap3956	4703811	4705607	+	598		Q9P7C0|YKU5_SCHPO|1e-117	211|PHI:211|CaTUP1|AAB63195|5476|Candidaalbicans|Reducedvirulence|2e-12	Y	PF00400|WD domain, G-beta repeat|4.5E-4;PF00400|WD domain, G-beta repeat|1.9E-4;PF00400|WD domain, G-beta repeat|0.0017;	PTHR19865:SF0||8.1E-220;PTHR19865||8.1E-220;PTHR19865||8.1E-220;PTHR19865:SF0||8.1E-220;PTHR19865:SF0||8.1E-220;PTHR19865||8.1E-220;	SSF50978||2.29E-44;SSF50978||2.29E-44;SSF50978||2.29E-44;	-	-	-	PS50294|Trp-Asp (WD) repeats circular profile.|26.867;PS50082|Trp-Asp (WD) repeats profile.|9.472;PS50082|Trp-Asp (WD) repeats profile.|11.377;PS50082|Trp-Asp (WD) repeats profile.|13.115;PS50082|Trp-Asp (WD) repeats profile.|9.205;	SM00320|WD40 repeats|58.0;SM00320|WD40 repeats|4.8E-6;SM00320|WD40 repeats|160.0;SM00320|WD40 repeats|1.6E-7;SM00320|WD40 repeats|0.5;SM00320|WD40 repeats|0.1;	-	G3DSA:2.130.10.10||4.9E-47;	-	-	PR00320|G protein beta WD-40 repeat signature|5.9E-5;PR00320|G protein beta WD-40 repeat signature|5.9E-5;PR00320|G protein beta WD-40 repeat signature|5.9E-5;
g4287.t1	omap6908	611672	614453	-	751		O13282|TAF5_SCHPO|1e-124	211|PHI:211|CaTUP1|AAB63195|5476|Candidaalbicans|Reducedvirulence|8e-20	Y	PF08513|LisH|2.8E-8;PF00400|WD domain, G-beta repeat|5.6E-6;PF00400|WD domain, G-beta repeat|1.1E-4;PF00400|WD domain, G-beta repeat|2.5E-4;PF00400|WD domain, G-beta repeat|0.023;PF00400|WD domain, G-beta repeat|0.035;PF00400|WD domain, G-beta repeat|3.6E-4;PF04494|WD40 associated region in TFIID subunit, NTD2 domain|1.2E-38;	PTHR19879||2.7E-243;PTHR19879:SF1||2.7E-243;PTHR19879:SF1||2.7E-243;PTHR19879:SF1||2.7E-243;PTHR19879||2.7E-243;PTHR19879||2.7E-243;	SSF50978||2.56E-67;SSF50978||2.56E-67;SSF160897||1.1E-38;	-	-	PS00678|Trp-Asp (WD) repeats signature.|-;	PS50082|Trp-Asp (WD) repeats profile.|10.208;PS50082|Trp-Asp (WD) repeats profile.|12.413;PS50896|LIS1 homology (LisH) motif profile.|10.182;PS50082|Trp-Asp (WD) repeats profile.|11.11;PS50082|Trp-Asp (WD) repeats profile.|11.277;PS50294|Trp-Asp (WD) repeats circular profile.|40.603;PS50082|Trp-Asp (WD) repeats profile.|12.28;	SM00320|WD40 repeats|1.8E-7;SM00320|WD40 repeats|2.2E-6;SM00320|WD40 repeats|9.1E-5;SM00320|WD40 repeats|1.7E-5;SM00320|WD40 repeats|2.7E-9;SM00320|WD40 repeats|3.1E-4;SM00667|Lissencephaly type-1-like homology motif|3.6E-5;	-	G3DSA:2.130.10.10||3.7E-74;	-	-	PR00320|G protein beta WD-40 repeat signature|1.2E-5;PR00320|G protein beta WD-40 repeat signature|1.2E-5;PR00320|G protein beta WD-40 repeat signature|1.2E-5;
g5478.t1	omap2018	1092738	1096726	+	1220		Q96WV5|COPA_SCHPO|0	211|PHI:211|CaTUP1|AAB63195|5476|Candidaalbicans|Reducedvirulence|3e-17	Y	PF04053|Coatomer WD associated region|1.2E-146;PF00400|WD domain, G-beta repeat|0.0046;PF00400|WD domain, G-beta repeat|0.023;PF00400|WD domain, G-beta repeat|1.6E-4;PF00400|WD domain, G-beta repeat|3.9E-6;PF00400|WD domain, G-beta repeat|0.0013;PF06957|Coatomer (COPI) alpha subunit C-terminus|3.5E-95;	PTHR19876:SF1||0.0;PTHR19876||0.0;	SSF50993||7.32E-14;SSF50978||1.17E-71;SSF50978||1.17E-71;	-	-	PS00678|Trp-Asp (WD) repeats signature.|-;PS00678|Trp-Asp (WD) repeats signature.|-;	PS50082|Trp-Asp (WD) repeats profile.|12.981;PS50082|Trp-Asp (WD) repeats profile.|13.917;PS50082|Trp-Asp (WD) repeats profile.|13.449;PS50082|Trp-Asp (WD) repeats profile.|13.349;PS50294|Trp-Asp (WD) repeats circular profile.|49.724;PS50082|Trp-Asp (WD) repeats profile.|13.449;	SM00320|WD40 repeats|1.1;SM00320|WD40 repeats|27.0;SM00320|WD40 repeats|5.3E-6;SM00320|WD40 repeats|4.5E-8;SM00320|WD40 repeats|5.9E-7;SM00320|WD40 repeats|3.7E-7;SM00320|WD40 repeats|3.0E-8;	-	G3DSA:2.130.10.10||1.3E-7;G3DSA:2.130.10.10||1.1E-83;G3DSA:2.130.10.10||1.1E-83;	-	PIRSF003354||0.0;	PR00320|G protein beta WD-40 repeat signature|6.6E-7;PR00320|G protein beta WD-40 repeat signature|6.6E-7;PR00320|G protein beta WD-40 repeat signature|6.6E-7;
g6606.t1	omap6937b	1083729	1086801	-	1000		Q9Y297|FBW1A_HUMAN|3e-41	211|PHI:211|CaTUP1|AAB63195|5476|Candidaalbicans|Reducedvirulence|3e-12	Y	PF12937|F-box-like|1.2E-12;PF00400|WD domain, G-beta repeat|0.061;PF00400|WD domain, G-beta repeat|9.3E-4;PF00400|WD domain, G-beta repeat|2.4E-4;PF00400|WD domain, G-beta repeat|0.025;	PTHR22844||2.5E-171;PTHR22844||2.5E-171;PTHR22844:SF209||2.5E-171;PTHR22844:SF209||2.5E-171;PTHR22844||2.5E-171;PTHR22844||2.5E-171;PTHR22844||2.5E-171;PTHR22844||2.5E-171;PTHR22844:SF209||2.5E-171;PTHR22844:SF209||2.5E-171;PTHR22844:SF209||2.5E-171;PTHR22844:SF209||2.5E-171;	SSF50978||7.51E-53;SSF50978||7.51E-53;SSF50978||7.51E-53;SSF50978||7.51E-53;SSF81383||4.71E-20;SSF81383||4.71E-20;	-	-	PS00678|Trp-Asp (WD) repeats signature.|-;	PS50082|Trp-Asp (WD) repeats profile.|10.141;PS50181|F-box domain profile.|12.173;PS50082|Trp-Asp (WD) repeats profile.|13.148;PS50294|Trp-Asp (WD) repeats circular profile.|29.161;PS50082|Trp-Asp (WD) repeats profile.|13.616;	SM00256|A Receptor for Ubiquitination Targets|5.8E-6;SM00320|WD40 repeats|0.0021;SM00320|WD40 repeats|2.1E-4;SM00320|WD40 repeats|0.0018;SM00320|WD40 repeats|0.0041;SM00320|WD40 repeats|0.0013;SM00320|WD40 repeats|74.0;	-	G3DSA:1.20.1280.50||1.7E-28;G3DSA:1.20.1280.50||1.7E-28;G3DSA:2.130.10.10||2.6E-55;G3DSA:2.130.10.10||2.6E-55;G3DSA:2.130.10.10||2.6E-55;	-	-	-
g6692.t1	omap6937b	1437407	1438704	-	393		O94394|YQF1_SCHPO|2e-30	211|PHI:211|CaTUP1|AAB63195|5476|Candidaalbicans|Reducedvirulence|7e-12	Y	PF00400|WD domain, G-beta repeat|0.0037;PF00400|WD domain, G-beta repeat|0.05;	PTHR22844||1.6E-33;	SSF50978||1.69E-47;	-	-	PS00678|Trp-Asp (WD) repeats signature.|-;PS00678|Trp-Asp (WD) repeats signature.|-;	PS50082|Trp-Asp (WD) repeats profile.|11.678;PS50082|Trp-Asp (WD) repeats profile.|8.67;PS50294|Trp-Asp (WD) repeats circular profile.|23.888;	SM00320|WD40 repeats|0.0068;SM00320|WD40 repeats|6.6;SM00320|WD40 repeats|0.096;SM00320|WD40 repeats|1.0;SM00320|WD40 repeats|420.0;SM00320|WD40 repeats|16.0;	-	G3DSA:2.130.10.10||5.0E-19;G3DSA:2.130.10.10||2.9E-23;	-	-	-
g6962.t1	omap49267a	772061	774380	-	707		Q01277|SCONB_NEUCR|0	211|PHI:211|CaTUP1|AAB63195|5476|Candidaalbicans|Reducedvirulence|6e-22	Y	PF12937|F-box-like|2.2E-10;PF00400|WD domain, G-beta repeat|3.1E-5;PF00400|WD domain, G-beta repeat|2.7E-8;PF00400|WD domain, G-beta repeat|1.4E-4;PF00400|WD domain, G-beta repeat|2.8E-5;PF00400|WD domain, G-beta repeat|2.7E-8;	PTHR22844:SF193||2.5E-264;PTHR22844:SF193||2.5E-264;PTHR22844||2.5E-264;PTHR22844||2.5E-264;	SSF81383||1.23E-21;SSF81383||1.23E-21;SSF50978||1.01E-74;SSF50978||1.01E-74;	-	-	PS00678|Trp-Asp (WD) repeats signature.|-;PS00678|Trp-Asp (WD) repeats signature.|-;PS00678|Trp-Asp (WD) repeats signature.|-;	PS50181|F-box domain profile.|13.79;PS50294|Trp-Asp (WD) repeats circular profile.|47.088;PS50082|Trp-Asp (WD) repeats profile.|14.552;PS50082|Trp-Asp (WD) repeats profile.|9.305;PS50082|Trp-Asp (WD) repeats profile.|14.819;PS50082|Trp-Asp (WD) repeats profile.|11.444;PS50082|Trp-Asp (WD) repeats profile.|16.156;	SM00256|A Receptor for Ubiquitination Targets|7.9E-9;SM00320|WD40 repeats|2.9E-8;SM00320|WD40 repeats|9.5E-5;SM00320|WD40 repeats|7.3E-8;SM00320|WD40 repeats|1.3E-6;SM00320|WD40 repeats|1.5E-6;SM00320|WD40 repeats|1.1;SM00320|WD40 repeats|7.2E-10;	-	G3DSA:2.130.10.10||2.4E-24;G3DSA:1.20.1280.50||7.8E-29;G3DSA:1.20.1280.50||7.8E-29;G3DSA:2.130.10.10||4.8E-56;	-	-	PR00320|G protein beta WD-40 repeat signature|6.7E-8;PR00320|G protein beta WD-40 repeat signature|6.7E-8;PR00320|G protein beta WD-40 repeat signature|6.7E-8;
g7285.t1	omap6109	517478	519796	-	749		A6RRD4|ERB1_BOTFB|0	211|PHI:211|CaTUP1|AAB63195|5476|Candidaalbicans|Reducedvirulence|4e-07	Y	PF00400|WD domain, G-beta repeat|8.1E-10;PF00400|WD domain, G-beta repeat|9.7E-4;PF08145|BOP1NT (NUC169) domain|3.1E-104;	PTHR17605||0.0;	SSF50978||1.1E-45;SSF50978||1.1E-45;	-	-	-	PS50082|Trp-Asp (WD) repeats profile.|8.704;PS50294|Trp-Asp (WD) repeats circular profile.|14.925;PS50294|Trp-Asp (WD) repeats circular profile.|8.887;PS50082|Trp-Asp (WD) repeats profile.|16.958;	SM00320|WD40 repeats|1.9;SM00320|WD40 repeats|0.51;SM00320|WD40 repeats|9.5E-6;SM00320|WD40 repeats|6.2E-12;SM00320|WD40 repeats|65.0;SM01035|BOP1NT (NUC169) domain|1.5E-158;	-	G3DSA:2.130.10.10||1.5E-47;G3DSA:2.130.10.10||1.5E-47;	MF_03027|Ribosome biogenesis protein @gn(BOP1) [BOP1].|44.982;	-	-
g7342.t1	omap6109	724982	726330	+	338	Y	Q9FKT5|THOC3_ARATH|4e-52	211|PHI:211|CaTUP1|AAB63195|5476|Candidaalbicans|Reducedvirulence|3e-11	Y	PF00400|WD domain, G-beta repeat|3.8E-5;PF00400|WD domain, G-beta repeat|0.008;PF00400|WD domain, G-beta repeat|0.0035;	PTHR22839||1.7E-104;	SSF50978||6.23E-51;	-	-	PS00678|Trp-Asp (WD) repeats signature.|-;PS00678|Trp-Asp (WD) repeats signature.|-;	PS50082|Trp-Asp (WD) repeats profile.|12.179;PS50082|Trp-Asp (WD) repeats profile.|12.046;PS50294|Trp-Asp (WD) repeats circular profile.|22.359;PS50082|Trp-Asp (WD) repeats profile.|13.048;	SM00320|WD40 repeats|5.6E-6;SM00320|WD40 repeats|4.0;SM00320|WD40 repeats|1.2E-4;SM00320|WD40 repeats|0.49;SM00320|WD40 repeats|3.4E-6;	-	G3DSA:2.130.10.10||5.5E-54;	-	-	PR00320|G protein beta WD-40 repeat signature|2.2E-6;PR00320|G protein beta WD-40 repeat signature|2.2E-6;PR00320|G protein beta WD-40 repeat signature|2.2E-6;
g7665.t1	omap6850	648404	651778	-	1068		O14053|UTP21_SCHPO|1e-171	211|PHI:211|CaTUP1|AAB63195|5476|Candidaalbicans|Reducedvirulence|2e-09	Y	PF04192|Utp21 specific WD40 associated putative domain|1.2E-84;PF00400|WD domain, G-beta repeat|0.03;PF00400|WD domain, G-beta repeat|0.0037;PF00400|WD domain, G-beta repeat|1.8E-5;	PTHR22840||1.2E-198;PTHR22840||1.2E-198;PTHR22840||1.2E-198;	SSF50998||7.85E-55;SSF50998||7.85E-55;	-	-	PS00678|Trp-Asp (WD) repeats signature.|-;PS00678|Trp-Asp (WD) repeats signature.|-;	PS50082|Trp-Asp (WD) repeats profile.|12.714;PS50294|Trp-Asp (WD) repeats circular profile.|8.782;PS50294|Trp-Asp (WD) repeats circular profile.|20.856;PS50082|Trp-Asp (WD) repeats profile.|11.712;	SM00320|WD40 repeats|1.9E-4;SM00320|WD40 repeats|9.0;SM00320|WD40 repeats|480.0;SM00320|WD40 repeats|2.3E-9;SM00320|WD40 repeats|1.9E-4;SM00320|WD40 repeats|380.0;SM00320|WD40 repeats|20.0;SM00320|WD40 repeats|170.0;	-	G3DSA:2.130.10.10||2.0E-53;G3DSA:2.130.10.10||2.0E-53;G3DSA:2.130.10.10||2.0E-53;G3DSA:2.130.10.10||1.3E-11;	-	-	-

## Sheet: PHI_144
gene	scaffold	start	end	strand	length	Below median	BLASTP	PHIBASE	PHIBASE: reduced virulence or loss of pathogenicity	Pfam	PANTHER	SUPERFAMILY	TIGRFAM	ProDom	ProSitePatterns	ProSiteProfiles	SMART	Coils	Gene3D	Hamap	PIRSF	PRINTS	Any annotation?
g375.t1	omap49267b	1429068	1430796	+	533		P32470|CHI1_APHAL|1e-134	144|PHI:144|CHT42|AAC05829|29875|Trichodermavirens|Reducedvirulence|1e-121	Y	PF00704|Glycosyl hydrolases family 18|9.1E-72;	PTHR11177||5.6E-111;PTHR11177||5.6E-111;	SSF51445||5.46E-95;SSF51445||5.46E-95;SSF54556||3.46E-15;	-	-	PS01095|Chitinases family 18 active site.|-;	-	SM00636||1.6E-109;	-	G3DSA:3.20.20.80||3.7E-98;G3DSA:3.20.20.80||3.7E-98;G3DSA:3.10.50.10||4.1E-22;	-	-	-
g1749.t1	omap49267b	6329819	6331317	+	436		P32470|CHI1_APHAL|1e-158	144|PHI:144|CHT42|AAC05829|29875|Trichodermavirens|Reducedvirulence|2e-149	Y	PF00704|Glycosyl hydrolases family 18|8.3E-68;	PTHR11177||1.0E-103;PTHR11177||1.0E-103;	SSF51445||1.78E-86;SSF51445||1.78E-86;SSF54556||3.51E-20;	-	-	-	-	SM00636||1.5E-106;	-	G3DSA:3.20.20.80||2.5E-91;G3DSA:3.20.20.80||2.5E-91;G3DSA:3.10.50.10||7.2E-27;	-	-	-
g1750.t1	omap49267b	6335290	6336912	+	470		P32470|CHI1_APHAL|1e-171	144|PHI:144|CHT42|AAC05829|29875|Trichodermavirens|Reducedvirulence|1e-157	Y	PF00704|Glycosyl hydrolases family 18|4.2E-75;	PTHR11177||2.6E-113;PTHR11177||2.6E-113;	SSF51445||7.91E-97;SSF51445||7.91E-97;SSF54556||7.5E-20;	-	-	PS01095|Chitinases family 18 active site.|-;	-	SM00636||8.9E-120;	-	G3DSA:3.10.50.10||1.0E-25;G3DSA:3.20.20.80||4.3E-101;G3DSA:3.20.20.80||4.3E-101;	-	-	-
g2104.t1	omap49267b	7557373	7561428	+	1296		-	144|PHI:144|CHT42|AAC05829|29875|Trichodermavirens|Reducedvirulence|1e-15	Y	PF01476|LysM domain|1.2E-6;PF01476|LysM domain|0.035;PF01476|LysM domain|1.0E-4;PF00704|Glycosyl hydrolases family 18|2.3E-50;	PTHR11177:SF218||5.2E-136;PTHR11177:SF218||5.2E-136;PTHR11177||5.2E-136;PTHR11177||5.2E-136;	SSF54556||2.07E-12;SSF57016||1.57E-6;SSF54106||6.02E-5;SSF54106||8.37E-6;SSF51445||1.55E-69;SSF51445||1.55E-69;	-	PD000609|CHITIN-BINDING CHITINASE PRECURSOR SIGNAL GLYCOSIDASE HYDROLASE LECTIN DEGRADATION DIRECT SEQUENCING|4.0E-6;	PS01095|Chitinases family 18 active site.|-;	-	SM00257|Lysin motif|2.3E-8;SM00257|Lysin motif|3.5;SM00257|Lysin motif|0.27;SM00636||2.7E-58;	Coil||-;	G3DSA:3.30.60.10||1.5E-8;G3DSA:3.10.50.10||4.4E-17;G3DSA:3.10.350.10||1.8E-6;G3DSA:3.20.20.80||1.5E-79;G3DSA:3.20.20.80||1.5E-79;G3DSA:3.10.350.10||3.9E-4;	-	-	-
g2689.t1	omap49267b	9814329	9815231	-	300	Y	P32470|CHI1_APHAL|1e-146	144|PHI:144|CHT42|AAC05829|29875|Trichodermavirens|Reducedvirulence|2e-144	Y	PF00704|Glycosyl hydrolases family 18|9.1E-67;	PTHR11177||3.0E-93;	SSF54556||1.04E-18;SSF51445||6.52E-73;SSF51445||6.52E-73;	-	-	PS01095|Chitinases family 18 active site.|-;	-	SM00636||1.4E-71;	-	G3DSA:3.20.20.80||3.8E-77;G3DSA:3.20.20.80||3.8E-77;G3DSA:3.10.50.10||2.7E-26;	-	-	-
g3187.t1	omap3956	1575757	1576475	-	158	Y	P32470|CHI1_APHAL|5e-34	144|PHI:144|CHT42|AAC05829|29875|Trichodermavirens|Reducedvirulence|1e-31	Y	PF00704|Glycosyl hydrolases family 18|1.2E-9;	PTHR11177||2.2E-14;PTHR11177||2.2E-14;	SSF51445||9.13E-21;	-	-	-	-	-	-	G3DSA:3.20.20.80||1.4E-21;	-	-	-
g3530.t1	omap3956	2937200	2938772	-	336	Y	P09805|KTXA_KLULA|7e-60	144|PHI:144|CHT42|AAC05829|29875|Trichodermavirens|Reducedvirulence|6e-10	Y	PF00187|Chitin recognition protein|3.1E-8;PF00704|Glycosyl hydrolases family 18|3.4E-32;	PTHR11177||6.1E-78;PTHR11177||6.1E-78;PTHR11177:SF218||6.1E-78;PTHR11177:SF218||6.1E-78;	SSF57016||3.67E-8;SSF51445||9.54E-51;	-	PD000609|CHITIN-BINDING CHITINASE PRECURSOR SIGNAL GLYCOSIDASE HYDROLASE LECTIN DEGRADATION DIRECT SEQUENCING|9.0E-10;	PS01095|Chitinases family 18 active site.|-;PS00026|Chitin recognition or binding domain signature.|-;	PS50941|Chitin-binding type-1 domain profile.|7.873;	SM00270|Chitin binding domain|2.1E-4;SM00636||7.5E-15;	-	G3DSA:3.20.20.80||1.9E-55;G3DSA:3.20.20.80||1.9E-55;G3DSA:3.30.60.10||1.2E-10;	-	-	-
g3755.t1	omap3956	3734178	3736842	+	790		P09805|KTXA_KLULA|4e-49	144|PHI:144|CHT42|AAC05829|29875|Trichodermavirens|Reducedvirulence|5e-13	Y	PF00704|Glycosyl hydrolases family 18|7.9E-39;	PTHR11177||1.8E-101;PTHR11177:SF218||1.8E-101;	SSF54556||3.21E-11;SSF51445||4.56E-56;SSF51445||4.56E-56;	-	-	PS01095|Chitinases family 18 active site.|-;	-	SM00636||1.6E-27;	-	G3DSA:3.10.50.10||3.3E-14;G3DSA:3.20.20.80||1.0E-62;G3DSA:3.20.20.80||1.0E-62;	-	-	-
g6298.t1	omap6937a	1496235	1500551	-	1262		P09805|KTXA_KLULA|2e-94	144|PHI:144|CHT42|AAC05829|29875|Trichodermavirens|Reducedvirulence|1e-14	Y	PF00704|Glycosyl hydrolases family 18|1.0E-39;PF01476|LysM domain|2.9E-5;PF01476|LysM domain|0.0029;	PTHR11177||9.2E-124;PTHR11177:SF218||9.2E-124;PTHR11177||9.2E-124;PTHR11177:SF218||9.2E-124;	SSF57016||1.53E-5;SSF54556||2.98E-10;SSF54106||2.49E-6;SSF54106||6.41E-5;SSF51445||3.03E-60;SSF51445||3.03E-60;	-	PD000609|CHITIN-BINDING CHITINASE PRECURSOR SIGNAL GLYCOSIDASE HYDROLASE LECTIN DEGRADATION DIRECT SEQUENCING|1.0E-5;	PS01095|Chitinases family 18 active site.|-;	-	SM00257|Lysin motif|0.002;SM00257|Lysin motif|0.014;SM00636||1.7E-42;	-	G3DSA:3.20.20.80||1.2E-85;G3DSA:3.10.350.10||9.9E-4;G3DSA:3.30.60.10||5.0E-7;G3DSA:3.10.350.10||2.1E-4;	-	-	-
g6508.t1	omap6937b	711295	712603	+	388	Y	P32470|CHI1_APHAL|4e-20	144|PHI:144|CHT42|AAC05829|29875|Trichodermavirens|Reducedvirulence|3e-21	Y	PF00704|Glycosyl hydrolases family 18|1.5E-51;	PTHR11177:SF207||2.4E-97;PTHR11177||2.4E-97;	SSF51445||2.11E-54;SSF51445||2.11E-54;	-	-	-	-	SM00636||1.9E-31;	-	G3DSA:3.20.20.80||2.0E-61;	-	-	-
g6796.t1	omap6937b	1810543	1811866	-	400		Q1E3R8|CHI1_COCIM|1e-172	144|PHI:144|CHT42|AAC05829|29875|Trichodermavirens|Reducedvirulence|6e-132	Y	PF00704|Glycosyl hydrolases family 18|1.7E-76;	PTHR11177||1.2E-147;PTHR11177||1.2E-147;PTHR11177:SF222||1.2E-147;PTHR11177:SF222||1.2E-147;	SSF51445||3.21E-110;SSF51445||3.21E-110;SSF54556||2.0E-20;	-	-	PS01095|Chitinases family 18 active site.|-;	-	SM00636||8.5E-134;	-	G3DSA:3.20.20.80||8.1E-110;G3DSA:3.20.20.80||8.1E-110;G3DSA:3.10.50.10||4.3E-26;	-	-	-

## Sheet: PHI_404
gene	scaffold	start	end	strand	length	Below median	BLASTP	PHIBASE	PHIBASE: reduced virulence or loss of pathogenicity	Pfam	PANTHER	SUPERFAMILY	TIGRFAM	ProDom	ProSitePatterns	ProSiteProfiles	SMART	Coils	Gene3D	Hamap	PIRSF	PRINTS	Any annotation?
g239.t1	omap49267b	980375	981967	+	410		-	404|PHI:404|PTH11|AAD30436|318829|Magnaportheoryzae|Reducedvirulence|3e-18	Y	-	PTHR33048||1.4E-80;PTHR33048:SF46||1.4E-80;	-	-	-	-	-	-	-	-	-	-	-
g2419.t1	omap49267b	8762120	8763353	+	325	Y	-	404|PHI:404|PTH11|AAD30436|318829|Magnaportheoryzae|Reducedvirulence|4e-31	Y	-	PTHR33048||2.4E-74;	-	-	-	-	-	-	-	-	-	-	-
g3826.t1	omap3956	3990897	3992563	-	452		-	404|PHI:404|PTH11|AAD30436|318829|Magnaportheoryzae|Reducedvirulence|4e-35	Y	-	PTHR33048||6.4E-86;PTHR33048:SF37||6.4E-86;	-	-	-	-	-	-	-	-	-	-	-
g4084.t1	omap3956	4928554	4930098	-	461		-	404|PHI:404|PTH11|AAD30436|318829|Magnaportheoryzae|Reducedvirulence|1e-26	Y	PF05730|CFEM domain|9.4E-13;	PTHR33048:SF34||1.1E-121;PTHR33048||1.1E-121;	-	-	-	-	-	SM00747||9.8E-4;	-	-	-	-	-
g5028.t1	omap6908	3248769	3250261	-	399		-	404|PHI:404|PTH11|AAD30436|318829|Magnaportheoryzae|Reducedvirulence|2e-32	Y	PF05730|CFEM domain|2.1E-10;	PTHR33048||3.6E-105;PTHR33048:SF37||3.6E-105;	-	-	-	-	-	-	-	-	-	-	-
g5216.t1	omap2018	26773	28622	+	545		-	404|PHI:404|PTH11|AAD30436|318829|Magnaportheoryzae|Reducedvirulence|2e-33	Y	PF05730|CFEM domain|1.3E-13;	PTHR33048:SF34||2.1E-97;PTHR33048||2.1E-97;	-	-	-	-	-	SM00747||3.1E-10;	-	-	-	-	-
g6287.t1	omap6937a	1469203	1471545	+	631		-	404|PHI:404|PTH11|AAD30436|318829|Magnaportheoryzae|Reducedvirulence|2e-11	Y	-	PTHR33048||5.5E-60;PTHR33048:SF4||5.5E-60;	-	-	-	-	-	-	-	-	-	-	-
g6317.t1	omap6937a	1580979	1582503	+	420		-	404|PHI:404|PTH11|AAD30436|318829|Magnaportheoryzae|Reducedvirulence|3e-27	Y	-	PTHR33048:SF37||2.8E-86;PTHR33048||2.8E-86;	-	-	-	-	-	-	-	-	-	-	-
g6454.t1	omap6937b	491764	493441	+	484		-	404|PHI:404|PTH11|AAD30436|318829|Magnaportheoryzae|Reducedvirulence|4e-36	Y	PF05730|CFEM domain|8.0E-8;	PTHR33048||3.0E-102;PTHR33048:SF37||3.0E-102;	-	-	-	-	-	-	-	-	-	-	-
g7012.t1	omap49267a	933689	934973	+	370	Y	-	404|PHI:404|PTH11|AAD30436|318829|Magnaportheoryzae|Reducedvirulence|1e-22	Y	-	PTHR33048||4.5E-62;	-	-	-	-	-	-	-	-	-	-	-
g7059.t1	omap49267a	1095141	1096802	+	431		-	404|PHI:404|PTH11|AAD30436|318829|Magnaportheoryzae|Reducedvirulence|8e-26	Y	PF05730|CFEM domain|2.2E-9;	PTHR33048||4.0E-84;PTHR33048:SF37||4.0E-84;	-	-	-	-	-	SM00747||0.001;	-	-	-	-	-

## Sheet: PHI_2968
gene	scaffold	start	end	strand	length	Below median	BLASTP	PHIBASE	PHIBASE: reduced virulence or loss of pathogenicity	Pfam	PANTHER	SUPERFAMILY	TIGRFAM	ProDom	ProSitePatterns	ProSiteProfiles	SMART	Coils	Gene3D	Hamap	PIRSF	PRINTS	Any annotation?
g621.t1	omap49267b	2221939	2224811	-	762		P49374|HGT1_KLULA|3e-75	2968|PHI:2968|Hxs1|J9VQA5|5207|Cryptococcusneoformans|Reducedvirulence|3e-45	Y	PF00083|Sugar (and other) transporter|7.3E-107;	PTHR23500||0.0;PTHR23500:SF88||0.0;	SSF103473||7.59E-64;SSF103473||7.59E-64;	TIGR00879|SP: MFS transporter, sugar porter (SP) family|3.1E-100;	-	PS00217|Sugar transport proteins signature 2.|-;	PS50850|Major facilitator superfamily (MFS) profile.|45.534;	-	-	G3DSA:1.20.1250.20||2.5E-19;G3DSA:1.20.1250.20||2.8E-26;	-	-	PR00171|Sugar transporter signature|2.4E-23;PR00171|Sugar transporter signature|2.4E-23;PR00171|Sugar transporter signature|2.4E-23;PR00171|Sugar transporter signature|2.4E-23;PR00171|Sugar transporter signature|2.4E-23;
g947.t1	omap49267b	3478801	3479909	+	234	Y	A2QQV6|QUTD_ASPNC|7e-38	2968|PHI:2968|Hxs1|J9VQA5|5207|Cryptococcusneoformans|Reducedvirulence|5e-18	Y	PF00083|Sugar (and other) transporter|3.4E-42;	PTHR23500||1.5E-104;PTHR23500:SF132||1.5E-104;	SSF103473||8.63E-17;SSF103473||8.63E-17;	-	-	PS00216|Sugar transport proteins signature 1.|-;	-	-	-	G3DSA:1.20.1250.20||7.6E-11;	-	-	-
g1518.t1	omap49267b	5494046	5495946	+	581		Q92253|RCO3_NEUCR|1e-141	2968|PHI:2968|Hxs1|J9VQA5|5207|Cryptococcusneoformans|Reducedvirulence|4e-88	Y	PF00083|Sugar (and other) transporter|1.0E-119;	PTHR23500:SF84||8.4E-302;PTHR23500||8.4E-302;	SSF103473||1.19E-62;SSF103473||1.19E-62;	TIGR00879|SP: MFS transporter, sugar porter (SP) family|6.7E-124;	-	PS00217|Sugar transport proteins signature 2.|-;PS00216|Sugar transport proteins signature 1.|-;	PS50850|Major facilitator superfamily (MFS) profile.|45.343;PS50042|cAMP/cGMP binding motif profile.|7.052;	-	-	G3DSA:1.20.1250.20||1.6E-22;G3DSA:1.20.1250.20||3.8E-19;	-	-	PR00171|Sugar transporter signature|2.9E-31;PR00171|Sugar transporter signature|2.9E-31;PR00171|Sugar transporter signature|2.9E-31;PR00171|Sugar transporter signature|2.9E-31;PR00171|Sugar transporter signature|2.9E-31;
g3667.t1	omap3956	3405127	3407045	+	536		P07921|LACP_KLULA|5e-61	2968|PHI:2968|Hxs1|J9VQA5|5207|Cryptococcusneoformans|Reducedvirulence|1e-25	Y	PF00083|Sugar (and other) transporter|9.6E-77;	PTHR23500:SF167||4.0E-277;PTHR23500||4.0E-277;	SSF103473||1.16E-52;	TIGR00879|SP: MFS transporter, sugar porter (SP) family|7.7E-75;	-	PS00216|Sugar transport proteins signature 1.|-;	PS50850|Major facilitator superfamily (MFS) profile.|27.392;	-	-	G3DSA:1.20.1250.20||4.7E-11;G3DSA:1.20.1250.20||4.8E-27;	-	-	-
g4211.t1	omap6908	241981	243919	-	630		P38142|YB91_YEAST|1e-59	2968|PHI:2968|Hxs1|J9VQA5|5207|Cryptococcusneoformans|Reducedvirulence|1e-12	Y	PF00083|Sugar (and other) transporter|1.7E-83;	PTHR23503||4.1E-147;PTHR23503||4.1E-147;PTHR23503||4.1E-147;PTHR23503:SF8||4.1E-147;PTHR23503:SF8||4.1E-147;PTHR23503:SF8||4.1E-147;	SSF103473||1.57E-57;SSF103473||1.57E-57;	-	-	PS00217|Sugar transport proteins signature 2.|-;	PS50850|Major facilitator superfamily (MFS) profile.|37.941;	-	-	G3DSA:1.20.1250.20||7.0E-15;G3DSA:1.20.1250.20||6.7E-22;	-	-	PR00171|Sugar transporter signature|4.4E-15;PR00171|Sugar transporter signature|4.4E-15;PR00171|Sugar transporter signature|4.4E-15;PR00171|Sugar transporter signature|4.4E-15;
g4332.t1	omap6908	782963	784725	+	548		P49374|HGT1_KLULA|1e-153	2968|PHI:2968|Hxs1|J9VQA5|5207|Cryptococcusneoformans|Reducedvirulence|1e-68	Y	PF00083|Sugar (and other) transporter|2.5E-107;	PTHR23500:SF50||3.5E-296;PTHR23500||3.5E-296;	SSF103473||2.35E-63;SSF103473||2.35E-63;	TIGR00879|SP: MFS transporter, sugar porter (SP) family|4.8E-106;	-	PS00217|Sugar transport proteins signature 2.|-;PS00216|Sugar transport proteins signature 1.|-;PS00216|Sugar transport proteins signature 1.|-;	PS50850|Major facilitator superfamily (MFS) profile.|42.067;	-	-	G3DSA:1.20.1250.20||2.8E-26;G3DSA:1.20.1250.20||6.3E-18;	-	-	PR00171|Sugar transporter signature|2.95339E-21;PR00171|Sugar transporter signature|2.95339E-21;PR00171|Sugar transporter signature|2.95339E-21;PR00171|Sugar transporter signature|2.95339E-21;PR00171|Sugar transporter signature|2.95339E-21;
g4706.t1	omap6908	2171454	2173116	+	532		A2QQV6|QUTD_ASPNC|3e-54	2968|PHI:2968|Hxs1|J9VQA5|5207|Cryptococcusneoformans|Reducedvirulence|3e-17	Y	PF00083|Sugar (and other) transporter|1.0E-81;	PTHR23500||8.7E-170;PTHR23500:SF140||8.7E-170;	SSF103473||4.05E-43;SSF103473||4.05E-43;	TIGR00879|SP: MFS transporter, sugar porter (SP) family|3.0E-81;	-	-	PS51257|Prokaryotic membrane lipoprotein lipid attachment site profile.|6.0;PS50850|Major facilitator superfamily (MFS) profile.|26.393;	-	-	G3DSA:1.20.1250.20||2.0E-13;G3DSA:1.20.1250.20||1.1E-13;	-	-	PR00171|Sugar transporter signature|4.110066E-5;PR00171|Sugar transporter signature|4.110066E-5;PR00171|Sugar transporter signature|4.110066E-5;PR00171|Sugar transporter signature|4.110066E-5;
g4794.t1	omap6908	2460727	2462556	+	571		Q92253|RCO3_NEUCR|0	2968|PHI:2968|Hxs1|J9VQA5|5207|Cryptococcusneoformans|Reducedvirulence|2e-75	Y	PF00083|Sugar (and other) transporter|2.2E-123;	PTHR23500:SF128||5.0E-291;PTHR23500||5.0E-291;	SSF103473||1.96E-56;SSF103473||1.96E-56;	TIGR00879|SP: MFS transporter, sugar porter (SP) family|1.4E-124;	-	PS00217|Sugar transport proteins signature 2.|-;PS00216|Sugar transport proteins signature 1.|-;	PS50850|Major facilitator superfamily (MFS) profile.|46.534;	-	-	G3DSA:1.20.1250.20||1.6E-17;G3DSA:1.20.1250.20||9.1E-20;	-	-	PR00171|Sugar transporter signature|1.5E-30;PR00171|Sugar transporter signature|1.5E-30;PR00171|Sugar transporter signature|1.5E-30;PR00171|Sugar transporter signature|1.5E-30;PR00171|Sugar transporter signature|1.5E-30;
g4807.t1	omap6908	2497510	2499411	-	545		P32465|HXT1_YEAST|1e-126	2968|PHI:2968|Hxs1|J9VQA5|5207|Cryptococcusneoformans|Reducedvirulence|3e-104	Y	PF00083|Sugar (and other) transporter|1.2E-124;	PTHR23500:SF131||2.4E-254;PTHR23500||2.4E-254;	SSF103473||2.22E-53;	TIGR00879|SP: MFS transporter, sugar porter (SP) family|6.3E-110;	-	PS00216|Sugar transport proteins signature 1.|-;PS00217|Sugar transport proteins signature 2.|-;	PS50850|Major facilitator superfamily (MFS) profile.|39.685;	-	-	G3DSA:1.20.1250.20||1.2E-16;G3DSA:1.20.1250.20||3.6E-14;	-	-	PR00171|Sugar transporter signature|1.9E-25;PR00171|Sugar transporter signature|1.9E-25;PR00171|Sugar transporter signature|1.9E-25;PR00171|Sugar transporter signature|1.9E-25;PR00171|Sugar transporter signature|1.9E-25;
g6597.t1	omap6937b	1056303	1058140	+	557		A2QQV6|QUTD_ASPNC|1e-68	2968|PHI:2968|Hxs1|J9VQA5|5207|Cryptococcusneoformans|Reducedvirulence|2e-28	Y	PF00083|Sugar (and other) transporter|4.0E-83;	PTHR23500:SF35||7.0E-281;PTHR23500||7.0E-281;	SSF103473||5.62E-44;	TIGR00879|SP: MFS transporter, sugar porter (SP) family|1.3E-79;	-	PS00217|Sugar transport proteins signature 2.|-;PS00216|Sugar transport proteins signature 1.|-;	PS50850|Major facilitator superfamily (MFS) profile.|24.117;	-	-	G3DSA:1.20.1250.20||3.7E-16;G3DSA:1.20.1250.20||4.7E-12;	-	-	PR00171|Sugar transporter signature|2.7E-8;PR00171|Sugar transporter signature|2.7E-8;PR00171|Sugar transporter signature|2.7E-8;
g7023.t1	omap49267a	978919	980698	+	566		Q92253|RCO3_NEUCR|8e-91	2968|PHI:2968|Hxs1|J9VQA5|5207|Cryptococcusneoformans|Reducedvirulence|5e-72	Y	PF00083|Sugar (and other) transporter|1.9E-116;	PTHR23500||0.0;PTHR23500:SF143||0.0;	SSF103473||2.88E-59;	TIGR00879|SP: MFS transporter, sugar porter (SP) family|4.2E-122;	-	PS00217|Sugar transport proteins signature 2.|-;PS00216|Sugar transport proteins signature 1.|-;PS00216|Sugar transport proteins signature 1.|-;	PS50850|Major facilitator superfamily (MFS) profile.|41.536;	-	-	G3DSA:1.20.1250.20||5.6E-21;G3DSA:1.20.1250.20||2.1E-19;	-	-	PR00171|Sugar transporter signature|2.3E-25;PR00171|Sugar transporter signature|2.3E-25;PR00171|Sugar transporter signature|2.3E-25;PR00171|Sugar transporter signature|2.3E-25;PR00171|Sugar transporter signature|2.3E-25;
