# Supplementary material for: Comparative Genomic Analysis of Drechmeria coniospora Reveals Core and Specific Genetic Requirements for Fungal Endoparasitism of Nematodes
Source: PLoS Genet. 2016 May 6;12(5):e1006017. doi: 10.1371/journal.pgen.1006017 (PMC4859500; doi:10.1371/journal.pgen.1006017)
Supplement: S12 Table — The first sheet gives the read counts for each gene from the 2 different samples. The 50 most highly expressed genes for each sample are highlighted. In the next 2 sheets they are listed together with annotations taken from S5 Table. The fourth and the fifth sheets list the genes assigned to the over-represented category in spores and in mycelia, respectively, together with annotations taken from S5 Table. On the fourth sheet, neighbouring genes are highlighted in yellow. The sixth and seventh list their respective constituent PFAM domains, with a score that reflects the confidence of the assignment. Seven domains are found in both lists (PF00005, PF00083, PF00172, PF00501, PF05730, PF07690, PF13193). (XLSX) [file pgen.1006017.s012.xlsx]

## Sheet: Read counts
Gene ID	Mycelia	Spores
g5430.t1	271956	231513			In top 50 for expression
g423.t1	246692	111967
g4546.t1	190846	31715
g1245.t1	139484	63209
g3810.t1	131807	138634
g6374.t1	110888	51196
g4282.t1	99531	108813
g3418.t1	79359	30471
g1111.t1	75760	81653
g5691.t1	73921	98416
g1887.t1	67653	15374
g2042.t1	64159	34306
g772.t1	50746	26081
g1022.t1	45879	27374
g7190.t1	38858	28524
g6308.t1	34899	15296
g6793.t1	34263	49847
g608.t1	31964	42185
g144.t1	30298	29937
g352.t1	29503	36402
g1346.t1	27868	37878
g7127.t1	27286	24868
g4352.t1	27104	30636
g2165.t1	26185	5589
g6683.t1	25525	14899
g636.t1	23808	18665
g6676.t1	23503	17603
g1334.t1	23455	7829
g860.t1	22851	42377
g2979.t1	22012	20710
g881.t1	21863	14940
g7495.t1	21430	30876
g6659.t1	21383	25947
g2954.t1	21222	33831
g6189.t1	20577	16336
g7964.t1	20077	24658
g3397.t1	20074	24252
g1442.t1	20031	24117
g1105.t1	19745	27443
g7115.t1	19452	12353
g1853.t1	19195	25374
g1602.t1	19142	26872
g6489.t1	18737	10570
g6621.t1	18687	13772
g3409.t1	18619	10186
g5489.t1	18423	27568
g178.t1	18164	29129
g1632.t1	18110	29228
g6971.t1	17839	13734
g7009.t1	17800	9067
g6792.t1	17567	20909
g709.t1	17113	12347
g7208.t1	16963	18370
g5623.t1	16743	27773
g626.t1	16719	23608
g7117.t1	16607	28880
g784.t1	16593	16211
g6728.t1	16188	7144
g1343.t1	15866	23805
g3684.t1	15544	17282
g7853.t1	15353	25306
g1215.t1	15213	23895
g5391.t1	15020	19807
g5621.t1	14883	19806
g3121.t1	14607	18986
g977.t1	14529	12264
g1925.t1	14443	11257
g1628.t1	14437	23828
g7293.t1	14429	18736
g12.t1	14413	25893
g1095.t1	14161	10959
g5309.t1	14121	22800
g4310.t1	14011	12973
g4657.t1	13990	18203
g7209.t1	13937	14930
g2551.t1	13853	17286
g17.t1	13766	6160
g511.t1	13757	14945
g3102.t1	13513	11782
g1373.t1	13368	21594
g7885.t1	13086	20484
g610.t1	13036	22060
g3742.t1	12960	20825
g7390.t1	12947	8120
g6265.t1	12918	12284
g6656.t1	12891	9865
g1394.t1	12757	12828
g6958.t1	12749	21455
g133.t1	12712	17421
g3937.t1	12675	20785
g5491.t1	12662	16006
g4022.t1	12661	2395
g5514.t1	12531	18369
g5317.t1	12293	12236
g1973.t1	12292	22514
g4893.t1	12286	15523
g2201.t1	12177	3049
g4708.t1	12154	7647
g1429.t1	12125	21056
g7580.t1	12023	17758
g5467.t1	11989	20122
g4941.t1	11968	20813
g4984.t1	11916	20065
g5668.t1	11914	16777
g1207.t1	11748	14122
g2666.t1	11692	15770
g5480.t1	11606	8930
g1798.t1	11360	6057
g4370.t1	11322	19727
g1566.t1	11304	14081
g2222.t1	11290	11939
g6712.t1	11236	20102
g2555.t1	11221	16117
g7155.t1	11134	15222
g5578.t1	11034	17336
g7329.t1	10981	17014
g1624.t1	10781	16870
g4667.t1	10752	13923
g7608.t1	10710	3051
g157.t1	10674	16668
g712.t1	10627	15713
g3377.t1	10589	9287
g7801.t1	10509	10683
g7150.t1	10491	17751
g284.t1	10476	17587
g1810.t1	10427	10023
g4556.t1	10222	7047
g7238.t1	10044	14505
g6391.t1	10034	6843
g6515.t1	10017	2592
g5577.t1	9984	16769
g3389.t1	9977	6710
g5534.t1	9964	15458
g4873.t1	9884	11772
g7416.t1	9744	15458
g377.t1	9733	5803
g3803.t1	9675	14069
g1349.t1	9664	15370
g2918.t1	9656	10122
g7641.t1	9628	12463
g4025.t1	9534	13918
g3745.t1	9435	15183
g586.t1	9406	12248
g4908.t1	9406	1040
g609.t1	9400	13827
g1808.t1	9391	15938
g4155.t1	9375	11895
g3658.t1	9313	14112
g2259.t1	9282	12725
g5352.t1	9192	16238
g419.t1	9189	13252
g1187.t1	9189	12596
g6467.t1	9012	5710
g4955.t1	9000	12655
g4897.t1	8987	13719
g5778.t1	8965	1833
g290.t1	8953	14553
g4899.t1	8910	15568
g6198.t1	8891	5959
g465.t1	8733	8144
g4138.t1	8659	14312
g7488.t1	8617	1956
g5532.t1	8614	11215
g156.t1	8454	5621
fg7086.t1	8354	5014
g3219.t1	8352	4948
g1206.t1	8313	8980
g4440.t1	8191	12666
g4703.t1	8182	2965
g269.t1	8172	5610
g3961.t1	8136	9028
g507.t1	8106	8985
g7889.t1	8062	11506
g6432.t1	8010	11993
g8038.t1	7898	4743
g3446.t1	7894	5181
g23.t1	7876	7713
g2152.t1	7869	5655
g518.t1	7846	1380
g624.t1	7796	7211
g1809.t1	7794	10429
g7840.t1	7746	6904
g3970.t1	7733	5125
g2904.t1	7720	13241
g1483.t1	7681	9080
g3657.t1	7677	12667
g3008.t1	7644	9051
g6823.t1	7621	6266
g5923.t1	7608	5526
g7932.t1	7545	6783
g6295.t1	7501	6991
g5155.t1	7492	3978
g6118.t1	7472	7485
g359.t1	7427	9755
g5897.t1	7390	6627
g674.t1	7363	5472
g4691.t1	7336	11270
g6490.t1	7332	6474
g4530.t1	7296	6665
g682.t1	7267	3774
g434.t1	7235	6291
g3175.t1	7175	7705
g1796.t1	7152	4938
g6510.t1	7118	6580
g531.t1	7081	11914
g7049.t1	7019	1605
g350.t1	6936	10856
g5781.t1	6935	7393
g2967.t1	6929	5053
g7118.t1	6905	10552
g4272.t1	6893	7630
g3792.t1	6889	7476
g2157.t1	6836	6044
g3166.t1	6835	9034
g858.t1	6819	1967
g3115.t1	6801	9786
g6382.t1	6793	5720
g114.t1	6763	4247
g3042.t1	6758	616
g2673.t1	6724	4318
g7439.t1	6691	8847
g7644.t1	6677	6457
g6680.t1	6613	4628
g3006.t1	6598	5868
g1424.t1	6598	4542
g545.t1	6592	9818
g3610.t1	6586	11427
g1218.t1	6555	7195
g1775.t1	6528	6451
g4388.t1	6522	3722
g4126.t1	6484	5348
g1423.t1	6461	6850
g1666.t1	6421	7590
g3765.t1	6388	2766
g566.t1	6357	12086
g4581.t1	6348	6708
g7527.t1	6337	1949
g6520.t1	6315	3909
g5003.t1	6310	6038
g3775.t1	6294	7657
g3452.t1	6286	876
g6154.t1	6227	3392
g2377.t1	6220	3312
g1644.t1	6173	6783
g7019.t1	6161	3803
g1018.t1	6094	5710
g7982.t1	6083	8403
g1904.t1	6081	6579
g517.t1	6080	6099
g643.t1	6076	3559
g6043.t1	6063	5830
g7440.t1	6041	6244
g587.t1	6007	8843
g6635.t1	5993	1173
g5546.t1	5987	4823
g600.t1	5980	5336
g2242.t1	5970	6052
g217.t1	5960	7211
g5582.t1	5958	4481
g499.t1	5941	4927
g4615.t1	5939	1580
g4199.t1	5937	8560
g1274.t1	5930	4388
g7330.t1	5910	3937
g5852.t1	5895	9898
g7831.t1	5883	1969
g282.t1	5863	7465
g5974.t1	5863	4736
g3383.t1	5787	7775
g1691.t1	5772	4428
g502.t1	5733	8754
g3817.t1	5709	1981
g5555.t1	5677	5825
g3053.t1	5656	4609
g5597.t1	5601	8433
g7472.t1	5585	3578
g6662.t1	5557	6521
g3076.t1	5556	6696
g8058.t1	5541	4272
g7477.t1	5540	8193
g2341.t1	5533	9558
g2820.t1	5507	7912
g5330.t1	5489	5691
g797.t1	5483	6966
g5853.t1	5425	8099
g3737.t1	5420	9731
g1370.t1	5375	4155
g5976.t1	5279	7720
g6053.t1	5242	6373
g2316.t1	5235	5890
g7060.t1	5200	4453
g4408.t1	5192	5903
g3655.t1	5142	8345
g2557.t1	5102	7289
g2530.t1	5090	4498
g4250.t1	5068	3314
g1427.t1	5044	6601
g5602.t1	5032	2503
g807.t1	5016	7127
g5601.t1	4971	4652
g3524.t1	4937	5279
g186.t1	4912	2953
g2628.t1	4907	4944
g2795.t1	4880	1618
g5440.t1	4861	4121
g283.t1	4805	10062
g7059.t1	4803	6040
g5619.t1	4787	7462
g4385.t1	4763	3565
g75.t1	4762	5715
g3193.t1	4757	7319
g7068.t1	4743	6489
g7808.t1	4742	2968
g5144.t1	4726	2561
g5.t1	4708	6164
g4277.t1	4690	3113
g4606.t1	4680	3228
g295.t1	4627	10020
g6552.t1	4618	5723
g2852.t1	4612	4310
g5488.t1	4606	4108
g6527.t1	4591	3534
g841.t1	4588	5066
g6082.t1	4576	5256
g3450.t1	4570	5364
g196.t1	4511	4078
g6817.t1	4509	4828
g4003.t1	4509	4530
g5553.t1	4508	5915
g5911.t1	4481	4671
g7693.t1	4479	2746
g2437.t1	4473	3186
g1710.t1	4451	4572
g3332.t1	4447	1129
g1690.t1	4444	2484
g1313.t1	4440	5529
g2662.t1	4405	4403
g6030.t1	4394	3315
g6837.t1	4389	6116
g34.t1	4376	5737
g3163.t1	4376	4075
g3398.t1	4345	6196
g3503.t1	4319	7354
g6618.t1	4300	2552
g7529.t1	4293	2623
g1728.t1	4286	2852
g7626.t1	4281	4846
g1175.t1	4273	5891
g4999.t1	4265	6087
g321.t1	4265	3986
g1188.t1	4258	3742
fg2851.t1	4228	6939
g1061.t1	4207	3700
g5478.t1	4201	4434
g6067.t1	4192	3538
g7631.t1	4177	4430
g7807.t1	4173	5347
g5472.t1	4171	5939
g5904.t1	4168	3667
g4682.t1	4156	7030
g5201.t1	4145	6109
g2258.t1	4137	6362
g285.t1	4107	5092
g3743.t1	4104	4073
g483.t1	4086	5810
g2354.t1	4086	3414
g18.t1	4080	1733
g2946.t1	4078	2390
g2921.t1	4068	4659
g3733.t1	4063	3034
g7839.t1	4060	5943
g7855.t1	4049	2302
g7048.t1	4044	4615
g7503.t1	4031	5463
g1295.t1	4016	4131
g332.t1	4011	7510
g3172.t1	3997	5034
g3149.t1	3997	1620
g6575.t1	3994	3757
g7869.t1	3980	3220
g5865.t1	3960	722
g6862.t1	3948	2736
g2150.t1	3924	3311
g3439.t1	3906	3575
g7286.t1	3894	4931
g857.t1	3877	1923
g2468.t1	3852	2414
g6855.t1	3851	2520
g1176.t1	3826	6876
g243.t1	3821	4649
g1758.t1	3819	3702
g8098.t1	3817	4156
g4845.t1	3805	4794
g6690.t1	3799	3693
g7258.t1	3779	4278
g7523.t1	3777	1672
g2570.t1	3776	2676
g997.t1	3771	5863
g4614.t1	3768	3493
g7131.t1	3765	3583
g2163.t1	3763	1948
g844.t1	3753	4005
g642.t1	3699	1615
g6407.t1	3688	4441
g4755.t1	3679	3893
g1613.t1	3661	4124
g7862.t1	3660	3113
g7121.t1	3659	5972
g4612.t1	3655	4512
g6550.t1	3631	3121
fg1350.t1	3617	3281
g2792.t1	3614	3596
g5014.t1	3588	3735
g888.t1	3576	3702
g5877.t1	3547	4232
g6761.t1	3541	5614
g917.t1	3525	5739
g1234.t1	3502	2052
g2285.t1	3499	3951
g2743.t1	3493	1518
g4491.t1	3488	2247
fg2898.t1	3470	2762
g4.t1	3468	3849
g5404.t1	3457	5052
g3297.t1	3446	4728
g5445.t1	3434	3407
g7700.t1	3432	3677
g5638.t1	3431	3428
g5524.t1	3423	3915
g8025.t1	3422	3827
g628.t1	3419	5067
g132.t1	3418	4009
g401.t1	3418	2649
g7684.t1	3413	5724
g1839.t1	3413	2383
g6117.t1	3403	5293
g1478.t1	3401	4804
fg8283.t1	3401	1933
g7136.t1	3398	3987
g3303.t1	3390	5293
g6045.t1	3390	3904
g5504.t1	3369	3842
g5680.t1	3357	3611
g4900.t1	3347	6712
g408.t1	3343	3650
g803.t1	3342	4577
g5756.t1	3341	974
g5748.t1	3331	3638
g3449.t1	3324	2700
g3032.t1	3322	2014
g3549.t1	3302	2742
g5533.t1	3300	4918
g4011.t1	3300	4163
g6903.t1	3289	4066
g1444.t1	3274	4669
g7959.t1	3274	2745
g6029.t1	3272	1098
g7526.t1	3264	2715
g155.t1	3262	2644
g3474.t1	3254	3004
g4319.t1	3234	4271
g3475.t1	3233	3685
g5502.t1	3230	2609
g1001.t1	3226	4803
g1668.t1	3213	3397
g5869.t1	3190	3244
g117.t1	3189	5009
g2702.t1	3174	1153
g425.t1	3173	3048
g7727.t1	3171	4250
g1874.t1	3162	4325
g7405.t1	3156	3141
g1716.t1	3156	2296
g6571.t1	3137	3676
g7318.t1	3125	467
g2170.t1	3121	2874
g4833.t1	3114	2033
g466.t1	3103	3526
g827.t1	3098	2914
g4971.t1	3097	4056
g4649.t1	3097	426
g4831.t1	3096	3350
g1221.t1	3095	2918
g5890.t1	3090	3385
g625.t1	3086	2358
g7531.t1	3086	1958
g5878.t1	3083	3281
g5710.t1	3079	5116
g3510.t1	3070	3382
g4738.t1	3066	1906
g7296.t1	3060	4307
g1660.t1	3054	3270
g7944.t1	3041	477
g4891.t1	3030	4466
g6225.t1	3030	3410
g7105.t1	3024	4359
g2467.t1	3010	1839
g1348.t1	3007	2840
g3739.t1	3006	2254
g5308.t1	3004	3904
g6982.t1	3004	562
g4053.t1	3001	2007
g3818.t1	2994	2396
g6125.t1	2991	2796
g462.t1	2985	3047
g905.t1	2980	1828
g5277.t1	2978	3485
g4770.t1	2975	2014
g1149.t1	2972	3854
g2396.t1	2960	3027
fg6787.t1	2952	2590
g6548.t1	2943	2101
g4807.t1	2938	3388
g4317.t1	2935	2571
g2479.t1	2934	3141
g6091.t1	2931	2482
g4398.t1	2920	3767
g126.t1	2920	3584
g7446.t1	2916	3528
g3462.t1	2914	3489
g7969.t1	2910	3676
g51.t1	2910	3422
g1420.t1	2896	3601
g7112.t1	2891	2348
g1232.t1	2890	755
g7291.t1	2882	3963
g4782.t1	2879	3871
g2655.t1	2877	4215
g2251.t1	2869	2874
g7796.t1	2865	5026
g7114.t1	2861	2129
g6231.t1	2845	1876
g6077.t1	2841	2858
g4308.t1	2831	5312
g2329.t1	2823	3561
g459.t1	2822	3875
g4412.t1	2810	4481
g557.t1	2805	4479
g7776.t1	2805	4051
g5073.t1	2803	2675
g1702.t1	2797	2640
g6201.t1	2793	3477
g2140.t1	2790	1529
g7661.t1	2789	4155
g6646.t1	2783	2340
g7157.t1	2771	2813
g7942.t1	2770	4717
fg6211.t1	2769	280
g7765.t1	2768	3685
g3092.t1	2768	3162
g6878.t1	2768	2324
g5622.t1	2755	3019
g5657.t1	2753	2844
g7614.t1	2739	2660
g4872.t1	2737	3196
g300.t1	2734	1000
g6522.t1	2734	734
g2781.t1	2731	3035
g998.t1	2715	4073
g3084.t1	2704	3077
g7734.t1	2693	4278
g3683.t1	2676	1857
g59.t1	2666	1583
g5794.t1	2662	3869
g729.t1	2647	3362
g5881.t1	2647	3041
g7144.t1	2641	3013
g1335.t1	2639	2934
g5809.t1	2636	2633
g4919.t1	2631	3022
g7404.t1	2623	2936
g4143.t1	2622	2841
g342.t1	2621	1585
g3103.t1	2607	1211
g1209.t1	2606	3238
g7141.t1	2602	3356
g345.t1	2592	1033
g7363.t1	2575	4023
g5539.t1	2570	2217
g4417.t1	2570	2038
g153.t1	2568	3113
g2478.t1	2568	3005
g996.t1	2562	5026
g3130.t1	2560	2600
g372.t1	2554	2729
g1913.t1	2554	2089
g1513.t1	2547	1016
g2600.t1	2546	4268
g4945.t1	2545	3156
g5050.t1	2539	3094
g7582.t1	2534	3074
g2340.t1	2509	2802
g166.t1	2507	3096
g370.t1	2507	765
g5310.t1	2506	2936
g6411.t1	2506	1623
g6811.t1	2504	3254
g7605.t1	2498	3327
g3698.t1	2494	2321
g7914.t1	2482	2674
g7940.t1	2476	3151
g819.t1	2474	3911
g2463.t1	2473	3383
g708.t1	2471	3239
g7722.t1	2467	1554
g1308.t1	2466	2869
g862.t1	2460	3730
g6551.t1	2458	3227
g6399.t1	2451	4497
g4629.t1	2450	907
g2674.t1	2449	872
g4654.t1	2447	2525
g915.t1	2438	2800
g4976.t1	2432	3454
g68.t1	2429	3431
g644.t1	2420	2305
g639.t1	2416	3680
g1506.t1	2411	2907
g2115.t1	2410	2230
g2536.t1	2406	3421
g2143.t1	2401	2810
g181.t1	2397	2299
g5699.t1	2392	1886
g5336.t1	2389	2628
g7511.t1	2389	1126
g428.t1	2386	2121
g3464.t1	2383	2679
g7273.t1	2378	2458
g3411.t1	2378	977
g1244.t1	2374	2549
g3571.t1	2372	2888
g1474.t1	2372	2112
g7298.t1	2367	2175
g717.t1	2361	3065
g3871.t1	2348	1249
g5949.t1	2344	2998
g5827.t1	2342	2924
g2003.t1	2339	3261
g2216.t1	2335	2564
g719.t1	2325	1606
g3412.t1	2320	2863
g1579.t1	2317	491
g1556.t1	2315	383
g3333.t1	2304	1105
g1790.t1	2300	2362
g4041.t1	2299	1880
g360.t1	2297	857
g6435.t1	2296	3521
g4445.t1	2288	3335
g5490.t1	2288	2562
g5383.t1	2286	3798
g61.t1	2284	2889
g1849.t1	2279	3873
g7429.t1	2279	1718
g2403.t1	2276	1556
g7513.t1	2271	1990
g1639.t1	2271	1026
g563.t1	2265	4067
g1888.t1	2260	2241
g3063.t1	2259	3746
g386.t1	2259	2132
g2923.t1	2255	3502
g2238.t1	2252	3077
g5787.t1	2250	1877
g7803.t1	2249	2472
g725.t1	2245	3021
g7730.t1	2245	2572
g3979.t1	2245	1474
g3406.t1	2234	2463
g7075.t1	2233	2931
g6812.t1	2230	2603
g1833.t1	2227	1255
g1781.t1	2222	2760
g3467.t1	2222	1644
g1917.t1	2221	1794
g3676.t1	2216	2427
g5785.t1	2215	2194
g4389.t1	2213	1803
g7386.t1	2204	1717
g6373.t1	2200	1898
g2550.t1	2198	2763
g3262.t1	2198	2695
g5407.t1	2196	3829
g6675.t1	2195	1414
g2774.t1	2190	2386
g1437.t1	2187	1773
g1896.t1	2185	573
g6306.t1	2184	1948
g4973.t1	2183	1890
g2265.t1	2179	2662
g8052.t1	2178	2769
g4623.t1	2175	948
g7849.t1	2173	2846
g3298.t1	2173	2718
g4318.t1	2171	1552
g6143.t1	2166	2525
g1555.t1	2166	1197
g1875.t1	2165	2006
g2336.t1	2164	2604
g402.t1	2160	4271
g50.t1	2158	2276
g2213.t1	2156	1671
g179.t1	2155	2611
g20.t1	2153	2164
g1845.t1	2149	1749
g5563.t1	2144	1254
g4602.t1	2141	2447
g2404.t1	2139	2178
g1108.t1	2132	1211
g1371.t1	2129	1855
g3403.t1	2126	337
g7365.t1	2107	1786
g1869.t1	2105	2088
g3564.t1	2096	2801
g3293.t1	2087	1519
g1031.t1	2079	1758
g1695.t1	2074	1665
g3690.t1	2066	2341
g3935.t1	2062	1345
g7148.t1	2060	3015
g3901.t1	2057	2676
g5188.t1	2057	2265
g1284.t1	2055	2406
g6182.t1	2051	2549
g3165.t1	2047	3199
g2028.t1	2046	1073
g6017.t1	2042	3254
g5300.t1	2034	4720
g1159.t1	2034	931
g4367.t1	2029	1630
g5720.t1	2026	2550
g7989.t1	2017	3029
g5284.t1	2015	873
g1720.t1	2013	3090
g6920.t1	2013	1236
g7070.t1	2010	1838
g3885.t1	2009	2527
g5196.t1	2007	1665
g4231.t1	2005	1565
g6280.t1	2004	3503
g221.t1	2003	1583
g192.t1	1997	2289
g1052.t1	1997	1650
g2751.t1	1994	2594
g5866.t1	1993	892
g2223.t1	1990	2593
fg7295.t1	1989	1110
g6501.t1	1984	317
g4852.t1	1981	1147
g1382.t1	1978	2377
g2301.t1	1972	1192
g3118.t1	1971	2424
g5346.t1	1969	1714
g1012.t1	1963	2013
g7935.t1	1963	1680
g6614.t1	1956	1920
g7581.t1	1955	2531
g4375.t1	1955	2048
g2313.t1	1954	2231
g4792.t1	1947	1393
g1103.t1	1943	539
g1470.t1	1940	2336
g5808.t1	1938	2265
g2320.t1	1937	2806
g629.t1	1933	2227
g1279.t1	1933	1682
g7422.t1	1926	3193
g616.t1	1926	2672
g6224.t1	1925	5266
g1169.t1	1920	2867
g1620.t1	1920	1125
g5501.t1	1914	2499
g1529.t1	1914	1720
g3882.t1	1912	2538
g5441.t1	1904	2396
g1614.t1	1904	2266
g2903.t1	1903	2714
g4694.t1	1903	568
g7463.t1	1901	833
g5035.t1	1897	2318
g7218.t1	1896	2817
g2127.t1	1896	2521
g1667.t1	1895	1728
g267.t1	1891	3182
g7351.t1	1890	2694
g5344.t1	1889	1631
g287.t1	1887	2377
g1797.t1	1887	2276
g3457.t1	1887	2217
g874.t1	1884	2208
g1769.t1	1884	1600
g7598.t1	1882	2000
g965.t1	1881	3825
g7023.t1	1876	5301
g5572.t1	1876	2440
g1408.t1	1876	1297
g1938.t1	1871	2812
g109.t1	1866	1544
g1110.t1	1864	1682
g2911.t1	1858	5942
g7417.t1	1858	3332
g2670.t1	1855	3114
g2809.t1	1849	2502
g5327.t1	1848	2454
g4725.t1	1846	2377
g5212.t1	1844	1393
g7139.t1	1838	1515
g546.t1	1837	2403
g1530.t1	1828	2478
g6158.t1	1820	2948
g756.t1	1818	1809
g3425.t1	1812	976
g3680.t1	1809	3743
g4105.t1	1809	2417
g4410.t1	1809	1652
g5092.t1	1808	2685
g6258.t1	1804	1917
g6828.t1	1803	1623
g575.t1	1797	2195
g5415.t1	1796	1148
g5547.t1	1791	1905
g7535.t1	1789	2336
g5674.t1	1786	792
g3920.t1	1778	2195
g4979.t1	1773	2046
g4791.t1	1773	1097
g7138.t1	1772	1535
g2388.t1	1769	1994
g6316.t1	1768	1640
g5481.t1	1765	2072
g1707.t1	1762	2046
g5505.t1	1762	1869
g4487.t1	1761	2420
g704.t1	1761	2244
g3647.t1	1760	2138
g3994.t1	1753	2083
g222.t1	1751	1729
g2240.t1	1750	3172
g5206.t1	1750	1902
g7962.t1	1749	1991
g4280.t1	1749	1036
g3140.t1	1747	1789
g1439.t1	1746	1559
g5195.t1	1745	2207
g6705.t1	1745	2039
g1942.t1	1745	757
g2110.t1	1744	2976
g2083.t1	1743	5068
g3459.t1	1741	2593
g2664.t1	1737	2015
g3570.t1	1737	1646
g3212.t1	1734	2243
g218.t1	1733	1085
g5981.t1	1732	2841
fg176.t1	1731	1012
g4894.t1	1727	2097
g7542.t1	1727	1154
g2023.t1	1726	2106
g3768.t1	1726	1684
g5268.t1	1726	1349
g5730.t1	1725	1154
g522.t1	1723	2103
g4384.t1	1714	2071
g16.t1	1712	2102
g5556.t1	1711	1913
g6979.t1	1710	1846
g1066.t1	1709	2102
g5641.t1	1708	894
g1333.t1	1708	575
g7587.t1	1707	1838
g7833.t1	1706	701
g8094.t1	1704	2878
g2741.t1	1704	2662
g5523.t1	1704	1899
g477.t1	1703	2519
g576.t1	1703	1409
g911.t1	1703	1360
g7664.t1	1697	2819
g7573.t1	1697	2168
g4998.t1	1695	1920
g3227.t1	1690	1137
g3447.t1	1689	1100
g1404.t1	1686	2124
g7427.t1	1686	411
g4911.t1	1685	3100
g7892.t1	1681	1724
g5067.t1	1678	1947
g7732.t1	1677	2474
g3702.t1	1677	1850
g6085.t1	1676	2344
g2735.t1	1675	2008
g3416.t1	1675	753
g6896.t1	1674	2967
g1040.t1	1673	2674
fg3132.t1	1667	906
g5402.t1	1665	2027
g2469.t1	1665	1153
g6795.t1	1664	2761
g3317.t1	1662	1812
g1507.t1	1662	1433
g4145.t1	1660	1508
g5564.t1	1659	2297
g1454.t1	1659	1602
g2227.t1	1657	1113
g6421.t1	1655	2057
g3664.t1	1655	1865
g7328.t1	1655	983
g5793.t1	1651	1849
g505.t1	1646	2114
g7736.t1	1646	1708
g7335.t1	1646	785
g3235.t1	1644	1612
g7434.t1	1641	2125
g3847.t1	1641	1397
g1861.t1	1639	2032
g2608.t1	1639	1950
g1356.t1	1637	1953
g4443.t1	1636	1843
g3125.t1	1634	1098
g1183.t1	1632	1029
g6602.t1	1630	396
g266.t1	1629	1950
g3494.t1	1629	1155
g6679.t1	1629	597
g1125.t1	1623	1124
g592.t1	1622	2462
g1645.t1	1622	1479
g6518.t1	1622	1298
g6634.t1	1621	2252
g5166.t1	1618	1825
g2757.t1	1617	1850
g4209.t1	1617	1302
g4012.t1	1616	1635
g4924.t1	1615	1881
g1635.t1	1614	1040
g5222.t1	1613	2165
g7466.t1	1609	2332
g3258.t1	1609	1051
g6115.t1	1609	1010
g7430.t1	1603	753
g177.t1	1601	1227
g7366.t1	1598	2032
g3469.t1	1597	1275
g1372.t1	1597	1007
g4678.t1	1592	1917
g8051.t1	1590	1317
g6418.t1	1590	1240
g5205.t1	1589	1547
g7633.t1	1586	1604
g2183.t1	1585	2107
g3576.t1	1585	1952
g6559.t1	1585	1217
g4858.t1	1583	1965
g763.t1	1582	1501
g6050.t1	1581	632
g1609.t1	1581	492
g5789.t1	1580	912
g6007.t1	1575	1386
g176.t1	1575	1251
g4496.t1	1570	1783
g7952.t1	1563	1063
g6734.t1	1561	2301
g6735.t1	1560	723
g770.t1	1559	2260
g4339.t1	1555	1412
g3116.t1	1553	1236
g4414.t1	1550	2004
g675.t1	1550	1690
g4884.t1	1549	2328
g5764.t1	1548	1961
g2928.t1	1547	1420
g4774.t1	1546	1495
g975.t1	1544	1719
g5182.t1	1542	1824
g7764.t1	1542	1217
g3148.t1	1542	960
g634.t1	1539	1494
g4192.t1	1539	1480
g4286.t1	1537	1343
g6168.t1	1536	1955
g7583.t1	1536	1754
g4730.t1	1535	363
g2796.t1	1531	2409
fg2718.t1	1530	1230
g5989.t1	1527	1375
g7721.t1	1527	958
g4044.t1	1527	916
g3938.t1	1525	1918
g668.t1	1523	1609
g2547.t1	1522	2530
g6055.t1	1522	1907
g8087.t1	1521	1528
g7731.t1	1521	1410
g7443.t1	1518	1213
g7262.t1	1512	1789
g6190.t1	1512	1541
g4981.t1	1511	1850
g7152.t1	1511	946
g3546.t1	1510	2018
g2179.t1	1509	1646
g277.t1	1507	1661
g7373.t1	1507	1500
g7604.t1	1505	1262
g4939.t1	1504	2333
g7371.t1	1501	2059
g4954.t1	1499	1750
g3468.t1	1497	3333
g2019.t1	1495	2164
g8029.t1	1493	1838
g1383.t1	1492	1570
g3189.t1	1489	1806
g2865.t1	1489	1443
g3822.t1	1486	1751
g7164.t1	1480	1874
g4883.t1	1477	1236
g5704.t1	1473	2591
g5433.t1	1473	1788
g686.t1	1473	1393
g6956.t1	1473	686
g1158.t1	1472	2256
g1214.t1	1472	2102
g6456.t1	1472	1252
g1201.t1	1471	1386
g6898.t1	1469	2454
g614.t1	1469	1697
g5248.t1	1468	726
g4613.t1	1466	1197
g1532.t1	1464	988
g7619.t1	1463	2122
g5015.t1	1463	1723
g58.t1	1461	1626
g3400.t1	1456	1090
g6517.t1	1456	786
g1524.t1	1452	1666
g3771.t1	1450	1459
g1723.t1	1449	1760
g2262.t1	1447	2286
g180.t1	1447	1878
g3162.t1	1446	10820
g4068.t1	1446	1825
g5608.t1	1443	2051
g4756.t1	1443	1374
g5775.t1	1442	458
g4918.t1	1440	2572
g3593.t1	1440	1307
g7200.t1	1440	334
g5548.t1	1439	1627
g6791.t1	1437	1492
g6388.t1	1436	2113
g5541.t1	1435	1735
g7128.t1	1435	1374
g7904.t1	1435	1341
g6815.t1	1435	1294
g2055.t1	1433	2225
g67.t1	1433	1854
g2862.t1	1433	967
g7216.t1	1431	1572
g6607.t1	1431	1150
g960.t1	1430	2038
g5529.t1	1427	1342
g4783.t1	1426	2438
g7743.t1	1426	603
g4306.t1	1425	1896
g6013.t1	1424	1001
g3527.t1	1421	1880
g568.t1	1420	1383
g6943.t1	1419	1450
g782.t1	1418	1981
g7666.t1	1417	1711
g4810.t1	1416	1459
g2182.t1	1415	1378
g582.t1	1413	1936
g1636.t1	1412	1911
g3433.t1	1411	1688
g6028.t1	1411	1624
g7549.t1	1411	1101
g489.t1	1410	656
g2532.t1	1405	1835
g7883.t1	1405	1617
g2965.t1	1401	1013
g778.t1	1400	1628
g3105.t1	1400	1299
g1.t1	1399	1882
g6949.t1	1399	1748
g438.t1	1399	812
g4554.t1	1398	1771
g1338.t1	1397	2293
g2704.t1	1397	1076
g7377.t1	1396	1791
g5790.t1	1396	1271
g3304.t1	1395	1497
g2695.t1	1395	1321
g6948.t1	1394	1580
g7752.t1	1393	726
g5351.t1	1391	1692
g670.t1	1391	1608
g988.t1	1391	1337
g230.t1	1391	1017
g1889.t1	1390	995
g3087.t1	1390	678
g1674.t1	1388	942
g4888.t1	1384	1626
g1015.t1	1383	1321
g2164.t1	1383	1196
g5193.t1	1382	2110
g6061.t1	1382	1944
g6624.t1	1382	1467
g6018.t1	1382	1044
g8074.t1	1379	1770
g392.t1	1377	1661
g504.t1	1377	1264
g1355.t1	1376	1772
g5579.t1	1376	1687
g1324.t1	1375	1470
g2610.t1	1370	1515
g7957.t1	1370	343
g5458.t1	1369	2261
g3796.t1	1369	2056
g7113.t1	1368	1404
g612.t1	1367	1521
g5315.t1	1366	1444
g199.t1	1365	2626
g6430.t1	1363	980
g7107.t1	1362	2297
g5449.t1	1361	1460
g2322.t1	1361	1019
g7109.t1	1359	1653
g4934.t1	1359	1270
g4902.t1	1358	2479
g7016.t1	1358	1858
g7920.t1	1358	1350
g3750.t1	1358	1035
g6081.t1	1357	1309
g2315.t1	1356	1690
g3710.t1	1356	1265
g1227.t1	1355	1717
g3536.t1	1352	1497
g7196.t1	1352	1353
g106.t1	1348	1985
g4951.t1	1348	1510
g7256.t1	1347	1870
g1859.t1	1347	1690
g3795.t1	1347	901
fg4633.t1	1344	1944
g3007.t1	1343	1311
g347.t1	1341	1739
fg8664.t1	1341	1548
g5380.t1	1341	1285
g7166.t1	1341	435
g3801.t1	1340	1020
g5931.t1	1339	626
g5406.t1	1339	598
g1073.t1	1337	1048
g7822.t1	1335	2005
g3831.t1	1332	553
g6402.t1	1331	1960
g7792.t1	1331	1957
g7274.t1	1331	1459
g4187.t1	1327	1943
g7881.t1	1326	1555
g2462.t1	1325	2429
g3199.t1	1325	1122
g1008.t1	1324	1775
g3460.t1	1324	1658
g3566.t1	1324	773
g1321.t1	1323	2421
g878.t1	1323	1316
g1818.t1	1323	581
g1013.t1	1322	1900
g7987.t1	1322	1620
g5451.t1	1322	1311
g2893.t1	1321	1915
g3872.t1	1320	1463
g1496.t1	1313	2158
g1935.t1	1312	1336
g4967.t1	1311	1562
g169.t1	1311	1166
g1417.t1	1310	1878
g3738.t1	1310	1844
g2219.t1	1307	2082
g7092.t1	1307	1291
g5479.t1	1305	1767
g3106.t1	1304	1821
g1407.t1	1303	1100
g5343.t1	1302	1928
g3285.t1	1302	1477
g5858.t1	1302	819
g28.t1	1301	1454
g369.t1	1300	1709
g4020.t1	1300	1268
g1851.t1	1300	963
fg3686.t1	1298	1245
g1059.t1	1297	2172
g8.t1	1297	1367
g3463.t1	1296	2022
g409.t1	1296	1190
g7591.t1	1296	1017
g5089.t1	1295	2296
g6633.t1	1293	2096
g7578.t1	1293	1358
fg8009.t1	1293	1348
g4966.t1	1291	722
g4647.t1	1291	375
g7389.t1	1290	897
g3735.t1	1288	1091
g5364.t1	1285	1737
g1160.t1	1285	1584
g2940.t1	1282	1535
g1939.t1	1279	1979
g6116.t1	1277	1970
g5253.t1	1277	1681
g6417.t1	1277	1372
g7160.t1	1276	1416
g4195.t1	1274	1904
g2558.t1	1273	1525
g1591.t1	1271	1647
g455.t1	1271	1468
g7129.t1	1271	871
g2799.t1	1270	2125
g1501.t1	1270	979
g2856.t1	1269	2007
g3.t1	1269	1215
g7984.t1	1268	3180
g3852.t1	1268	1587
g5114.t1	1268	1518
g1779.t1	1268	624
g5475.t1	1267	1322
g6139.t1	1266	496
g4324.t1	1265	1323
g3451.t1	1264	2037
g3794.t1	1264	1864
g4140.t1	1263	1814
g6545.t1	1263	1266
g4161.t1	1261	1788
g3466.t1	1258	1547
g6403.t1	1257	1318
g5936.t1	1257	1091
g6883.t1	1256	1567
g1631.t1	1256	1267
g164.t1	1256	1202
g2629.t1	1255	1970
g3932.t1	1254	876
g2545.t1	1251	1795
g7540.t1	1248	816
g1669.t1	1248	303
g2363.t1	1247	1840
g4191.t1	1246	1303
g4141.t1	1246	965
g1800.t1	1245	1367
g501.t1	1245	499
g2636.t1	1245	316
g3025.t1	1244	1153
g5126.t1	1242	1798
g3555.t1	1240	252
g3950.t1	1239	1799
g3133.t1	1238	889
g2348.t1	1236	2681
g4655.t1	1236	1189
fg9067.t1	1234	809
fg3736.t1	1234	804
g848.t1	1233	869
g1390.t1	1232	993
g1780.t1	1230	798
g5332.t1	1228	1013
g1446.t1	1227	1041
g591.t1	1226	1570
g6804.t1	1226	1458
g3144.t1	1226	1288
g7507.t1	1225	1116
g2843.t1	1223	176
g1126.t1	1222	1430
g6808.t1	1221	823
g7525.t1	1220	1073
g2401.t1	1217	1667
g353.t1	1214	685
g5133.t1	1211	1461
g6282.t1	1211	1177
g6807.t1	1211	774
g3437.t1	1211	507
g1885.t1	1210	1123
g311.t1	1209	1467
g1950.t1	1209	1148
g7147.t1	1209	855
g4890.t1	1208	1409
g4646.t1	1208	1179
g5901.t1	1208	1177
g4722.t1	1206	1393
g1358.t1	1205	1717
g5530.t1	1205	1457
g1582.t1	1204	998
g6160.t1	1203	2267
g7447.t1	1203	1027
g3216.t1	1202	1444
g4936.t1	1202	1418
g3294.t1	1202	1258
g3273.t1	1202	1241
g2147.t1	1200	1320
g1802.t1	1199	1860
g962.t1	1199	1639
g5903.t1	1198	1959
g3957.t1	1198	1896
g2480.t1	1198	974
g6856.t1	1198	470
g5538.t1	1197	1292
g3040.t1	1197	1210
g6207.t1	1196	1214
g268.t1	1196	558
g7924.t1	1194	5028
g6647.t1	1194	2149
g7290.t1	1194	1451
g1369.t1	1192	1919
g2786.t1	1192	1470
g6025.t1	1192	707
g305.t1	1191	1056
g5995.t1	1187	502
g293.t1	1183	1380
g7438.t1	1183	1227
g4248.t1	1182	1825
g5075.t1	1181	1307
g5768.t1	1181	578
g7341.t1	1180	1046
g5018.t1	1180	998
g7475.t1	1179	1416
g4008.t1	1179	1263
g1557.t1	1179	1242
g5245.t1	1179	1012
g6960.t1	1179	969
g795.t1	1178	1650
g1618.t1	1177	1572
g2800.t1	1175	1753
g831.t1	1174	675
g5081.t1	1172	1836
g7130.t1	1172	701
g6600.t1	1171	2058
g446.t1	1171	1809
g4693.t1	1170	1084
g7770.t1	1169	1379
g4371.t1	1168	1468
g2539.t1	1168	1053
g7101.t1	1167	1694
g2766.t1	1167	480
g7624.t1	1166	1424
g4781.t1	1166	1284
g2360.t1	1166	1203
g2951.t1	1165	1944
g1514.t1	1165	1535
g3790.t1	1165	1357
g4874.t1	1164	996
g4350.t1	1164	746
g3141.t1	1163	1762
g2202.t1	1162	1789
g530.t1	1162	1064
g4355.t1	1161	1545
g4460.t1	1160	1270
g3113.t1	1159	424
g5337.t1	1158	1579
g1647.t1	1158	1263
g5145.t1	1158	330
g3422.t1	1157	1268
g2414.t1	1157	609
g5178.t1	1156	1375
g870.t1	1154	1542
g1004.t1	1153	1126
g3343.t1	1153	914
g3110.t1	1153	294
g2579.t1	1152	1515
g5191.t1	1152	1330
g4670.t1	1151	1510
g2778.t1	1150	1523
g5570.t1	1150	711
g5349.t1	1149	1697
g3300.t1	1148	1557
g2158.t1	1146	2020
g149.t1	1146	1432
g6416.t1	1146	1265
g724.t1	1146	758
g4635.t1	1146	463
g6584.t1	1145	2004
g5540.t1	1145	1450
g7571.t1	1144	1015
g233.t1	1143	1822
g7085.t1	1143	1770
g4886.t1	1143	1433
g7716.t1	1142	1754
g5979.t1	1142	1377
g6985.t1	1142	1126
g3019.t1	1141	1297
g3055.t1	1139	1662
g6814.t1	1139	1325
g2176.t1	1137	1419
g821.t1	1136	1193
g6396.t1	1135	1477
fg7088.t1	1135	1366
g7680.t1	1135	914
g6557.t1	1134	1223
g1009.t1	1133	246
g510.t1	1132	1580
g1320.t1	1132	1459
g6671.t1	1131	1510
g1360.t1	1131	1334
g2300.t1	1130	1348
g833.t1	1130	1115
g7821.t1	1129	1562
g7508.t1	1127	631
g1293.t1	1126	1398
g823.t1	1125	905
g7632.t1	1124	1855
g920.t1	1123	500
g4696.t1	1121	1229
g2431.t1	1120	1923
g3173.t1	1120	1746
g1622.t1	1119	1709
g7424.t1	1119	1166
g4848.t1	1119	910
g2854.t1	1118	1571
g1398.t1	1118	1450
g2981.t1	1118	973
g1484.t1	1117	2082
g5765.t1	1117	1618
g6191.t1	1117	1496
g297.t1	1117	627
g1253.t1	1115	1471
g5834.t1	1115	1184
g7517.t1	1115	841
g990.t1	1114	1477
g2780.t1	1114	1020
g6644.t1	1114	916
g5757.t1	1112	314
g3440.t1	1110	1030
g5494.t1	1110	802
g2890.t1	1110	728
g1089.t1	1109	2044
g2137.t1	1109	1519
g5917.t1	1109	1453
g6449.t1	1109	1284
g2177.t1	1109	588
g1699.t1	1108	1423
g2197.t1	1108	1206
g2807.t1	1106	1592
g6658.t1	1105	1610
g2802.t1	1105	1144
g1824.t1	1104	1014
g503.t1	1103	915
g7915.t1	1102	1592
g3034.t1	1102	566
g808.t1	1101	1458
g1633.t1	1101	1391
g6933.t1	1101	1342
g4459.t1	1100	892
g4566.t1	1099	655
g1053.t1	1098	1172
g850.t1	1098	477
g2943.t1	1096	2550
g6468.t1	1096	1339
g4016.t1	1096	1246
g5051.t1	1095	1557
g324.t1	1093	1809
g2095.t1	1093	1355
g2544.t1	1093	1198
g7823.t1	1092	1254
g2876.t1	1091	1325
g1806.t1	1091	648
g1192.t1	1088	1617
g6541.t1	1087	798
g2824.t1	1084	1783
g7606.t1	1083	1832
g1395.t1	1082	1555
g4569.t1	1080	990
g5588.t1	1079	856
g6020.t1	1079	759
g6765.t1	1078	1756
g54.t1	1078	1286
g1479.t1	1078	930
g7879.t1	1077	1504
g8007.t1	1076	1266
g7691.t1	1076	1179
g3385.t1	1073	1366
g929.t1	1073	903
g452.t1	1071	1443
g2246.t1	1071	1318
g647.t1	1071	933
g2249.t1	1070	1622
g2252.t1	1069	1109
g7804.t1	1069	971
g788.t1	1069	538
g6051.t1	1068	1566
g4391.t1	1068	1044
g6084.t1	1067	1412
g3444.t1	1067	908
g325.t1	1066	932
g7244.t1	1066	580
g1354.t1	1064	1429
g6309.t1	1064	1360
g6724.t1	1064	1061
g2869.t1	1063	1053
g1144.t1	1062	1265
g6016.t1	1062	1048
g2534.t1	1062	617
g1903.t1	1061	1369
g722.t1	1061	1279
g6128.t1	1060	885
g3596.t1	1059	2269
g1910.t1	1059	689
g328.t1	1058	1671
g7283.t1	1058	1156
g7360.t1	1058	1002
g3823.t1	1058	926
g7013.t1	1057	1288
g1688.t1	1057	561
g1886.t1	1056	693
g4559.t1	1054	875
g822.t1	1053	1392
g7988.t1	1053	1203
g444.t1	1053	1044
g15.t1	1053	1022
g7054.t1	1051	1363
g6894.t1	1051	863
g2239.t1	1051	772
g4048.t1	1050	914
g826.t1	1049	690
g906.t1	1049	591
g5251.t1	1049	406
g453.t1	1047	1764
g2733.t1	1046	1025
g665.t1	1045	1712
g7967.t1	1044	1357
g3112.t1	1043	1537
g4070.t1	1043	68
g5678.t1	1042	1349
g1315.t1	1042	1239
g7385.t1	1042	1146
g1801.t1	1040	1081
g1676.t1	1040	1064
g673.t1	1039	1115
g6248.t1	1038	1239
g1652.t1	1037	1019
g2816.t1	1037	979
g5378.t1	1036	1193
g5565.t1	1036	614
g3353.t1	1035	1977
g416.t1	1035	1502
g594.t1	1035	1237
g701.t1	1035	1007
g2328.t1	1035	387
g2049.t1	1034	1460
g3526.t1	1034	1208
g2829.t1	1033	1114
g6119.t1	1032	1164
g7897.t1	1032	1111
g2787.t1	1030	1246
g5870.t1	1029	1390
g7217.t1	1029	1056
g627.t1	1028	1484
g7062.t1	1027	1381
g794.t1	1026	1121
g5873.t1	1025	899
g2914.t1	1024	1153
g5098.t1	1023	1393
g5677.t1	1023	1362
g1552.t1	1023	874
g1686.t1	1023	438
g3900.t1	1021	1604
g2146.t1	1021	721
g3428.t1	1021	700
g3832.t1	1021	621
g1070.t1	1021	380
g142.t1	1020	770
g7636.t1	1019	1363
g2393.t1	1017	1773
g2910.t1	1016	1611
g5507.t1	1016	1271
g3830.t1	1016	1137
g7178.t1	1015	1560
g8077.t1	1014	997
g3041.t1	1014	224
g2339.t1	1013	1286
g6104.t1	1012	682
g830.t1	1012	671
g7985.t1	1011	1705
g7539.t1	1008	582
g1375.t1	1007	1396
g5738.t1	1007	1171
g1971.t1	1006	368
g3056.t1	1005	1520
g5521.t1	1005	654
g4618.t1	1004	1160
g3226.t1	1003	1364
g2309.t1	1002	1384
g927.t1	1002	309
g1050.t1	1001	581
g3886.t1	1000	1320
g3117.t1	1000	932
g4925.t1	999	1418
g6625.t1	998	1285
g6993.t1	998	909
g7936.t1	998	769
g4219.t1	998	700
g1199.t1	997	1418
g2836.t1	997	1221
g205.t1	997	1212
g2920.t1	996	1294
g6731.t1	996	1044
g2319.t1	995	1334
g3181.t1	995	1085
g1177.t1	995	948
g3681.t1	995	565
g715.t1	994	841
g2237.t1	993	1152
g2810.t1	993	1103
g4294.t1	993	651
g2015.t1	992	984
g7268.t1	992	723
g417.t1	991	936
g5735.t1	990	1499
g1873.t1	989	1279
g3438.t1	989	374
g6720.t1	988	1498
g4485.t1	988	1300
g6141.t1	988	1147
g6553.t1	988	656
g3404.t1	988	406
g5899.t1	987	1561
g3881.t1	987	1199
g5168.t1	986	688
g2765.t1	985	676
g5944.t1	984	1516
fg7359.t1	984	1343
g7406.t1	984	1165
g6093.t1	984	435
g4909.t1	983	956
g3592.t1	983	423
g2853.t1	982	1547
g6343.t1	982	1316
g1899.t1	981	1626
g129.t1	980	1443
g404.t1	980	1217
g3584.t1	980	1190
g1456.t1	980	1131
g6385.t1	979	1317
g464.t1	979	1237
g6677.t1	979	950
g5200.t1	978	866
g1807.t1	977	1502
g556.t1	976	1346
g7333.t1	976	851
g774.t1	975	1544
g3190.t1	975	905
g1086.t1	974	861
g6024.t1	972	483
g2819.t1	970	1017
g2837.t1	970	881
g1072.t1	969	1202
g6448.t1	968	1130
g5930.t1	968	1039
g467.t1	968	938
g5138.t1	968	720
g2486.t1	966	1327
g3054.t1	966	427
g1915.t1	965	1199
g7409.t1	965	1125
g1114.t1	965	585
g7699.t1	964	1051
g7078.t1	963	1488
g7089.t1	963	421
g1364.t1	961	1220
g7709.t1	961	1219
g5829.t1	960	894
g7927.t1	958	1367
g3574.t1	957	1426
g7729.t1	957	1362
g5013.t1	957	1065
g3481.t1	957	906
g3497.t1	956	1477
g7175.t1	956	842
g4186.t1	956	687
g2013.t1	956	637
g6220.t1	955	1434
g5082.t1	953	1575
g5719.t1	953	912
g4713.t1	951	170
g6323.t1	950	1147
g6381.t1	950	972
g3695.t1	950	470
g931.t1	949	183
g2116.t1	948	938
g3697.t1	947	984
g861.t1	947	934
g4441.t1	947	867
g3952.t1	946	1094
g7126.t1	945	1268
g2520.t1	944	1103
g1458.t1	943	1115
g4560.t1	943	421
g2546.t1	942	973
g2452.t1	942	961
g3396.t1	942	429
g4188.t1	941	1134
g4751.t1	941	949
g521.t1	941	168
g7933.t1	940	1710
g2485.t1	940	1194
g2499.t1	940	430
g6827.t1	939	1749
g21.t1	939	1707
g564.t1	939	1411
g910.t1	939	994
g31.t1	937	1028
g6401.t1	935	1195
g7877.t1	935	1007
g2155.t1	934	916
g441.t1	934	897
g2905.t1	934	585
g4532.t1	933	1714
g7547.t1	933	1166
g5999.t1	933	618
g6623.t1	933	550
g3845.t1	932	575
g2273.t1	931	1368
g4217.t1	931	1182
g2933.t1	931	294
g6294.t1	930	1453
g5008.t1	930	1433
g5096.t1	930	1059
g7560.t1	930	833
g6704.t1	930	755
g7836.t1	929	1154
g5278.t1	929	637
g460.t1	928	1207
g4424.t1	928	1156
g1852.t1	928	1148
g2709.t1	928	436
g1906.t1	927	1091
g4475.t1	924	1461
g4227.t1	924	1176
g1014.t1	924	1080
g3990.t1	923	968
g6725.t1	923	767
g5159.t1	923	604
g7756.t1	922	1330
g1164.t1	922	948
g5928.t1	920	1173
g7332.t1	920	953
g6934.t1	920	896
g45.t1	918	1410
g5495.t1	918	811
g4476.t1	915	756
g6425.t1	915	388
g4446.t1	914	1172
g974.t1	914	765
g482.t1	913	919
g5978.t1	913	845
g2381.t1	912	1159
g6601.t1	912	222
g1558.t1	911	1164
g6241.t1	911	990
g4944.t1	911	926
g889.t1	911	809
g6788.t1	910	967
g7313.t1	910	912
g678.t1	909	1320
g281.t1	909	1194
g7638.t1	909	793
g162.t1	909	741
g2785.t1	908	1448
g5063.t1	908	931
g597.t1	908	857
g1480.t1	908	590
g4164.t1	908	453
g4658.t1	906	1022
g4849.t1	906	1001
g4914.t1	906	746
g4830.t1	906	492
g1940.t1	905	1393
g5175.t1	905	980
g6235.t1	904	1188
g7187.t1	904	1128
g6048.t1	904	906
g7589.t1	903	1116
g4054.t1	902	1303
g3603.t1	902	1125
g2229.t1	902	865
g7140.t1	901	1000
g2435.t1	901	736
g3316.t1	901	527
g429.t1	900	1171
g7247.t1	899	1082
g6846.t1	897	1043
g6429.t1	897	576
g1117.t1	896	850
g2074.t1	895	845
g2549.t1	894	1344
g1657.t1	894	1219
g3363.t1	894	806
g5325.t1	894	232
g5005.t1	893	690
g6163.t1	892	1466
g1604.t1	892	945
g2217.t1	892	730
g5197.t1	891	1649
g5177.t1	891	1212
g1462.t1	891	1148
g3201.t1	890	898
g2848.t1	888	948
g3071.t1	886	888
g6532.t1	885	1058
g4045.t1	883	1599
g6612.t1	882	1289
g1148.t1	882	1225
g2131.t1	882	951
g6723.t1	881	1638
g191.t1	881	931
g4707.t1	881	587
g7323.t1	880	1412
g2247.t1	880	1161
g1287.t1	880	766
g32.t1	880	581
g6275.t1	879	976
g3284.t1	878	1485
g1195.t1	876	1125
g7284.t1	876	833
g2898.t1	876	392
g7407.t1	875	1301
g241.t1	875	913
g7963.t1	874	827
g2707.t1	873	852
g4341.t1	872	977
g6131.t1	872	476
g7379.t1	871	1426
g3291.t1	871	1227
g3976.t1	871	1156
g421.t1	871	1101
g5087.t1	869	730
g5071.t1	869	551
g1084.t1	868	1555
g754.t1	868	1245
g5095.t1	868	1016
g42.t1	867	1165
g7412.t1	867	1075
g2597.t1	867	721
g1841.t1	866	1042
g5357.t1	865	1430
g5334.t1	865	1406
g5260.t1	865	734
g348.t1	865	327
g6236.t1	864	998
g7281.t1	864	992
g1840.t1	864	889
fg1683.t1	861	976
g3164.t1	861	849
g4788.t1	860	405
g6377.t1	859	1298
g1527.t1	859	643
g5842.t1	859	643
g7603.t1	859	569
g5029.t1	857	1100
g6345.t1	857	248
g7842.t1	856	1259
g8018.t1	856	928
g4158.t1	856	298
g3951.t1	854	1184
g2767.t1	854	871
g5817.t1	853	1500
g4718.t1	853	763
g4765.t1	852	800
g4406.t1	852	738
g6796.t1	852	721
g6142.t1	852	540
g4719.t1	851	1475
g7276.t1	851	1290
g4421.t1	851	1069
g2625.t1	851	841
g7350.t1	851	647
g101.t1	850	778
g3031.t1	849	947
g4942.t1	848	1042
g4632.t1	848	923
g7493.t1	848	654
g7629.t1	847	1209
g2720.t1	847	1098
g2755.t1	846	1517
g1019.t1	846	1108
g1281.t1	846	553
g2169.t1	845	884
g6341.t1	845	796
g6907.t1	844	967
g2101.t1	844	316
g5473.t1	843	1030
g728.t1	843	808
g5649.t1	843	786
g5307.t1	842	898
g1605.t1	842	860
g1306.t1	841	1112
g7391.t1	841	979
g5484.t1	840	736
g6637.t1	840	650
g3456.t1	839	1333
g3716.t1	839	1268
g6568.t1	839	1106
g2077.t1	839	1082
g2669.t1	839	690
g4974.t1	839	605
fg5714.t1	839	180
g1569.t1	838	1386
g4461.t1	838	686
g4592.t1	838	553
g950.t1	837	870
g1594.t1	836	988
g4860.t1	836	914
g912.t1	835	641
g2412.t1	834	673
g7690.t1	833	1119
g4740.t1	833	1085
g1485.t1	833	852
g8006.t1	833	686
g2701.t1	833	317
g4135.t1	832	1058
g2703.t1	832	685
g2076.t1	831	1108
g6312.t1	829	847
g6204.t1	828	1244
g4334.t1	828	993
g7267.t1	828	971
g3124.t1	827	1416
g2915.t1	827	1069
g6035.t1	827	918
g4644.t1	826	1450
g6530.t1	826	1304
g5525.t1	826	1089
g390.t1	826	856
g7269.t1	825	873
g818.t1	824	1164
g5045.t1	823	1018
g4228.t1	823	836
g4750.t1	822	1494
g1705.t1	821	1220
g4285.t1	821	1178
g4927.t1	821	775
g2192.t1	821	665
g1765.t1	821	522
g638.t1	821	450
g4839.t1	820	1078
g6149.t1	820	881
g5962.t1	820	833
g7394.t1	820	830
g6302.t1	819	707
g4633.t1	818	566
g41.t1	817	1168
g99.t1	817	886
g1877.t1	817	795
g810.t1	817	692
g3088.t1	816	1623
g4937.t1	816	1081
g4673.t1	816	1020
g183.t1	816	976
g806.t1	816	778
g6228.t1	815	824
g1182.t1	815	818
g7588.t1	815	702
g1087.t1	814	1168
g3265.t1	814	1084
g3525.t1	814	985
g100.t1	814	897
g6555.t1	813	1248
g2330.t1	813	1132
g3568.t1	813	917
g1193.t1	812	1372
g7536.t1	812	1078
g3319.t1	812	922
g1619.t1	812	686
g55.t1	811	1939
g7783.t1	811	1075
g5825.t1	811	1020
g4128.t1	811	672
g839.t1	811	402
g3968.t1	810	782
g5405.t1	809	1274
g1520.t1	809	1139
g2899.t1	809	845
g6211.t1	808	1560
g1930.t1	807	1135
g4232.t1	807	887
g426.t1	806	1031
g2779.t1	805	1052
g4136.t1	805	905
g6730.t1	805	888
g7445.t1	805	838
g1756.t1	805	805
g2879.t1	805	492
g1425.t1	804	1094
g4970.t1	804	967
g2380.t1	804	845
g3512.t1	803	933
g3929.t1	803	875
g7868.t1	802	1419
g6083.t1	802	1182
g7805.t1	802	904
g6202.t1	802	626
g6841.t1	801	1796
g3375.t1	801	1207
[truncated: 6,737 more rows]

## Sheet: High in mycelia
Mycelia	Spores	gene	scaffold	start	end	strand	length	Below median	BLASTP	PHIBASE	PHIBASE: reduced virulence or pathogenicity	Pfam	PANTHER	SUPERFAMILY	TIGRFAM	ProDom	ProSitePatterns	ProSiteProfiles	SMART	Coils	Gene3D	Hamap	PIRSF	PRINTS	Any InterproScan annotation (columns M to Y)?
271956	231513	g5430.t1	omap2018	834440	835159	-	239	Y	-	-		-	-	-	-	-	-	-	-	-	-	-	-	-	No
246692	111967	g423.t1	omap49267b	1564385	1565020	-	211	Y	P19752|HSP30_NEUCR|3e-61	-		PF00011|Hsp20/alpha crystallin family|4.0E-13;	PTHR11527:SF134||2.3E-48;PTHR11527:SF134||2.3E-48;PTHR11527||2.3E-48;PTHR11527||2.3E-48;	SSF49764||5.58E-33;SSF49764||5.58E-33;	-	-	-	PS01031|Heat shock hsp20 proteins family profile.|21.001;	-	-	G3DSA:2.60.40.790||3.0E-43;G3DSA:2.60.40.790||3.0E-43;	-	-	-
190846	31715	g4546.t1	omap6908	1630392	1630838	-	148	Y	-	-		-	PTHR39602||5.3E-27;PTHR39602:SF1||5.3E-27;	-	-	-	-	-	-	-	-	-	-	-
139484	63209	g1245.t1	omap49267b	4525661	4526722	-	327	Y	-	-		PF16541|Alternaria alternata allergen 1|7.4E-27;	-	-	-	-	-	-	-	-	-	-	-	-
131807	138634	g3810.t1	omap3956	3943354	3945321	+	655		Q01233|HSP70_NEUCR|0	2058|PHI:2058|LHS1|MGG_06648.5|148305|Magnaportheoryzae(related:Magnaporthegrisea)|Reducedvirulence|9e-29	Y	PF00012|Hsp70 protein|4.1E-264;	PTHR19375:SF140||0.0;PTHR19375||0.0;	SSF53067||1.71E-70;SSF100920||1.1E-62;SSF53067||7.93E-72;SSF100934||6.02E-26;	-	-	PS01036|Heat shock hsp70 proteins family signature 3.|-;PS00297|Heat shock hsp70 proteins family signature 1.|-;PS00329|Heat shock hsp70 proteins family signature 2.|-;	-	-	Coil||-;	G3DSA:3.30.420.40||1.6E-67;G3DSA:3.30.420.40||1.6E-67;G3DSA:1.20.1270.10||1.0E-41;G3DSA:3.90.640.10||4.6E-41;G3DSA:3.30.420.40||2.6E-38;G3DSA:3.30.420.40||2.6E-38;G3DSA:2.60.34.10||8.5E-67;G3DSA:3.30.30.30||3.8E-38;	-	-	PR00301|70kDa heat shock protein signature|8.9E-87;PR00301|70kDa heat shock protein signature|8.9E-87;PR00301|70kDa heat shock protein signature|8.9E-87;PR00301|70kDa heat shock protein signature|8.9E-87;PR00301|70kDa heat shock protein signature|8.9E-87;PR00301|70kDa heat shock protein signature|8.9E-87;PR00301|70kDa heat shock protein signature|8.9E-87;PR00301|70kDa heat shock protein signature…
110888	51196	g6374.t1	omap6937b	119753	120318	-	170	Y	P19752|HSP30_NEUCR|9e-52	-		PF00011|Hsp20/alpha crystallin family|1.2E-12;	PTHR11527:SF134||7.2E-42;PTHR11527:SF134||7.2E-42;PTHR11527||7.2E-42;PTHR11527||7.2E-42;	SSF49764||3.17E-27;SSF49764||3.17E-27;	-	-	-	PS01031|Heat shock hsp20 proteins family profile.|20.165;	-	-	G3DSA:2.60.40.790||4.8E-37;G3DSA:2.60.40.790||4.8E-37;	-	-	-
99531	108813	g4282.t1	omap6908	602042	604159	-	705		O43109|HSP90_PODAS|0	463|PHI:463|HSP90|AAA02743|4932|Saccharomycescerevisiae|Increasedvirulence(Hypervirulence)|2e-105		PF00183|Hsp90 protein|1.9E-225;PF02518|Histidine kinase-, DNA gyrase B-, and HSP90-like ATPase|7.9E-19;	PTHR11528||0.0;	SSF55874||3.27E-74;SSF110942||3.4E-31;SSF54211||4.4E-105;	-	-	PS00298|Heat shock hsp90 proteins family signature.|-;	-	SM00387|Histidine kinase-like ATPases|9.6E-9;	Coil||-;Coil||-;	G3DSA:3.30.565.10||9.8E-98;	MF_00505|Chaperone protein HtpG [htpG].|26.738;	PIRSF002583||3.9E-246;	PR00775|90kDa heat shock protein signature|1.3E-80;PR00775|90kDa heat shock protein signature|1.3E-80;PR00775|90kDa heat shock protein signature|1.3E-80;PR00775|90kDa heat shock protein signature|1.3E-80;PR00775|90kDa heat shock protein signature|1.3E-80;PR00775|90kDa heat shock protein signature|1.3E-80;PR00775|90kDa heat shock protein signature|1.3E-80;
79359	30471	g3418.t1	omap3956	2619427	2619733	+	82	Y	-	-		-	-	-	-	-	-	-	-	-	-	-	-	-	No
75760	81653	g1111.t1	omap49267b	4036994	4039774	+	926		P31540|HSP98_NEUCR|0	4559|T6SS2|PHI:4559|Q6TKU1|562|Escherichiacoli|effector(plantavirulencedeterminant)|3e-120		PF10431|C-terminal, D2-small domain, of ClpB protein|6.7E-24;PF02861|Clp amino terminal domain, pathogenicity island component|0.064;PF00004|ATPase family associated with various cellular activities (AAA)|5.2E-14;PF07724|AAA domain (Cdc48 subfamily)|1.4E-44;	PTHR11638:SF18||0.0;PTHR11638||0.0;PTHR11638||0.0;PTHR11638:SF18||0.0;PTHR11638:SF18||0.0;PTHR11638||0.0;	SSF81923||1.44E-26;SSF52540||6.35E-70;SSF52540||3.49E-83;	-	-	PS00871|Chaperonins clpA/B signature 2.|-;PS00870|Chaperonins clpA/B signature 1.|-;	-	SM00382|ATPases associated with a variety of cellular activities|1.8E-12;SM00382|ATPases associated with a variety of cellular activities|2.4E-11;SM01086|C-terminal, D2-small domain, of ClpB protein|1.4E-29;	Coil||-;Coil||-;	G3DSA:3.40.50.300||3.0E-49;G3DSA:3.40.50.300||3.7E-49;G3DSA:1.10.8.60||1.4E-29;G3DSA:1.10.8.60||2.5E-29;G3DSA:1.10.1780.10||5.3E-41;	-	-	PR00300|ATP-dependent Clp protease ATP-binding subunit signature|3.4E-31;PR00300|ATP-dependent Clp protease ATP-binding subunit signature|3.4E-31;PR00300|ATP-dependent Clp protease ATP-binding subunit signature|3.4E-31;PR00300|ATP-dependent Clp protease ATP-binding subunit signature|3.4E-31;
73921	98416	g5691.t1	omap2018	2201228	2203241	-	463		Q01520|EF1A_PODAS|0	-		PF03143|Elongation factor Tu C-terminal domain|6.0E-41;PF03144|Elongation factor Tu domain 2|1.6E-15;PF00009|Elongation factor Tu GTP binding domain|3.9E-43;	PTHR23115||2.6E-294;PTHR23115:SF153||2.6E-294;	SSF52540||1.77E-68;SSF50465||5.75E-43;SSF50447||3.09E-30;	TIGR00483|EF-1_alpha: translation elongation factor EF-1, subunit alpha|2.4E-219;	-	PS00301|Translational (tr)-type guanine nucleotide-binding (G) domain signature.|-;	PS51722|Translational (tr)-type guanine nucleotide-binding (G) domain profile.|45.756;	-	-	G3DSA:2.40.30.10||6.7E-50;G3DSA:3.40.50.300||2.8E-77;G3DSA:2.40.30.10||6.4E-56;	-	-	PR00315|GTP-binding elongation factor signature|1.5E-16;PR00315|GTP-binding elongation factor signature|1.5E-16;PR00315|GTP-binding elongation factor signature|1.5E-16;PR00315|GTP-binding elongation factor signature|1.5E-16;
67653	15374	g1887.t1	omap49267b	6818654	6820207	-	211	Y	-	-		-	-	-	-	-	-	-	-	-	-	-	-	-	No
64159	34306	g2042.t1	omap49267b	7347412	7349211	-	511		O94467|OYEC_SCHPO|1e-117	-		PF00724|NADH:flavin oxidoreductase / NADH oxidase family|1.4E-59;	PTHR22893||2.4E-196;PTHR22893:SF61||2.4E-196;	SSF51395||8.86E-106;	-	-	-	-	-	-	G3DSA:3.20.20.70||1.9E-123;	-	-	-
50746	26081	g772.t1	omap49267b	2803992	2805561	+	477		P11115|CPC1_NEUCR|2e-60	1333|PHI:1333|GzbZIP015|I1RY51|5518|Gibberellazeae(related:Fusariumgraminearum)|Unaffectedpathogenicity|1e-82		PF07716|Basic region leucine zipper|2.3E-6;	-	SSF57959||4.56E-12;	-	-	PS00036|Basic-leucine zipper (bZIP) domain signature.|-;	PS50217|Basic-leucine zipper (bZIP) domain profile.|9.071;	-	Coil||-;	G3DSA:1.20.5.170||8.5E-11;	-	-	-
45879	27374	g1022.t1	omap49267b	3741968	3745602	+	927		P07038|PMA1_NEUCR|0	440|PHI:440|PMR1|CAB87245|5476|Candidaalbicans|Reducedvirulence|2e-57	Y	PF00690|Cation transporter/ATPase, N-terminus|5.9E-10;PF00702|haloacid dehalogenase-like hydrolase|2.2E-16;PF00122|E1-E2 ATPase|1.8E-59;	PTHR24093||0.0;PTHR24093:SF271||0.0;PTHR24093:SF271||0.0;PTHR24093||0.0;	SSF81665||1.31E-74;SSF81665||1.31E-74;SSF81665||1.31E-74;SSF81653||4.18E-25;SSF56784||7.28E-34;SSF56784||7.28E-34;	TIGR01647|ATPase-IIIA_H: plasma-membrane proton-efflux P-type ATPase|6.7E-297;TIGR01494|ATPase_P-type: HAD ATPase, P-type, family IC|4.3E-43;TIGR01494|ATPase_P-type: HAD ATPase, P-type, family IC|2.6E-27;	-	PS00154|E1-E2 ATPases phosphorylation site.|-;	-	SM00831|Cation transporter/ATPase, N-terminus|8.8E-15;	-	G3DSA:2.70.150.10||2.1E-38;G3DSA:2.70.150.10||2.1E-38;G3DSA:1.20.1110.10||1.4E-81;G3DSA:1.20.1110.10||1.4E-81;G3DSA:3.40.1110.10||2.7E-6;G3DSA:3.40.1110.10||3.6E-18;	-	-	PR00119|P-type cation-transporting ATPase superfamily signature|1.5E-36;PR00119|P-type cation-transporting ATPase superfamily signature|1.5E-36;PR00119|P-type cation-transporting ATPase superfamily signature|1.5E-36;PR00119|P-type cation-transporting ATPase superfamily signature|1.5E-36;PR00119|P-type cation-transporting ATPase superfamily signature|1.5E-36;PR00119|P-type cation-transporting ATPa…
38858	28524	g7190.t1	omap6109	94033	95286	-	417		Q7TTP0|HMP_BORPE|1e-111	2304|PHI:2304|BCFHG1|CAP74387|40559|Botrytiscinerea|Unaffectedpathogenicity|4e-124		PF00042|Globin|5.9E-11;PF00175|Oxidoreductase NAD-binding domain|8.0E-9;PF00970|Oxidoreductase FAD-binding domain|2.2E-7;	PTHR22924||1.4E-103;PTHR22924||1.4E-103;PTHR22924:SF49||1.4E-103;PTHR22924:SF49||1.4E-103;	SSF63380||2.43E-24;SSF46458||2.33E-41;SSF52343||1.7E-27;	-	-	-	PS01033|Globin family profile.|18.971;PS51384|Ferredoxin reductase-type FAD binding domain profile.|17.32;	-	-	G3DSA:1.10.490.10||2.1E-51;G3DSA:2.40.30.10||9.0E-32;G3DSA:3.40.50.80||6.0E-27;	-	-	-
34899	15296	g6308.t1	omap6937a	1535800	1536681	+	293	Y	Q9X248|FABG_THEMA|4e-21	2269|PHI:2269|Mdh1|0|13684|Phaeosphaerianodorum(related:Stagonosporanodorum)|Unaffectedpathogenicity|5e-18		PF00106|short chain dehydrogenase|3.5E-34;	PTHR24322||3.8E-44;PTHR24322||3.8E-44;PTHR24322:SF518||3.8E-44;PTHR24322:SF518||3.8E-44;	SSF51735||1.89E-52;	-	-	PS00061|Short-chain dehydrogenases/reductases family signature.|-;	-	-	-	G3DSA:3.40.50.720||4.2E-60;	-	-	PR00081|Glucose/ribitol dehydrogenase family signature|2.3E-28;PR00081|Glucose/ribitol dehydrogenase family signature|2.3E-28;PR00081|Glucose/ribitol dehydrogenase family signature|2.3E-28;PR00081|Glucose/ribitol dehydrogenase family signature|2.3E-28;PR00081|Glucose/ribitol dehydrogenase family signature|2.3E-28;PR00081|Glucose/ribitol dehydrogenase family signature|2.3E-28;
34263	49847	g6793.t1	omap6937b	1806606	1807121	+	153	Y	P14799|RS27A_NEUCR|3e-77	-		PF00240|Ubiquitin family|8.7E-33;PF01599|Ribosomal protein S27a|3.8E-26;	PTHR10666||3.4E-175;	SSF57829||7.51E-19;SSF54236||2.75E-35;	-	-	PS00299|Ubiquitin domain signature.|-;	PS50053|Ubiquitin domain profile.|30.539;	SM00213|Ubiquitin homologues|9.3E-35;	-	G3DSA:3.10.20.90||3.0E-50;	-	-	PR00348|Ubiquitin signature|6.2E-39;PR00348|Ubiquitin signature|6.2E-39;PR00348|Ubiquitin signature|6.2E-39;
31964	42185	g608.t1	omap49267b	2164049	2165465	-	314	Y	P02723|ADT_NEUCR|0	2038|PHI:2038|Mir1|MGG_02370|148305|Magnaportheoryzae(related:Magnaporthegrisea)|Unaffectedpathogenicity|4e-07		PF00153|Mitochondrial carrier protein|2.7E-15;PF00153|Mitochondrial carrier protein|5.4E-22;PF00153|Mitochondrial carrier protein|7.2E-24;	PTHR24089||1.1E-188;PTHR24089:SF386||1.1E-188;	SSF103506||6.41E-73;	-	-	-	PS50920|Solute carrier (Solcar) repeat profile.|18.394;PS50920|Solute carrier (Solcar) repeat profile.|23.693;PS50920|Solute carrier (Solcar) repeat profile.|24.058;	-	-	G3DSA:1.50.40.10||5.6E-77;	-	-	PR00926|Mitochondrial carrier protein signature|6.3E-67;PR00926|Mitochondrial carrier protein signature|6.3E-67;PR00926|Mitochondrial carrier protein signature|6.3E-67;PR00926|Mitochondrial carrier protein signature|6.3E-67;PR00926|Mitochondrial carrier protein signature|6.3E-67;PR00926|Mitochondrial carrier protein signature|6.3E-67;PR00927|Adenine nucleotide translocator signature|8.4E-38;PR009…
30298	29937	g144.t1	omap49267b	640961	642191	+	338	Y	P54117|G3P_COLLN|0	-		PF00044|Glyceraldehyde 3-phosphate dehydrogenase, NAD binding domain|4.5E-58;PF02800|Glyceraldehyde 3-phosphate dehydrogenase, C-terminal domain|4.4E-71;	PTHR10836||1.7E-253;	SSF55347||1.03E-80;SSF51735||2.15E-68;	TIGR01534|GAPDH-I: glyceraldehyde-3-phosphate dehydrogenase, type I|3.8E-133;	-	PS00071|Glyceraldehyde 3-phosphate dehydrogenase active site.|-;	-	SM00846|Glyceraldehyde 3-phosphate dehydrogenase, NAD binding domain|4.4E-89;	-	G3DSA:3.30.360.10||6.3E-87;G3DSA:3.40.50.720||4.5E-79;	-	PIRSF000149||8.6E-129;	PR00078|Glyceraldehyde-3-phosphate dehydrogenase signature|6.7E-48;PR00078|Glyceraldehyde-3-phosphate dehydrogenase signature|6.7E-48;PR00078|Glyceraldehyde-3-phosphate dehydrogenase signature|6.7E-48;PR00078|Glyceraldehyde-3-phosphate dehydrogenase signature|6.7E-48;PR00078|Glyceraldehyde-3-phosphate dehydrogenase signature|6.7E-48;
29503	36402	g352.t1	omap49267b	1366724	1368921	+	553		P37211|ATPA_NEUCR|0	3411|bscN|PHI:3411|O68539|518|Bordetellabronchiseptica|reducedvirulence|6e-37	Y	PF00006|ATP synthase alpha/beta family, nucleotide-binding domain|8.4E-73;PF00306|ATP synthase alpha/beta chain, C terminal domain|2.3E-25;PF02874|ATP synthase alpha/beta family, beta-barrel domain|2.1E-14;	PTHR15184:SF3||0.0;PTHR15184||0.0;	SSF52540||1.4E-100;SSF47917||1.7E-46;SSF50615||1.99E-26;	TIGR00962|atpA: ATP synthase F1, alpha subunit|4.2E-242;	-	PS00152|ATP synthase alpha and beta subunits signature.|-;	-	-	-	G3DSA:2.40.30.20||2.3E-40;G3DSA:3.40.50.300||2.5E-128;G3DSA:1.20.150.20||2.8E-54;	MF_01346|ATP synthase subunit alpha [atpA].|49.752;	PIRSF039088||1.1E-276;	-
27868	37878	g1346.t1	omap49267b	4892904	4893812	+	217	Y	Q7RZS0|RL10A_NEUCR|1e-137	-		PF00687|Ribosomal protein L1p/L10e family|6.2E-49;	PTHR23105||2.8E-119;PTHR23105:SF54||2.8E-119;	SSF56808||6.41E-64;	-	-	PS01199|Ribosomal protein L1 signature.|-;	-	-	-	G3DSA:3.30.190.20||9.5E-44;G3DSA:3.30.190.20||9.5E-44;G3DSA:3.40.50.790||3.3E-39;	-	PIRSF002155||8.2E-52;	-
27286	24868	g7127.t1	omap49267a	1382047	1383120	+	310	Y	Q00511|URIC_ASPFL|1e-155	-		PF01014|Uricase|3.8E-29;PF01014|Uricase|9.9E-45;	PTHR10395:SF13||2.5E-111;PTHR10395||2.5E-111;PTHR10395||2.5E-111;PTHR10395:SF13||2.5E-111;	SSF55620||2.22E-60;SSF55620||4.08E-51;	TIGR03383|urate_oxi: urate oxidase|2.3E-111;	PD003367|URICASE OXIDOREDUCTASE URATE OXIDASE METABOLISM PURINE PEROXISOME ACETYLATION II DIRECT|4.0E-49;	PS00366|Uricase signature.|-;	-	-	-	G3DSA:3.10.270.10||3.1E-129;	-	PIRSF000241||3.6E-107;	PR00093|Uricase signature|2.3E-28;PR00093|Uricase signature|2.3E-28;PR00093|Uricase signature|2.3E-28;PR00093|Uricase signature|2.3E-28;PR00093|Uricase signature|2.3E-28;
27104	30636	g4352.t1	omap6908	834698	835340	+	187	Y	-	-		PF05730|CFEM domain|6.9E-7;	PTHR35607||1.5E-13;	-	-	-	-	-	SM00747||0.0066;	-	-	-	-	-
26185	5589	g2165.t1	omap49267b	7821085	7821783	+	196	Y	-	-		-	PTHR40460||6.2E-17;	SSF69047||1.19E-5;	-	-	-	-	-	-	G3DSA:1.10.1470.10||2.1E-6;	-	-	-
25525	14899	g6683.t1	omap6937b	1409737	1410567	-	106	Y	Q4HVX7|CYC_GIBZE|1e-64	2293|PHI:2293|cycA|B0XTA5|746128|Aspergillusfumigatus|Reducedvirulence|5e-56	Y	PF00034|Cytochrome c|1.6E-12;	PTHR11961||6.0E-70;	SSF46626||1.78E-35;	-	-	-	PS51007|Cytochrome c family profile.|16.142;	-	-	G3DSA:1.10.760.10||3.0E-46;	-	-	PR00604|Class IA and IB cytochrome C signature|7.2E-33;PR00604|Class IA and IB cytochrome C signature|7.2E-33;PR00604|Class IA and IB cytochrome C signature|7.2E-33;PR00604|Class IA and IB cytochrome C signature|7.2E-33;PR00604|Class IA and IB cytochrome C signature|7.2E-33;PR00604|Class IA and IB cytochrome C signature|7.2E-33;
23808	18665	g636.t1	omap49267b	2295244	2298312	-	918		Q9UT19|METE_SCHPO|0	442|PHI:442|MSY1||5518|Fusariumgraminearum|Reducedvirulence|0.0	Y	PF01717|Cobalamin-independent synthase, Catalytic domain|2.2E-148;PF08267|Cobalamin-independent synthase, N-terminal domain|4.2E-110;	PTHR30519:SF0||0.0;PTHR30519||0.0;	SSF51726||6.41E-100;SSF51726||1.31E-110;	TIGR01371|met_syn_B12ind: 5-methyltetrahydropteroyltriglutamate--homocysteine S-methyltransferase|0.0;	-	-	-	-	Coil||-;Coil||-;	G3DSA:3.20.20.210||4.7E-137;G3DSA:3.20.20.210||8.9E-131;	MF_00172|5-methyltetrahydropteroyltriglutamate--homocysteine methyltransferase [metE].|33.778;	-	-
23503	17603	g6676.t1	omap6937b	1392156	1393278	+	353	Y	Q9P6C8|ADH1_NEUCR|0	881|PHI:881|MGG_04556|EDJ96020|318829|Magnaportheoryzae|Reducedvirulence|1e-34	Y	PF00107|Zinc-binding dehydrogenase|2.8E-26;PF08240|Alcohol dehydrogenase GroES-like domain|1.5E-28;	PTHR11695||8.4E-163;PTHR11695:SF280||8.4E-163;	SSF50129||2.59E-45;SSF51735||6.65E-39;	-	-	PS00059|Zinc-containing alcohol dehydrogenases signature.|-;	-	SM00829|Enoylreductase|3.6E-6;	-	G3DSA:3.90.180.10||3.0E-58;G3DSA:3.40.50.720||2.6E-28;	-	-	-
23455	7829	g1334.t1	omap49267b	4863938	4864440	-	148	Y	O74772|CWF14_SCHPO|4e-56	-		PF01125|G10 protein|3.4E-62;	PTHR19411||2.4E-93;	-	-	-	PS00997|G10 protein signature 1.|-;	-	-	-	-	-	-	PR00322|G10 protein signature|2.9E-45;PR00322|G10 protein signature|2.9E-45;PR00322|G10 protein signature|2.9E-45;PR00322|G10 protein signature|2.9E-45;PR00322|G10 protein signature|2.9E-45;
22851	42377	g860.t1	omap49267b	3114139	3116372	-	664		P78695|GRP78_NEUCR|0	2058|PHI:2058|LHS1|MGG_06648.5|148305|Magnaportheoryzae(related:Magnaporthegrisea)|Reducedvirulence|6e-28	Y	PF00012|Hsp70 protein|9.5E-262;	PTHR19375||0.0;	SSF100934||2.49E-23;SSF53067||1.83E-71;SSF53067||2.41E-63;SSF100920||2.35E-63;	-	-	PS00329|Heat shock hsp70 proteins family signature 2.|-;PS00297|Heat shock hsp70 proteins family signature 1.|-;PS01036|Heat shock hsp70 proteins family signature 3.|-;	-	-	Coil||-;	G3DSA:3.90.640.10||1.6E-27;G3DSA:2.60.34.10||1.6E-64;G3DSA:3.30.30.30||3.1E-34;G3DSA:3.30.420.40||6.5E-67;G3DSA:3.30.420.40||6.5E-67;G3DSA:3.30.420.40||1.6E-37;G3DSA:3.30.420.40||1.6E-37;G3DSA:1.20.1270.10||1.2E-39;	-	-	PR00301|70kDa heat shock protein signature|5.3E-82;PR00301|70kDa heat shock protein signature|5.3E-82;PR00301|70kDa heat shock protein signature|5.3E-82;PR00301|70kDa heat shock protein signature|5.3E-82;PR00301|70kDa heat shock protein signature|5.3E-82;PR00301|70kDa heat shock protein signature|5.3E-82;PR00301|70kDa heat shock protein signature|5.3E-82;PR00301|70kDa heat shock protein signature…
22012	20710	g2979.t1	omap3956	866984	868693	+	535		Q06317|PBP4_AMYLA|1e-10	-		PF00144|Beta-lactamase|1.2E-47;PF11954|Domain of unknown function (DUF3471)|2.3E-13;	PTHR22935:SF68||1.2E-47;PTHR22935||1.2E-47;	SSF56601||2.45E-60;	-	-	-	-	-	-	G3DSA:3.40.710.10||7.9E-71;	-	-	-
21863	14940	g881.t1	omap49267b	3223828	3224890	+	305	Y	P0CG74|UBI4P_CANAX|0	-		PF00240|Ubiquitin family|3.5E-32;PF00240|Ubiquitin family|3.5E-32;PF00240|Ubiquitin family|3.5E-32;PF00240|Ubiquitin family|3.5E-32;	PTHR10666||0.0;	SSF54236||6.91E-34;SSF54236||6.5E-34;SSF54236||4.88E-34;SSF54236||1.69E-33;	-	-	PS00299|Ubiquitin domain signature.|-;PS00299|Ubiquitin domain signature.|-;PS00299|Ubiquitin domain signature.|-;PS00299|Ubiquitin domain signature.|-;	PS50053|Ubiquitin domain profile.|30.539;PS50053|Ubiquitin domain profile.|30.539;PS50053|Ubiquitin domain profile.|30.539;PS50053|Ubiquitin domain profile.|30.539;	SM00213|Ubiquitin homologues|9.3E-35;SM00213|Ubiquitin homologues|9.3E-35;SM00213|Ubiquitin homologues|9.3E-35;SM00213|Ubiquitin homologues|9.3E-35;	-	G3DSA:3.10.20.90||3.3E-49;G3DSA:3.10.20.90||9.4E-50;G3DSA:3.10.20.90||9.1E-50;G3DSA:3.10.20.90||8.2E-51;	-	-	PR00348|Ubiquitin signature|3.9E-38;PR00348|Ubiquitin signature|3.9E-38;PR00348|Ubiquitin signature|3.9E-38;
21430	30876	g7495.t1	omap6109	1570190	1573063	-	844		Q96X45|EF2_NEUCR|0	-		PF14492|Elongation Factor G, domain II|2.3E-11;PF03144|Elongation factor Tu domain 2|1.1E-13;PF00009|Elongation factor Tu GTP binding domain|1.3E-66;PF03764|Elongation factor G, domain IV|9.0E-33;PF00679|Elongation factor G C-terminus|9.3E-22;	PTHR23115||0.0;PTHR23115||0.0;PTHR23115||0.0;PTHR23115:SF187||0.0;PTHR23115:SF187||0.0;PTHR23115:SF187||0.0;PTHR23115||0.0;PTHR23115:SF187||0.0;PTHR23115:SF187||0.0;PTHR23115||0.0;PTHR23115||0.0;PTHR23115:SF187||0.0;	SSF52540||5.22E-109;SSF54980||1.1E-31;SSF54211||1.85E-65;SSF50447||6.36E-43;SSF54980||7.19E-19;	TIGR00231|small_GTP: small GTP-binding protein domain|3.5E-18;	-	PS00301|Translational (tr)-type guanine nucleotide-binding (G) domain signature.|-;	PS51722|Translational (tr)-type guanine nucleotide-binding (G) domain profile.|54.122;	SM00838|Elongation factor G C-terminus|1.0E-22;SM00889|Elongation factor G, domain IV|1.1E-26;	-	G3DSA:3.30.70.870||1.2E-22;G3DSA:3.30.70.240||1.0E-42;G3DSA:3.40.50.300||4.7E-72;G3DSA:2.40.30.10||7.0E-55;G3DSA:3.30.230.10||8.5E-65;G3DSA:3.90.1430.10||2.6E-38;	-	-	PR00315|GTP-binding elongation factor signature|1.4E-14;PR00315|GTP-binding elongation factor signature|1.4E-14;PR00315|GTP-binding elongation factor signature|1.4E-14;PR00315|GTP-binding elongation factor signature|1.4E-14;PR00315|GTP-binding elongation factor signature|1.4E-14;
21383	25947	g6659.t1	omap6937b	1335615	1337569	+	513		P23704|ATPB_NEUCR|0	3411|bscN|PHI:3411|O68539|518|Bordetellabronchiseptica|reducedvirulence|2e-45	Y	PF00306|ATP synthase alpha/beta chain, C terminal domain|7.4E-24;PF00006|ATP synthase alpha/beta family, nucleotide-binding domain|2.2E-63;PF02874|ATP synthase alpha/beta family, beta-barrel domain|2.2E-22;	PTHR15184:SF44||0.0;PTHR15184||0.0;	SSF52540||1.9E-89;SSF50615||2.46E-25;SSF47917||2.62E-47;	TIGR01039|atpD: ATP synthase F1, beta subunit|8.8E-248;	-	PS00152|ATP synthase alpha and beta subunits signature.|-;	-	SM00382|ATPases associated with a variety of cellular activities|2.3E-6;	-	G3DSA:2.40.10.170||3.3E-33;G3DSA:1.10.1140.10||2.0E-50;G3DSA:3.40.50.300||9.4E-111;	MF_01347|ATP synthase subunit beta [atpB].|55.874;	PIRSF039072||6.1E-276;	-
21222	33831	g2954.t1	omap3956	772665	773598	+	212	Y	Q90YV5|RL13_ICTPU|7e-56	-		PF01294|Ribosomal protein L13e|1.1E-75;	PTHR11722||1.9E-102;	-	-	-	PS01104|Ribosomal protein L13e signature.|-;	-	-	-	-	-	-	-
20577	16336	g6189.t1	omap6937a	1145622	1147112	-	476		Q12618|ACO1_AJECA|0	2605|PHI:2605|Rim23|Q4P671|5270|Ustilagomaydis|Unaffectedpathogenicity|0.0		PF00487|Fatty acid desaturase|8.3E-18;PF00173|Cytochrome b5-like Heme/Steroid binding domain|2.5E-14;	PTHR11351:SF38||5.2E-264;PTHR11351||5.2E-264;	SSF55856||4.84E-22;	-	-	PS00191|Cytochrome b5 family, heme-binding domain signature.|-;	PS50255|Cytochrome b5 family, heme-binding domain profile.|19.529;	-	-	G3DSA:3.10.120.10||1.4E-19;	-	PIRSF000345||1.2E-227;	PR00363|Cytochrome B5 signature|8.3E-5;PR00363|Cytochrome B5 signature|8.3E-5;PR00363|Cytochrome B5 signature|8.3E-5;PR00075|Fatty acid desaturase family 1 signature|5.2E-50;PR00075|Fatty acid desaturase family 1 signature|5.2E-50;PR00075|Fatty acid desaturase family 1 signature|5.2E-50;PR00075|Fatty acid desaturase family 1 signature|5.2E-50;PR00075|Fatty acid desaturase family 1 signature|5.2E-…
20077	24658	g7964.t1	omap6931	195558	196183	+	150	Y	P00842|ATP9_NEUCR|4e-59	-		PF00137|ATP synthase subunit C|1.0E-11;	PTHR10031||2.5E-68;PTHR10031:SF13||2.5E-68;	SSF81333||1.83E-16;	-	-	PS00605|ATP synthase c subunit signature.|-;	-	-	-	G3DSA:1.20.20.10||9.1E-22;	MF_01396|ATP synthase subunit c [atpH].|13.253;	-	PR00124|ATP synthase C subunit signature|3.1E-27;PR00124|ATP synthase C subunit signature|3.1E-27;PR00124|ATP synthase C subunit signature|3.1E-27;
20074	24252	g3397.t1	omap3956	2543352	2544250	-	221	Y	Q09127|RL10A_SCHPO|1e-122	-		PF00252|Ribosomal protein L16p/L10e|3.8E-44;	PTHR11726||1.1E-172;	SSF54686||7.06E-76;	TIGR00279|uL16_euk_arch: ribosomal protein uL16|1.5E-79;	-	PS01257|Ribosomal protein L10e signature.|-;	-	-	-	G3DSA:3.90.1170.10||5.3E-99;	-	PIRSF005590||5.8E-92;	-
20031	24117	g1442.t1	omap49267b	5232524	5233577	-	312	Y	Q9C3Z6|RLA0_PODAS|1e-156	-		PF00466|Ribosomal protein L10|1.7E-22;PF00428|60s Acidic ribosomal protein|1.3E-18;	PTHR21141:SF3||1.9E-139;PTHR21141:SF3||1.9E-139;PTHR21141||1.9E-139;PTHR21141||1.9E-139;	SSF160369||4.97E-20;	-	-	-	-	-	-	-	-	PIRSF039087||2.4E-130;	-
19745	27443	g1105.t1	omap49267b	4017430	4019924	+	648		D4B093|A1864_ARTBC|0	-		-	PTHR11575||2.9E-146;PTHR11575:SF22||2.9E-146;PTHR11575||2.9E-146;PTHR11575:SF22||2.9E-146;	SSF55816||5.89E-42;SSF56300||6.38E-64;SSF56300||6.38E-64;	-	-	-	-	-	-	G3DSA:3.60.21.10||1.8E-98;G3DSA:3.90.780.10||2.7E-41;G3DSA:3.90.780.10||2.7E-41;	-	PIRSF017316||4.8E-169;	-
19452	12353	g7115.t1	omap49267a	1322458	1325798	+	1067		P00365|DHE2_NEUCR|0	-		PF00208|Glutamate/Leucine/Phenylalanine/Valine dehydrogenase|6.1E-62;	PTHR11606:SF9||0.0;PTHR11606||0.0;	SSF51735||6.56E-39;SSF51735||6.56E-39;SSF53223||1.47E-25;	-	-	PS00074|Glu / Leu / Phe / Val dehydrogenases active site.|-;	-	SM00839|Glutamate/Leucine/Phenylalanine/Valine dehydrogenase|2.9E-46;	-	G3DSA:3.40.192.10||1.1E-21;G3DSA:3.40.50.720||5.2E-54;	-	PIRSF000184||0.0;	-
19195	25374	g1853.t1	omap49267b	6689585	6691801	+	427		P87252|HEX1_NEUCR|7e-90	1591|PHI:1591|GzOB031|I1RWQ7|5518|Gibberellazeae(related:Fusariumgraminearum)|Reducedvirulence|6e-117	Y	PF01287|Eukaryotic elongation factor 5A hypusine, DNA-binding OB fold|4.7E-5;	PTHR11673:SF12||1.8E-91;PTHR11673||1.8E-91;	SSF50249||1.77E-18;SSF50104||2.46E-21;	-	-	-	-	-	-	G3DSA:2.30.30.30||4.5E-29;G3DSA:2.40.50.140||3.9E-37;	-	-	-
19142	26872	g1602.t1	omap49267b	5804548	5805681	-	301	Y	O59953|RL5_NEUCR|1e-172	-		PF14204|Ribosomal L18 C-terminal region|9.9E-34;PF00861|Ribosomal L18p/L5e family|1.3E-41;	PTHR23410||3.6E-197;	SSF53137||7.63E-60;SSF53137||7.63E-60;	-	-	-	-	-	-	G3DSA:3.30.420.100||2.0E-82;	MF_01337_A|50S ribosomal protein L18 [rplR].|19.162;	-	PR00058|Ribosomal protein L5 signature|1.3E-66;PR00058|Ribosomal protein L5 signature|1.3E-66;PR00058|Ribosomal protein L5 signature|1.3E-66;PR00058|Ribosomal protein L5 signature|1.3E-66;PR00058|Ribosomal protein L5 signature|1.3E-66;PR00058|Ribosomal protein L5 signature|1.3E-66;
18737	10570	g6489.t1	omap6937b	628899	638988	-	2814		O31782|PKSN_BACSU|1e-105	3090|pamA|PHI:3090|V9W6M6|147375|Paenibacilluslarvae|reducedvirulence|4e-98	Y	PF00109|Beta-ketoacyl synthase, N-terminal domain|1.8E-56;PF00501|AMP-binding enzyme|1.2E-67;PF00550|Phosphopantetheine attachment site|4.8E-10;PF00550|Phosphopantetheine attachment site|1.7E-9;PF00550|Phosphopantetheine attachment site|1.2E-5;PF07993|Male sterility protein|2.4E-39;PF00668|Condensation domain|2.7E-18;PF00668|Condensation domain|4.4E-24;PF13193|AMP-binding enzyme C-terminal domain…	PTHR24095:SF198||5.5E-140;PTHR24095||5.5E-140;PTHR24095||5.5E-140;PTHR24095:SF198||5.5E-140;	SSF56801||1.44E-20;SSF51735||1.11E-27;SSF56801||8.24E-108;SSF47336||7.07E-10;SSF53901||1.04E-58;SSF52777||2.67E-21;SSF56801||1.44E-6;SSF52777||3.34E-19;SSF52777||1.89E-38;SSF47336||1.23E-11;	TIGR01746|Thioester-redct: thioester reductase domain|2.9E-75;	-	PS00455|Putative AMP-binding domain signature.|-;	PS50075|Acyl carrier protein phosphopantetheine domain profile.|14.572;PS50075|Acyl carrier protein phosphopantetheine domain profile.|13.569;PS50075|Acyl carrier protein phosphopantetheine domain profile.|16.124;	SM00823|Phosphopantetheine attachment site|0.7;SM00823|Phosphopantetheine attachment site|0.012;SM00823|Phosphopantetheine attachment site|0.25;SM00825|Beta-ketoacyl synthase|2.4E-57;	-	G3DSA:2.30.38.10||4.2E-16;G3DSA:3.40.50.980||9.2E-35;G3DSA:3.40.47.10||1.2E-56;G3DSA:3.40.50.980||7.9E-31;G3DSA:3.40.50.980||1.2E-5;G3DSA:3.40.47.10||3.8E-31;G3DSA:1.10.1200.10||6.9E-13;G3DSA:1.10.1200.10||7.5E-14;G3DSA:1.10.1200.10||1.7E-16;G3DSA:3.40.50.720||2.1E-24;G3DSA:3.30.300.30||4.8E-16;G3DSA:3.30.300.30||4.1E-20;	-	-	-
18687	13772	g6621.t1	omap6937b	1191153	1192430	-	425		A2QH21|EGLC_ASPNC|7e-99	2898|PHI:2896|BEC1005|CCU82697|62688|Blumeriagraminisf.sp.hordei|Effector(plantavirulencedeterminant)|7e-27		-	PTHR16631||2.1E-96;PTHR16631:SF13||2.1E-96;	SSF51445||6.4E-43;	-	-	-	-	-	-	G3DSA:3.20.20.80||5.4E-31;	-	-	-
18619	10186	g3409.t1	omap3956	2585179	2585976	+	265	Y	O42799|ALL7_ASPFU|7e-11	-		-	PTHR31836||1.4E-31;	SSF50685||1.01E-21;	-	-	-	-	-	-	G3DSA:2.40.40.10||1.4E-10;	-	-	-
18423	27568	g5489.t1	omap2018	1451400	1452442	+	256	Y	C7YTD6|RS3A_NECH7|1e-173	-		PF01015|Ribosomal S3Ae family|9.9E-94;	PTHR11830||2.1E-190;	-	-	-	PS01191|Ribosomal protein S3Ae signature.|-;	-	-	-	-	MF_03122|40S ribosomal protein S1 [RPS3A].|39.762;	-	-
18164	29129	g178.t1	omap49267b	757171	758585	-	391	Y	P59671|RL3_NEUCR|0	-		PF00297|Ribosomal protein L3|4.9E-184;	PTHR11363||0.0;	SSF50447||6.8E-110;	-	-	PS00474|Ribosomal protein L3 signature.|-;	-	-	-	G3DSA:2.40.30.10||7.7E-47;G3DSA:2.40.30.10||3.7E-16;G3DSA:3.30.1430.10||6.1E-48;	-	-	-
18110	29228	g1632.t1	omap49267b	5915337	5925033	-	2896		P33892|GCN1_YEAST|0	-		PF13646|HEAT repeats|8.6E-7;PF13646|HEAT repeats|1.5E-10;PF10274|Parkin co-regulated protein|7.1E-5;PF12074|Domain of unknown function (DUF3554)|1.5E-107;PF01280|Ribosomal protein L19e|5.2E-61;	PTHR23346:SF7||0.0;PTHR23346||0.0;	SSF48371||5.32E-25;SSF48371||1.82E-135;SSF48371||4.68E-32;SSF48371||4.68E-32;SSF48371||4.68E-32;SSF48371||4.68E-32;SSF48371||4.68E-32;SSF48140||2.62E-59;	-	-	PS00526|Ribosomal protein L19e signature.|-;	PS50077|HEAT repeat profile.|11.669;PS50077|HEAT repeat profile.|11.838;	SM00567|E-Z type HEAT repeats|220.0;SM00567|E-Z type HEAT repeats|240.0;SM00567|E-Z type HEAT repeats|150.0;SM00567|E-Z type HEAT repeats|140.0;SM00567|E-Z type HEAT repeats|380.0;	Coil||-;Coil||-;	G3DSA:1.25.10.10||4.1E-180;G3DSA:1.25.10.10||7.3E-94;G3DSA:1.25.10.10||4.1E-180;G3DSA:1.25.10.10||4.1E-180;G3DSA:1.25.10.10||7.3E-94;G3DSA:1.25.10.10||7.3E-94;G3DSA:1.25.10.10||7.3E-94;G3DSA:1.25.10.10||7.3E-94;G3DSA:1.25.10.10||7.3E-94;G3DSA:1.10.1650.10||2.5E-32;G3DSA:1.10.1200.60||1.7E-25;	MF_01475|50S ribosomal protein L19e [rpl19e].|20.051;	-	-
17839	13734	g6971.t1	omap49267a	799522	800211	+	229	Y	-	-		-	-	-	-	-	-	-	-	-	-	-	-	-	No
17800	9067	g7009.t1	omap49267a	926611	927070	-	110	Y	-	-		-	PTHR40620||1.2E-41;	-	-	-	-	-	-	-	-	-	-	-

## Sheet: High in spores
Mycelia	Spores	gene	scaffold	start	end	strand	length	Below median	BLASTP	PHIBASE	PHIBASE: reduced virulence or pathogenicity	Pfam	PANTHER	SUPERFAMILY	TIGRFAM	ProDom	ProSitePatterns	ProSiteProfiles	SMART	Coils	Gene3D	Hamap	PIRSF	PRINTS	Any InterproScan annotation (columns M to Y)?
271956	231513	g5430.t1	omap2018	834440	835159	-	239	Y	-	-		-	-	-	-	-	-	-	-	-	-	-	-	-	No
131807	138634	g3810.t1	omap3956	3943354	3945321	+	655		Q01233|HSP70_NEUCR|0	2058|PHI:2058|LHS1|MGG_06648.5|148305|Magnaportheoryzae(related:Magnaporthegrisea)|Reducedvirulence|9e-29	Y	PF00012|Hsp70 protein|4.1E-264;	PTHR19375:SF140||0.0;PTHR19375||0.0;	SSF53067||1.71E-70;SSF100920||1.1E-62;SSF53067||7.93E-72;SSF100934||6.02E-26;	-	-	PS01036|Heat shock hsp70 proteins family signature 3.|-;PS00297|Heat shock hsp70 proteins family signature 1.|-;PS00329|Heat shock hsp70 proteins family signature 2.|-;	-	-	Coil||-;	G3DSA:3.30.420.40||1.6E-67;G3DSA:3.30.420.40||1.6E-67;G3DSA:1.20.1270.10||1.0E-41;G3DSA:3.90.640.10||4.6E-41;G3DSA:3.30.420.40||2.6E-38;G3DSA:3.30.420.40||2.6E-38;G3DSA:2.60.34.10||8.5E-67;G3DSA:3.30.30.30||3.8E-38;	-	-	PR00301|70kDa heat shock protein signature|8.9E-87;PR00301|70kDa heat shock protein signature|8.9E-87;PR00301|70kDa heat shock protein signature|8.9E-87;PR00301|70kDa heat shock protein signature|8.9E-87;PR00301|70kDa heat shock protein signature|8.9E-87;PR00301|70kDa heat shock protein signature|8.9E-87;PR00301|70kDa heat shock protein signature|8.9E-87;PR00301|70kDa heat shock protein signature…
246692	111967	g423.t1	omap49267b	1564385	1565020	-	211	Y	P19752|HSP30_NEUCR|3e-61	-		PF00011|Hsp20/alpha crystallin family|4.0E-13;	PTHR11527:SF134||2.3E-48;PTHR11527:SF134||2.3E-48;PTHR11527||2.3E-48;PTHR11527||2.3E-48;	SSF49764||5.58E-33;SSF49764||5.58E-33;	-	-	-	PS01031|Heat shock hsp20 proteins family profile.|21.001;	-	-	G3DSA:2.60.40.790||3.0E-43;G3DSA:2.60.40.790||3.0E-43;	-	-	-
99531	108813	g4282.t1	omap6908	602042	604159	-	705		O43109|HSP90_PODAS|0	463|PHI:463|HSP90|AAA02743|4932|Saccharomycescerevisiae|Increasedvirulence(Hypervirulence)|2e-105		PF00183|Hsp90 protein|1.9E-225;PF02518|Histidine kinase-, DNA gyrase B-, and HSP90-like ATPase|7.9E-19;	PTHR11528||0.0;	SSF55874||3.27E-74;SSF110942||3.4E-31;SSF54211||4.4E-105;	-	-	PS00298|Heat shock hsp90 proteins family signature.|-;	-	SM00387|Histidine kinase-like ATPases|9.6E-9;	Coil||-;Coil||-;	G3DSA:3.30.565.10||9.8E-98;	MF_00505|Chaperone protein HtpG [htpG].|26.738;	PIRSF002583||3.9E-246;	PR00775|90kDa heat shock protein signature|1.3E-80;PR00775|90kDa heat shock protein signature|1.3E-80;PR00775|90kDa heat shock protein signature|1.3E-80;PR00775|90kDa heat shock protein signature|1.3E-80;PR00775|90kDa heat shock protein signature|1.3E-80;PR00775|90kDa heat shock protein signature|1.3E-80;PR00775|90kDa heat shock protein signature|1.3E-80;
73921	98416	g5691.t1	omap2018	2201228	2203241	-	463		Q01520|EF1A_PODAS|0	-		PF03143|Elongation factor Tu C-terminal domain|6.0E-41;PF03144|Elongation factor Tu domain 2|1.6E-15;PF00009|Elongation factor Tu GTP binding domain|3.9E-43;	PTHR23115||2.6E-294;PTHR23115:SF153||2.6E-294;	SSF52540||1.77E-68;SSF50465||5.75E-43;SSF50447||3.09E-30;	TIGR00483|EF-1_alpha: translation elongation factor EF-1, subunit alpha|2.4E-219;	-	PS00301|Translational (tr)-type guanine nucleotide-binding (G) domain signature.|-;	PS51722|Translational (tr)-type guanine nucleotide-binding (G) domain profile.|45.756;	-	-	G3DSA:2.40.30.10||6.7E-50;G3DSA:3.40.50.300||2.8E-77;G3DSA:2.40.30.10||6.4E-56;	-	-	PR00315|GTP-binding elongation factor signature|1.5E-16;PR00315|GTP-binding elongation factor signature|1.5E-16;PR00315|GTP-binding elongation factor signature|1.5E-16;PR00315|GTP-binding elongation factor signature|1.5E-16;
75760	81653	g1111.t1	omap49267b	4036994	4039774	+	926		P31540|HSP98_NEUCR|0	4559|T6SS2|PHI:4559|Q6TKU1|562|Escherichiacoli|effector(plantavirulencedeterminant)|3e-120		PF10431|C-terminal, D2-small domain, of ClpB protein|6.7E-24;PF02861|Clp amino terminal domain, pathogenicity island component|0.064;PF00004|ATPase family associated with various cellular activities (AAA)|5.2E-14;PF07724|AAA domain (Cdc48 subfamily)|1.4E-44;	PTHR11638:SF18||0.0;PTHR11638||0.0;PTHR11638||0.0;PTHR11638:SF18||0.0;PTHR11638:SF18||0.0;PTHR11638||0.0;	SSF81923||1.44E-26;SSF52540||6.35E-70;SSF52540||3.49E-83;	-	-	PS00871|Chaperonins clpA/B signature 2.|-;PS00870|Chaperonins clpA/B signature 1.|-;	-	SM00382|ATPases associated with a variety of cellular activities|1.8E-12;SM00382|ATPases associated with a variety of cellular activities|2.4E-11;SM01086|C-terminal, D2-small domain, of ClpB protein|1.4E-29;	Coil||-;Coil||-;	G3DSA:3.40.50.300||3.0E-49;G3DSA:3.40.50.300||3.7E-49;G3DSA:1.10.8.60||1.4E-29;G3DSA:1.10.8.60||2.5E-29;G3DSA:1.10.1780.10||5.3E-41;	-	-	PR00300|ATP-dependent Clp protease ATP-binding subunit signature|3.4E-31;PR00300|ATP-dependent Clp protease ATP-binding subunit signature|3.4E-31;PR00300|ATP-dependent Clp protease ATP-binding subunit signature|3.4E-31;PR00300|ATP-dependent Clp protease ATP-binding subunit signature|3.4E-31;
139484	63209	g1245.t1	omap49267b	4525661	4526722	-	327	Y	-	-		PF16541|Alternaria alternata allergen 1|7.4E-27;	-	-	-	-	-	-	-	-	-	-	-	-
110888	51196	g6374.t1	omap6937b	119753	120318	-	170	Y	P19752|HSP30_NEUCR|9e-52	-		PF00011|Hsp20/alpha crystallin family|1.2E-12;	PTHR11527:SF134||7.2E-42;PTHR11527:SF134||7.2E-42;PTHR11527||7.2E-42;PTHR11527||7.2E-42;	SSF49764||3.17E-27;SSF49764||3.17E-27;	-	-	-	PS01031|Heat shock hsp20 proteins family profile.|20.165;	-	-	G3DSA:2.60.40.790||4.8E-37;G3DSA:2.60.40.790||4.8E-37;	-	-	-
34263	49847	g6793.t1	omap6937b	1806606	1807121	+	153	Y	P14799|RS27A_NEUCR|3e-77	-		PF00240|Ubiquitin family|8.7E-33;PF01599|Ribosomal protein S27a|3.8E-26;	PTHR10666||3.4E-175;	SSF57829||7.51E-19;SSF54236||2.75E-35;	-	-	PS00299|Ubiquitin domain signature.|-;	PS50053|Ubiquitin domain profile.|30.539;	SM00213|Ubiquitin homologues|9.3E-35;	-	G3DSA:3.10.20.90||3.0E-50;	-	-	PR00348|Ubiquitin signature|6.2E-39;PR00348|Ubiquitin signature|6.2E-39;PR00348|Ubiquitin signature|6.2E-39;
22851	42377	g860.t1	omap49267b	3114139	3116372	-	664		P78695|GRP78_NEUCR|0	2058|PHI:2058|LHS1|MGG_06648.5|148305|Magnaportheoryzae(related:Magnaporthegrisea)|Reducedvirulence|6e-28	Y	PF00012|Hsp70 protein|9.5E-262;	PTHR19375||0.0;	SSF100934||2.49E-23;SSF53067||1.83E-71;SSF53067||2.41E-63;SSF100920||2.35E-63;	-	-	PS00329|Heat shock hsp70 proteins family signature 2.|-;PS00297|Heat shock hsp70 proteins family signature 1.|-;PS01036|Heat shock hsp70 proteins family signature 3.|-;	-	-	Coil||-;	G3DSA:3.90.640.10||1.6E-27;G3DSA:2.60.34.10||1.6E-64;G3DSA:3.30.30.30||3.1E-34;G3DSA:3.30.420.40||6.5E-67;G3DSA:3.30.420.40||6.5E-67;G3DSA:3.30.420.40||1.6E-37;G3DSA:3.30.420.40||1.6E-37;G3DSA:1.20.1270.10||1.2E-39;	-	-	PR00301|70kDa heat shock protein signature|5.3E-82;PR00301|70kDa heat shock protein signature|5.3E-82;PR00301|70kDa heat shock protein signature|5.3E-82;PR00301|70kDa heat shock protein signature|5.3E-82;PR00301|70kDa heat shock protein signature|5.3E-82;PR00301|70kDa heat shock protein signature|5.3E-82;PR00301|70kDa heat shock protein signature|5.3E-82;PR00301|70kDa heat shock protein signature…
31964	42185	g608.t1	omap49267b	2164049	2165465	-	314	Y	P02723|ADT_NEUCR|0	2038|PHI:2038|Mir1|MGG_02370|148305|Magnaportheoryzae(related:Magnaporthegrisea)|Unaffectedpathogenicity|4e-07		PF00153|Mitochondrial carrier protein|2.7E-15;PF00153|Mitochondrial carrier protein|5.4E-22;PF00153|Mitochondrial carrier protein|7.2E-24;	PTHR24089||1.1E-188;PTHR24089:SF386||1.1E-188;	SSF103506||6.41E-73;	-	-	-	PS50920|Solute carrier (Solcar) repeat profile.|18.394;PS50920|Solute carrier (Solcar) repeat profile.|23.693;PS50920|Solute carrier (Solcar) repeat profile.|24.058;	-	-	G3DSA:1.50.40.10||5.6E-77;	-	-	PR00926|Mitochondrial carrier protein signature|6.3E-67;PR00926|Mitochondrial carrier protein signature|6.3E-67;PR00926|Mitochondrial carrier protein signature|6.3E-67;PR00926|Mitochondrial carrier protein signature|6.3E-67;PR00926|Mitochondrial carrier protein signature|6.3E-67;PR00926|Mitochondrial carrier protein signature|6.3E-67;PR00927|Adenine nucleotide translocator signature|8.4E-38;PR009…
27868	37878	g1346.t1	omap49267b	4892904	4893812	+	217	Y	Q7RZS0|RL10A_NEUCR|1e-137	-		PF00687|Ribosomal protein L1p/L10e family|6.2E-49;	PTHR23105||2.8E-119;PTHR23105:SF54||2.8E-119;	SSF56808||6.41E-64;	-	-	PS01199|Ribosomal protein L1 signature.|-;	-	-	-	G3DSA:3.30.190.20||9.5E-44;G3DSA:3.30.190.20||9.5E-44;G3DSA:3.40.50.790||3.3E-39;	-	PIRSF002155||8.2E-52;	-
29503	36402	g352.t1	omap49267b	1366724	1368921	+	553		P37211|ATPA_NEUCR|0	3411|bscN|PHI:3411|O68539|518|Bordetellabronchiseptica|reducedvirulence|6e-37	Y	PF00006|ATP synthase alpha/beta family, nucleotide-binding domain|8.4E-73;PF00306|ATP synthase alpha/beta chain, C terminal domain|2.3E-25;PF02874|ATP synthase alpha/beta family, beta-barrel domain|2.1E-14;	PTHR15184:SF3||0.0;PTHR15184||0.0;	SSF52540||1.4E-100;SSF47917||1.7E-46;SSF50615||1.99E-26;	TIGR00962|atpA: ATP synthase F1, alpha subunit|4.2E-242;	-	PS00152|ATP synthase alpha and beta subunits signature.|-;	-	-	-	G3DSA:2.40.30.20||2.3E-40;G3DSA:3.40.50.300||2.5E-128;G3DSA:1.20.150.20||2.8E-54;	MF_01346|ATP synthase subunit alpha [atpA].|49.752;	PIRSF039088||1.1E-276;	-
64159	34306	g2042.t1	omap49267b	7347412	7349211	-	511		O94467|OYEC_SCHPO|1e-117	-		PF00724|NADH:flavin oxidoreductase / NADH oxidase family|1.4E-59;	PTHR22893||2.4E-196;PTHR22893:SF61||2.4E-196;	SSF51395||8.86E-106;	-	-	-	-	-	-	G3DSA:3.20.20.70||1.9E-123;	-	-	-
21222	33831	g2954.t1	omap3956	772665	773598	+	212	Y	Q90YV5|RL13_ICTPU|7e-56	-		PF01294|Ribosomal protein L13e|1.1E-75;	PTHR11722||1.9E-102;	-	-	-	PS01104|Ribosomal protein L13e signature.|-;	-	-	-	-	-	-	-
190846	31715	g4546.t1	omap6908	1630392	1630838	-	148	Y	-	-		-	PTHR39602||5.3E-27;PTHR39602:SF1||5.3E-27;	-	-	-	-	-	-	-	-	-	-	-
21430	30876	g7495.t1	omap6109	1570190	1573063	-	844		Q96X45|EF2_NEUCR|0	-		PF14492|Elongation Factor G, domain II|2.3E-11;PF03144|Elongation factor Tu domain 2|1.1E-13;PF00009|Elongation factor Tu GTP binding domain|1.3E-66;PF03764|Elongation factor G, domain IV|9.0E-33;PF00679|Elongation factor G C-terminus|9.3E-22;	PTHR23115||0.0;PTHR23115||0.0;PTHR23115||0.0;PTHR23115:SF187||0.0;PTHR23115:SF187||0.0;PTHR23115:SF187||0.0;PTHR23115||0.0;PTHR23115:SF187||0.0;PTHR23115:SF187||0.0;PTHR23115||0.0;PTHR23115||0.0;PTHR23115:SF187||0.0;	SSF52540||5.22E-109;SSF54980||1.1E-31;SSF54211||1.85E-65;SSF50447||6.36E-43;SSF54980||7.19E-19;	TIGR00231|small_GTP: small GTP-binding protein domain|3.5E-18;	-	PS00301|Translational (tr)-type guanine nucleotide-binding (G) domain signature.|-;	PS51722|Translational (tr)-type guanine nucleotide-binding (G) domain profile.|54.122;	SM00838|Elongation factor G C-terminus|1.0E-22;SM00889|Elongation factor G, domain IV|1.1E-26;	-	G3DSA:3.30.70.870||1.2E-22;G3DSA:3.30.70.240||1.0E-42;G3DSA:3.40.50.300||4.7E-72;G3DSA:2.40.30.10||7.0E-55;G3DSA:3.30.230.10||8.5E-65;G3DSA:3.90.1430.10||2.6E-38;	-	-	PR00315|GTP-binding elongation factor signature|1.4E-14;PR00315|GTP-binding elongation factor signature|1.4E-14;PR00315|GTP-binding elongation factor signature|1.4E-14;PR00315|GTP-binding elongation factor signature|1.4E-14;PR00315|GTP-binding elongation factor signature|1.4E-14;
27104	30636	g4352.t1	omap6908	834698	835340	+	187	Y	-	-		PF05730|CFEM domain|6.9E-7;	PTHR35607||1.5E-13;	-	-	-	-	-	SM00747||0.0066;	-	-	-	-	-
79359	30471	g3418.t1	omap3956	2619427	2619733	+	82	Y	-	-		-	-	-	-	-	-	-	-	-	-	-	-	-	No
30298	29937	g144.t1	omap49267b	640961	642191	+	338	Y	P54117|G3P_COLLN|0	-		PF00044|Glyceraldehyde 3-phosphate dehydrogenase, NAD binding domain|4.5E-58;PF02800|Glyceraldehyde 3-phosphate dehydrogenase, C-terminal domain|4.4E-71;	PTHR10836||1.7E-253;	SSF55347||1.03E-80;SSF51735||2.15E-68;	TIGR01534|GAPDH-I: glyceraldehyde-3-phosphate dehydrogenase, type I|3.8E-133;	-	PS00071|Glyceraldehyde 3-phosphate dehydrogenase active site.|-;	-	SM00846|Glyceraldehyde 3-phosphate dehydrogenase, NAD binding domain|4.4E-89;	-	G3DSA:3.30.360.10||6.3E-87;G3DSA:3.40.50.720||4.5E-79;	-	PIRSF000149||8.6E-129;	PR00078|Glyceraldehyde-3-phosphate dehydrogenase signature|6.7E-48;PR00078|Glyceraldehyde-3-phosphate dehydrogenase signature|6.7E-48;PR00078|Glyceraldehyde-3-phosphate dehydrogenase signature|6.7E-48;PR00078|Glyceraldehyde-3-phosphate dehydrogenase signature|6.7E-48;PR00078|Glyceraldehyde-3-phosphate dehydrogenase signature|6.7E-48;
18110	29228	g1632.t1	omap49267b	5915337	5925033	-	2896		P33892|GCN1_YEAST|0	-		PF13646|HEAT repeats|8.6E-7;PF13646|HEAT repeats|1.5E-10;PF10274|Parkin co-regulated protein|7.1E-5;PF12074|Domain of unknown function (DUF3554)|1.5E-107;PF01280|Ribosomal protein L19e|5.2E-61;	PTHR23346:SF7||0.0;PTHR23346||0.0;	SSF48371||5.32E-25;SSF48371||1.82E-135;SSF48371||4.68E-32;SSF48371||4.68E-32;SSF48371||4.68E-32;SSF48371||4.68E-32;SSF48371||4.68E-32;SSF48140||2.62E-59;	-	-	PS00526|Ribosomal protein L19e signature.|-;	PS50077|HEAT repeat profile.|11.669;PS50077|HEAT repeat profile.|11.838;	SM00567|E-Z type HEAT repeats|220.0;SM00567|E-Z type HEAT repeats|240.0;SM00567|E-Z type HEAT repeats|150.0;SM00567|E-Z type HEAT repeats|140.0;SM00567|E-Z type HEAT repeats|380.0;	Coil||-;Coil||-;	G3DSA:1.25.10.10||4.1E-180;G3DSA:1.25.10.10||7.3E-94;G3DSA:1.25.10.10||4.1E-180;G3DSA:1.25.10.10||4.1E-180;G3DSA:1.25.10.10||7.3E-94;G3DSA:1.25.10.10||7.3E-94;G3DSA:1.25.10.10||7.3E-94;G3DSA:1.25.10.10||7.3E-94;G3DSA:1.25.10.10||7.3E-94;G3DSA:1.10.1650.10||2.5E-32;G3DSA:1.10.1200.60||1.7E-25;	MF_01475|50S ribosomal protein L19e [rpl19e].|20.051;	-	-
18164	29129	g178.t1	omap49267b	757171	758585	-	391	Y	P59671|RL3_NEUCR|0	-		PF00297|Ribosomal protein L3|4.9E-184;	PTHR11363||0.0;	SSF50447||6.8E-110;	-	-	PS00474|Ribosomal protein L3 signature.|-;	-	-	-	G3DSA:2.40.30.10||7.7E-47;G3DSA:2.40.30.10||3.7E-16;G3DSA:3.30.1430.10||6.1E-48;	-	-	-
16607	28880	g7117.t1	omap49267a	1332697	1333447	-	133	Y	Q7RXY1|RL32_NEUCR|1e-79	-		PF01655|Ribosomal protein L32|6.3E-51;	PTHR23413||3.1E-88;	SSF52042||6.93E-56;	-	PD003823|RIBOSOMAL L32 RIBONUCLEOPROTEIN 60S L32E 50S L32 STRAIN CHROMOSOME DIRECT|3.0E-51;	-	-	-	-	-	-	-	-
38858	28524	g7190.t1	omap6109	94033	95286	-	417		Q7TTP0|HMP_BORPE|1e-111	2304|PHI:2304|BCFHG1|CAP74387|40559|Botrytiscinerea|Unaffectedpathogenicity|4e-124		PF00042|Globin|5.9E-11;PF00175|Oxidoreductase NAD-binding domain|8.0E-9;PF00970|Oxidoreductase FAD-binding domain|2.2E-7;	PTHR22924||1.4E-103;PTHR22924||1.4E-103;PTHR22924:SF49||1.4E-103;PTHR22924:SF49||1.4E-103;	SSF63380||2.43E-24;SSF46458||2.33E-41;SSF52343||1.7E-27;	-	-	-	PS01033|Globin family profile.|18.971;PS51384|Ferredoxin reductase-type FAD binding domain profile.|17.32;	-	-	G3DSA:1.10.490.10||2.1E-51;G3DSA:2.40.30.10||9.0E-32;G3DSA:3.40.50.80||6.0E-27;	-	-	-
16743	27773	g5623.t1	omap2018	1955171	1956206	-	257	Y	P0CX36|RS4B_YEAST|1e-148	-		PF08071|RS4NT (NUC023) domain|3.3E-18;PF16121|40S ribosomal protein S4 C-terminus|7.2E-24;PF00467|KOW motif|6.8E-6;PF01479|S4 domain|2.6E-5;PF00900|Ribosomal family S4e|1.1E-36;	PTHR11581||2.6E-211;	-	-	PD002667|RIBOSOMAL RIBONUCLEOPROTEIN RNA-BINDING 40S S4 S4 S4E 30S ISOFORM X|1.0E-44;	PS00528|Ribosomal protein S4e signature.|-;	PS50889|S4 RNA-binding domain profile.|9.264;	SM00363|S4 RNA-binding domain|0.0022;	-	-	MF_00485|30S ribosomal protein S4e [rps4e].|35.882;	PIRSF002116||1.6E-96;	-
18423	27568	g5489.t1	omap2018	1451400	1452442	+	256	Y	C7YTD6|RS3A_NECH7|1e-173	-		PF01015|Ribosomal S3Ae family|9.9E-94;	PTHR11830||2.1E-190;	-	-	-	PS01191|Ribosomal protein S3Ae signature.|-;	-	-	-	-	MF_03122|40S ribosomal protein S1 [RPS3A].|39.762;	-	-
19745	27443	g1105.t1	omap49267b	4017430	4019924	+	648		D4B093|A1864_ARTBC|0	-		-	PTHR11575||2.9E-146;PTHR11575:SF22||2.9E-146;PTHR11575||2.9E-146;PTHR11575:SF22||2.9E-146;	SSF55816||5.89E-42;SSF56300||6.38E-64;SSF56300||6.38E-64;	-	-	-	-	-	-	G3DSA:3.60.21.10||1.8E-98;G3DSA:3.90.780.10||2.7E-41;G3DSA:3.90.780.10||2.7E-41;	-	PIRSF017316||4.8E-169;	-
45879	27374	g1022.t1	omap49267b	3741968	3745602	+	927		P07038|PMA1_NEUCR|0	440|PHI:440|PMR1|CAB87245|5476|Candidaalbicans|Reducedvirulence|2e-57	Y	PF00690|Cation transporter/ATPase, N-terminus|5.9E-10;PF00702|haloacid dehalogenase-like hydrolase|2.2E-16;PF00122|E1-E2 ATPase|1.8E-59;	PTHR24093||0.0;PTHR24093:SF271||0.0;PTHR24093:SF271||0.0;PTHR24093||0.0;	SSF81665||1.31E-74;SSF81665||1.31E-74;SSF81665||1.31E-74;SSF81653||4.18E-25;SSF56784||7.28E-34;SSF56784||7.28E-34;	TIGR01647|ATPase-IIIA_H: plasma-membrane proton-efflux P-type ATPase|6.7E-297;TIGR01494|ATPase_P-type: HAD ATPase, P-type, family IC|4.3E-43;TIGR01494|ATPase_P-type: HAD ATPase, P-type, family IC|2.6E-27;	-	PS00154|E1-E2 ATPases phosphorylation site.|-;	-	SM00831|Cation transporter/ATPase, N-terminus|8.8E-15;	-	G3DSA:2.70.150.10||2.1E-38;G3DSA:2.70.150.10||2.1E-38;G3DSA:1.20.1110.10||1.4E-81;G3DSA:1.20.1110.10||1.4E-81;G3DSA:3.40.1110.10||2.7E-6;G3DSA:3.40.1110.10||3.6E-18;	-	-	PR00119|P-type cation-transporting ATPase superfamily signature|1.5E-36;PR00119|P-type cation-transporting ATPase superfamily signature|1.5E-36;PR00119|P-type cation-transporting ATPase superfamily signature|1.5E-36;PR00119|P-type cation-transporting ATPase superfamily signature|1.5E-36;PR00119|P-type cation-transporting ATPase superfamily signature|1.5E-36;PR00119|P-type cation-transporting ATPa…
19142	26872	g1602.t1	omap49267b	5804548	5805681	-	301	Y	O59953|RL5_NEUCR|1e-172	-		PF14204|Ribosomal L18 C-terminal region|9.9E-34;PF00861|Ribosomal L18p/L5e family|1.3E-41;	PTHR23410||3.6E-197;	SSF53137||7.63E-60;SSF53137||7.63E-60;	-	-	-	-	-	-	G3DSA:3.30.420.100||2.0E-82;	MF_01337_A|50S ribosomal protein L18 [rplR].|19.162;	-	PR00058|Ribosomal protein L5 signature|1.3E-66;PR00058|Ribosomal protein L5 signature|1.3E-66;PR00058|Ribosomal protein L5 signature|1.3E-66;PR00058|Ribosomal protein L5 signature|1.3E-66;PR00058|Ribosomal protein L5 signature|1.3E-66;PR00058|Ribosomal protein L5 signature|1.3E-66;
50746	26081	g772.t1	omap49267b	2803992	2805561	+	477		P11115|CPC1_NEUCR|2e-60	1333|PHI:1333|GzbZIP015|I1RY51|5518|Gibberellazeae(related:Fusariumgraminearum)|Unaffectedpathogenicity|1e-82		PF07716|Basic region leucine zipper|2.3E-6;	-	SSF57959||4.56E-12;	-	-	PS00036|Basic-leucine zipper (bZIP) domain signature.|-;	PS50217|Basic-leucine zipper (bZIP) domain profile.|9.071;	-	Coil||-;	G3DSA:1.20.5.170||8.5E-11;	-	-	-
21383	25947	g6659.t1	omap6937b	1335615	1337569	+	513		P23704|ATPB_NEUCR|0	3411|bscN|PHI:3411|O68539|518|Bordetellabronchiseptica|reducedvirulence|2e-45	Y	PF00306|ATP synthase alpha/beta chain, C terminal domain|7.4E-24;PF00006|ATP synthase alpha/beta family, nucleotide-binding domain|2.2E-63;PF02874|ATP synthase alpha/beta family, beta-barrel domain|2.2E-22;	PTHR15184:SF44||0.0;PTHR15184||0.0;	SSF52540||1.9E-89;SSF50615||2.46E-25;SSF47917||2.62E-47;	TIGR01039|atpD: ATP synthase F1, beta subunit|8.8E-248;	-	PS00152|ATP synthase alpha and beta subunits signature.|-;	-	SM00382|ATPases associated with a variety of cellular activities|2.3E-6;	-	G3DSA:2.40.10.170||3.3E-33;G3DSA:1.10.1140.10||2.0E-50;G3DSA:3.40.50.300||9.4E-111;	MF_01347|ATP synthase subunit beta [atpB].|55.874;	PIRSF039072||6.1E-276;	-
14413	25893	g12.t1	omap49267b	134932	135893	-	199	Y	P0CX24|RL20B_YEAST|2e-85	-		PF01775|Ribosomal L18ae/LX protein domain|5.9E-57;	PTHR10052:SF1||1.4E-112;PTHR10052||1.4E-112;	SSF160374||2.35E-24;	-	-	-	-	-	-	G3DSA:3.10.20.10||7.7E-6;	MF_00273|50S ribosomal protein L18Ae [rpl18a].|35.898;	PIRSF002190||2.9E-84;	-
19195	25374	g1853.t1	omap49267b	6689585	6691801	+	427		P87252|HEX1_NEUCR|7e-90	1591|PHI:1591|GzOB031|I1RWQ7|5518|Gibberellazeae(related:Fusariumgraminearum)|Reducedvirulence|6e-117	Y	PF01287|Eukaryotic elongation factor 5A hypusine, DNA-binding OB fold|4.7E-5;	PTHR11673:SF12||1.8E-91;PTHR11673||1.8E-91;	SSF50249||1.77E-18;SSF50104||2.46E-21;	-	-	-	-	-	-	G3DSA:2.30.30.30||4.5E-29;G3DSA:2.40.50.140||3.9E-37;	-	-	-
15353	25306	g7853.t1	omap46104	497247	499412	-	614		P87222|HSP75_CANAW|0	2058|PHI:2058|LHS1|MGG_06648.5|148305|Magnaportheoryzae(related:Magnaporthegrisea)|Reducedvirulence|6e-28	Y	PF00012|Hsp70 protein|7.1E-226;	PTHR19375:SF220||0.0;PTHR19375||0.0;	SSF100934||1.7E-6;SSF100920||1.83E-49;SSF53067||6.17E-65;SSF53067||3.88E-67;	-	-	PS00329|Heat shock hsp70 proteins family signature 2.|-;PS01036|Heat shock hsp70 proteins family signature 3.|-;PS00297|Heat shock hsp70 proteins family signature 1.|-;	-	-	Coil||-;	G3DSA:2.60.34.10||6.6E-63;G3DSA:3.30.420.40||2.0E-64;G3DSA:3.30.420.40||2.0E-64;G3DSA:3.30.30.30||6.4E-36;G3DSA:3.30.420.40||2.8E-37;G3DSA:3.30.420.40||2.8E-37;G3DSA:3.90.640.10||1.7E-35;G3DSA:1.20.1270.10||7.0E-5;	-	-	PR00301|70kDa heat shock protein signature|3.7E-72;PR00301|70kDa heat shock protein signature|3.7E-72;PR00301|70kDa heat shock protein signature|3.7E-72;PR00301|70kDa heat shock protein signature|3.7E-72;PR00301|70kDa heat shock protein signature|3.7E-72;PR00301|70kDa heat shock protein signature|3.7E-72;PR00301|70kDa heat shock protein signature|3.7E-72;PR00301|70kDa heat shock protein signature…
27286	24868	g7127.t1	omap49267a	1382047	1383120	+	310	Y	Q00511|URIC_ASPFL|1e-155	-		PF01014|Uricase|3.8E-29;PF01014|Uricase|9.9E-45;	PTHR10395:SF13||2.5E-111;PTHR10395||2.5E-111;PTHR10395||2.5E-111;PTHR10395:SF13||2.5E-111;	SSF55620||2.22E-60;SSF55620||4.08E-51;	TIGR03383|urate_oxi: urate oxidase|2.3E-111;	PD003367|URICASE OXIDOREDUCTASE URATE OXIDASE METABOLISM PURINE PEROXISOME ACETYLATION II DIRECT|4.0E-49;	PS00366|Uricase signature.|-;	-	-	-	G3DSA:3.10.270.10||3.1E-129;	-	PIRSF000241||3.6E-107;	PR00093|Uricase signature|2.3E-28;PR00093|Uricase signature|2.3E-28;PR00093|Uricase signature|2.3E-28;PR00093|Uricase signature|2.3E-28;PR00093|Uricase signature|2.3E-28;
20077	24658	g7964.t1	omap6931	195558	196183	+	150	Y	P00842|ATP9_NEUCR|4e-59	-		PF00137|ATP synthase subunit C|1.0E-11;	PTHR10031||2.5E-68;PTHR10031:SF13||2.5E-68;	SSF81333||1.83E-16;	-	-	PS00605|ATP synthase c subunit signature.|-;	-	-	-	G3DSA:1.20.20.10||9.1E-22;	MF_01396|ATP synthase subunit c [atpH].|13.253;	-	PR00124|ATP synthase C subunit signature|3.1E-27;PR00124|ATP synthase C subunit signature|3.1E-27;PR00124|ATP synthase C subunit signature|3.1E-27;
20074	24252	g3397.t1	omap3956	2543352	2544250	-	221	Y	Q09127|RL10A_SCHPO|1e-122	-		PF00252|Ribosomal protein L16p/L10e|3.8E-44;	PTHR11726||1.1E-172;	SSF54686||7.06E-76;	TIGR00279|uL16_euk_arch: ribosomal protein uL16|1.5E-79;	-	PS01257|Ribosomal protein L10e signature.|-;	-	-	-	G3DSA:3.90.1170.10||5.3E-99;	-	PIRSF005590||5.8E-92;	-
20031	24117	g1442.t1	omap49267b	5232524	5233577	-	312	Y	Q9C3Z6|RLA0_PODAS|1e-156	-		PF00466|Ribosomal protein L10|1.7E-22;PF00428|60s Acidic ribosomal protein|1.3E-18;	PTHR21141:SF3||1.9E-139;PTHR21141:SF3||1.9E-139;PTHR21141||1.9E-139;PTHR21141||1.9E-139;	SSF160369||4.97E-20;	-	-	-	-	-	-	-	-	PIRSF039087||2.4E-130;	-
15213	23895	g1215.t1	omap49267b	4423820	4424619	-	157	Y	P51997|RL25_PUCGR|5e-56	-		PF03939|Ribosomal protein L23, N-terminal domain|1.7E-26;PF00276|Ribosomal protein L23|4.8E-16;	PTHR11620||3.9E-84;	SSF54189||2.91E-25;	-	-	-	-	-	-	G3DSA:3.30.70.330||6.1E-31;	MF_01369_A|50S ribosomal protein L23 [rplW].|18.764;	-	-
14437	23828	g1628.t1	omap49267b	5901621	5902817	-	287	Y	Q01369|GBLP_NEUCR|0	2601|PHI:2601|OligopeptidaseB|Q94795|5693|Trypanosomacruzi|Reducedvirulence|5e-135	Y	PF00400|WD domain, G-beta repeat|2.3E-7;PF00400|WD domain, G-beta repeat|4.3E-4;PF00400|WD domain, G-beta repeat|1.7E-5;PF00400|WD domain, G-beta repeat|3.9E-7;	PTHR19868:SF0||2.4E-222;PTHR19868||2.4E-222;	SSF50978||1.48E-65;	-	-	PS00678|Trp-Asp (WD) repeats signature.|-;PS00678|Trp-Asp (WD) repeats signature.|-;PS00678|Trp-Asp (WD) repeats signature.|-;PS00678|Trp-Asp (WD) repeats signature.|-;PS00678|Trp-Asp (WD) repeats signature.|-;	PS50082|Trp-Asp (WD) repeats profile.|15.688;PS50082|Trp-Asp (WD) repeats profile.|14.92;PS50082|Trp-Asp (WD) repeats profile.|9.573;PS50294|Trp-Asp (WD) repeats circular profile.|48.248;PS50082|Trp-Asp (WD) repeats profile.|9.305;PS50082|Trp-Asp (WD) repeats profile.|13.65;PS50082|Trp-Asp (WD) repeats profile.|11.344;	SM00320|WD40 repeats|4.8E-10;SM00320|WD40 repeats|2.6;SM00320|WD40 repeats|4.3E-8;SM00320|WD40 repeats|1.0;SM00320|WD40 repeats|8.9E-6;SM00320|WD40 repeats|3.9E-6;	-	G3DSA:2.130.10.10||5.5E-72;	-	-	PR00320|G protein beta WD-40 repeat signature|3.7E-8;PR00320|G protein beta WD-40 repeat signature|3.7E-8;PR00320|G protein beta WD-40 repeat signature|3.7E-8;
15866	23805	g1343.t1	omap49267b	4883148	4884216	+	254	Y	Q75AP7|RL2_ASHGO|1e-138	1584|PHI:1584|GzOB024|I1RS24|5518|Gibberellazeae(related:Fusariumgraminearum)|Unaffectedpathogenicity|0.0		PF03947|Ribosomal Proteins L2, C-terminal domain|5.0E-41;PF00181|Ribosomal Proteins L2, RNA binding domain|6.9E-14;	PTHR13691||7.1E-177;PTHR13691:SF16||7.1E-177;	SSF50249||2.78E-19;SSF50104||2.53E-46;	-	-	PS00467|Ribosomal protein L2 signature.|-;	-	-	-	G3DSA:2.30.30.30||1.0E-21;G3DSA:2.40.50.140||6.2E-17;G3DSA:4.10.950.10||4.3E-31;	-	PIRSF002158||1.7E-61;	-
16719	23608	g626.t1	omap49267b	2239271	2240035	+	135	Y	O14388|RL27A_SCHPO|9e-67	-		PF01777|Ribosomal L27e protein family|1.3E-36;	PTHR10497||7.7E-84;	SSF50104||3.91E-18;	-	PD009396|RIBOSOMAL RIBONUCLEOPROTEIN L27 60S L27 L27E MULTIGENE FAMILY NRRL KLUYVEROMYCES|6.0E-38;	-	-	-	-	G3DSA:2.30.30.30||5.1E-25;	-	-	-
14121	22800	g5309.t1	omap2018	414050	414797	+	152	Y	P34737|RS15_PODAS|5e-79	-		PF00203|Ribosomal protein S19|3.8E-32;	PTHR11880||3.7E-101;PTHR11880:SF2||3.7E-101;	SSF54570||3.53E-27;	TIGR01025|uS19_arch: ribosomal protein uS19|1.5E-63;	-	PS00323|Ribosomal protein S19 signature.|-;	-	-	-	G3DSA:3.30.860.10||2.5E-34;	MF_00531|30S ribosomal protein S19 [rpsS].|20.56;	PIRSF002144||2.8E-37;	PR00975|Ribosomal protein S19 family signature|3.2E-12;PR00975|Ribosomal protein S19 family signature|3.2E-12;PR00975|Ribosomal protein S19 family signature|3.2E-12;
12292	22514	g1973.t1	omap49267b	7118223	7119617	+	464		-	-		-	-	-	-	-	-	-	-	-	-	-	-	-	No
13036	22060	g610.t1	omap49267b	2169709	2170508	+	213	Y	Q7RVI1|RS5_NEUCR|1e-134	-		PF00177|Ribosomal protein S7p/S5e|6.1E-38;	PTHR11205||9.0E-139;	SSF47973||1.44E-65;	TIGR01028|uS7_euk_arch: ribosomal protein uS7|2.1E-89;	-	PS00052|Ribosomal protein S7 signature.|-;	-	-	Coil||-;	G3DSA:1.10.455.10||1.6E-88;	-	PIRSF002122||3.5E-40;	-
13368	21594	g1373.t1	omap49267b	4980412	4981629	-	234	Y	P0CX56|RS18B_YEAST|4e-74	-		PF00416|Ribosomal protein S13/S18|7.2E-56;	PTHR10871||2.3E-114;	SSF46946||9.42E-39;	-	-	PS00646|Ribosomal protein S13 signature.|-;	PS50159|Ribosomal protein S13 family profile.|35.229;	-	-	G3DSA:1.10.8.50||1.3E-26;G3DSA:4.10.910.10||2.8E-22;	MF_01315|30S ribosomal protein S13 [rpsM].|23.298;	-	-
12749	21455	g6958.t1	omap49267a	760712	761608	-	200	Y	O43105|RS7_NEUCR|1e-127	-		PF01251|Ribosomal protein S7e|3.3E-80;	PTHR11278||3.7E-114;	-	-	-	PS00948|Ribosomal protein S7e signature.|-;	-	-	-	-	-	-	-
12125	21056	g1429.t1	omap49267b	5187315	5188861	-	397		Q7RV88|IF4A_NEUCR|0	423|PHI:423|VAD1|AAV41010|5207|Cryptococcusneoformans|Reducedvirulence|6e-90	Y	PF00271|Helicase conserved C-terminal domain|2.6E-30;PF00270|DEAD/DEAH box helicase|3.5E-46;	PTHR24031:SF84||4.2E-283;PTHR24031||4.2E-283;	SSF52540||2.61E-77;	-	-	PS00039|DEAD-box subfamily ATP-dependent helicases signature.|-;	PS51194|Superfamilies 1 and 2 helicase C-terminal domain profile.|27.568;PS51195|DEAD-box RNA helicase Q motif profile.|10.761;PS51192|Superfamilies 1 and 2 helicase ATP-binding type-1 domain profile.|31.22;	SM00487|DEAD-like helicases superfamily|1.1E-60;SM00490|helicase superfamily c-terminal domain|1.7E-34;	-	G3DSA:3.40.50.300||3.6E-58;G3DSA:3.40.50.300||4.7E-76;	-	-	-
17567	20909	g6792.t1	omap6937b	1805387	1806386	-	169	Y	P21772|RS26_NEUCR|1e-52	-		PF01283|Ribosomal protein S26e|3.6E-52;	PTHR12538||9.2E-74;	-	-	-	PS00733|Ribosomal protein S26e signature.|-;	-	-	-	-	-	-	-
12960	20825	g3742.t1	omap3956	3676771	3677979	+	239	Y	Q9C0Z7|RS6B_SCHPO|1e-124	-		PF01092|Ribosomal protein S6e|7.3E-61;	PTHR11502||1.0E-162;	-	-	-	PS00578|Ribosomal protein S6e signature.|-;	-	-	Coil||-;	-	-	PIRSF002129||3.6E-116;	-

## Sheet: Enriched in spores
Gene ID	Spores	Mycelia	Fold	gene	scaffold	start	end	strand	length	Below median	BLASTP	PHIBASE	PHIBASE: reduced virulence or pathogenicity	Pfam	PANTHER	SUPERFAMILY	TIGRFAM	ProDom	ProSitePatterns	ProSiteProfiles	SMART	Coils	Gene3D	Hamap	PIRSF	PRINTS	Any InterproScan annotation (columns O to AA)?
g55.t1	1939	811	2.39088	g55.t1	omap49267b	268579	269911	-	421		P38431|IF5_YEAST|1e-103	-		PF02020|eIF4-gamma/eIF5/eIF2-epsilon|1.5E-21;PF01873|Domain found in IF2B/IF5|4.1E-38;	PTHR23001||4.8E-134;	SSF100966||2.09E-22;SSF75689||1.83E-8;SSF48371||9.21E-24;	-	-	-	PS51363|W2 domain profile.|23.577;	SM00653|domain present in translation initiation factor eIF2B and eIF5|2.6E-47;SM00515|Domain at the C-termini of GCD6, eIF-2B epsilon, eIF-4 gamma and eIF-5|1.2E-22;	-	G3DSA:1.25.40.180||2.3E-35;G3DSA:3.30.30.50||2.9E-8;	-	-	-
g710.t1	608	227	2.67841	g710.t1	omap49267b	2582286	2584105	-	523		Q07904|THI73_YEAST|7e-81	1662|PHI:1662|GzCCHC002|I1REJ1|5518|Gibberellazeae(related:Fusariumgraminearum)|Unaffectedpathogenicity|5e-45		PF07690|Major Facilitator Superfamily|3.5E-37;	PTHR11662:SF143||3.0E-171;PTHR11662||3.0E-171;	SSF103473||1.57E-69;	-	-	-	PS50850|Major facilitator superfamily (MFS) profile.|18.438;	-	-	G3DSA:1.20.1250.20||1.1E-33;G3DSA:1.20.1250.20||2.2E-16;	-	-	-
g1630.t1	430	143	3.00699	g1630.t1	omap49267b	5907913	5910894	+	993		Q6NS38|ALKB2_HUMAN|4e-10	-		PF13532|2OG-Fe(II) oxygenase superfamily|3.1E-25;PF00857|Isochorismatase family|2.4E-20;	PTHR11080||6.3E-63;PTHR11080||6.3E-63;PTHR11080:SF33||6.3E-63;PTHR11080:SF33||6.3E-63;	SSF47616||4.5E-6;SSF51197||4.67E-44;SSF51197||4.67E-44;SSF52499||8.52E-31;SSF52499||8.52E-31;	-	-	-	PS51471|Fe(2+) 2-oxoglutarate dioxygenase domain profile.|9.474;	-	-	G3DSA:3.40.50.850||5.3E-46;G3DSA:3.40.50.850||5.3E-46;G3DSA:2.60.120.590||7.7E-16;G3DSA:2.60.120.590||7.7E-16;G3DSA:1.20.1050.10||9.7E-5;	-	-	-
g1713.t1	599	239	2.50628	g1713.t1	omap49267b	6204322	6208028	+	1090		Q03516|RSN1_YEAST|3e-85	-		PF13967|Late exocytosis, associated with Golgi transport|1.3E-43;PF02714|Calcium-dependent channel, 7TM region, putative phosphate|1.1E-93;PF12621|Extracellular tail, of 10TM putative phosphate transporter|7.7E-23;PF14703|Cytosolic domain of 10TM putative phosphate transporter|7.0E-14;	PTHR13018:SF53||0.0;PTHR13018:SF53||0.0;PTHR13018:SF53||0.0;PTHR13018||0.0;PTHR13018||0.0;PTHR13018||0.0;	-	-	-	-	-	-	Coil||-;Coil||-;Coil||-;Coil||-;	G3DSA:3.30.70.330||5.1E-4;G3DSA:3.30.70.330||5.1E-4;G3DSA:3.30.70.330||5.1E-4;	-	-	-
g2008.t1	1669	404	4.13119	g2008.t1	omap49267b	7231842	7233677	-	582		Q01408|UVE1_NEUCR|0	-		PF03851|UV-endonuclease UvdE|2.0E-114;	PTHR31290:SF5||1.8E-259;PTHR31290||1.8E-259;	SSF51658||1.17E-7;	TIGR00629|uvde: UV damage endonuclease UvdE|7.0E-150;	-	-	-	-	Coil||-;	-	-	-	-
g2009.t1	1866	621	3.00483	g2009.t1	omap49267b	7237464	7240933	+	1086		Q12691|ATN5_YEAST|0	2095|PHI:2095|Calcium-transportingATPase3|MGG_10730|148305|Magnaportheoryzae(related:Magnaporthegrisea)|Reducedvirulence|0.0	Y	PF00690|Cation transporter/ATPase, N-terminus|5.2E-14;PF00122|E1-E2 ATPase|3.3E-10;PF00122|E1-E2 ATPase|6.2E-40;PF00689|Cation transporting ATPase, C-terminus|1.6E-25;PF00702|haloacid dehalogenase-like hydrolase|1.9E-20;	PTHR24093||0.0;PTHR24093||0.0;PTHR24093||0.0;PTHR24093:SF334||0.0;PTHR24093:SF334||0.0;PTHR24093:SF334||0.0;PTHR24093:SF334||0.0;PTHR24093||0.0;	SSF81660||4.58E-46;SSF81660||4.58E-46;SSF81653||3.14E-28;SSF81665||2.62E-106;SSF81665||2.62E-106;SSF81665||2.62E-106;SSF56784||1.11E-55;SSF56784||1.11E-55;	TIGR01523|ATPase-IID_K-Na: potassium/sodium efflux P-type ATPase, fungal-type|0.0;TIGR01494|ATPase_P-type: HAD ATPase, P-type, family IC|2.2E-22;TIGR01494|ATPase_P-type: HAD ATPase, P-type, family IC|1.5E-30;TIGR01494|ATPase_P-type: HAD ATPase, P-type, family IC|6.4E-19;	-	PS00154|E1-E2 ATPases phosphorylation site.|-;	-	SM00831|Cation transporter/ATPase, N-terminus|2.4E-16;	-	G3DSA:1.20.1110.10||4.7E-98;G3DSA:1.20.1110.10||4.7E-98;G3DSA:2.70.150.10||3.8E-40;G3DSA:2.70.150.10||3.8E-40;G3DSA:3.40.1110.10||2.5E-57;G3DSA:3.40.1110.10||2.5E-57;	-	-	PR00119|P-type cation-transporting ATPase superfamily signature|1.2E-39;PR00119|P-type cation-transporting ATPase superfamily signature|1.2E-39;PR00119|P-type cation-transporting ATPase superfamily signature|1.2E-39;PR00119|P-type cation-transporting ATPase superfamily signature|1.2E-39;PR00119|P-type cation-transporting ATPase superfamily signature|1.2E-39;PR00119|P-type cation-transporting ATPa…
g2083.t1	5068	1743	2.90763	g2083.t1	omap49267b	7488975	7489681	+	211	Y	-	-		-	-	-	-	-	-	-	-	-	-	-	-	-	No
g2124.t1	337	99	3.40404	g2124.t1	omap49267b	7678314	7680137	+	607		Q08905|FRE3_YEAST|1e-38	4211|FRE3|PHI:4211|J9VNH2|5207|Cryptococcusneoformans|effector(plantavirulencedeterminant)|7e-28		PF08022|FAD-binding domain|1.3E-8;PF01794|Ferric reductase like transmembrane component|3.2E-23;PF08030|Ferric reductase NAD binding domain|2.2E-13;	PTHR32361||3.7E-259;PTHR32361||3.7E-259;PTHR32361:SF12||3.7E-259;PTHR32361:SF12||3.7E-259;	SSF63380||5.1E-5;SSF52343||1.06E-10;	-	-	-	PS51384|Ferredoxin reductase-type FAD binding domain profile.|11.25;	-	-	G3DSA:3.40.50.80||4.0E-12;	-	-	-
g2323.t1	965	366	2.63661	g2323.t1	omap49267b	8387500	8388552	+	350	Y	O14368|HSP16_SCHPO|3e-12	-		PF00011|Hsp20/alpha crystallin family|2.6E-11;	PTHR11527||9.3E-39;PTHR11527:SF42||9.3E-39;	SSF49764||4.88E-22;	-	-	-	PS01031|Heat shock hsp20 proteins family profile.|18.493;	-	-	G3DSA:2.60.40.790||3.6E-24;	-	-	-
g2361.t1	211	32	6.59375	g2361.t1	omap49267b	8519119	8519652	+	177	Y	-	-		-	-	-	-	-	-	-	-	-	-	-	-	-	No
g2362.t1	1051	385	2.72987	g2362.t1	omap49267b	8520664	8522052	+	428		Q8VYR0|MCU5_ARATH|6e-11	-		PF04678|Mitochondrial calcium uniporter|1.3E-23;	PTHR13462||2.0E-39;	-	-	-	-	-	-	-	-	-	-	-
g2430.t1	293	98	2.9898	g2430.t1	omap49267b	8809374	8810612	-	412		-	-		-	-	-	-	-	-	-	-	-	-	-	-	-	No
g2508.t1	1711	648	2.64043	g2508.t1	omap49267b	9089708	9090019	+	103	Y	-	-		-	-	-	-	-	-	-	-	-	-	-	-	-	No
g2509.t1	1671	306	5.46078	g2509.t1	omap49267b	9092137	9092604	+	155	Y	-	-		-	-	-	-	-	-	-	-	-	-	-	-	-	No
g2911.t1	5942	1858	3.19806	g2911.t1	omap3956	614180	614911	+	243	Y	-	-		-	-	-	-	-	-	PS51257|Prokaryotic membrane lipoprotein lipid attachment site profile.|5.0;	-	-	-	-	-	-
g2943.t1	2550	1096	2.32664	g2943.t1	omap3956	738768	739600	-	205	Y	P47165|XPT1_YEAST|1e-67	-		PF00156|Phosphoribosyl transferase domain|1.5E-6;	PTHR22573||3.3E-16;PTHR22573:SF57||3.3E-16;	SSF53271||1.7E-17;	-	-	-	-	-	Coil||-;	G3DSA:3.40.50.2020||3.7E-29;	-	-	-
g3022.t1	609	56	10.875	g3022.t1	omap3956	1013943	1015547	+	365	Y	-	2315|PHI:2315|ChLae1|G4XKY9|5016|Cochliobolusheterostrophus|Mixedoutcome|7e-49		PF13489|Methyltransferase domain|1.3E-12;	PTHR10108:SF905||3.0E-90;PTHR10108||3.0E-90;	SSF53335||4.45E-37;	-	-	-	PS51257|Prokaryotic membrane lipoprotein lipid attachment site profile.|6.0;	-	-	G3DSA:3.40.50.150||6.9E-22;	-	-	-
g3162.t1	10820	1446	7.48271	g3162.t1	omap3956	1499507	1500802	-	389	Y	A1X159|FP1V2_PERVI|4e-14	-		-	-	-	-	-	-	-	-	-	-	-	-	-	No
g3359.t1	115	0	10	g3359.t1	omap3956	2397657	2398508	-	283	Y	-	-		-	-	-	-	-	-	-	-	-	-	-	-	-	No
g3360.t1	111	6	18.5	g3360.t1	omap3956	2398705	2399418	+	237	Y	-	-		-	-	-	-	-	-	-	-	-	-	-	-	-	No
g3532.t1	1047	350	2.99143	g3532.t1	omap3956	2946235	2947222	-	290	Y	P87055|YDJ7_SCHPO|2e-32	-		PF02698|DUF218 domain|8.6E-7;	PTHR28110:SF1||3.4E-74;PTHR28110||3.4E-74;	-	-	-	-	-	-	-	G3DSA:3.40.50.620||4.8E-7;	-	-	-
g3607.t1	593	147	4.03401	g3607.t1	omap3956	3197646	3198932	-	428		-	-		PF12296|Hydrophobic surface binding protein A|3.9E-20;	-	-	-	-	-	-	-	-	-	-	-	-
g3641.t1	1446	472	3.06356	g3641.t1	omap3956	3312629	3314236	-	535		H1A988|C7254_GLYUR|8e-24	2357|PHI:2357|CYP52X1|E2EAF6|475271|Beauveriabassiana|Reducedvirulence|3e-22	Y	PF00067|Cytochrome P450|2.7E-55;	PTHR24305||2.9E-54;	SSF48264||8.38E-73;	-	-	-	-	-	-	G3DSA:1.10.630.10||7.6E-77;	-	-	PR00465|E-class P450 group IV signature|2.4E-8;PR00465|E-class P450 group IV signature|2.4E-8;PR00465|E-class P450 group IV signature|2.4E-8;
g3958.t1	289	88	3.28409	g3958.t1	omap3956	4466013	4466889	+	239	Y	Q9UTP4|YLL3_SCHPO|9e-33	-		PF08590|Domain of unknown function (DUF1771)|3.3E-24;PF01713|Smr domain|1.1E-10;	PTHR13308||1.4E-50;	SSF160443||5.75E-17;	-	-	-	PS50828|Smr domain profile.|21.686;	SM00463|Small MutS-related domain|1.8E-13;	Coil||-;	-	-	-	-
g4056.t1	1290	493	2.61663	g4056.t1	omap3956	4844026	4845927	-	615		P65822|Y2247_MYCBO|3e-18	-		PF00561|alpha/beta hydrolase fold|1.1E-10;PF08386|TAP-like protein|1.6E-19;	PTHR10992||4.4E-40;PTHR10992||4.4E-40;PTHR10992:SF863||4.4E-40;PTHR10992:SF863||4.4E-40;PTHR10992:SF863||4.4E-40;PTHR10992||4.4E-40;PTHR10992||4.4E-40;PTHR10992:SF863||4.4E-40;PTHR10992:SF863||4.4E-40;PTHR10992:SF863||4.4E-40;PTHR10992||4.4E-40;PTHR10992||4.4E-40;	SSF53474||4.39E-16;SSF53474||4.39E-16;SSF53474||4.39E-16;SSF53474||4.39E-16;	-	-	-	-	-	-	G3DSA:3.40.50.1820||1.2E-33;G3DSA:3.40.50.1820||1.2E-33;G3DSA:3.40.50.1820||1.2E-33;	-	-	-
g4104.t1	200	39	5.12821	g4104.t1	omap3956	5145047	5146354	+	435		P04069|CBPB_ASTAS|2e-15	-		PF00246|Zinc carboxypeptidase|5.8E-24;	PTHR11705:SF56||1.0E-36;PTHR11705||1.0E-36;PTHR11705||1.0E-36;PTHR11705:SF56||1.0E-36;	SSF53187||6.95E-42;SSF53187||6.95E-42;	-	-	-	PS51257|Prokaryotic membrane lipoprotein lipid attachment site profile.|5.0;	SM00631||9.0E-8;	-	G3DSA:3.40.630.10||8.8E-46;G3DSA:3.40.630.10||8.8E-46;	-	-	-
g4127.t1	852	301	2.83056	g4127.t1	omap3956	5311864	5313639	+	591		A0R4H4|Y5835_MYCS2|0	-		PF00890|FAD binding domain|4.7E-98;	PTHR11632:SF38||9.8E-258;PTHR11632||9.8E-258;PTHR11632||9.8E-258;PTHR11632:SF38||9.8E-258;	SSF51905||3.72E-36;SSF51905||3.72E-36;	-	-	-	-	-	-	G3DSA:3.50.50.60||2.0E-61;G3DSA:3.50.50.60||2.0E-61;	-	PIRSF036654||5.2E-248;	-
g4144.t1	1753	737	2.37856	g4144.t1	omap3956	5364398	5368384	-	1328		O68008|BACC_BACLI|1e-55	2894|PHI:2894|F-avi3342|B9JZT5|373|Agrobacteriumvitis|Lossofpathogenicity|3e-57	Y	PF13193|AMP-binding enzyme C-terminal domain|6.2E-5;PF00501|AMP-binding enzyme|2.0E-58;PF00550|Phosphopantetheine attachment site|5.6E-10;	PTHR24095||7.1E-112;	SSF51161||6.79E-8;SSF47336||8.24E-12;SSF51161||4.3E-18;SSF56801||1.83E-101;SSF51161||2.5E-15;	TIGR02353|NRPS_term_dom: non-ribosomal peptide synthetase terminal domain of unknown function|8.1E-172;	-	PS00455|Putative AMP-binding domain signature.|-;PS00012|Phosphopantetheine attachment site.|-;	PS50075|Acyl carrier protein phosphopantetheine domain profile.|14.96;	SM00823|Phosphopantetheine attachment site|8.7E-6;	-	G3DSA:1.10.1200.10||6.6E-15;G3DSA:2.30.38.10||3.2E-11;G3DSA:2.160.10.10||2.3E-7;G3DSA:2.160.10.10||2.3E-21;G3DSA:3.40.50.980||1.0E-32;G3DSA:2.160.10.10||2.1E-10;G3DSA:3.30.300.30||2.5E-21;G3DSA:3.40.50.980||1.1E-30;	-	-	-
g4179.t1	82	1	82	g4179.t1	omap6908	109582	111033	+	483		-	-		-	-	-	-	-	-	-	-	-	-	-	-	-	No
g4201.t1	653	103	6.33981	g4201.t1	omap6908	218011	218511	+	166	Y	-	-		-	-	-	-	-	-	-	-	Coil||-;	-	-	-	-
g4641.t1	719	250	2.876	g4641.t1	omap6908	1962087	1963925	-	521		O57424|HYAS2_CHICK|1e-09	-		PF13641|Glycosyltransferase like family 2|2.6E-22;	PTHR10587:SF1||3.8E-105;PTHR10587||3.8E-105;	SSF53448||7.31E-24;	-	-	-	-	-	-	G3DSA:3.90.550.10||9.5E-8;	-	-	-
g4680.t1	2511	793	3.16646	g4680.t1	omap6908	2076659	2077395	-	214	Y	Q4WCX9|YA280_ASPFU|1e-12	-		-	PTHR34992:SF2||2.3E-69;PTHR34992||2.3E-69;	-	-	-	-	-	-	-	-	-	-	-
g4685.t1	837	132	6.34091	g4685.t1	omap6908	2091181	2093141	-	630		P27526|PHR_NEUCR|0	1052|PHI:1052|PHL1|ACB38886|135779|Cercosporazeae-maydis|Unaffectedpathogenicity|6e-23		PF03441|FAD binding domain of DNA photolyase|5.5E-102;PF00875|DNA photolyase|1.7E-40;	PTHR11455:SF18||1.7E-271;PTHR11455||1.7E-271;	SSF48173||1.83E-111;SSF52425||7.46E-46;	-	-	PS00394|DNA photolyases class 1 signature 1.|-;PS00691|DNA photolyases class 1 signature 2.|-;	PS51645|Photolyase/cryptochrome alpha/beta domain profile.|32.237;	-	Coil||-;	G3DSA:3.40.50.620||4.6E-42;G3DSA:1.25.40.80||7.3E-41;G3DSA:1.25.40.80||7.3E-41;G3DSA:1.10.579.10||9.2E-77;	-	-	PR00147|DNA photolyase signature|1.1E-29;PR00147|DNA photolyase signature|1.1E-29;PR00147|DNA photolyase signature|1.1E-29;PR00147|DNA photolyase signature|1.1E-29;
g4784.t1	1316	491	2.68024	g4784.t1	omap6908	2423323	2425251	+	642		Q985M5|BETA_RHILO|1e-40	922|PHI:922|um03615||5270|Ustilagomaydis|Unaffectedpathogenicity|2e-16		PF05199|GMC oxidoreductase|9.7E-32;PF00732|GMC oxidoreductase|7.4E-28;PF00890|FAD binding domain|1.3E-4;	PTHR11552||0.0;PTHR11552||0.0;PTHR11552:SF100||0.0;PTHR11552:SF100||0.0;	SSF51905||6.6E-61;SSF51905||6.6E-61;SSF51905||6.6E-61;SSF51905||6.6E-61;SSF54373||4.22E-23;	-	-	PS00624|GMC oxidoreductases signature 2.|-;	-	-	-	G3DSA:3.50.50.60||8.5E-89;G3DSA:3.50.50.60||8.5E-89;G3DSA:3.50.50.60||8.5E-89;G3DSA:3.50.50.60||8.5E-89;	-	PIRSF000137||3.6E-145;	-
g4817.t1	262	3	87.3333	g4817.t1	omap6908	2547384	2548959	+	446		-	-		-	-	-	-	-	-	-	-	-	-	-	-	-	No
g4823.t1	159	37	4.2973	g4823.t1	omap6908	2580986	2581899	-	264	Y	Q10328|PHX1_SCHPO|2e-07	2134|PHI:2134|MoHox5|MGG_07437|148305|Magnaportheoryzae(related:Magnaporthegrisea)|reducedvirulence|4e-21	Y	PF00046|Homeobox domain|1.3E-12;	PTHR24326||1.4E-18;PTHR24326:SF229||1.4E-18;	SSF46689||3.29E-14;	-	-	-	PS50071|'Homeobox' domain profile.|14.414;	SM00389|Homeodomain|1.5E-11;	-	G3DSA:1.10.10.60||6.1E-15;	-	-	-
g4868.t1	370	100	3.7	g4868.t1	omap6908	2733012	2734661	-	495		-	-		-	PTHR42058||1.3E-119;	-	-	-	-	PS50261|G-protein coupled receptors family 2 profile 2.|12.589;	-	-	-	-	-	-
g4878.t1	449	133	3.37594	g4878.t1	omap6908	2774744	2776688	+	629		-	1319|PHI:1319|GzbZIP001|I1RAI5|5518|Gibberellazeae(related:Fusariumgraminearum)|Reducedvirulence|0.0	Y	PF00170|bZIP transcription factor|2.6E-9;	PTHR13301||1.4E-14;PTHR13301:SF29||1.4E-14;	SSF57959||1.88E-8;	-	-	-	PS50217|Basic-leucine zipper (bZIP) domain profile.|9.335;	SM00338|basic region leucin zipper|3.0E-6;	Coil||-;	G3DSA:1.20.5.170||2.8E-9;	-	-	-
g5153.t1	141	31	4.54839	g5153.t1	omap6908	3665116	3667708	-	846		-	1872|PHI:1872|GzZC187|I1RTU2|5518|Gibberellazeae(related:Fusariumgraminearum)|Lethal|4e-11		PF11951|Fungal specific transcription factor domain|2.2E-44;PF00172|Fungal Zn(2)-Cys(6) binuclear cluster domain|7.6E-7;	-	SSF57701||4.45E-8;	-	-	-	PS50048|Zn(2)-C6 fungal-type DNA-binding domain profile.|9.842;	-	-	G3DSA:4.10.240.10||2.4E-8;	-	-	-
g5618.t1	2791	600	4.65167	g5618.t1	omap2018	1945511	1948167	+	798		P40900|ISP4_SCHPO|0	2976|PHI:2976|CgOPT1|C6ZRH8|29905|Colletotrichumgloeosporioidesf.sp.aeschynomenes|Reducedvirulence|0.0	Y	PF03169|OPT oligopeptide transporter protein|1.2E-171;	PTHR22601||0.0;PTHR22601:SF0||0.0;	-	TIGR00727|ISP4_OPT: small oligopeptide transporter, OPT family|8.0E-230;TIGR00728|OPT_sfam: oligopeptide transporter, OPT superfamily|1.4E-171;	-	-	-	-	-	-	-	-	-
g5675.t1	2109	48	43.9375	g5675.t1	omap2018	2140170	2144368	+	1381		-	-		PF05730|CFEM domain|1.2E-5;	-	-	-	-	-	-	-	-	-	-	-	-
g5695.t1	513	95	5.4	g5695.t1	omap2018	2223874	2224848	+	324	Y	-	-		-	-	-	-	-	-	-	-	-	-	-	-	-	No
g5823.t1	746	251	2.97211	g5823.t1	omap2018	2709915	2710921	+	298	Y	-	-		-	PTHR40623:SF2||8.1E-43;PTHR40623||8.1E-43;	-	-	-	-	-	-	-	-	-	-	-
g6217.t1	950	338	2.81065	g6217.t1	omap6937a	1259671	1263303	+	1210		-	783|PHI:783|MGG_04163|EDJ99464|318829|Magnaportheoryzae|Reducedvirulence|0.0	Y	PF14636|Folliculin-interacting protein N-terminus|3.5E-31;	-	-	-	-	-	-	-	-	-	-	-	-
g6222.t1	2080	495	4.20202	g6222.t1	omap6937a	1272629	1274596	-	655		A6X2G7|BETA_OCHA4|2e-49	922|PHI:922|um03615||5270|Ustilagomaydis|Unaffectedpathogenicity|2e-30		PF05199|GMC oxidoreductase|7.4E-31;PF00732|GMC oxidoreductase|2.1E-28;	PTHR11552||8.2E-157;PTHR11552||8.2E-157;PTHR11552||8.2E-157;PTHR11552||8.2E-157;PTHR11552:SF100||8.2E-157;PTHR11552:SF100||8.2E-157;PTHR11552:SF100||8.2E-157;PTHR11552:SF100||8.2E-157;	SSF51905||5.44E-60;SSF51905||5.44E-60;SSF51905||5.44E-60;SSF54373||3.53E-20;	-	-	PS00624|GMC oxidoreductases signature 2.|-;	-	-	-	G3DSA:3.40.50.720||6.1E-8;G3DSA:3.50.50.60||1.3E-57;G3DSA:3.50.50.60||1.3E-57;G3DSA:3.30.560.10||2.4E-26;G3DSA:3.30.560.10||2.4E-26;G3DSA:3.30.560.10||2.4E-26;	-	PIRSF000137||8.9E-130;	-
g6224.t1	5266	1925	2.73558	g6224.t1	omap6937a	1277560	1279600	+	581		Q870L2|MIRB_EMENI|1e-125	513|PHI:513|ARN1(related:SIT1)|EAK97011|5476|Candidaalbicans|Reducedvirulence|3e-32	Y	PF06609|Fungal trichothecene efflux pump (TRI12)|8.0E-8;PF07690|Major Facilitator Superfamily|6.2E-9;	PTHR23501||1.5E-212;PTHR23501:SF50||1.5E-212;PTHR23501:SF50||1.5E-212;PTHR23501||1.5E-212;	SSF103473||1.57E-36;SSF103473||1.57E-36;SSF103473||1.57E-36;	-	-	-	-	-	-	G3DSA:1.20.1250.20||3.3E-22;G3DSA:1.20.1250.20||3.3E-22;G3DSA:1.20.1250.20||1.1E-11;	-	-	-
g6474.t1	426	40	10.65	g6474.t1	omap6937b	575798	576793	+	331	Y	-	-		PF12296|Hydrophobic surface binding protein A|9.7E-21;	-	-	-	-	-	-	-	-	-	-	-	-
g6554.t1	467	161	2.90062	g6554.t1	omap6937b	897950	899839	-	611		Q10063|EHS1_SCHPO|5e-63	2274|PHI:2274|Mid1|C6GZ42|5111|Clavicepspurpurea|Lossofpathogenicity|0.0	Y	PF12929|Stretch-activated Ca2+-permeable channel component|1.3E-145;	PTHR39142||7.1E-80;	-	-	-	-	-	-	-	G3DSA:1.10.2000.10||5.9E-5;G3DSA:1.10.2000.10||5.9E-5;	-	-	-
g6619.t1	955	345	2.76812	g6619.t1	omap6937b	1187337	1189452	+	666		Q9UA35|S28A3_EPTST|1e-62	2747|PHI:2747|Cnt|A8YZD7|1280|Staphylococcusaureus|Reducedvirulence|9e-17	Y	PF01773|Na+ dependent nucleoside transporter N-terminus|1.2E-22;PF07662|Na+ dependent nucleoside transporter C-terminus|8.3E-63;	PTHR10590||6.4E-234;PTHR10590:SF4||6.4E-234;	-	-	-	-	-	-	-	-	-	-	-
g6775.t1	87	8	10.875	g6775.t1	omap6937b	1748462	1750499	+	560		P39932|STL1_YEAST|5e-43	538|PHI:538|FRT1|AAU87358|40559|Botrytiscinerea|Unaffectedpathogenicity|1e-14		PF00083|Sugar (and other) transporter|1.1E-73;	PTHR23500:SF16||6.7E-111;PTHR23500||6.7E-111;	SSF103473||8.76E-51;SSF103473||8.76E-51;	TIGR00879|SP: MFS transporter, sugar porter (SP) family|6.7E-74;	-	-	PS50850|Major facilitator superfamily (MFS) profile.|32.943;	-	-	G3DSA:1.20.1250.20||2.4E-19;G3DSA:1.20.1250.20||6.2E-12;	-	-	PR00171|Sugar transporter signature|4.2E-6;PR00171|Sugar transporter signature|4.2E-6;PR00171|Sugar transporter signature|4.2E-6;
g6853.t1	120	24	5	g6853.t1	omap49267a	311561	313515	+	552		Q6FLP9|DCW1_CANGA|1e-104	-		PF03663|Glycosyl hydrolase family 76|4.5E-131;	PTHR12145||4.8E-167;PTHR12145:SF19||4.8E-167;	SSF48208||2.3E-45;	-	-	-	-	-	-	G3DSA:1.50.10.10||7.1E-23;	-	-	-
g6987.t1	1399	556	2.51619	g6987.t1	omap49267a	846404	851665	+	1462		Q63120|MRP2_RAT|1e-135	267|PHI:267|MLT1|AAD51594|5476|Candidaalbicans|Reducedvirulence|9e-119	Y	PF00664|ABC transporter transmembrane region|1.1E-26;PF00005|ABC transporter|6.3E-18;PF00005|ABC transporter|2.0E-32;	PTHR24223:SF257||0.0;PTHR24223:SF257||0.0;PTHR24223||0.0;PTHR24223||0.0;	SSF90123||3.53E-25;SSF52540||5.56E-67;SSF90123||1.57E-41;SSF52540||2.15E-41;	-	-	PS00211|ABC transporters family signature.|-;PS00211|ABC transporters family signature.|-;	PS50929|ABC transporter integral membrane type-1 fused domain profile.|26.38;PS50893|ATP-binding cassette, ABC transporter-type domain profile.|20.748;PS50929|ABC transporter integral membrane type-1 fused domain profile.|21.509;PS50893|ATP-binding cassette, ABC transporter-type domain profile.|17.027;	SM00382|ATPases associated with a variety of cellular activities|1.7E-10;SM00382|ATPases associated with a variety of cellular activities|3.0E-14;	-	G3DSA:1.20.1560.10||2.1E-44;G3DSA:1.20.1560.10||1.2E-18;G3DSA:3.40.50.300||6.9E-67;G3DSA:3.40.50.300||8.2E-54;	-	-	-
g7023.t1	5301	1876	2.82569	g7023.t1	omap49267a	978919	980698	+	566		Q92253|RCO3_NEUCR|8e-91	2968|PHI:2968|Hxs1|J9VQA5|5207|Cryptococcusneoformans|Reducedvirulence|5e-72	Y	PF00083|Sugar (and other) transporter|1.9E-116;	PTHR23500||0.0;PTHR23500:SF143||0.0;	SSF103473||2.88E-59;	TIGR00879|SP: MFS transporter, sugar porter (SP) family|4.2E-122;	-	PS00217|Sugar transport proteins signature 2.|-;PS00216|Sugar transport proteins signature 1.|-;PS00216|Sugar transport proteins signature 1.|-;	PS50850|Major facilitator superfamily (MFS) profile.|41.536;	-	-	G3DSA:1.20.1250.20||5.6E-21;G3DSA:1.20.1250.20||2.1E-19;	-	-	PR00171|Sugar transporter signature|2.3E-25;PR00171|Sugar transporter signature|2.3E-25;PR00171|Sugar transporter signature|2.3E-25;PR00171|Sugar transporter signature|2.3E-25;PR00171|Sugar transporter signature|2.3E-25;
g7170.t1	99	10	9.9	g7170.t1	omap6109	37053	39045	-	515		Q12612|TRI4_FUSSP|3e-65	438|PHI:438|BcBOT1(related:CND5)|AAQ16576|40559|Botrytiscinerea|Reducedvirulence|2e-56	Y	PF00067|Cytochrome P450|3.9E-45;	PTHR24305:SF68||2.5E-125;PTHR24305||2.5E-125;	SSF48264||5.63E-69;	-	-	PS00086|Cytochrome P450 cysteine heme-iron ligand signature.|-;	-	-	-	G3DSA:1.10.630.10||5.6E-74;	-	-	PR00385|P450 superfamily signature|5.0E-6;PR00385|P450 superfamily signature|5.0E-6;PR00385|P450 superfamily signature|5.0E-6;PR00385|P450 superfamily signature|5.0E-6;PR00463|E-class P450 group I signature|4.2E-10;PR00463|E-class P450 group I signature|4.2E-10;PR00463|E-class P450 group I signature|4.2E-10;PR00463|E-class P450 group I signature|4.2E-10;
g7173.t1	1739	125	13.912	g7173.t1	omap6109	52027	54196	+	697		-	-		PF03572|Peptidase family S41|5.5E-6;	PTHR37049:SF2||3.2E-179;PTHR37049||3.2E-179;	SSF52096||8.45E-8;SSF52096||8.45E-8;	-	-	-	-	-	-	G3DSA:3.90.226.10||1.0E-10;G3DSA:3.90.226.10||1.0E-10;G3DSA:3.90.226.10||1.0E-10;	-	-	-
g7205.t1	339	116	2.92241	g7205.t1	omap6109	157156	161793	+	1491		P34229|FAS1_YARLI|0	97|PHI:97|TOXC|AAC62818|5017|Cochlioboluscarbonum|Reducedvirulence|0.0	Y	PF13452|N-terminal half of MaoC dehydratase|3.4E-9;PF00698|Acyl transferase domain|8.5E-38;PF08354|Domain of unknown function (DUF1729)|1.1E-23;PF01575|MaoC like domain|7.6E-28;	PTHR10982||0.0;PTHR10982:SF9||0.0;PTHR10982:SF9||0.0;PTHR10982:SF9||0.0;PTHR10982||0.0;PTHR10982||0.0;	SSF52151||3.66E-19;SSF52151||3.66E-19;SSF54637||3.05E-8;SSF54637||1.04E-21;	-	-	-	-	SM00827|Acyl transferase domain in polyketide synthase (PKS) enzymes.|0.0081;	-	G3DSA:3.40.366.10||7.7E-20;G3DSA:3.40.366.10||7.7E-20;G3DSA:3.10.129.10||3.6E-7;G3DSA:3.10.129.10||7.0E-26;	-	-	PR01483|Fatty acid synthase signature|2.0E-83;PR01483|Fatty acid synthase signature|2.0E-83;PR01483|Fatty acid synthase signature|2.0E-83;PR01483|Fatty acid synthase signature|2.0E-83;PR01483|Fatty acid synthase signature|2.0E-83;PR01483|Fatty acid synthase signature|2.0E-83;PR01483|Fatty acid synthase signature|2.0E-83;PR01483|Fatty acid synthase signature|2.0E-83;PR01483|Fatty acid synthase sig…
g7708.t1	902	300	3.00667	g7708.t1	omap46104	9965	11859	-	489		O94639|ZRT1_SCHPO|4e-28	2107|PHI:2107|Zinc-regulatedtransporter2|MGG_05905|148305|Magnaportheoryzae(related:Magnaporthegrisea)|Mixedoutcome|9e-17		PF02535|ZIP Zinc transporter|2.1E-11;PF02535|ZIP Zinc transporter|1.1E-13;	PTHR11040||2.2E-96;PTHR11040:SF44||2.2E-96;PTHR11040:SF44||2.2E-96;PTHR11040||2.2E-96;	-	-	-	-	-	-	-	-	-	-	-
g7924.t1	5028	1194	4.21106	g7924.t1	omap6931	68447	69654	-	268	Y	Q01371|WC1_NEUCR|2e-35	1447|PHI:1447|GzGATA005|I1RUP1|5518|Gibberellazeae(related:Fusariumgraminearum)|Unaffectedpathogenicity|1e-37		PF13426|PAS domain|2.3E-13;	PTHR24351||6.5E-28;PTHR24351:SF76||6.5E-28;	SSF55785||9.35E-16;	-	-	-	PS50112|PAS repeat profile.|9.846;	-	-	G3DSA:3.30.450.20||2.7E-23;	-	-	-
g7925.t1	1080	369	2.92683	g7925.t1	omap6931	72251	73517	+	395		-	1679|PHI:1679|GzMIZ001|I1RW03|5518|Gibberellazeae(related:Fusariumgraminearum)|Unaffectedpathogenicity|7e-90		PF11789|Zinc-finger of the MIZ type in Nse subunit|3.4E-20;	PTHR21330:SF1||3.0E-54;PTHR21330||3.0E-54;	SSF57850||1.77E-8;	-	-	-	PS51044|Zinc finger SP-RING-type profile.|16.893;	-	Coil||-;Coil||-;	G3DSA:3.30.40.10||2.5E-8;	-	-	-
g8091.t1	111	7	15.8571	g8091.t1	scaf49	13928	15056	+	173	Y	-	-		-	-	-	-	-	-	-	-	Coil||-;	-	-	-	-
fg4586.t1	295	85	3.47059	fg4586.t1	omap3956	5143301	5144997	-	421		-	-		-	-	-	-	-	-	-	-	-	-	-	-	-	No

## Sheet: Enriched in mycelia
Gene ID	Mycelia	Spores	Fold	gene	scaffold	start	end	strand	length	Below median	BLASTP	PHIBASE	PHIBASE: reduced virulence or pathogenicity	Pfam	PANTHER	SUPERFAMILY	TIGRFAM	ProDom	ProSitePatterns	ProSiteProfiles	SMART	Coils	Gene3D	Hamap	PIRSF	PRINTS	Any InterproScan annotation (columns O to AA)?
g518.t1	7846	1380	5.68551	g518.t1	omap49267b	1896018	1896821	-	204	Y	P42058|ALTA7_ALTAL|2e-91	-		PF03358|NADPH-dependent FMN reductase|1.9E-8;	PTHR30546||1.8E-116;	SSF52218||2.49E-56;	TIGR01755|flav_wrbA: NAD(P)H:quinone oxidoreductase, type IV|1.2E-61;	-	-	PS50902|Flavodoxin-like domain profile.|18.291;	-	-	G3DSA:3.40.50.360||1.2E-69;	-	-	-
g521.t1	941	168	5.60119	g521.t1	omap49267b	1901478	1902053	-	114	Y	P59759|MKL2_MOUSE|2e-09	-		PF02755|RPEL repeat|1.8E-9;PF02755|RPEL repeat|5.5E-7;	PTHR22793||3.3E-23;	-	-	-	-	PS51073|RPEL repeat profile.|10.245;PS51073|RPEL repeat profile.|8.429;	SM00707|Repeat in Drosophila CG10860, human KIAA0680 and C. elegans F26H9.2|0.011;SM00707|Repeat in Drosophila CG10860, human KIAA0680 and C. elegans F26H9.2|0.91;	-	-	-	-	-
g542.t1	148	35	4.22857	g542.t1	omap49267b	1963993	1964481	-	162	Y	-	-		-	-	-	-	-	-	-	-	-	-	-	-	-	No
g663.t1	567	118	4.80508	g663.t1	omap49267b	2413371	2414556	+	371	Y	O00625|PIR_HUMAN|3e-92	-		PF05726|Pirin C-terminal cupin domain|1.0E-22;PF02678|Pirin|1.9E-29;	PTHR13903:SF8||1.2E-163;PTHR13903||1.2E-163;	SSF51182||8.22E-89;	-	-	-	-	-	-	G3DSA:2.60.120.10||1.6E-81;	-	-	-
g931.t1	949	183	5.18579	g931.t1	omap49267b	3423705	3424287	+	136	Y	-	-		PF05730|CFEM domain|5.4E-12;	PTHR35607:SF2||5.1E-20;PTHR35607||5.1E-20;	-	-	-	-	-	SM00747||1.1E-6;	-	-	-	-	-
g946.t1	32	7	4.57143	g946.t1	omap49267b	3478070	3478696	+	208	Y	A1D2R3|QUTD_NEOFI|1e-22	2240|PHI:2240|Srt1|Q4PBY9|5270|Ustilagomaydis|reducedvirulence|2e-07	Y	PF00083|Sugar (and other) transporter|8.9E-32;	PTHR23500:SF132||6.6E-68;PTHR23500||6.6E-68;	SSF103473||2.62E-21;	-	-	PS00217|Sugar transport proteins signature 2.|-;	PS50850|Major facilitator superfamily (MFS) profile.|23.309;	-	-	G3DSA:1.20.1250.20||7.6E-15;	-	-	PR00171|Sugar transporter signature|1.9E-10;PR00171|Sugar transporter signature|1.9E-10;
g1009.t1	1133	246	4.60569	g1009.t1	omap49267b	3690495	3691512	-	313	Y	P38344|REI1_YEAST|7e-10	1363|PHI:1363|TRI15|I1RJ74|5518|Gibberellazeae(related:Fusariumgraminearum)|Unaffectedpathogenicity|7e-43		PF12756|C2H2 type zinc-finger (2 copies)|1.4E-19;	PTHR13182||5.4E-25;PTHR13182:SF8||5.4E-25;	-	-	-	-	-	-	-	-	-	-	-
g1021.t1	20	1	20	g1021.t1	omap49267b	3733289	3733705	-	138	Y	-	-		-	-	-	-	-	-	-	-	-	-	-	-	-	No
g1024.t1	125	43	2.90698	g1024.t1	omap49267b	3748871	3749812	+	265	Y	-	-		-	-	-	-	-	-	-	-	-	-	-	-	-	No
g1103.t1	1943	539	3.60482	g1103.t1	omap49267b	4009781	4011959	+	521		-	1311|PHI:1311|GzbHLH012|I1RUA5|5518|Gibberellazeae(related:Fusariumgraminearum)|Unaffectedpathogenicity|3e-13		PF00010|Helix-loop-helix DNA-binding domain|6.8E-6;	-	SSF47459||1.74E-8;	-	-	-	PS50888|Myc-type, basic helix-loop-helix (bHLH) domain profile.|9.68;	SM00353|helix loop helix domain|0.0085;	Coil||-;	G3DSA:4.10.280.10||1.0E-9;	-	-	-
g1232.t1	2890	755	3.82781	g1232.t1	omap49267b	4486644	4487657	+	315	Y	Q5XDZ5|Y233_STRP6|1e-21	-		PF01987|Mitochondrial biogenesis AIM24|1.4E-50;	PTHR31801:SF0||6.8E-86;PTHR31801||6.8E-86;	SSF51219||1.12E-54;	TIGR00266|TIGR00266: TIGR00266 family protein|3.1E-35;	-	-	-	-	-	G3DSA:3.60.160.10||4.5E-66;	-	-	-
g1263.t1	150	29	5.17241	g1263.t1	omap49267b	4597611	4597973	-	120	Y	-	-		-	PTHR42090||9.3E-12;	-	-	-	-	-	-	-	-	-	-	-
g1556.t1	2315	383	6.04439	g1556.t1	omap49267b	5633614	5634369	+	251	Y	P39640|BACC_BACSU|2e-31	59|PHI:59|THR1|BAA18962|5462|Colletotrichumlagenarium|Reducedvirulence|8e-18	Y	PF00106|short chain dehydrogenase|8.8E-44;	PTHR24322||2.7E-42;PTHR24322||2.7E-42;PTHR24322:SF563||2.7E-42;PTHR24322:SF563||2.7E-42;	SSF51735||5.5E-58;	-	-	PS00061|Short-chain dehydrogenases/reductases family signature.|-;	-	SM00822||0.002;	-	G3DSA:3.40.50.720||6.7E-62;	-	-	PR00081|Glucose/ribitol dehydrogenase family signature|1.1E-22;PR00081|Glucose/ribitol dehydrogenase family signature|1.1E-22;PR00081|Glucose/ribitol dehydrogenase family signature|1.1E-22;PR00081|Glucose/ribitol dehydrogenase family signature|1.1E-22;PR00081|Glucose/ribitol dehydrogenase family signature|1.1E-22;PR00080|Short-chain dehydrogenase/reductase (SDR) superfamily signature|5.4E-7;PR000…
g1579.t1	2317	491	4.71894	g1579.t1	omap49267b	5696958	5697332	-	124	Y	-	-		-	-	-	-	-	-	-	-	-	-	-	-	-	No
g1669.t1	1248	303	4.11881	g1669.t1	omap49267b	6073761	6074077	+	67	Y	-	-		-	-	-	-	-	-	-	-	-	-	-	-	-	No
g1835.t1	384	96	4	g1835.t1	omap49267b	6588176	6589181	-	305	Y	P23903|E13B_BACCI|3e-16	-		PF00722|Glycosyl hydrolases family 16|9.1E-9;	PTHR10963||1.1E-82;PTHR10963:SF30||1.1E-82;	SSF49899||4.49E-33;	-	-	-	-	-	-	G3DSA:2.60.120.200||2.5E-31;	-	-	-
g1896.t1	2185	573	3.81326	g1896.t1	omap49267b	6848142	6850164	-	547		P0CT06|ACEA_MAGO7|0	305|PHI:305|ICL1|AAN28719|318829|Magnaportheoryzae|Reducedvirulence|0.0	Y	PF00463|Isocitrate lyase family|5.6E-289;	PTHR21631:SF13||1.4E-187;PTHR21631:SF13||1.4E-187;PTHR21631||1.4E-187;PTHR21631||1.4E-187;	SSF51621||1.35E-180;	TIGR01346|isocit_lyase: isocitrate lyase|1.1E-217;	-	PS00161|Isocitrate lyase signature.|-;	-	-	-	G3DSA:3.20.20.60||1.4E-162;G3DSA:3.20.20.60||1.4E-162;	-	-	-
g2335.t1	8	0	#DIV/0!	g2335.t1	omap49267b	8436779	8437072	+	69	Y	-	-		-	-	-	-	-	-	-	-	-	-	-	-	-	No
g2636.t1	1245	316	3.93987	g2636.t1	omap49267b	9585168	9586193	+	341	Y	-	-		-	-	-	-	-	-	-	-	-	-	-	-	-	No
g2843.t1	1223	176	6.94886	g2843.t1	omap3956	361674	362635	+	277	Y	-	-		-	-	-	-	-	-	-	-	-	-	-	-	PR01228|Eggshell protein signature|4.8E-5;PR01228|Eggshell protein signature|4.8E-5;PR01228|Eggshell protein signature|4.8E-5;PR01228|Eggshell protein signature|4.8E-5;
g3041.t1	1014	224	4.52679	g3041.t1	omap3956	1074869	1075395	+	157	Y	-	-		PF01284|Membrane-associating domain|1.7E-16;	PTHR39608:SF1||5.9E-29;PTHR39608||5.9E-29;	-	-	-	-	-	-	-	-	-	-	-
g3042.t1	6758	616	10.9708	g3042.t1	omap3956	1076759	1078202	+	446		-	-		-	PTHR39606||6.4E-29;	-	-	-	-	-	-	-	-	-	-	-
g3074.t1	395	118	3.34746	g3074.t1	omap3956	1188140	1188661	+	173	Y	-	-		PF01284|Membrane-associating domain|1.4E-21;	PTHR28165||9.9E-44;PTHR28165:SF1||9.9E-44;	-	-	-	-	-	-	-	-	-	-	-
g3110.t1	1153	294	3.92177	g3110.t1	omap3956	1299014	1299942	+	280	Y	-	-		-	-	-	-	-	-	-	-	-	-	-	-	-	No
g3403.t1	2126	337	6.30861	g3403.t1	omap3956	2563991	2564534	-	134	Y	-	-		-	-	-	-	-	-	-	-	-	G3DSA:1.20.120.20||8.1E-5;	-	-	-
g3452.t1	6286	876	7.1758	g3452.t1	omap3956	2699525	2700288	-	150	Y	Q9UTI9|YKZ2_SCHPO|1e-23	-		PF08570|Protein of unknown function (DUF1761)|1.4E-26;	PTHR40638||4.0E-73;	-	-	-	-	-	-	-	-	-	-	-
g3555.t1	1240	252	4.92063	g3555.t1	omap3956	3029851	3033171	-	862		Q0CCA0|MANBB_ASPTN|0	-		PF00703|Glycosyl hydrolases family 2|1.8E-8;PF02837|Glycosyl hydrolases family 2, sugar binding domain|7.7E-7;	PTHR10066:SF68||0.0;PTHR10066:SF68||0.0;PTHR10066||0.0;PTHR10066||0.0;	SSF49785||1.04E-50;SSF51445||3.43E-96;SSF49303||2.24E-17;	-	-	-	-	-	-	G3DSA:2.60.120.260||1.2E-22;G3DSA:3.20.20.80||1.8E-54;G3DSA:3.20.20.80||1.8E-54;G3DSA:2.60.40.320||9.6E-16;	-	-	-
g3648.t1	95	28	3.39286	g3648.t1	omap3956	3346094	3347053	-	319	Y	-	-		-	-	-	-	-	-	-	-	Coil||-;	-	-	-	-
g3725.t1	225	67	3.35821	g3725.t1	omap3956	3627107	3628111	+	260	Y	-	-		-	-	-	-	-	-	-	-	-	-	-	-	-	No
g3889.t1	67	17	3.94118	g3889.t1	omap3956	4224553	4227827	-	940		Q70LM5|LGRC_BREPA|1e-66	3417|Ohmm|PHI:3417|W5ZQ93|176275|Beauveriabassiana|increasedvirulence|0.0		PF00501|AMP-binding enzyme|1.4E-72;PF13193|AMP-binding enzyme C-terminal domain|1.0E-6;	PTHR33927||1.3E-164;PTHR33927:SF2||1.3E-164;	SSF56801||1.83E-112;SSF52343||6.94E-5;	TIGR01733|AA-adenyl-dom: amino acid adenylation domain|8.4E-97;	-	PS00455|Putative AMP-binding domain signature.|-;	-	-	-	G3DSA:2.30.38.10||4.5E-22;G3DSA:3.30.300.30||7.8E-18;G3DSA:3.40.50.980||3.0E-34;G3DSA:3.40.50.980||8.4E-28;	-	-	-
g3999.t1	94	18	5.22222	g3999.t1	omap3956	4638586	4641367	-	858		P29141|SUBV_BACSU|6e-22	-		PF00082|Subtilase family|7.0E-32;PF06280|Fn3-like domain|6.8E-17;	PTHR10795||8.9E-56;PTHR10795:SF363||8.9E-56;PTHR10795:SF363||8.9E-56;PTHR10795:SF363||8.9E-56;PTHR10795||8.9E-56;PTHR10795||8.9E-56;	SSF52743||5.76E-53;SSF52743||5.76E-53;	-	-	PS00138|Serine proteases, subtilase family, serine active site.|-;	-	-	-	G3DSA:3.40.50.200||6.1E-53;G3DSA:3.40.50.200||6.1E-53;G3DSA:3.50.30.30||2.8E-4;	-	-	PR00723|Subtilisin serine protease family (S8) signature|1.2E-13;PR00723|Subtilisin serine protease family (S8) signature|1.2E-13;PR00723|Subtilisin serine protease family (S8) signature|1.2E-13;
g4021.t1	224	64	3.5	g4021.t1	omap3956	4737253	4737663	+	96	Y	Q4WYA5|PMP3_ASPFU|3e-13	-		PF01679|Proteolipid membrane potential modulator|4.1E-19;	PTHR21659||5.7E-21;	-	-	-	-	-	-	-	-	-	-	-
g4022.t1	12661	2395	5.28643	g4022.t1	omap3956	4740475	4743036	+	806		Q10327|YD72_SCHPO|9e-69	-		PF14613|Protein of unknown function (DUF4449)|2.1E-59;	PTHR31138:SF1||1.4E-300;PTHR31138||1.4E-300;	-	-	-	-	-	-	Coil||-;Coil||-;	-	-	-	-
g4070.t1	1043	68	15.3382	g4070.t1	omap3956	4889285	4889671	-	106	Y	-	-		-	-	-	-	-	-	-	-	-	-	-	-	-	No
g4111.t1	489	119	4.10924	g4111.t1	omap3956	5164532	5164879	-	115	Y	-	-		-	-	-	-	-	-	-	-	-	-	-	-	-	No
g4506.t1	239	48	4.97917	g4506.t1	omap6908	1462187	1462880	+	145	Y	-	-		-	-	-	-	-	-	-	-	-	-	-	-	-	No
g4546.t1	190846	31715	6.01753	g4546.t1	omap6908	1630392	1630838	-	148	Y	-	-		-	PTHR39602||5.3E-27;PTHR39602:SF1||5.3E-27;	-	-	-	-	-	-	-	-	-	-	-
g4648.t1	496	111	4.46847	g4648.t1	omap6908	1993344	1995038	+	564		Q10072|YAN6_SCHPO|1e-87	1662|PHI:1662|GzCCHC002|I1REJ1|5518|Gibberellazeae(related:Fusariumgraminearum)|Unaffectedpathogenicity|7e-123		PF07690|Major Facilitator Superfamily|2.3E-45;	PTHR23501:SF73||7.4E-206;PTHR23501||7.4E-206;	SSF103473||1.12E-41;SSF103473||2.09E-26;SSF103473||2.09E-26;	-	-	-	PS50850|Major facilitator superfamily (MFS) profile.|38.622;	-	-	G3DSA:1.20.1250.20||7.1E-33;G3DSA:1.20.1250.20||1.9E-19;G3DSA:1.20.1250.20||1.9E-19;	-	-	PR01036|Tetracycline resistance protein TetB signature|2.9E-11;PR01036|Tetracycline resistance protein TetB signature|2.9E-11;PR01036|Tetracycline resistance protein TetB signature|2.9E-11;PR01036|Tetracycline resistance protein TetB signature|2.9E-11;
g4649.t1	3097	426	7.26995	g4649.t1	omap6908	1995739	1997243	-	450		O34714|OXDC_BACSU|1e-149	-		PF00190|Cupin|2.2E-18;PF00190|Cupin|1.7E-18;	PTHR31238||9.4E-104;PTHR31238:SF37||9.4E-104;	SSF51182||1.41E-90;	TIGR03404|bicupin_oxalic: bicupin, oxalate decarboxylase family|1.2E-168;	-	-	-	SM00835|Cupin|1.0E-9;SM00835|Cupin|3.9E-31;	-	G3DSA:2.60.120.10||6.3E-56;G3DSA:2.60.120.10||1.0E-65;	-	-	-
g4713.t1	951	170	5.59412	g4713.t1	omap6908	2198484	2198993	-	169	Y	-	-		-	-	-	-	-	-	-	-	Coil||-;	-	-	-	-
g4730.t1	1535	363	4.22865	g4730.t1	omap6908	2260116	2260871	+	251	Y	-	-		-	-	-	-	-	-	-	-	-	-	-	-	-	No
g4908.t1	9406	1040	9.04423	g4908.t1	omap6908	2860993	2861308	+	86	Y	-	-		-	-	-	-	-	-	-	-	-	-	-	-	-	No
g5145.t1	1158	330	3.50909	g5145.t1	omap6908	3639939	3640655	-	238	Y	-	-		-	-	-	-	-	-	-	-	-	-	-	-	-	No
g5325.t1	894	232	3.85345	g5325.t1	omap2018	466194	467549	+	431		Q8X176|PHOA_ASPFU|1e-110	-		PF04185|Phosphoesterase family|1.7E-31;	PTHR31956:SF8||1.3E-159;PTHR31956||1.3E-159;	-	-	-	-	-	-	-	-	-	-	-
g5757.t1	1112	314	3.5414	g5757.t1	omap2018	2490696	2492025	+	304	Y	Q08219|RRT8_YEAST|1e-18	-		PF07264|Etoposide-induced protein 2.4 (EI24)|1.9E-14;	PTHR34292:SF2||8.2E-98;PTHR34292||8.2E-98;	-	-	-	-	-	-	-	-	-	-	-
g5778.t1	8965	1833	4.89089	g5778.t1	omap2018	2560448	2561353	-	274	Y	-	-		PF14234|Domain of unknown function (DUF4336)|2.5E-9;	PTHR33835||5.1E-89;PTHR33835:SF1||5.1E-89;	SSF56281||8.28E-17;SSF56281||8.28E-17;	-	-	-	-	-	-	G3DSA:3.60.15.10||6.7E-8;	-	-	-
g5786.t1	59	13	4.53846	g5786.t1	omap2018	2595546	2596163	+	205	Y	-	-		-	-	-	-	-	-	-	-	-	-	-	-	-	No
g5865.t1	3960	722	5.48476	g5865.t1	omap6937a	16045	18509	-	734		Q9M1H3|AB4F_ARATH|8e-67	2042|PHI:2042|ABC3|Q3Y5V5|148305|Magnaportheoryzae(related:Magnaporthegrisea)|Lossofpathogenicity|4e-08	Y	PF12848|ABC transporter|1.2E-7;PF00005|ABC transporter|3.2E-18;PF00005|ABC transporter|1.3E-19;	PTHR19211||4.8E-229;PTHR19211||4.8E-229;PTHR19211:SF58||4.8E-229;PTHR19211:SF58||4.8E-229;PTHR19211||4.8E-229;PTHR19211||4.8E-229;PTHR19211:SF58||4.8E-229;PTHR19211:SF58||4.8E-229;	SSF52540||3.07E-33;SSF52540||3.07E-33;SSF52540||8.73E-35;	-	-	-	PS50893|ATP-binding cassette, ABC transporter-type domain profile.|12.612;PS50893|ATP-binding cassette, ABC transporter-type domain profile.|12.732;	SM00382|ATPases associated with a variety of cellular activities|4.3E-12;SM00382|ATPases associated with a variety of cellular activities|2.4E-7;	-	G3DSA:3.40.50.300||1.7E-35;G3DSA:3.40.50.300||9.2E-34;G3DSA:3.40.50.300||9.2E-34;	-	-	-
g6114.t1	36	9	4	g6114.t1	omap6937a	896656	897776	+	317	Y	-	1904|PHI:1904|GzZC219|I1RHR0|5518|Gibberellazeae(related:Fusariumgraminearum)|Unaffectedpathogenicity|1e-16		PF00172|Fungal Zn(2)-Cys(6) binuclear cluster domain|3.2E-5;	-	SSF57701||5.49E-5;	-	-	-	-	-	-	G3DSA:4.10.240.10||1.6E-6;	-	-	-
g6138.t1	318	99	3.21212	g6138.t1	omap6937a	978279	978743	+	131	Y	Q9UZA3|Y1251_PYRAB|4e-17	-		PF01042|Endoribonuclease L-PSP|1.4E-26;	PTHR11803||5.0E-52;PTHR11803:SF19||5.0E-52;	SSF55298||1.04E-36;	-	-	-	-	-	Coil||-;	G3DSA:3.30.1330.40||2.3E-36;	-	-	-
g6345.t1	857	248	3.45565	g6345.t1	omap6937a	1884470	1885217	+	192	Y	O07575|YHDF_BACSU|5e-39	2034|PHI:2034|MFP1|G4MZY1|148305|Magnaportheoryzae(related:Magnaporthegrisea)|Reducedvirulence|5e-12	Y	PF00106|short chain dehydrogenase|4.4E-19;	PTHR24322:SF105||8.3E-33;PTHR24322||8.3E-33;	SSF51735||1.46E-30;	-	-	-	-	-	-	G3DSA:3.40.50.720||1.3E-29;	-	-	PR00081|Glucose/ribitol dehydrogenase family signature|4.3E-9;PR00081|Glucose/ribitol dehydrogenase family signature|4.3E-9;PR00081|Glucose/ribitol dehydrogenase family signature|4.3E-9;
g6364.t1	47	11	4.27273	g6364.t1	omap6937b	72719	73068	-	74	Y	P10713|CON10_NEUCR|4e-22	-		PF10685|Stress-induced bacterial acidophilic repeat motif|4.6E-11;PF10685|Stress-induced bacterial acidophilic repeat motif|4.6E-9;	PTHR36569||1.1E-33;PTHR36569:SF3||1.1E-33;	-	-	-	-	-	-	-	-	-	-	-
g6427.t1	348	90	3.86667	g6427.t1	omap6937b	386593	388543	-	583		P25351|YCR3_YEAST|3e-33	-		PF07690|Major Facilitator Superfamily|1.3E-16;	PTHR23504:SF16||1.2E-265;PTHR23504:SF16||1.2E-265;PTHR23504||1.2E-265;PTHR23504||1.2E-265;	SSF103473||2.35E-32;SSF103473||2.35E-32;	-	-	-	PS50850|Major facilitator superfamily (MFS) profile.|9.357;	-	-	G3DSA:1.20.1250.20||1.4E-28;G3DSA:1.20.1250.20||6.1E-8;	-	-	-
g6501.t1	1984	317	6.25868	g6501.t1	omap6937b	684736	685449	+	157	Y	-	-		PF01284|Membrane-associating domain|2.4E-15;	PTHR37451||5.5E-22;	-	-	-	-	-	-	-	-	-	-	-
g6512.t1	222	59	3.76271	g6512.t1	omap6937b	728398	729541	+	307	Y	Q0VCN1|NMRL1_BOVIN|4e-38	2174|PHI:2174|NMR2|MGG_02860|148305|Magnaportheoryzae(related:Magnaporthegrisea)|Reducedvirulence|1e-12	Y	PF05368|NmrA-like family|1.2E-58;	PTHR14194||1.2E-89;PTHR14194:SF46||1.2E-89;	SSF51735||4.24E-67;	-	-	-	-	-	-	G3DSA:3.40.50.720||5.9E-79;	-	-	-
g6522.t1	2734	734	3.7248	g6522.t1	omap6937b	760205	761665	-	428		Q8CFM6|STAB2_RAT|2e-10	-		PF02469|Fasciclin domain|1.2E-17;PF02469|Fasciclin domain|1.7E-24;	PTHR10900:SF83||4.8E-99;PTHR10900||4.8E-99;	SSF82153||3.79E-23;SSF82153||1.31E-19;	-	-	-	PS50213|FAS1/BIgH3 domain profile.|14.399;PS50213|FAS1/BIgH3 domain profile.|19.977;	SM00554|Four repeated domains in the Fasciclin I family of proteins, present in many other contexts.|1.1E-9;SM00554|Four repeated domains in the Fasciclin I family of proteins, present in many other contexts.|1.7E-18;	-	G3DSA:2.30.180.10||1.1E-21;G3DSA:2.30.180.10||8.6E-24;	-	-	-
g6601.t1	912	222	4.10811	g6601.t1	omap6937b	1070878	1071189	-	103	Y	-	-		-	-	-	-	-	-	-	-	-	-	-	-	-	No
g6602.t1	1630	396	4.11616	g6602.t1	omap6937b	1071298	1072509	-	275	Y	-	-		-	-	-	-	-	-	-	-	-	-	-	-	-	No
g6821.t1	23	3	7.66667	g6821.t1	omap49267a	119543	120966	-	360	Y	-	-		PF00082|Subtilase family|5.2E-25;	PTHR10795||9.0E-38;PTHR10795:SF363||9.0E-38;	SSF52743||2.75E-41;	-	-	PS00137|Serine proteases, subtilase family, histidine active site.|-;PS00136|Serine proteases, subtilase family, aspartic acid active site.|-;	-	-	-	G3DSA:3.40.50.200||1.9E-40;	-	-	PR00723|Subtilisin serine protease family (S8) signature|2.0E-10;PR00723|Subtilisin serine protease family (S8) signature|2.0E-10;
g6982.t1	3004	562	5.3452	g6982.t1	omap49267a	821520	822659	-	379	Y	-	-		-	-	-	-	-	-	-	-	-	-	-	-	-	No
g7049.t1	7019	1605	4.37321	g7049.t1	omap49267a	1061269	1064440	-	968		Q6LA54|YF48_SCHPO|1e-111	2020|PHI:2020|Tup1|XP_759427|5270|Ustilagomaydis|Mixedoutcome|2e-13		PF00400|WD domain, G-beta repeat|0.019;PF00400|WD domain, G-beta repeat|2.4E-4;	PTHR14221||1.4E-175;PTHR14221||1.4E-175;PTHR14221:SF0||1.4E-175;PTHR14221:SF0||1.4E-175;	SSF50978||5.95E-52;SSF50978||5.95E-52;	-	-	-	PS50082|Trp-Asp (WD) repeats profile.|13.783;PS50294|Trp-Asp (WD) repeats circular profile.|16.006;PS50082|Trp-Asp (WD) repeats profile.|11.544;	SM00320|WD40 repeats|2.9E-7;SM00320|WD40 repeats|0.0039;SM00320|WD40 repeats|2.5;SM00320|WD40 repeats|280.0;SM00320|WD40 repeats|31.0;SM00320|WD40 repeats|7.8E-9;	-	G3DSA:2.130.10.10||1.2E-55;G3DSA:2.130.10.10||1.2E-55;	-	-	-
g7200.t1	1440	334	4.31138	g7200.t1	omap6109	123077	124503	-	419		D4APQ6|TRXR_ARTBC|5e-76	-		PF07992|Pyridine nucleotide-disulphide oxidoreductase|3.7E-21;	PTHR22912:SF169||1.9E-95;PTHR22912||1.9E-95;	SSF51905||1.33E-28;SSF51905||1.33E-28;	-	-	-	-	-	-	G3DSA:3.50.50.60||7.1E-29;G3DSA:3.50.50.60||7.1E-29;G3DSA:3.50.50.60||6.1E-28;	-	-	PR00469|Pyridine nucleotide disulphide reductase class-II signature|4.0E-14;PR00469|Pyridine nucleotide disulphide reductase class-II signature|4.0E-14;PR00469|Pyridine nucleotide disulphide reductase class-II signature|4.0E-14;PR00469|Pyridine nucleotide disulphide reductase class-II signature|4.0E-14;PR00368|FAD-dependent pyridine nucleotide reductase signature|1.9E-14;PR00368|FAD-dependent pyr…
g7318.t1	3125	467	6.69165	g7318.t1	omap6109	632826	633449	+	114	Y	Q9P7K6|SDO1L_SCHPO|1e-12	-		PF01172|Shwachman-Bodian-Diamond syndrome (SBDS) protein|6.0E-25;	PTHR10927||1.2E-33;PTHR10927:SF2||1.2E-33;	SSF89895||1.44E-30;	-	-	-	-	-	-	G3DSA:3.30.1250.10||1.9E-41;	-	-	-
g7344.t1	24	2	12	g7344.t1	omap6109	732924	733220	-	98	Y	-	-		-	-	-	-	-	-	-	-	-	-	-	-	-	No
g7488.t1	8617	1956	4.40542	g7488.t1	omap6109	1546381	1549939	+	1139		Q86IH1|HBX4_DICDI|2e-13	1514|PHI:1514|GzHOME012|I1RYV5|5518|Gibberellazeae(related:Fusariumgraminearum)|Unaffectedpathogenicity|0.0		PF03221|Tc5 transposase DNA-binding domain|7.9E-6;PF05920|Homeobox KN domain|8.6E-16;	PTHR11850:SF121||4.2E-35;PTHR11850||4.2E-35;	SSF46689||5.13E-15;	-	-	PS00028|Zinc finger C2H2 type domain signature.|-;PS00028|Zinc finger C2H2 type domain signature.|-;	PS51253|CENPB-type HTH domain profile.|9.087;PS50157|Zinc finger C2H2 type domain profile.|9.619;PS50071|'Homeobox' domain profile.|11.58;	SM00355|zinc finger|0.011;SM00355|zinc finger|23.0;SM00355|zinc finger|140.0;SM00389|Homeodomain|8.3E-9;	-	G3DSA:1.10.10.60||6.4E-21;	-	-	-
g7944.t1	3041	477	6.37526	g7944.t1	omap6931	132214	132462	+	82	Y	-	-		-	-	-	-	-	-	-	-	-	-	-	-	-	No
g7950.t1	49	10	4.9	g7950.t1	omap6931	149852	151390	+	512		P77212|RCLA_ECOLI|6e-79	-		PF07992|Pyridine nucleotide-disulphide oxidoreductase|3.3E-62;PF02852|Pyridine nucleotide-disulphide oxidoreductase, dimerisation domain|1.2E-22;	PTHR22912:SF145||4.5E-154;PTHR22912:SF145||4.5E-154;PTHR22912||4.5E-154;PTHR22912||4.5E-154;	SSF51905||3.18E-48;SSF55424||6.01E-29;	-	-	-	-	-	-	G3DSA:3.30.390.30||2.8E-31;G3DSA:3.50.50.60||2.9E-33;G3DSA:3.50.50.60||1.7E-46;	-	PIRSF000350||2.6E-92;	PR00368|FAD-dependent pyridine nucleotide reductase signature|1.5E-25;PR00368|FAD-dependent pyridine nucleotide reductase signature|1.5E-25;PR00368|FAD-dependent pyridine nucleotide reductase signature|1.5E-25;PR00368|FAD-dependent pyridine nucleotide reductase signature|1.5E-25;PR00368|FAD-dependent pyridine nucleotide reductase signature|1.5E-25;PR00411|Pyridine nucleotide disulphide reductase …
g7957.t1	1370	343	3.99417	g7957.t1	omap6931	167026	167526	-	94	Y	-	-		-	-	-	-	-	-	-	-	-	-	-	-	-	No
fg1246.t1	6	0	#DIV/0!	fg1246.t1	omap49267b	4090769	4091317	-	182	Y	-	-		-	-	-	-	-	-	-	-	-	-	-	-	-	No
fg1401.t1	384	30	12.8	fg1401.t1	omap49267b	4596648	4597285	-	180	Y	-	-		-	-	-	-	-	-	-	-	-	-	-	-	-	No
fg1469.t1	26	5	5.2	fg1469.t1	omap49267b	4828267	4830866	+	511		-	-		-	-	-	-	-	-	-	-	-	-	-	-	-	No
fg1739.t1	749	187	4.00535	fg1739.t1	omap49267b	5695924	5696921	+	215	Y	-	-		-	-	-	-	-	-	-	-	-	-	-	-	-	No
fg2405.t1	165	43	3.83721	fg2405.t1	omap49267b	7822693	7825939	-	470		-	-		-	-	-	-	-	-	-	-	-	-	-	-	-	No
fg2936.t1	133	25	5.32	fg2936.t1	omap49267b	9558324	9559223	+	229	Y	-	-		-	-	-	-	-	-	-	-	-	-	-	-	-	No
fg3204.t1	11	1	11	fg3204.t1	omap3956	438829	439601	-	213	Y	-	-		-	-	-	-	-	-	-	-	-	-	-	-	-	No
fg4084.t1	105	31	3.3871	fg4084.t1	omap3956	3348620	3349048	+	142	Y	-	-		-	-	-	-	-	-	-	-	-	-	-	-	-	No
fg4213.t1	6	0	#DIV/0!	fg4213.t1	omap3956	3783517	3783993	-	121	Y	-	-		-	-	-	-	-	-	-	-	-	-	-	-	-	No
fg4590.t1	6	0	#DIV/0!	fg4590.t1	omap3956	5152702	5154618	-	531		-	-		-	-	-	-	-	-	-	-	-	-	-	-	-	No
fg4966.t1	15	2	7.5	fg4966.t1	omap6908	1072301	1073674	-	277	Y	-	-		-	-	-	-	-	-	-	-	-	-	-	-	-	No
fg5709.t1	29	4	7.25	fg5709.t1	omap6908	3594579	3596814	+	443		-	-		-	-	-	-	-	-	-	-	-	-	-	-	-	No
fg5714.t1	839	180	4.66111	fg5714.t1	omap6908	3608154	3608686	-	152	Y	-	-		-	-	-	-	-	-	-	-	-	-	-	-	-	No
fg5980.t1	279	74	3.77027	fg5980.t1	omap2018	669294	669662	+	122	Y	-	-		-	-	-	-	-	-	-	-	-	-	-	-	-	No
fg6211.t1	2769	280	9.88929	fg6211.t1	omap2018	1903856	1904138	+	70	Y	-	-		-	-	-	-	-	-	-	-	-	-	-	-	-	No
fg7256.t1	9	0	#DIV/0!	fg7256.t1	omap6937b	754361	754717	+	118	Y	-	-		-	-	-	-	-	-	-	-	-	-	-	-	-	No
fg7260.t1	35	6	5.83333	fg7260.t1	omap6937b	766100	767529	+	404		Q54DK1|SQRD_DICDI|2e-14	-		-	PTHR10632:SF2||5.3E-20;PTHR10632||5.3E-20;	-	-	-	-	-	-	-	G3DSA:3.50.50.60||6.3E-9;G3DSA:3.50.50.60||6.3E-9;	-	-	-
fg8949.t1	45	11	4.09091	fg8949.t1	omap6931	429484	430419	-	249	Y	-	-		-	-	-	-	-	-	-	-	-	-	-	-	-	No

## Sheet: spore PFAM domains
ID
PF13532	2OG-Fe(II) oxygenase superfamily 3.10E-25
PF00005	ABC transporter 6.30E-18
PF00664	ABC transporter transmembrane region 1.10E-26
PF00698	Acyl transferase domain 8.50E-38
PF00561	alpha/beta hydrolase fold 1.10E-10
PF00501	AMP-binding enzyme 2.00E-58
PF13193	AMP-binding enzyme C-terminal domain 6.20E-05
PF00170	bZIP transcription factor 2.6E-9
PF02714	Calcium-dependent channel, 7TM region, putative phosphate 1.10E-93
PF00690	Cation transporter/ATPase, N-terminus 5.20E-14
PF00689	Cation transporting ATPase, C-terminus 1.60E-25
PF05730	CFEM domain 1.2E-5
PF00067	Cytochrome P450 2.7E-55
PF14703	Cytosolic domain of 10TM putative phosphate transporter 7.0E-14
PF00875	DNA photolyase 1.7E-40
PF01873	Domain found in IF2B/IF5 4.1E-38
PF08354	Domain of unknown function (DUF1729) 1.10E-23
PF08590	Domain of unknown function (DUF1771) 3.30E-24
PF02698	DUF218 domain 8.6E-7
PF00122	E1-E2 ATPase 3.30E-10
PF02020	eIF4-gamma/eIF5/eIF2-epsilon 1.50E-21
PF12621	Extracellular tail, of 10TM putative phosphate transporter 7.70E-23
PF00890	FAD binding domain 4.7E-98
PF03441	FAD binding domain of DNA photolyase 5.50E-102
PF08022	FAD-binding domain 1.30E-08
PF01794	Ferric reductase like transmembrane component 3.20E-23
PF08030	Ferric reductase NAD binding domain 2.2E-13
PF14636	Folliculin-interacting protein N-terminus 3.5E-31
PF11951	Fungal specific transcription factor domain 2.20E-44
PF06609	Fungal trichothecene efflux pump (TRI12) 8.00E-08
PF00172	Fungal Zn(2)-Cys(6) binuclear cluster domain 7.6E-7
PF03663	Glycosyl hydrolase family 76 4.5E-131
PF13641	Glycosyltransferase like family 2 2.6E-22
PF00732	GMC oxidoreductase 7.40E-28
PF05199	GMC oxidoreductase 9.70E-32
PF00702	haloacid dehalogenase-like hydrolase 1.9E-20
PF00046	Homeobox domain 1.3E-12
PF00011	Hsp20/alpha crystallin family 2.6E-11
PF12296	Hydrophobic surface binding protein A 3.9E-20
PF00857	Isochorismatase family 2.4E-20
PF13967	Late exocytosis, associated with Golgi transport 1.30E-43
PF07690	Major Facilitator Superfamily 3.5E-37
PF01575	MaoC like domain 7.6E-28
PF13489	Methyltransferase domain 1.3E-12
PF04678	Mitochondrial calcium uniporter 1.3E-23
PF13452	N-terminal half of MaoC dehydratase 3.40E-09
PF07662	Na+ dependent nucleoside transporter C-terminus 8.3E-63
PF01773	Na+ dependent nucleoside transporter N-terminus 1.20E-22
PF03169	OPT oligopeptide transporter protein 1.2E-171
PF13426	PAS domain 2.3E-13
PF03572	Peptidase family S41 5.5E-6
PF00550	Phosphopantetheine attachment site 5.6E-10
PF00156	Phosphoribosyl transferase domain 1.5E-6
PF01713	Smr domain 1.1E-10
PF12929	Stretch-activated Ca2+-permeable channel component 1.3E-145
PF00083	Sugar (and other) transporter 1.1E-73
PF08386	TAP-like protein 1.6E-19
PF03851	UV-endonuclease UvdE 2.0E-114
PF00246	Zinc carboxypeptidase 5.8E-24
PF11789	Zinc-finger of the MIZ type in Nse subunit 3.4E-20
PF02535	ZIP Zinc transporter 2.10E-11

## Sheet: mycelia PFAM domains
ID
PF12848	ABC transporter 1.20E-07
PF00005	ABC transporter 3.20E-18
PF00501	AMP-binding enzyme 1.40E-72
PF13193	AMP-binding enzyme C-terminal domain 1.0E-6;
PF12756	C2H2 type zinc-finger (2 copies) 1.4E-19;
PF05730	CFEM domain 5.4E-12;
PF00190	Cupin 2.20E-18
PF14234	Domain of unknown function (DUF4336) 2.5E-9;
PF01042	Endoribonuclease L-PSP 1.4E-26;
PF07264	Etoposide-induced protein 2.4 (EI24) 1.9E-14;
PF02469	Fasciclin domain 1.20E-17
PF06280	Fn3-like domain 6.8E-17;
PF00172	Fungal Zn(2)-Cys(6) binuclear cluster domain 3.2E-5;
PF00722	Glycosyl hydrolases family 16 9.1E-9;
PF00703	Glycosyl hydrolases family 2 1.80E-08
PF02837	Glycosyl hydrolases family 2, sugar binding domain 7.7E-7;
PF00010	Helix-loop-helix DNA-binding domain 6.8E-6;
PF05920	Homeobox KN domain 8.6E-16;
PF00463	Isocitrate lyase family 5.6E-289;
PF07690	Major Facilitator Superfamily 2.3E-45;
PF01284	Membrane-associating domain 1.7E-16;
PF01987	Mitochondrial biogenesis AIM24 1.4E-50;
PF03358	NADPH-dependent FMN reductase 1.9E-8;
PF05368	NmrA-like family 1.2E-58;
PF04185	Phosphoesterase family 1.7E-31;
PF02678	Pirin 1.9E-29;
PF05726	Pirin C-terminal cupin domain 1.00E-22
PF08570	Protein of unknown function (DUF1761) 1.4E-26;
PF14613	Protein of unknown function (DUF4449) 2.1E-59;
PF01679	Proteolipid membrane potential modulator 4.1E-19;
PF07992	Pyridine nucleotide-disulphide oxidoreductase 3.7E-21;
PF02852	Pyridine nucleotide-disulphide oxidoreductase, dimerisation domain 1.2E-22;
PF02755	RPEL repeat 1.80E-09
PF00106	short chain dehydrogenase 8.8E-44;
PF01172	Shwachman-Bodian-Diamond syndrome (SBDS) protein 6.0E-25;
PF10685	Stress-induced bacterial acidophilic repeat motif 4.60E-11
PF00082	Subtilase family 7.00E-32
PF00083	Sugar (and other) transporter 8.9E-32;
PF03221	Tc5 transposase DNA-binding domain 7.90E-06
PF00400	WD domain, G-beta repeat 0.019
