# Supplementary material for: Comparative Genomic Analysis of Drechmeria coniospora Reveals Core and Specific Genetic Requirements for Fungal Endoparasitism of Nematodes
Source: PLoS Genet. 2016 May 6;12(5):e1006017. doi: 10.1371/journal.pgen.1006017 (PMC4859500; doi:10.1371/journal.pgen.1006017)
Supplement: S13 Table — The first sheet gives the raw read counts for genes covered by at least one RNAseq read from the 2 samples, listed by name and total read counts. The second sheet lists the genes covered by at least 3 reads, gives the read counts for the samples from spores and mycelia (data from S12 Table; genes in the top 15th percentile highlighted) and includes different functional annotations (from S5 Table). (XLSX) [file pgen.1006017.s013.xlsx]

## Sheet: Read counts
Gene ID	5 hour p.i.	12 hour p.i.	Total		Gene ID	5 hour p.i.	12 hour p.i.		Gene ID	5 hour p.i.	12 hour p.i.
g4094.t1	10	11	21		g2911.t1	11	0		g261.t1	0	4
g3607.t1	7	2	9		g6474.t1	10	0		g3937.t1	0	3
g774.t1	5	4	9		g2153.t1	8	0		g5578.t1	0	3
g860.t1	5	1	6		g2862.t1	6	0		fg8263.t1	0	2
g6793.t1	2	4	6		g2390.t1	4	0		g115.t1	0	2
g5671.t1	1	5	6		g4817.t1	4	0		g2006.t1	0	2
g5808.t1	4	1	5		g6659.t1	4	0		g3546.t1	0	2
g4816.t1	3	2	5		g2389.t1	3	0		g3803.t1	0	2
g3657.t1	1	4	5		g295.t1	3	0		g4530.t1	0	2
g5.t1	1	4	5		g3397.t1	3	0		g518.t1	0	2
g4310.t1	3	1	4		g4805.t1	3	0		g5621.t1	0	2
g4815.t1	3	1	4		g5054.t1	3	0		g5623.t1	0	2
g517.t1	3	1	4		g6475.t1	3	0		fg1350.t1	0	1
g609.t1	3	1	4		g7182.t1	3	0		fg3145.t1	0	1
g610.t1	3	1	4		g7881.t1	3	0		fg8933.t1	0	1
g5675.t1	2	2	4		g1061.t1	2	0		g1008.t1	0	1
g4682.t1	1	3	4		g1349.t1	2	0		g1094.t1	0	1
g6792.t1	1	3	4		g2425.t1	2	0		g1115.t1	0	1
g7293.t1	1	3	4		g2686.t1	2	0		g1198.t1	0	1
g1808.t1	2	1	3		g2829.t1	2	0		g12.t1	0	1
g3121.t1	2	1	3		g3008.t1	2	0		g1236.t1	0	1
g5489.t1	2	1	3		g3303.t1	2	0		g1253.t1	0	1
g5514.t1	2	1	3		g3658.t1	2	0		g1254.t1	0	1
g5781.t1	2	1	3		g4138.t1	2	0		g1373.t1	0	1
g6844.t1	2	1	3		g4282.t1	2	0		g1375.t1	0	1
g6908.t1	2	1	3		g466.t1	2	0		g1412.t1	0	1
g157.t1	1	2	3		g495.t1	2	0		g1491.t1	0	1
g2028.t1	1	2	3		g5003.t1	2	0		g1566.t1	0	1
g5597.t1	1	2	3		g5034.t1	2	0		g1588.t1	0	1
g1059.t1	1	1	2		g5069.t1	2	0		g1602.t1	0	1
g1635.t1	1	1	2		g628.t1	2	0		g1613.t1	0	1
g1816.t1	1	1	2		g6343.t1	2	0		g1615.t1	0	1
g2025.t1	1	1	2		g6585.t1	2	0		g1681.t1	0	1
g2048.t1	1	1	2		g6591.t1	2	0		g1707.t1	0	1
g2664.t1	1	1	2		g6602.t1	2	0		g1712.t1	0	1
g3342.t1	1	1	2		g700.t1	2	0		g1719.t1	0	1
g3388.t1	1	1	2		g7118.t1	2	0		g172.t1	0	1
g3389.t1	1	1	2		g712.t1	2	0		g1782.t1	0	1
g3398.t1	1	1	2		g7406.t1	2	0		g185.t1	0	1
g3493.t1	1	1	2		g7457.t1	2	0		g1853.t1	0	1
g3810.t1	1	1	2		g7529.t1	2	0		g1874.t1	0	1
g4376.t1	1	1	2		g772.t1	2	0		g1947.t1	0	1
g4820.t1	1	1	2		g810.t1	2	0		g1973.t1	0	1
g4821.t1	1	1	2		fg2209.t1	1	0		g2015.t1	0	1
g5102.t1	1	1	2		fg3445.t1	1	0		g2094.t1	0	1
g5309.t1	1	1	2		fg7.t1	1	0		g2129.t1	0	1
g5976.t1	1	1	2		fg7993.t1	1	0		g2192.t1	0	1
g6002.t1	1	1	2		fg8542.t1	1	0		g2340.t1	0	1
g6074.t1	1	1	2		g1019.t1	1	0		g2404.t1	0	1
g6248.t1	1	1	2		g1052.t1	1	0		g2434.t1	0	1
g6521.t1	1	1	2		g1081.t1	1	0		g2707.t1	0	1
g6778.t1	1	1	2		g1086.t1	1	0		g2763.t1	0	1
g7209.t1	1	1	2		g1105.t1	1	0		g2766.t1	0	1
g75.t1	1	1	2		g1118.t1	1	0		g2772.t1	0	1
g7580.t1	1	1	2		g112.t1	1	0		g2848.t1	0	1
g7885.t1	1	1	2		g1149.t1	1	0		g302.t1	0	1
					g1177.t1	1	0		g3106.t1	0	1
					g1183.t1	1	0		g3180.t1	0	1
					g1204.t1	1	0		g3446.t1	0	1
					g1218.t1	1	0		g369.t1	0	1
					g129.t1	1	0		g3698.t1	0	1
					g1333.t1	1	0		g3771.t1	0	1
					g1338.t1	1	0		g3818.t1	0	1
					g1341.t1	1	0		g3826.t1	0	1
					g1346.t1	1	0		g3858.t1	0	1
					g1352.t1	1	0		g3917.t1	0	1
					g1369.t1	1	0		g4154.t1	0	1
					g1371.t1	1	0		g416.t1	0	1
					g1437.t1	1	0		g4206.t1	0	1
					g144.t1	1	0		g4371.t1	0	1
					g1492.t1	1	0		g4389.t1	0	1
					g1517.t1	1	0		g4414.t1	0	1
					g1529.t1	1	0		g4496.t1	0	1
					g153.t1	1	0		g4548.t1	0	1
					g1554.t1	1	0		g4700.t1	0	1
					g1587.t1	1	0		g4710.t1	0	1
					g166.t1	1	0		g4712.t1	0	1
					g1666.t1	1	0		g4818.t1	0	1
					g1710.t1	1	0		g4833.t1	0	1
					g1728.t1	1	0		g4856.t1	0	1
					g1756.t1	1	0		g4895.t1	0	1
					g176.t1	1	0		g4899.t1	0	1
					g1809.t1	1	0		g4918.t1	0	1
					g186.t1	1	0		g4941.t1	0	1
					g199.t1	1	0		g4981.t1	0	1
					g2004.t1	1	0		g502.t1	0	1
					g2030.t1	1	0		g5104.t1	0	1
					g2049.t1	1	0		g513.t1	0	1
					g2055.t1	1	0		g5144.t1	0	1
					g2077.t1	1	0		g5153.t1	0	1
					g2084.t1	1	0		g522.t1	0	1
					g2127.t1	1	0		g5271.t1	0	1
					g2180.t1	1	0		g5276.t1	0	1
					g2197.t1	1	0		g5285.t1	0	1
					g2242.t1	1	0		g53.t1	0	1
					g2327.t1	1	0		g5310.t1	0	1
					g2331.t1	1	0		g5391.t1	0	1
					g2356.t1	1	0		g5407.t1	0	1
					g2360.t1	1	0		g5481.t1	0	1
					g2468.t1	1	0		g5484.t1	0	1
					g2480.t1	1	0		g5501.t1	0	1
					g2483.t1	1	0		g5527.t1	0	1
					g2499.t1	1	0		g5529.t1	0	1
					g2514.t1	1	0		g5534.t1	0	1
					g2525.t1	1	0		g5537.t1	0	1
					g2536.t1	1	0		g59.t1	0	1
					g2541.t1	1	0		g5933.t1	0	1
					g2547.t1	1	0		g5966.t1	0	1
					g2568.t1	1	0		g5992.t1	0	1
					g26.t1	1	0		g6067.t1	0	1
					g2625.t1	1	0		g61.t1	0	1
					g2662.t1	1	0		g6149.t1	0	1
					g2663.t1	1	0		g6189.t1	0	1
					g2666.t1	1	0		g6190.t1	0	1
					g2674.t1	1	0		g626.t1	0	1
					g2675.t1	1	0		g6287.t1	0	1
					g2711.t1	1	0		g629.t1	0	1
					g2751.t1	1	0		g6571.t1	0	1
					g277.t1	1	0		g6634.t1	0	1
					g2801.t1	1	0		g6702.t1	0	1
					g2806.t1	1	0		g6712.t1	0	1
					g2809.t1	1	0		g6874.t1	0	1
					g284.t1	1	0		g693.t1	0	1
					g2858.t1	1	0		g7130.t1	0	1
					g2893.t1	1	0		g7208.t1	0	1
					g2901.t1	1	0		g7373.t1	0	1
					g2912.t1	1	0		g7390.t1	0	1
					g3006.t1	1	0		g7411.t1	0	1
					g303.t1	1	0		g7496.t1	0	1
					g3072.t1	1	0		g7634.t1	0	1
					g3080.t1	1	0		g7664.t1	0	1
					g3092.t1	1	0		g7833.t1	0	1
					g315.t1	1	0		g7982.t1	0	1
					g3175.t1	1	0		g8004.t1	0	1
					g3176.t1	1	0		g8017.t1	0	1
					g3199.t1	1	0		g802.t1	0	1
					g3200.t1	1	0		g8051.t1	0	1
					g3201.t1	1	0		g8094.t1	0	1
					g3232.t1	1	0		g8101.t1	0	1
					g3245.t1	1	0		g862.t1	0	1
					g3252.t1	1	0		g927.t1	0	1
					g3275.t1	1	0		g977.t1	0	1
					g3298.t1	1	0
					g33.t1	1	0
					g3311.t1	1	0
					g3345.t1	1	0
					g3361.t1	1	0
					g3377.t1	1	0
					g3379.t1	1	0
					g3421.t1	1	0
					g3447.t1	1	0
					g3462.t1	1	0
					g3467.t1	1	0
					g350.t1	1	0
					g3500.t1	1	0
					g3505.t1	1	0
					g3507.t1	1	0
					g3524.t1	1	0
					g3561.t1	1	0
					g3584.t1	1	0
					g3668.t1	1	0
					g3674.t1	1	0
					g3684.t1	1	0
					g3690.t1	1	0
					g3742.t1	1	0
					g3747.t1	1	0
					g3752.t1	1	0
					g3758.t1	1	0
					g3762.t1	1	0
					g3778.t1	1	0
					g3786.t1	1	0
					g379.t1	1	0
					g3790.t1	1	0
					g3808.t1	1	0
					g3836.t1	1	0
					g386.t1	1	0
					g3886.t1	1	0
					g3941.t1	1	0
					g3950.t1	1	0
					g3994.t1	1	0
					g401.t1	1	0
					g4070.t1	1	0
					g4077.t1	1	0
					g4125.t1	1	0
					g4130.t1	1	0
					g4178.t1	1	0
					g4179.t1	1	0
					g4187.t1	1	0
					g4191.t1	1	0
					g4195.t1	1	0
					g4199.t1	1	0
					g4250.t1	1	0
					g4355.t1	1	0
					g4380.t1	1	0
					g4392.t1	1	0
					g443.t1	1	0
					g4434.t1	1	0
					g4477.t1	1	0
					g4494.t1	1	0
					g4525.t1	1	0
					g4618.t1	1	0
					g465.t1	1	0
					g4685.t1	1	0
					g4691.t1	1	0
					g4713.t1	1	0
					g4770.t1	1	0
					g4771.t1	1	0
					g4783.t1	1	0
					g4785.t1	1	0
					g4808.t1	1	0
					g4810.t1	1	0
					g4884.t1	1	0
					g4985.t1	1	0
					g5008.t1	1	0
					g5063.t1	1	0
					g5088.t1	1	0
					g5092.t1	1	0
					g5101.t1	1	0
					g5103.t1	1	0
					g5126.t1	1	0
					g5135.t1	1	0
					g5185.t1	1	0
					g523.t1	1	0
					g5249.t1	1	0
					g5251.t1	1	0
					g5256.t1	1	0
					g5266.t1	1	0
					g5277.t1	1	0
					g5294.t1	1	0
					g5322.t1	1	0
					g5352.t1	1	0
					g5375.t1	1	0
					g5424.t1	1	0
					g55.t1	1	0
					g550.t1	1	0
					g5504.t1	1	0
					g5512.t1	1	0
					g5523.t1	1	0
					g5524.t1	1	0
					g5540.t1	1	0
					g5541.t1	1	0
					g5601.t1	1	0
					g5713.t1	1	0
					g5761.t1	1	0
					g5817.t1	1	0
					g5827.t1	1	0
					g5830.t1	1	0
					g5834.t1	1	0
					g5853.t1	1	0
					g5877.t1	1	0
					g5909.t1	1	0
					g5923.t1	1	0
					g596.t1	1	0
					g5978.t1	1	0
					g5990.t1	1	0
					g6035.t1	1	0
					g6077.t1	1	0
					g6079.t1	1	0
					g6085.t1	1	0
					g6116.t1	1	0
					g6168.t1	1	0
					g6188.t1	1	0
					g6219.t1	1	0
					g6239.t1	1	0
					g6256.t1	1	0
					g627.t1	1	0
					g634.t1	1	0
					g6417.t1	1	0
					g6462.t1	1	0
					g6522.t1	1	0
					g6575.t1	1	0
					g6584.t1	1	0
					g6605.t1	1	0
					g6633.t1	1	0
					g6656.t1	1	0
					g6713.t1	1	0
					g6736.t1	1	0
					g6737.t1	1	0
					g6812.t1	1	0
					g6853.t1	1	0
					g6883.t1	1	0
					g6914.t1	1	0
					g6944.t1	1	0
					g7010.t1	1	0
					g7023.t1	1	0
					g7053.t1	1	0
					g7059.t1	1	0
					g7083.t1	1	0
					g709.t1	1	0
					g710.t1	1	0
					g7106.t1	1	0
					g7121.t1	1	0
					g7129.t1	1	0
					g714.t1	1	0
					g7150.t1	1	0
					g7155.t1	1	0
					g7161.t1	1	0
					g7166.t1	1	0
					g7193.t1	1	0
					g7230.t1	1	0
					g7256.t1	1	0
					g7259.t1	1	0
					g7318.t1	1	0
					g7339.t1	1	0
					g7350.t1	1	0
					g7360.t1	1	0
					g7366.t1	1	0
					g7474.t1	1	0
					g7477.t1	1	0
					g751.t1	1	0
					g7531.t1	1	0
					g7534.t1	1	0
					g7556.t1	1	0
					g756.t1	1	0
					g7603.t1	1	0
					g7624.t1	1	0
					g7685.t1	1	0
					g7731.t1	1	0
					g7749.t1	1	0
					g7776.t1	1	0
					g780.t1	1	0
					g7845.t1	1	0
					g7877.t1	1	0
					g7904.t1	1	0
					g7958.t1	1	0
					g7964.t1	1	0
					g7970.t1	1	0
					g7996.t1	1	0
					g8019.t1	1	0
					g8037.t1	1	0
					g823.t1	1	0
					g838.t1	1	0
					g849.t1	1	0
					g850.t1	1	0
					g857.t1	1	0
					g866.t1	1	0
					g905.t1	1	0
					g932.t1	1	0
					g966.t1	1	0

## Sheet: >2 reads
Gene ID	5 hour p.i.	12 hour p.i.	Total	Myc	Spo	In top 15 percentile (Myc or Spo)	Total/Myc	scaffold	start	end	strand	length	Below median	BLASTP	PHIBASE	PHIBASE: reduced virulence or pathogenicity	Pfam	PANTHER	SUPERFAMILY	TIGRFAM	ProDom	ProSitePatterns	ProSiteProfiles	SMART	Coils	Gene3D	Hamap	PIRSF	PRINTS	Any annotation?
g4816.t1	3	2	5	0	54	FALSE	#DIV/0!	omap6908	2535263	2536294	-	343	Y	-	-		PF12430|Abscisic acid G-protein coupled receptor|3.4E-11;	-	-	-	-	-	-	-	Coil||-;	-	-	-	-
g4815.t1	3	1	4	3	35	FALSE	1.33333	omap6908	2530331	2531395	+	354	Y	Q09788|ASL1_SCHPO|2e-11	-		PF11790|Glycosyl hydrolase catalytic core|1.1E-52;	PTHR34154:SF3||5.7E-62;PTHR34154||5.7E-62;	SSF51445||6.6E-17;	-	-	-	-	-	-	G3DSA:3.20.20.80||1.2E-10;	-	-	-
g4817.t1	4	0	4	3	262	FALSE	1.33333	omap6908	2547384	2548959	+	446		-	-		-	-	-	-	-	-	-	-	-	-	-	-	-	No
g4094.t1	10	11	21	26	73	FALSE	0.807692	omap3956	4954245	4954580	-	111	Y	-	-		-	-	-	-	-	-	-	-	-	-	-	-	-	No
g6908.t1	2	1	3	5	4	FALSE	0.6	omap49267a	582013	583783	+	563		A1CIA7|ORYZ_ASPCL|1e-97	2117|PHI:2117|SPM1|P58371|148305|Magnaportheoryzae(related:Magnaporthegrisea)|Reducedvirulence|4e-51	Y	PF00082|Subtilase family|4.3E-34;PF05922|Peptidase inhibitor I9|3.5E-15;	PTHR10795||1.6E-81;PTHR10795:SF389||1.6E-81;	SSF52743||3.4E-67;	-	-	PS00138|Serine proteases, subtilase family, serine active site.|-;PS00137|Serine proteases, subtilase family, histidine active site.|-;PS00136|Serine proteases, subtilase family, aspartic acid active site.|-;	-	-	-	G3DSA:3.40.50.200||7.0E-66;G3DSA:3.30.70.80||4.4E-15;	-	-	PR00723|Subtilisin serine protease family (S8) signature|2.4E-18;PR00723|Subtilisin serine protease family (S8) signature|2.4E-18;PR00723|Subtilisin serine protease family (S8) signature|2.4E-18;
g6474.t1	10	0	10	40	426	FALSE	0.25	omap6937b	575798	576793	+	331	Y	-	-		PF12296|Hydrophobic surface binding protein A|9.7E-21;	-	-	-	-	-	-	-	-	-	-	-	-
g5054.t1	3	0	3	23	111	FALSE	0.130435	omap6908	3341006	3342097	+	363	Y	-	-		-	PTHR36182||1.2E-85;PTHR36182:SF2||1.2E-85;	-	-	-	-	-	-	-	-	-	-	-
g2153.t1	8	0	8	81	189	FALSE	0.0987654	omap49267b	7772382	7773425	-	307	Y	D4B327|PRY1_ARTBC|1e-34	184|PHI:184|RBT4|AAG09789|5476|Candidaalbicans|Reducedvirulence|1e-16	Y	PF00188|Cysteine-rich secretory protein family|7.4E-23;	PTHR10334||1.2E-59;PTHR10334:SF230||1.2E-59;PTHR10334||1.2E-59;PTHR10334:SF230||1.2E-59;	SSF55797||5.49E-41;	-	-	PS01009|CRISP family signature 1.|-;	-	SM00198|SCP / Tpx-1 / Ag5 / PR-1 / Sc7 family of extracellular domains.|2.9E-33;	-	G3DSA:3.40.33.10||1.2E-42;	-	-	PR00837|Allergen V5/Tpx-1 family signature|8.2E-13;PR00837|Allergen V5/Tpx-1 family signature|8.2E-13;PR00837|Allergen V5/Tpx-1 family signature|8.2E-13;PR00838|Venom allergen 5 signature|4.2E-6;PR00838|Venom allergen 5 signature|4.2E-6;
g5675.t1	2	2	4	48	2109	TRUE	0.0833333	omap2018	2140170	2144368	+	1381		-	-		PF05730|CFEM domain|1.2E-5;	-	-	-	-	-	-	-	-	-	-	-	-
g2389.t1	3	0	3	40	29	FALSE	0.075	omap49267b	8618850	8619206	-	118	Y	-	-		-	-	-	-	-	-	-	-	-	-	-	-	-	No
g2390.t1	4	0	4	57	34	FALSE	0.0701754	omap49267b	8620810	8621866	+	303	Y	-	257|PHI:257|GAS2|AAF74764|318829|Magnaportheoryzae|Reducedvirulence|2e-76	Y	PF11327|Protein of unknown function (DUF3129)|7.7E-64;	PTHR34618||7.4E-84;PTHR34618||7.4E-84;PTHR34618:SF2||7.4E-84;PTHR34618:SF2||7.4E-84;	-	-	-	-	-	-	-	-	-	-	-
g3607.t1	7	2	9	147	593	FALSE	0.0612245	omap3956	3197646	3198932	-	428		-	-		PF12296|Hydrophobic surface binding protein A|3.9E-20;	-	-	-	-	-	-	-	-	-	-	-	-
g6844.t1	2	1	3	77	159	FALSE	0.038961	omap49267a	282136	282618	-	160	Y	-	-		-	-	-	-	-	-	-	-	-	-	-	-	-	No
g6475.t1	3	0	3	89	166	FALSE	0.0337079	omap6937b	578805	580607	-	600		Q9UKM7|MA1B1_HUMAN|1e-74	2510|PHI:2510|msdS/AfmsdC|Q6PWQ1|746128|Aspergillusfumigatus|Unaffectedpathogenicity|4e-52		PF01532|Glycosyl hydrolase family 47|1.2E-167;	PTHR11742:SF52||9.7E-227;PTHR11742||9.7E-227;PTHR11742||9.7E-227;PTHR11742:SF52||9.7E-227;	SSF48225||3.92E-161;	-	-	-	-	-	-	G3DSA:1.50.10.50||4.2E-168;G3DSA:1.50.10.50||4.2E-168;	-	-	PR00747|Glycosyl hydrolase family 47 signature|4.1E-41;PR00747|Glycosyl hydrolase family 47 signature|4.1E-41;PR00747|Glycosyl hydrolase family 47 signature|4.1E-41;PR00747|Glycosyl hydrolase family 47 signature|4.1E-41;PR00747|Glycosyl hydrolase family 47 signature|4.1E-41;PR00747|Glycosyl hydrolase family 47 signature|4.1E-41;
g7182.t1	3	0	3	107	161	FALSE	0.0280374	omap6109	74997	76247	-	416		-	-		-	-	-	-	-	-	-	-	-	-	-	-	-	No
g4805.t1	3	0	3	123	82	FALSE	0.0243902	omap6908	2492721	2493692	+	323	Y	Q4HVS2|GNT1_GIBZE|2e-11	-		-	PTHR11183||6.4E-19;PTHR11183:SF50||6.4E-19;PTHR11183:SF50||6.4E-19;PTHR11183||6.4E-19;	SSF53448||1.12E-27;	-	-	-	-	-	-	G3DSA:3.90.550.10||3.5E-38;	-	-	-
g5671.t1	1	5	6	422	198	FALSE	0.014218	omap2018	2119131	2119825	-	163	Y	-	-		-	PTHR40462||4.1E-12;	-	-	-	-	-	-	-	-	-	-	-
g261.t1	0	4	4	411	167	FALSE	0.00973236	omap49267b	1051614	1051874	-	69	Y	P22151|GRG1_NEUCR|5e-19	-		PF11034|Protein of unknown function (DUF2823)|3.2E-30;	PTHR38789||1.4E-19;	-	-	PD055894|GLUCOSE-REPRESSIBLE GENE GRG1 PROTEIN-RELATED GRG-1 PROTEIN-LIKE GRG2|1.0E-24;	-	-	-	-	-	-	-	-
g774.t1	5	4	9	975	1544	TRUE	0.00923077	omap49267b	2813295	2813957	+	220	Y	-	-		-	-	-	-	-	-	-	-	-	-	-	-	-	No
g2911.t1	11	0	11	1858	5942	TRUE	0.00592034	omap3956	614180	614911	+	243	Y	-	-		-	-	-	-	-	-	PS51257|Prokaryotic membrane lipoprotein lipid attachment site profile.|5.0;	-	-	-	-	-	-
g2862.t1	6	0	6	1433	967	TRUE	0.00418702	omap3956	421656	422420	+	254	Y	-	-		-	-	-	-	-	-	-	-	-	-	-	-	-	No
g5808.t1	4	1	5	1938	2265	TRUE	0.00257998	omap2018	2662945	2665010	+	420		P48570|HOSC_YEAST|0	3234|MoLYS20|PHI:3234|G4NCG1|318829|Magnaportheoryzae|reducedvirulence|0.0	Y	PF00682|HMGL-like|4.1E-79;	PTHR10277:SF9||1.7E-183;PTHR10277||1.7E-183;	SSF51569||1.74E-71;	TIGR02146|LysS_fung_arch: homocitrate synthase|1.0E-146;	-	PS00815|Alpha-isopropylmalate and homocitrate synthases signature 1.|-;PS00816|Alpha-isopropylmalate and homocitrate synthases signature 2.|-;	PS50991|Pyruvate carboxyltransferase domain.|30.659;	-	-	G3DSA:3.20.20.70||1.8E-88;	-	-	-
g7881.t1	3	0	3	1326	1555	TRUE	0.00226244	omap46104	584649	586599	+	608		P20107|ZRC1_YEAST|3e-41	-		PF01545|Cation efflux family|3.4E-45;	PTHR11562||2.5E-119;PTHR11562||2.5E-119;PTHR11562:SF17||2.5E-119;PTHR11562:SF17||2.5E-119;	SSF160240||7.06E-8;SSF161111||2.22E-44;SSF161111||2.22E-44;	TIGR01297|CDF: cation diffusion facilitator family transporter|2.5E-37;TIGR01297|CDF: cation diffusion facilitator family transporter|5.0E-33;	-	-	-	-	-	G3DSA:1.20.1510.10||9.9E-76;G3DSA:1.20.1510.10||9.9E-76;	-	-	-
g2028.t1	1	2	3	2046	1073	TRUE	0.00146628	omap49267b	7297381	7298703	-	440		Q9SN58|UGE5_ARATH|2e-93	1133|PHI:1133|Lmepi|B9DR51|5022|Leptosphaeriamaculans|Lossofpathogenicity|3e-57	Y	PF01370|NAD dependent epimerase/dehydratase family|1.3E-37;	PTHR10366||2.9E-132;PTHR10366:SF443||2.9E-132;PTHR10366:SF443||2.9E-132;PTHR10366||2.9E-132;	SSF51735||2.7E-71;	-	-	-	-	-	-	G3DSA:3.40.50.720||2.4E-67;G3DSA:3.90.25.10||3.4E-12;	-	-	-
g5.t1	1	4	5	4708	6164	TRUE	0.00106202	omap49267b	113810	114306	+	145	Y	Q9HE74|RS23_NEUCR|1e-98	1604|PHI:1604|GzOB045|I1S1V9|5518|Gibberellazeae(related:Fusariumgraminearum)|Unaffectedpathogenicity|6e-102		PF00164|Ribosomal protein S12/S23|3.6E-61;	PTHR11652||2.9E-97;	SSF50249||2.48E-35;	TIGR00982|uS12_E_A: ribosomal protein uS12|9.5E-58;	-	PS00055|Ribosomal protein S12 signature.|-;	-	-	-	G3DSA:2.40.50.140||7.3E-35;	-	PIRSF002133||1.5E-33;	-
g4682.t1	1	3	4	4156	7030	TRUE	0.000962464	omap6908	2085047	2085384	-	87	Y	O93798|RS21_NEUCR|1e-49	-		PF01249|Ribosomal protein S21e|2.6E-40;	PTHR10442||4.5E-54;	-	-	PD006584|RIBOSOMAL 40S S21 RIBONUCLEOPROTEIN S21 ACETYLATION DIRECT SEQUENCING SUBUNIT PROTEIN|9.0E-29;	PS00996|Ribosomal protein S21e signature.|-;	-	-	-	-	-	PIRSF002148||6.6E-40;	-
g517.t1	3	1	4	6080	6099	TRUE	0.000657895	omap49267b	1894837	1895578	+	159	Y	Q86ZF2|FKBP2_PODAS|5e-55	2305|PHI:2305|BcFKBP12||40559|Botrytiscinerea|Mixedoutcome|4e-21		PF00254|FKBP-type peptidyl-prolyl cis-trans isomerase|6.5E-33;	PTHR10516||1.2E-49;PTHR10516:SF306||1.2E-49;	SSF54534||1.49E-39;	-	-	-	PS50059|FKBP-type peptidyl-prolyl cis-trans isomerase domain profile.|29.311;	-	-	G3DSA:3.10.50.40||5.0E-43;	-	-	-
g3657.t1	1	4	5	7677	12667	TRUE	0.000651296	omap3956	3377189	3378300	-	258	Y	Q7SBD5|RL7_NEUCR|1e-134	-		PF00327|Ribosomal protein L30p/L7e|4.0E-20;PF08079|Ribosomal L30 N-terminal domain|7.3E-22;	PTHR11524||3.2E-157;	SSF55129||1.23E-58;	TIGR01310|uL30_euk: 60S ribosomal protein uL30|1.3E-103;	-	-	-	-	-	G3DSA:3.30.1390.20||7.8E-36;G3DSA:3.30.1390.20||7.8E-36;	-	-	-
g295.t1	3	0	3	4627	10020	TRUE	0.000648368	omap49267b	1154758	1155906	-	342	Y	-	-		PF12505|Protein of unknown function (DUF3712)|6.9E-18;	PTHR35895||2.2E-48;	-	-	-	-	-	-	-	-	-	-	-
g5597.t1	1	2	3	5601	8433	TRUE	0.000535619	omap2018	1856968	1857560	-	80	Y	Q9C0T1|RL37_EMENI|7e-34	-		PF01907|Ribosomal protein L37e|3.2E-13;	PTHR10768||4.7E-39;	SSF57829||5.49E-13;	-	PD005132|RIBOSOMAL RRNA-BINDING METAL-BINDING RNA-BINDING ZINC RIBONUCLEOPROTEIN ZINC-FINGER L37 60S L37E|3.0E-7;	-	-	-	-	G3DSA:2.20.25.30||8.1E-16;	-	-	-
g5781.t1	2	1	3	6935	7393	TRUE	0.000432588	omap2018	2573439	2574304	+	242	Y	-	-		PF10342|Ser-Thr-rich glycosyl-phosphatidyl-inositol-anchored membrane family|1.2E-21;	PTHR39602||5.0E-15;PTHR39602:SF2||5.0E-15;	-	-	-	-	-	-	-	-	-	-	-
g609.t1	3	1	4	9400	13827	TRUE	0.000425532	omap49267b	2168966	2169513	-	134	Y	Q7SC06|RS25_NEUCR|5e-36	-		PF03297|S25 ribosomal protein|1.8E-36;	PTHR12850||5.3E-46;	-	-	PD012268|RIBOSOMAL S25 40S RIBONUCLEOPROTEIN S25 MULTIGENE FAMILY TRANSCRIPTION STRAIN DIRECT|5.0E-28;	-	-	-	-	-	-	-	-
g1808.t1	2	1	3	9391	15938	TRUE	0.000319455	omap49267b	6520473	6521329	+	183	Y	P36105|RL14A_YEAST|7e-40	-		PF01929|Ribosomal protein L14|5.4E-31;	PTHR11127||1.8E-55;	SSF50104||1.86E-16;	-	-	-	-	-	-	G3DSA:2.30.30.30||3.2E-19;	-	-	-
g610.t1	3	1	4	13036	22060	TRUE	0.000306843	omap49267b	2169709	2170508	+	213	Y	Q7RVI1|RS5_NEUCR|1e-134	-		PF00177|Ribosomal protein S7p/S5e|6.1E-38;	PTHR11205||9.0E-139;	SSF47973||1.44E-65;	TIGR01028|uS7_euk_arch: ribosomal protein uS7|2.1E-89;	-	PS00052|Ribosomal protein S7 signature.|-;	-	-	Coil||-;	G3DSA:1.10.455.10||1.6E-88;	-	PIRSF002122||3.5E-40;	-
g4310.t1	3	1	4	14011	12973	TRUE	0.00028549	omap6908	705613	707484	+	531		D4ATC3|GAS1_ARTBC|1e-178	2808|PHI:2808|gas1|Q2KN79|59765|Fusariumoxysporumf.sp.Lycopersici|Reducedvirulence|0.0	Y	PF03198|Glucanosyltransferase|2.9E-127;PF07983|X8 domain|2.0E-22;	PTHR31468||2.7E-229;PTHR31468:SF2||2.7E-229;	SSF51445||4.23E-57;	-	-	-	-	SM00768|Possibly involved in carbohydrate binding|5.5E-21;	-	G3DSA:3.20.20.80||2.8E-39;	-	-	-
g157.t1	1	2	3	10674	16668	TRUE	0.000281057	omap49267b	681638	682565	+	224	Y	Q08745|RS10A_YEAST|4e-46	-		PF03501|Plectin/S10 domain|3.7E-41;	PTHR12146||5.9E-97;	-	-	-	-	-	-	-	-	-	-	-
g7293.t1	1	3	4	14429	18736	TRUE	0.000277219	omap6109	545367	547026	+	510		P55059|PDI_HUMIN|0	2644|PHI:2644|thioredoxin1|P0AA28|90371|SalmonellaentericaserovarTyphimurium|Reducedvirulence|6e-10	Y	PF13848|Thioredoxin-like domain|4.7E-40;PF00085|Thioredoxin|3.6E-32;PF00085|Thioredoxin|3.3E-27;	PTHR18929||1.7E-159;PTHR18929:SF74||1.7E-159;PTHR18929:SF74||1.7E-159;PTHR18929||1.7E-159;	SSF52833||2.86E-18;SSF52833||2.43E-30;SSF52833||1.81E-32;SSF52833||6.08E-34;	TIGR01130|ER_PDI_fam: protein disulfide isomerase|5.0E-163;TIGR01126|pdi_dom: protein disulfide-isomerase domain|9.1E-35;TIGR01126|pdi_dom: protein disulfide-isomerase domain|1.6E-33;	-	PS00194|Thioredoxin family active site.|-;PS00194|Thioredoxin family active site.|-;	PS51352|Thioredoxin domain profile.|15.838;PS51352|Thioredoxin domain profile.|15.262;	-	Coil||-;	G3DSA:3.40.30.10||5.3E-4;G3DSA:3.40.30.10||4.0E-36;G3DSA:3.40.30.10||1.1E-22;G3DSA:3.40.30.10||7.5E-37;	-	-	PR00421|Thioredoxin family signature|6.9E-7;PR00421|Thioredoxin family signature|6.9E-7;PR00421|Thioredoxin family signature|6.9E-7;
g5578.t1	0	3	3	11034	17336	TRUE	0.000271887	omap2018	1792976	1793635	+	160	Y	Q02753|RL21A_YEAST|2e-70	-		PF01157|Ribosomal protein L21e|1.0E-45;	PTHR20981||1.7E-104;	SSF50104||3.31E-34;	-	-	PS01171|Ribosomal protein L21e signature.|-;	-	-	-	G3DSA:2.30.30.70||6.4E-37;	-	-	-
g860.t1	5	1	6	22851	42377	TRUE	0.000262571	omap49267b	3114139	3116372	-	664		P78695|GRP78_NEUCR|0	2058|PHI:2058|LHS1|MGG_06648.5|148305|Magnaportheoryzae(related:Magnaporthegrisea)|Reducedvirulence|6e-28	Y	PF00012|Hsp70 protein|9.5E-262;	PTHR19375||0.0;	SSF100934||2.49E-23;SSF53067||1.83E-71;SSF53067||2.41E-63;SSF100920||2.35E-63;	-	-	PS00329|Heat shock hsp70 proteins family signature 2.|-;PS00297|Heat shock hsp70 proteins family signature 1.|-;PS01036|Heat shock hsp70 proteins family signature 3.|-;	-	-	Coil||-;	G3DSA:3.90.640.10||1.6E-27;G3DSA:2.60.34.10||1.6E-64;G3DSA:3.30.30.30||3.1E-34;G3DSA:3.30.420.40||6.5E-67;G3DSA:3.30.420.40||6.5E-67;G3DSA:3.30.420.40||1.6E-37;G3DSA:3.30.420.40||1.6E-37;G3DSA:1.20.1270.10||1.2E-39;	-	-	PR00301|70kDa heat shock protein signature|5.3E-82;PR00301|70kDa heat shock protein signature|5.3E-82;PR00301|70kDa heat shock protein signature|5.3E-82;PR00301|70kDa heat shock protein signature|5.3E-82;PR00301|70kDa heat shock protein signature|5.3E-82;PR00301|70kDa heat shock protein signature|5.3E-82;PR00301|70kDa heat shock protein signature|5.3E-82;PR00301|70kDa heat shock protein signature…
g5514.t1	2	1	3	12531	18369	TRUE	0.000239406	omap2018	1552650	1555727	-	633		P0C224|RL40_NEUCR|2e-84	-		PF00240|Ubiquitin family|9.1E-32;PF11781|RNA polymerase I-specific transcription initiation factor Rrn7|5.5E-6;PF01020|Ribosomal L40e family|4.8E-30;	PTHR10666||1.9E-160;	SSF54236||4.86E-34;SSF57829||1.26E-16;	-	-	PS00299|Ubiquitin domain signature.|-;	PS50053|Ubiquitin domain profile.|30.539;	SM00213|Ubiquitin homologues|9.3E-35;	-	G3DSA:3.10.20.90||5.4E-50;	-	-	PR00348|Ubiquitin signature|2.3E-37;PR00348|Ubiquitin signature|2.3E-37;PR00348|Ubiquitin signature|2.3E-37;
g3937.t1	0	3	3	12675	20785	TRUE	0.000236686	omap3956	4398861	4399466	-	146	Y	P27770|RS17_NEUCR|4e-87	-		PF00833|Ribosomal S17|4.1E-59;	PTHR10732||8.1E-94;	SSF116820||6.93E-25;	-	-	PS00712|Ribosomal protein S17e signature.|-;	-	-	-	G3DSA:1.10.60.20||1.1E-35;	MF_00511|30S ribosomal protein S17e [rps17e].|19.897;	-	-
g6792.t1	1	3	4	17567	20909	TRUE	0.0002277	omap6937b	1805387	1806386	-	169	Y	P21772|RS26_NEUCR|1e-52	-		PF01283|Ribosomal protein S26e|3.6E-52;	PTHR12538||9.2E-74;	-	-	-	PS00733|Ribosomal protein S26e signature.|-;	-	-	-	-	-	-	-
g3121.t1	2	1	3	14607	18986	TRUE	0.000205381	omap3956	1346993	1347638	-	143	Y	Q01302|CCG6_NEUCR|1e-18	-		-	PTHR35523:SF1||2.4E-20;PTHR35523||2.4E-20;	-	-	-	-	-	-	-	-	-	-	-
g6659.t1	4	0	4	21383	25947	TRUE	0.000187064	omap6937b	1335615	1337569	+	513		P23704|ATPB_NEUCR|0	3411|bscN|PHI:3411|O68539|518|Bordetellabronchiseptica|reducedvirulence|2e-45	Y	PF00306|ATP synthase alpha/beta chain, C terminal domain|7.4E-24;PF00006|ATP synthase alpha/beta family, nucleotide-binding domain|2.2E-63;PF02874|ATP synthase alpha/beta family, beta-barrel domain|2.2E-22;	PTHR15184:SF44||0.0;PTHR15184||0.0;	SSF52540||1.9E-89;SSF50615||2.46E-25;SSF47917||2.62E-47;	TIGR01039|atpD: ATP synthase F1, beta subunit|8.8E-248;	-	PS00152|ATP synthase alpha and beta subunits signature.|-;	-	SM00382|ATPases associated with a variety of cellular activities|2.3E-6;	-	G3DSA:2.40.10.170||3.3E-33;G3DSA:1.10.1140.10||2.0E-50;G3DSA:3.40.50.300||9.4E-111;	MF_01347|ATP synthase subunit beta [atpB].|55.874;	PIRSF039072||6.1E-276;	-
g6793.t1	2	4	6	34263	49847	TRUE	0.000175116	omap6937b	1806606	1807121	+	153	Y	P14799|RS27A_NEUCR|3e-77	-		PF00240|Ubiquitin family|8.7E-33;PF01599|Ribosomal protein S27a|3.8E-26;	PTHR10666||3.4E-175;	SSF57829||7.51E-19;SSF54236||2.75E-35;	-	-	PS00299|Ubiquitin domain signature.|-;	PS50053|Ubiquitin domain profile.|30.539;	SM00213|Ubiquitin homologues|9.3E-35;	-	G3DSA:3.10.20.90||3.0E-50;	-	-	PR00348|Ubiquitin signature|6.2E-39;PR00348|Ubiquitin signature|6.2E-39;PR00348|Ubiquitin signature|6.2E-39;
g5489.t1	2	1	3	18423	27568	TRUE	0.00016284	omap2018	1451400	1452442	+	256	Y	C7YTD6|RS3A_NECH7|1e-173	-		PF01015|Ribosomal S3Ae family|9.9E-94;	PTHR11830||2.1E-190;	-	-	-	PS01191|Ribosomal protein S3Ae signature.|-;	-	-	-	-	MF_03122|40S ribosomal protein S1 [RPS3A].|39.762;	-	-
g3397.t1	3	0	3	20074	24252	TRUE	0.000149447	omap3956	2543352	2544250	-	221	Y	Q09127|RL10A_SCHPO|1e-122	-		PF00252|Ribosomal protein L16p/L10e|3.8E-44;	PTHR11726||1.1E-172;	SSF54686||7.06E-76;	TIGR00279|uL16_euk_arch: ribosomal protein uL16|1.5E-79;	-	PS01257|Ribosomal protein L10e signature.|-;	-	-	-	G3DSA:3.90.1170.10||5.3E-99;	-	PIRSF005590||5.8E-92;	-
